# Supplementary material for: Predictive role of ferroptosis-related long non-coding RNAs in bladder cancer and their association with immune microenvironment and immunotherapy response
Source: World J Surg Oncol. 2022 Feb 24;20:47. doi: 10.1186/s12957-022-02514-4 (PMC8867683; doi:10.1186/s12957-022-02514-4)
Supplement: Supplementary file 2 — Additional file 2: Table S1. The expression matrix of TCGA cohort. Table S2. The downloaded clinical files of TCGA cohort. Table S3. The expression matrix of GEO cohort. Table S4. The downloaded clinical files of GEO cohort. Table S5. The Genome Reference file discriminating lncRNAs and mRNAs. Table S6. The expression matrix of lncRNAs during TCGA cohort. Table S7. The expression matrix of mRNAs during TCGA cohort. Table S8. The expression matrix of lncRNAs during GEO cohort. Table S9. The expression matrix of mRNAs during GEO cohort. Table S10. The detailed list of ferroptosis-related genes. Table S11. The expression matrix of ferroptosis-related genes during TCGA cohort. Table S12. The co-expression analysis results between lncRNAs and mRNAs. Table S13. The expression matrix of ferroptosis lncRNAs. Table S14. Detailed list of 59 differentially expressed ferroptosis genes between bladder cancer and normal tissues. Table S15. Detailed list of 538 differentially expressed ferroptosis lncRNAs between bladder cancer and normal tissues. Table S16. Detailed expression matrix of differentially expressed ferroptosis genes between bladder cancer and normal tissues. Table S17. Detailed expression matrix of differentially expressed ferroptosis lncRNAs between bladder cancer and normal tissues. Table S18. The merged document including both ferroptosis lncRNA expression and clinical information. Table S19. Detailed expression matrix of prognostic ferroptosis lncRNAs. Table S20. Detailed ferroptosis lncRNAs included in risk signature. Table S21. Detailed risk results depending on lncRNA risk signature in TCGA cohort. Table S22. Detailed risk results depending on lncRNA risk signature in GEO cohort. Table S23. The significantly enriched biological activities during high risk group. Table S24. The significantly enriched biological activities during low risk group. Table 25. The infiltration levels of various immune cells from http://timer.comp-genomics.org. Table S26. The detailed [file 12957_2022_2514_MOESM2_ESM.zip › Supplementary table/s-table11.xls]

ID	TCGA-GD-A3OP-11A-11R-A220-07	TCGA-BT-A20Q-11A-11R-A14Y-07	TCGA-GD-A2C5-11A-11R-A180-07	TCGA-BT-A20N-11A-11R-A14Y-07	TCGA-BT-A2LB-11A-11R-A18C-07	TCGA-GC-A3BM-11A-11R-A22U-07	TCGA-CU-A0YR-11A-13R-A10U-07	TCGA-GC-A3WC-11A-11R-A22U-07	TCGA-CU-A0YN-11A-11R-A10U-07	TCGA-BT-A20R-11A-11R-A16R-07	TCGA-BT-A20U-11A-11R-A14Y-07	TCGA-BT-A20W-11A-11R-A14Y-07	TCGA-GD-A3OQ-11A-21R-A220-07	TCGA-K4-A5RI-11A-11R-A28M-07	TCGA-BL-A13J-11A-13R-A10U-07	TCGA-K4-A54R-11A-11R-A26T-07	TCGA-K4-A3WV-11A-21R-A22U-07	TCGA-GC-A6I3-11A-11R-A31N-07	TCGA-BT-A2LA-11A-11R-A18C-07	TCGA-CF-A47X-01A-31R-A23W-07	TCGA-ZF-AA51-01A-21R-A39I-07	TCGA-BL-A0C8-01A-11R-A10U-07	TCGA-BT-A42C-01A-11R-A23N-07	TCGA-G2-A3IB-01A-11R-A20F-07	TCGA-2F-A9KP-01A-11R-A38B-07	TCGA-DK-A3IT-01A-31R-A20F-07	TCGA-FD-A43P-01A-31R-A23W-07	TCGA-DK-A3IV-01A-22R-A21D-07	TCGA-2F-A9KW-01A-11R-A38B-07	TCGA-GU-A762-01A-11R-A33J-07	TCGA-XF-AAME-01A-12R-A42T-07	TCGA-XF-AAN0-01A-11R-A42T-07	TCGA-CF-A47W-01A-11R-A23W-07	TCGA-GC-A3I6-01A-11R-A20F-07	TCGA-FD-A6TA-01A-12R-A33J-07	TCGA-DK-A1A7-01A-11R-A13Y-07	TCGA-FD-A3SR-01A-11R-A22U-07	TCGA-GU-AATP-01A-11R-A39I-07	TCGA-DK-AA6X-01A-12R-A42T-07	TCGA-XF-A9T3-01A-11R-A42T-07	TCGA-PQ-A6FN-01A-11R-A31N-07	TCGA-DK-A3WW-01A-22R-A23N-07	TCGA-XF-AAMY-01A-11R-A42T-07	TCGA-K4-A3WS-01A-11R-A22U-07	TCGA-UY-A9PA-01A-11R-A38B-07	TCGA-G2-AA3F-01A-12R-A42T-07	TCGA-FJ-A871-01A-11R-A352-07	TCGA-ZF-A9RN-01A-11R-A42T-07	TCGA-GC-A3RB-01A-12R-A220-07
RPL8	696.8171	356.9255	690.0825	400.6832	662.1621	826.222	626.4418	648.59	342.8766	426.7062	832.1414	560.2809	542.9038	1450.326	355.1333	670.3833	1245.225	1356.594	1341.274	1722.613	774.1522	599.9259	455.5511	681.6851	1219.712	1160.094	478.4628	300.9628	946.7741	877.5299	782.0549	461.0934	1550.503	673.2604	429.8995	632.8725	408.3231	576.0853	348.0299	880.5687	3128.059	1177.765	578.351	715.2283	548.6939	400.2748	1041.695	1440.205	737.3155
IREB2	3.969498	2.946236	5.126363	3.113171	3.746238	3.555101	4.231842	3.663268	3.322477	2.946333	4.109916	4.93749	6.240528	3.578958	3.616502	3.098072	4.395366	1.880265	2.775262	4.250495	2.149607	6.571157	4.125592	4.849041	7.164847	5.738176	5.656544	7.725611	7.834012	2.250711	3.794861	6.156477	2.164135	6.652962	4.567466	2.210208	7.790182	3.357271	7.593362	2.736643	1.71545	3.604093	3.737625	3.395715	4.34465	7.982575	2.542329	3.947918	6.489392
ATP5MC3	27.93578	16.92886	19.41802	16.78046	26.55599	16.8222	18.58818	17.80342	20.12786	18.72471	40.21982	22.79707	20.57113	24.09398	13.6404	18.42571	26.51808	25.54815	32.20178	32.94322	29.0867	34.80068	58.98607	31.34161	41.64764	58.9401	27.54136	10.33585	22.76429	40.44986	19.16204	21.88881	48.38375	20.103	26.92771	15.24338	11.03383	24.38722	42.52722	19.06632	41.00777	33.17769	27.90378	23.22618	23.086	26.00746	35.95514	26.96811	29.79512
CS	21.60147	19.32141	18.4214	18.53252	27.41812	17.88364	22.56331	20.61815	21.72095	20.81688	29.86763	25.01788	21.9995	18.60363	21.20385	25.17214	20.31951	13.68611	18.37803	20.83079	18.4805	34.10062	23.17894	29.46105	59.47258	34.93793	27.60195	25.03927	36.71791	21.6453	22.72247	16.75959	20.25359	26.29273	19.04945	9.457478	22.25309	14.6048	33.18196	20.74255	14.52358	17.31472	20.99613	21.42217	21.25734	32.45198	29.75403	52.7738	36.21118
EMC2	8.889375	6.826373	10.30645	8.713222	6.873099	7.681058	8.05446	8.798333	6.125048	8.488588	8.776028	9.247351	8.301116	9.560513	8.208319	5.877526	8.198125	5.19312	6.161797	14.49312	7.174371	8.785819	13.89018	8.645002	9.230844	11.59524	7.612286	9.338237	9.994682	6.160831	10.8555	8.05477	6.589413	11.87343	5.916092	6.598027	9.231862	7.54733	8.961522	10.46886	10.51878	10.66038	8.261521	10.6855	6.806807	10.78691	5.289662	14.62134	11.25852
ACSF2	15.89456	0.9975879	10.54575	0.8079661	3.592768	13.85635	3.979716	5.213604	1.160119	1.098433	2.218727	7.654615	15.63056	8.30449	1.457981	19.73645	17.90795	13.03799	18.8836	10.2425	13.88628	54.49203	33.43843	1.189993	28.18894	18.40129	6.123038	19.59437	18.41581	7.788563	3.575629	10.35916	9.024263	7.892214	24.59045	7.39483	13.27683	15.24888	19.47238	8.369987	2.749357	3.598955	19.74341	12.51265	18.39489	28.00811	6.855305	5.769763	7.128906
NOX1	1.182646	0.1083165	0.6028031	0.1001096	0.4946174	0.508768	0.3350285	4.014178	0.05173614	0.1068174	0.5898179	0.5486238	0.6600774	0.3776912	0.2149196	0.1795242	0.43248	3.004335	0.5396019	1.032622	1.031594	1.004942	1.007313	0.4078824	2.058967	2.068446	2.468425	28.64663	0.1769521	0.4710989	0.3473547	3.78174	0.5289884	0.7322575	0.9674106	0.5862581	0.7889227	3.471905	2.990757	0.2625421	0.3781263	0.3459742	0.2794445	1.086936	0.5242129	1.664778	0.5585822	0.446117	0.5570779
CYBB	6.263382	4.142671	6.076315	8.700644	4.578056	2.363606	6.540538	6.654627	10.60807	3.510443	2.112575	7.494441	5.045889	24.47521	7.588306	1.291217	1.631029	13.5818	2.152315	0.4736469	7.867022	2.96011	0.6426929	1.293645	0.3500033	5.384985	13.20976	7.94103	4.333807	17.04906	25.37161	6.942057	0.3928143	9.136323	9.589811	1.020213	11.64641	2.018713	10.10494	6.004694	3.830736	9.724072	6.982468	9.813799	2.000415	1.81356	0.4034379	3.682754	3.825763
NOX3	0	0	0	0	0	0	0	0	0	0	0	0	0	0	0	0	0	0	0	0	0	0	0	0	0	0	0	0	0	0	0.009153106	0.007640544	0	0	0	0	0	0.01452677	0	0	0	0	0	0	0	0	0	0	0
NOX4	0.1651642	0.8038625	0.08710659	0.2543817	0.08464421	0.1093034	1.143694	0.503029	0.3047799	0.1245027	0	0.2317415	0.1011485	0.3307896	1.011989	0.09799712	0.02672207	0.7562336	0.005394227	0.1223988	0.3660944	0.5516721	0.3159702	0.1321992	0.1912852	0.7072418	0.3036147	0.04292221	1.50492	0.9603573	0.4353791	0.3122446	0.4189639	0.265413	1.204026	0.1586193	0.5851624	1.771256	0.294522	1.072431	0.4907225	0.3923197	0.5854514	1.74429	0.06618838	0.2324	0.1280639	0.1118174	0.07455179
NOX5	0.02840346	0.002432814	0.009583856	0.002529547	0.06623875	0.05325821	0.02321944	0.03342293	0.01464128	0.005141023	0.06523743	0.6089417	0.1117922	0.01526946	0.006516645	0.04774922	0.1841451	0.04776537	0.02102675	0.09060535	0.005024787	0.06771371	0.2073451	0.05926109	0.2812188	0.01684733	0.1692495	0.02706505	0.07948772	0.03447944	0.05378172	0.008729432	0.09443243	0.0514175	0.07582723	0.2228455	0.06604499	0.06638821	0.01831994	2.751518	0.06663586	0.003108264	0.04519001	0.03406442	0.0967511	0.03030291	0.1054845	0.03193841	0.09202448
DUOX1	21.12419	0.3811546	5.575144	0.118893	23.09813	12.21533	2.290188	2.745169	0.1698069	0.1215507	26.93	3.589868	14.26348	4.446299	0.2815425	18.28352	22.77304	0.9556868	15.1295	5.137444	5.643117	0.3799318	9.851678	23.22795	8.933149	16.09883	6.021171	3.99854	0.1103836	2.626155	2.221429	13.22013	9.428814	16.19795	8.020442	2.230956	7.029825	2.110633	5.857875	1.04661	3.319026	5.739713	4.010673	7.396532	10.99463	4.172915	1.532035	4.979783	2.814554
DUOX2	98.00679	0.1887993	37.03465	0.03218137	9.862791	7.072335	5.287697	31.69253	0.03459283	0.01177291	25.46555	2.937217	11.16383	20.20961	0.2763533	14.91229	14.70476	1.33979	7.968343	26.11956	1.297704	0.1174727	4.046861	11.36141	1.983078	5.705204	0.9777233	26.65558	0.2174204	0.3926997	3.090399	2.714562	0.6872641	34.35837	6.29586	3.23986	1.219368	1.520286	4.12145	0.1558101	0.4513043	1.589666	4.376546	4.93613	33.68524	1.231633	0.4252797	0.3848151	0.8765241
G6PD	13.16576	19.4734	13.10659	11.84315	17.57111	10.90896	14.64632	15.55192	10.60413	12.86387	147.5965	19.16659	11.76282	24.45396	17.66588	12.7628	9.467807	18.88168	13.70208	12.35654	11.89844	16.58382	119.9878	141.783	24.02378	16.8574	28.1984	19.91877	14.89427	29.22005	20.16211	13.04022	20.04425	28.36512	19.29765	8.542333	14.92079	10.59703	28.98225	19.67795	34.38358	8.392947	6.00203	23.90009	22.38644	17.20459	32.15863	20.28548	28.46397
PGD	99.7516	10.74426	38.29501	15.75956	234.1249	22.61224	17.60522	23.93571	18.73942	13.86574	755.1429	78.44439	30.56996	54.6973	13.61578	29.29348	34.53005	71.68885	46.3314	43.57887	77.1719	42.14279	95.55775	353.1119	124.1938	83.20345	92.00552	95.47754	50.66236	62.06785	43.58839	69.41465	55.01042	60.58354	228.6168	37.33893	50.49219	28.30351	62.74815	52.53825	50.21399	27.4874	102.4809	53.25813	43.67744	120.9128	39.43119	141.5042	103.7339
VDAC2	36.48985	30.0924	43.78915	25.04234	56.27777	21.3102	27.0255	29.62399	29.13948	31.25187	58.34946	22.08565	20.30034	26.69236	32.22352	34.05569	23.27934	15.58228	27.63143	26.82489	13.04223	33.26333	28.57791	44.08857	20.52432	33.82923	11.37401	26.39459	31.95006	26.47075	22.15505	19.55354	17.52782	34.9393	23.31373	8.972816	16.25388	14.13405	18.80954	21.71617	31.33742	34.56819	20.69898	21.03011	21.43938	25.48028	32.47398	24.65218	22.00265
PIK3CA	2.345816	3.751657	4.777798	4.243833	2.242984	2.983431	3.500941	3.421303	4.193131	4.123928	1.596969	3.664321	3.955124	2.038947	4.744567	2.828575	2.087006	1.058323	1.761039	3.012797	3.062762	3.063364	3.428231	2.308649	2.525109	2.909556	3.118342	4.520437	2.256078	2.187081	3.12603	2.544794	1.183386	3.99149	3.315949	1.164456	4.327914	1.957405	3.994148	2.805817	2.324075	2.355315	3.315426	3.856044	3.454395	3.080723	1.483292	2.262814	5.192905
FLT3	0.2527676	0	0.8072377	0.0760932	0.5225816	0.16021	0.1746203	0.2960404	0.05662738	0.04020925	0.03383545	0.7036066	0.3688349	1.281026	0.1110848	0.2183298	0.1678608	1.258968	0.1185978	0.04140102	0.3325397	0.0185177	0.01493965	0	0.03867225	0.2395768	0.4978182	0.7771566	0.1494456	0.256831	1.743681	0.2513425	0.01670996	0.004687056	0.2401069	0.1046224	0.1889834	0.02139722	0.7807191	0.2701707	0.02358263	0.02805061	0.06796972	0.1127189	0.0831555	0.004797708	0.01340771	0.1073794	0.007284888
SCP2	20.39034	11.28787	30.93549	11.39374	14.11485	14.79559	15.30903	12.53148	11.97653	11.38774	15.2464	16.06248	18.88529	14.81365	11.8196	13.98922	21.75239	7.716399	15.77444	18.57842	22.04253	29.15848	22.7195	8.915694	18.45859	12.83281	16.11187	20.65283	12.01627	9.492886	13.24661	17.83004	9.096078	11.65383	19.52119	10.87448	14.6837	10.34746	23.41684	10.01811	9.069904	10.74615	16.67865	9.362618	21.55017	11.89051	5.948914	13.03589	12.67366
TP53	20.39278	9.844058	15.51889	6.737886	11.94159	14.35437	14.44742	12.00494	8.616339	6.029938	17.61166	25.57923	22.71907	15.76869	7.374133	9.901868	33.68871	13.27405	25.16368	23.03626	4.512041	15.99264	35.95674	13.25945	40.52105	17.78868	43.93486	22.49272	49.31297	25.6978	16.71046	14.10363	52.91267	26.9719	24.43232	15.9847	18.32033	4.853508	12.64603	19.28272	13.8299	12.21656	40.04899	6.853962	25.04204	25.96106	31.12094	13.20353	6.51219
ACSL4	4.960116	10.98861	8.213418	12.28393	4.811481	5.333087	11.77768	7.586674	8.272641	17.00878	3.400133	16.87811	10.22609	14.27767	9.235378	9.982893	6.638522	5.456251	5.031157	12.71382	13.01401	18.2123	4.559561	3.83911	6.468616	2.906341	10.70202	2.087376	7.720133	8.668112	11.65725	2.490481	2.017734	10.62341	12.01361	4.938973	3.876739	4.429899	6.580069	8.033393	3.424778	12.93926	5.767193	9.413828	9.286295	55.35082	6.047114	2.949549	6.043039
LPCAT3	5.465083	1.513794	5.901832	2.069624	2.13776	5.407339	3.381463	2.433702	2.182063	2.267852	4.705613	4.447378	6.62037	3.656754	2.122362	6.078843	6.604561	0.7648703	5.358745	6.981615	3.11332	18.49992	6.749265	3.984234	6.646264	9.34353	7.422594	10.45312	1.86266	3.590965	3.500787	2.800103	0.838373	7.322942	5.854254	2.667195	3.808884	1.46278	9.256962	1.88084	0.4981849	1.79829	7.822477	5.096121	8.850428	6.452742	0.8536508	1.586884	8.832865
NRAS	12.13407	3.742189	21.3488	4.915304	13.40086	11.8161	6.300988	6.542636	5.15246	5.395365	11.73471	16.69874	9.278989	11.43135	4.514159	14.01833	8.144102	8.366258	12.04757	10.20775	17.81814	21.41328	16.52508	25.83401	11.39675	13.12322	12.36753	23.88452	19.50272	10.37004	17.91344	14.06248	5.998368	18.65659	10.86367	6.212288	31.10661	9.274482	25.68141	23.24701	18.3418	24.38226	7.156107	8.985319	16.30495	20.2138	18.7505	18.60202	24.58082
KRAS	5.353209	6.160748	7.241509	8.598735	7.940104	4.527929	6.822853	6.451938	7.579515	10.82383	8.814856	8.785477	5.622656	5.950442	6.561533	6.338786	4.681629	3.912711	4.392984	7.931003	5.234455	14.63941	7.517858	8.646007	6.368427	6.78605	11.85507	8.65898	5.107184	3.851187	6.721669	5.741242	4.135349	9.671984	6.184867	5.594818	5.009367	6.264227	10.95468	4.308672	1.440577	7.51974	8.676666	5.947376	9.038416	10.78843	3.72413	5.195389	8.381492
HRAS	29.00602	12.54251	18.5057	9.593152	26.41437	23.1994	11.55569	16.32671	10.71285	6.980071	36.75157	13.86517	15.75289	28.46195	11.74134	28.99954	33.07409	71.70988	48.47347	42.00189	45.24999	13.59742	29.50025	38.01663	48.39667	31.32612	19.99124	30.3096	32.22375	117.4103	22.70298	20.31457	93.44946	22.46901	15.6335	28.04171	10.88109	35.90361	20.02725	31.87338	120.6957	64.42446	43.45498	18.87237	32.08475	19.21106	59.1714	46.87013	40.79751
TF	2.344145	0.1243774	0.05599702	0.0369494	5.46031	0.03755617	0.2543769	0.09493028	0.03360765	0.2162752	1.547692	0.1295944	0.07550258	0.07186937	0.1745139	0.0195294	0.084227	0.1628001	0.04415142	0.2630214	0.1614749	391.187	0.4298237	0.01129088	1.291022	0.04250662	0.2398997	0.08805355	6.713985	0.8514006	0.1505726	0.1165823	0.06694079	0.01365567	0.05829566	0.07526316	0.2494173	0.05887711	0.2631416	0.1848582	0.06011918	0.04086252	0.1320192	0.08707706	0.01009468	0.0372748	0.01519123	0.06311853	0.02829922
TFRC	15.84653	4.090674	14.91384	14.31285	16.18525	13.33367	7.581368	4.910072	7.657674	16.2988	9.331485	13.37941	12.36761	21.81026	4.810258	25.27718	6.399775	20.05361	12.80807	16.03359	28.35984	43.70081	26.38746	38.27833	53.59478	56.21155	89.14243	29.69387	65.79055	11.11332	24.89005	17.59205	2.467235	36.55241	18.22292	7.259943	22.40458	12.90052	19.26716	8.146542	8.959902	52.71778	18.46313	13.6062	20.64962	54.30525	6.459807	52.4246	330.5585
TFR2	0.2338636	0.006009266	0.6696071	0.04998564	0.2901861	0.1905243	0.06691309	0.1146634	0.04133171	0.03047708	0.2611616	0.1543985	0.2672291	0.1802031	0.02682782	0.1462516	0.2251301	0.4269923	0.2337207	0.7592313	2.445099	0.4257498	0.2208119	0.2100237	1.631401	1.195468	0.7029624	1.045339	0.2110674	0.3447247	0.6236364	0.4959369	0.905584	1.570254	1.059724	0.146362	0.6764217	0.5973731	0.8824116	0.0504191	1.539461	0.09980996	0.3837052	0.7614865	1.177849	0.5554723	0.6238667	0.02784378	2.192332
SLC38A1	10.15239	2.370525	20.05207	6.986707	7.092838	13.92574	7.986409	6.26292	4.428857	7.334267	6.084121	16.69775	20.67777	9.323441	6.284669	12.14704	24.15641	9.126631	11.18325	20.82633	9.283824	34.70999	25.16226	17.92665	38.02937	16.35475	28.50872	22.17038	25.55934	9.633909	24.20545	1.592135	13.14123	28.19399	15.04388	16.90421	22.36895	11.11018	26.69622	13.34619	7.79059	29.03652	20.89097	15.72589	14.8634	38.23374	0.8630269	9.519265	37.21205
SLC1A5	87.02145	22.96472	108.2032	24.86563	38.19862	109.7306	30.19486	39.21068	12.80134	43.68001	82.8788	51.42254	69.34578	75.23469	22.57646	121.6009	96.96061	141.3274	207.7307	68.13146	145.3709	80.87511	81.47163	98.38973	91.08072	101.4607	44.72968	71.7049	85.99398	102.8618	60.00414	98.41615	63.41679	92.89818	74.3484	59.11356	80.2446	51.95594	30.39272	70.48042	94.1799	56.59228	73.92725	107.8177	95.66406	98.88803	721.908	32.99982	133.7079
GLS2	0.2181105	0.02940056	0.2564607	0.007642396	0.1510369	0.2940704	0.1052276	0.09536912	0.01895784	0.02485171	0.08835457	0.1949421	0.3195937	0.1076434	0.006562806	0.1442624	0.6912209	0.02061588	0.1627882	0.377694	0.2049454	0.2665741	0.1913085	0.06227569	0.2670274	0.5367636	0.2045381	0.3233644	0.3602285	0.02480263	0.06318981	0.08665679	0.1258694	0.2259566	0.1145465	0.09729367	0.09246906	0.06447067	0.2859705	0	0.01184257	0.03286796	0.2815938	0.1595216	0.04175848	0.07709701	0.01346599	0.1305506	0.2414463
GOT1	34.54236	9.994966	9.278257	11.63268	31.18833	11.0711	13.05285	14.14548	13.89373	8.002769	38.59396	16.69293	15.5354	12.98619	12.01869	15.78254	18.50936	17.79723	21.83396	17.25539	12.13732	15.40938	19.68602	22.58743	18.70304	28.99526	18.57099	13.931	27.97975	24.73628	13.63245	20.08821	17.97625	23.9567	24.40896	11.37541	10.51734	13.04516	37.68008	18.35228	25.32928	18.05605	18.87781	9.107312	14.49338	19.27044	22.89705	21.28425	25.61693
CARS1	6.178098	5.746536	4.57026	4.474178	4.134522	3.946517	4.387239	5.045644	3.480569	4.889474	6.118454	4.368242	4.700362	5.479447	4.849383	4.535335	8.668991	5.659037	6.696551	4.556138	5.095224	5.261203	5.124183	7.3804	6.523973	4.526452	6.150875	9.50289	17.27468	12.94872	5.132152	4.862312	6.695558	5.605076	4.666191	3.302784	6.786734	8.866297	6.157996	7.307268	9.852477	5.830994	6.924922	4.916971	7.626457	7.44709	11.15587	7.568744	20.32434
ALOX5	51.84653	1.297446	32.86214	2.893212	4.435117	35.40695	9.910434	19.63718	1.901224	1.465722	5.689229	8.163178	37.36783	27.45754	2.032779	53.49287	99.7538	12.66442	61.39815	24.63549	15.42976	93.76021	15.52517	0.7216248	8.613235	6.544718	24.80171	32.89963	49.73688	6.801287	14.74707	41.9957	67.95493	8.623115	20.15281	2.786767	118.6727	21.1463	29.98659	6.791682	2.011563	4.655031	51.72473	30.17537	73.80472	61.58355	1.624543	3.257903	16.02212
KEAP1	26.74695	19.06658	32.79622	13.13513	15.90217	15.60875	20.17886	20.33389	18.08322	11.02373	37.03437	20.26992	19.27767	24.20616	19.10526	13.54572	27.37959	26.42146	23.43617	29.68976	53.81394	20.96875	27.78766	39.16509	48.11024	17.86236	27.72095	34.69101	21.84742	27.95309	22.05009	35.30671	38.99373	33.10417	29.76431	14.77453	25.21719	19.96245	20.31381	25.9922	22.52505	16.52279	20.93275	19.72825	21.12672	31.64681	28.21494	34.31662	33.69337
HMOX1	13.23041	4.568704	8.917098	5.526739	53.34476	4.413748	7.237295	11.59125	8.10614	29.90515	11.31624	14.98918	5.152676	21.65871	5.265816	11.00888	2.5545	16.87292	19.69574	3.054736	191.157	244.6017	14.11256	32.71128	17.66374	32.74591	24.40475	12.47951	332.3931	19.1237	29.69519	66.65066	1.018611	8.299921	43.31785	9.716341	26.96616	87.7576	20.3787	9.577804	6.382347	7.130722	51.5858	28.29091	11.50416	52.86685	84.74536	15.14862	9.536579
ATG5	10.83612	8.993254	9.186357	8.782427	6.340668	7.811835	9.363607	9.032566	9.658315	8.343778	6.414885	10.1979	9.773677	8.586079	9.191776	7.078616	11.3206	5.9174	8.210404	7.938542	11.76037	11.98186	8.676441	12.58267	10.64488	8.986969	141.4987	14.93974	9.345963	6.220142	8.80394	9.511965	9.713365	9.911932	13.94459	4.455979	7.474037	7.076358	13.72228	9.767861	7.592341	16.08425	10.61056	7.557606	12.19012	8.202558	9.197385	11.33914	7.423088
ATG7	3.863801	1.361099	2.711023	1.837993	2.474727	2.346275	2.699544	2.2355	1.777526	1.980625	1.969115	3.54425	2.741185	3.251343	1.821412	2.396866	3.577738	4.748705	3.426808	2.44807	5.27731	2.165223	2.706448	1.319271	4.511218	3.368942	6.319831	3.929311	2.282678	4.362722	3.182466	5.004012	3.019287	3.482474	3.532933	2.689299	4.157078	2.24333	2.586174	5.799589	5.196593	2.535854	3.828407	3.271256	4.0785	5.184385	5.210324	3.038885	2.317015
NCOA4	51.35263	52.70312	37.42868	51.65648	36.03317	44.61768	59.65698	48.84219	55.0628	54.2181	46.60822	56.32257	59.85391	43.04052	60.16291	53.80176	56.52613	18.2782	37.82093	45.43879	19.41128	71.43266	63.345	52.63649	39.91374	36.05413	38.36472	31.87707	49.66869	35.19104	40.78125	36.47477	20.93505	57.30477	42.13284	38.81365	80.27264	17.04625	47.82742	29.12464	18.56886	24.78256	41.07057	38.61636	38.46476	33.13708	16.0995	20.23175	44.20634
ALOX12	0.6395769	0.5701107	0.3077474	0.3750237	116.0633	0.483065	0.2683631	0.4795348	0.4401369	0.2753733	25.39014	1.04147	0.557641	0.6734627	0.5505959	0.3379732	0.6671762	0.7179465	0.3079658	2.545066	14.35853	0.3827203	3.972444	14.7561	12.72685	1.985006	6.265623	0.6766097	0.2375934	0.1334886	0.6644609	0.5069454	1.268528	5.082012	9.037449	2.384092	2.657844	1.474112	0.5694973	0.4100021	0.7592213	6.815718	5.267946	2.020119	1.553388	0.5186733	0.3694775	0.3144754	6.989584
ALOX12B	0.07804625	0	0.01289841	0.02383069	5.739907	0.06055508	0.0273436	0.0262396	0	0	9.526262	0.0759841	0.01698689	0.1198771	0	0.2519116	0.332945	0.3428529	0.09904581	0	0.1183455	0	0.1754537	7.221422	0.4995905	0.07214434	0.1653544	0.08692433	0.05616364	0.007734013	0.204077	0	0.366323	0.2128428	0.4323778	0.2851804	0.03793936	0.03350566	0.1438258	0.01922987	0.09231942	0.007320688	0.03991238	0.0481378	0.1302122	0.09015212	0.2029515	0.02654909	0.3479233
ALOX15	1.087433	0.01788304	1.398909	0.009297051	0.6247088	0.1282463	0.04978184	0.06824558	0.04612481	0.04912758	2.984754	1.763795	0.9145375	0.1434206	0.01596744	0.1684767	0.786186	0.1086775	0.7245125	0.8093389	0.7571885	0.8823705	2.906827	0.08996382	4.199314	0.2476814	5.42802	1.727237	1.00791	0	1.806469	0.2429217	1.327052	0.5955701	0.3667027	1.320883	3.789121	2.187304	4.825516	0.1800513	0.2305056	0.05140826	0.5397942	1.615077	0.2201316	0.2637823	0.01638151	0.04833535	0.1824635
ALOX15B	12.67451	0	0.7184261	0	67.6669	0.1062314	0.07994782	0.2608478	0	0.02124152	48.00709	0.2832591	0.1390666	0.9533585	0.1077011	0.757589	0.5379714	0.3759153	0.09773741	0.03317118	0.7162636	0.02543432	24.71099	6.424735	0.03319804	0.5758586	0.8339802	0.3405627	0.2134762	1.214311	3.648008	0.9789888	0.4532893	3.682385	0.7997412	0.7823684	0.925139	0.9110706	0.1640032	0.2192764	2.372646	0.4623348	0.2333934	0.8515155	0.2760202	0.03294859	0.4358377	0.007762481	0.09005305
ALOXE3	0.02756527	0	0	0.03366719	0.6071462	0.07943943	0.006438351	0.02471361	0	0.02052745	0.9356492	0.1006385	0.0559965	0.09032445	0.03613907	0.4575757	0.0804586	0.09081954	0.1924018	0.03434578	0.1253958	0.02731032	0.413125	1.110237	0.6576815	0.9937499	0.0542302	0.04093458	1.593534	0.1311162	0.5965098	0.0124484	0.6561525	0.3266192	0.2124691	0.7200643	0.1768781	0.01577855	0.01015961	0.353175	0.3521495	0.08273935	2.217883	0.05100558	0.09964469	0.1857389	0.09392649	0.006251274	0.1410139
PHKG2	3.69127	1.317353	3.109196	1.445595	2.51127	2.808932	1.940783	2.945228	1.481084	0.9113833	3.069677	2.338234	2.529542	3.621098	1.483872	5.966745	4.276751	10.10332	3.820828	5.898931	3.993429	3.107681	9.017251	5.142905	3.61987	3.697572	5.11764	18.16878	8.237593	5.334398	3.492205	8.186422	7.177347	4.589752	4.229009	6.859216	6.583601	8.852882	6.623594	5.835925	7.134942	4.435629	6.381048	6.104096	3.68074	4.206507	5.903759	4.166317	4.323365
ACO1	5.064191	12.5575	5.765622	11.61583	4.217917	5.772213	11.83975	10.54072	15.93988	13.42405	6.247259	9.285971	7.17615	7.127861	12.87066	5.936741	5.46432	4.76477	7.164231	2.649467	5.579227	10.63906	6.612276	2.195254	3.776124	4.976166	7.098235	9.295958	15.65091	3.94789	7.66675	12.62615	3.523129	5.97318	6.704728	4.462488	8.456154	3.380599	5.440548	7.138944	6.432656	4.313398	2.72677	5.624109	4.51283	6.993688	6.805187	5.730751	5.867075
ULK1	7.146349	8.893441	6.891712	7.175519	5.121602	7.652736	7.770297	10.33599	7.140518	7.131939	5.511968	6.923422	9.409297	8.434141	10.57701	6.982119	10.38452	8.745002	6.161279	11.04836	8.601811	11.83368	11.20911	15.70885	16.16994	9.134976	10.28558	8.947971	6.836334	10.15197	7.72635	3.912802	9.856329	7.919861	7.094451	7.517706	13.95744	6.749188	14.06897	8.351306	5.740035	3.437413	14.26342	18.67898	7.421003	13.45194	16.10531	21.48427	16.41731
ATG3	7.387495	5.010563	9.849717	4.93532	6.713977	5.56079	6.159998	5.557752	5.566779	4.195334	7.562263	7.203507	5.716861	7.763158	4.758459	4.262187	6.595574	8.307464	6.917258	6.264585	5.642532	6.355962	10.21332	4.201528	6.102812	8.008274	9.643055	9.203106	9.137545	9.506049	9.808687	7.60313	5.345026	10.34803	7.827387	3.829166	7.25865	5.980305	12.13328	8.575108	12.07344	10.188	7.355112	8.769781	6.541281	5.33861	7.0536	17.30454	3.844867
ATG4D	16.49643	3.286868	11.57981	3.612055	13.96129	11.55877	4.282662	7.352679	2.986706	2.507268	15.48062	6.69981	8.22593	11.58219	3.447775	12.57719	12.42215	11.20533	16.09516	20.57852	25.89943	19.15799	13.52192	13.50691	21.26089	8.790082	10.37637	11.94556	12.16895	8.746835	6.16184	20.00589	18.95296	12.26257	6.542658	7.371635	7.599544	8.815763	9.306879	5.806983	7.846843	5.659001	12.11467	8.381415	10.09596	12.29805	9.399854	10.03958	9.330088
BECN1	10.54968	10.63916	14.14071	9.868151	6.718596	6.945915	9.443236	10.35498	8.400406	9.456367	6.64336	8.735352	9.153803	9.130529	10.5715	6.743229	10.79019	4.929138	6.805809	9.471978	6.410007	7.204407	15.50928	8.594111	9.506963	11.26569	5.893507	13.47647	3.725002	8.451686	8.648866	15.43172	4.986882	8.269679	17.25061	3.989986	10.65484	3.880234	13.49571	7.636496	5.046219	8.40016	11.25522	6.787385	11.59283	15.42101	5.630749	10.28655	8.065728
MAP1LC3A	7.344421	15.32211	17.55683	17.13473	8.359365	8.945381	18.41032	15.6498	13.70783	19.2666	5.814152	9.134307	8.347447	16.90149	14.94558	8.828631	6.365875	33.30187	8.370102	4.49523	18.83813	5.740437	0.9961894	5.305495	1.392042	3.349463	8.358828	22.65908	2.483355	4.138618	11.94419	3.76325	18.85325	1.382908	8.047779	1.472549	3.133955	26.98687	7.587994	7.594512	20.13649	7.43762	3.890543	8.46555	2.535271	14.85767	25.72932	66.48574	4.9608
GABARAPL2	28.02204	19.26134	30.50378	16.0322	18.63035	24.99073	23.76138	21.94445	16.64618	16.07771	17.21683	25.56762	23.38143	27.55074	19.90322	19.24093	28.86261	29.55417	27.39906	31.67731	15.16719	22.1264	38.28594	17.63175	34.97455	30.59909	20.33265	16.33497	29.76202	30.23005	23.45263	16.97501	25.40845	22.24979	28.56095	14.40004	24.6703	22.90771	30.23023	28.66841	22.08743	23.04539	50.73255	24.02706	20.78406	22.55804	19.80059	36.38827	22.67346
GABARAPL1	30.14204	22.37703	19.39704	33.2969	12.21115	38.74936	24.62885	29.91121	14.21764	36.37521	9.181691	24.51672	20.89863	31.87573	31.16062	45.33501	21.64794	12.9539	36.41618	12.61411	8.662031	18.80455	12.53781	8.500662	8.974801	11.26432	11.85015	24.27743	10.20391	19.29979	18.22406	5.956707	7.866429	17.57084	19.5945	4.52392	23.45803	12.13118	27.64508	12.97488	2.544419	12.94822	17.87543	16.02086	32.1848	15.84671	10.63121	5.735261	6.477036
ATG16L1	4.617998	5.823636	4.189503	5.762117	4.33632	3.852819	5.276403	6.319606	4.357751	5.75013	3.495352	4.55975	5.394365	5.237235	5.766091	7.010224	5.160667	3.614158	2.947362	4.74342	5.624281	3.519405	4.595574	5.504069	3.474359	4.300017	6.393853	5.113498	3.692057	3.417362	4.203617	5.660785	3.93627	6.386069	4.256497	2.883614	4.839213	4.007809	4.074596	6.030631	2.749229	4.906757	4.306674	5.144888	5.857477	3.167773	5.923305	3.859808	4.108523
WIPI1	6.450093	3.57871	8.574615	3.655889	4.522609	4.106293	3.287533	4.77317	3.961374	2.068353	6.303933	5.657845	5.185426	8.828671	5.967345	5.169658	6.744653	6.407378	5.480535	3.804442	6.680111	9.168465	8.191388	5.628413	7.298456	7.074336	6.072076	7.379005	12.15318	6.62377	12.97687	12.8549	3.038694	4.933532	18.2872	2.486994	10.42029	11.35276	10.06094	9.142974	2.147846	3.663563	9.389632	8.869354	5.015175	7.032466	8.812972	5.679288	3.148233
WIPI2	7.766932	6.072468	8.952845	5.08357	6.033578	5.687134	6.18621	7.693567	6.136119	3.677028	6.307941	9.253826	7.295879	8.758162	6.324148	4.575757	10.48068	10.52429	7.915853	6.038784	7.12546	19.77782	14.16997	10.63443	9.410727	7.633024	12.37925	13.30138	19.50003	13.03382	9.285982	10.859	14.16527	9.333064	6.418569	8.150316	16.33913	10.83846	9.927693	18.02999	15.52271	8.35191	11.08843	8.664125	8.864084	22.3009	17.07397	14.68362	13.18802
SNX4	10.66351	6.426698	15.66847	7.897187	8.155704	9.024294	8.239188	8.043738	6.974307	7.920609	8.051626	11.84511	10.57564	10.14691	7.172852	6.589157	9.646899	4.926628	7.295241	16.68477	13.72636	24.9894	32.25968	4.611015	18.59076	21.67255	23.59994	16.06183	22.3655	6.187484	11.88087	15.40041	6.522532	10.86568	13.95245	10.60699	19.95252	14.51976	20.79926	9.822753	9.377172	9.624978	27.37902	18.5795	11.62813	18.84145	3.526765	24.02538	14.6736
ATG13	10.90659	8.451563	9.88452	7.246164	8.337315	9.281111	9.529753	10.05086	6.769105	5.885297	6.906436	11.06935	10.1714	9.562574	9.491036	6.184668	12.15908	13.90119	9.670979	5.755139	8.804348	15.24315	6.168138	12.82097	8.135511	6.22661	9.718857	18.45825	11.41703	19.90484	11.2021	8.963177	8.839712	12.9975	6.21186	6.192158	14.62351	8.347013	12.0586	18.26019	15.30532	10.58144	12.30014	14.11976	10.90075	17.67928	16.99457	12.93922	10.71092
ULK2	1.767512	3.988991	1.493118	3.855018	1.013495	2.69376	3.443206	3.629885	4.774762	3.664562	1.458255	2.468082	2.653952	1.986119	4.699232	1.621688	2.534453	1.02922	1.42818	1.169138	1.047433	2.044764	1.645986	1.801229	4.691718	2.020692	0.8095095	1.751333	1.348795	1.377366	2.198899	2.626486	1.390923	1.903202	1.093159	0.7580596	2.841908	1.265747	1.393259	1.131185	1.210682	1.661302	3.956112	2.288287	1.36152	4.210482	1.091497	5.155628	1.59754
SAT1	95.54275	10.49087	118.5322	55.09748	87.33178	79.89287	39.85922	146.0806	17.52574	75.39627	85.32306	65.03606	58.9642	165.0005	27.70967	156.3642	86.06023	212.8905	101.2824	15.3369	183.7383	125.594	85.43426	58.15416	48.84533	43.3781	91.75562	206.2374	137.5161	160.3194	178.8256	83.93721	57.06771	105.6143	117.0202	24.99292	60.42789	113.9878	105.5168	86.79401	76.70119	365.7573	101.0846	86.89943	162.5036	39.30026	28.67008	35.78412	28.41788
EGFR	11.03432	8.376555	5.702648	10.40418	12.2232	6.410185	9.288433	6.931061	8.439382	7.242315	7.780351	9.140088	12.9551	5.376573	9.496392	10.10508	10.83387	1.885995	4.31432	1.172401	29.31054	3.573162	9.418856	17.70451	11.94557	26.45744	4.090382	13.47237	9.287918	13.63783	8.260165	12.74666	1.43165	29.35225	2.739017	1.887483	75.89746	7.163591	8.473526	13.25235	11.36802	11.74486	11.35237	5.545502	14.70923	11.90046	2.310359	6.109686	612.3913
MAPK3	19.26982	11.46466	22.78743	9.790005	22.84685	19.4945	24.82182	19.0899	11.89656	11.83308	23.11225	19.91185	15.6744	24.14204	13.65866	13.37087	22.99203	28.46455	22.75117	11.25933	8.961148	36.86678	19.82649	23.87567	9.271521	22.59797	20.89202	69.07043	15.74782	11.61165	19.99985	28.80138	15.55105	16.41192	14.88789	9.935614	33.41321	26.89054	20.96894	25.55815	38.05317	11.10239	28.47856	18.16695	11.61767	9.593424	30.99953	17.92489	12.22567
MAPK1	9.180911	13.55915	12.05957	10.47461	9.824973	9.807909	12.6636	9.350928	12.96865	10.16763	8.677173	11.18245	11.79139	8.896074	11.36593	13.13669	10.64608	3.908541	7.125759	6.36182	5.847853	9.434396	7.358407	14.73714	6.487572	12.63857	7.446798	8.639333	8.603805	6.195441	9.168901	12.14054	4.939747	15.09815	8.260776	3.711905	10.16914	4.220846	10.47336	8.993013	16.09939	10.29647	9.011616	14.01928	9.200838	8.29584	7.578661	9.488173	13.0161
BID	9.50466	2.827362	9.624036	2.163908	5.124109	4.092949	3.577325	5.084022	2.142421	2.036924	6.754386	7.268428	5.916176	7.653098	2.720103	6.282946	9.426734	6.118914	8.276273	19.45138	29.91254	11.12094	11.93487	7.866727	10.7578	10.05485	10.03688	9.087365	18.54847	7.457049	7.941211	14.64046	19.56256	10.34302	13.44276	11.72975	16.84889	18.52145	11.06652	18.07023	4.373457	7.417138	15.2756	20.79616	10.06053	22.59262	14.4988	11.5515	18.06899
ZEB1	1.990745	31.02104	2.348566	33.6155	2.049865	4.890106	20.3097	16.71274	26.48579	32.7233	3.38708	11.65387	9.764088	5.241533	32.5145	2.547024	2.308278	1.648191	1.495901	0.6535802	2.667225	3.42784	0.6823966	0.4471971	1.071478	3.659521	1.867699	0.9199253	3.7422	1.101881	6.328889	1.293252	0.2912434	1.171862	2.920774	1.143937	4.943987	2.064455	2.08003	4.127296	0.7426878	0.8878937	2.39793	7.178546	0.4897787	0.9942233	12.17109	0.4157495	0.5604226
DPP4	0.5438997	0.5408039	0.9506662	0.7644852	1.070709	0.4082438	2.044334	0.8162547	0.8463244	0.9116935	0.1517063	2.785062	0.6755418	2.398494	1.383515	0.6010876	0.4088355	0.988517	0.3151116	0.03724012	0.4831916	0.4920111	0.94274	0.5534536	0.1163979	0.608242	1.014565	1.103117	1.464209	0.9145065	3.406779	0.7195168	0.01734296	2.957683	1.121412	0.1608677	1.951366	3.683531	0.9227821	0.9584762	0.3083974	1.191701	0.7054454	1.420884	1.472949	0.3983563	0.2449149	1.060508	0.3931643
CDKN2A	3.273229	0.1757735	0.5895667	0.190073	1.076359	2.038094	0.1733551	0.3917413	0.314332	0.1307485	0.0845175	1.707422	0.3265585	0.8874915	0.1255559	0.5409496	0.06450757	1.071485	3.167544	1.501514	31.38173	0.6048772	9.88202	0.1377584	5.350117	8.733128	36.48249	39.05981	0.2641815	28.97832	11.46308	25.13113	0.2367929	43.82315	0.1787754	7.776796	6.573478	27.84096	0.2117817	55.85283	87.28431	0.23805	6.725957	0.2067401	19.40661	0.6821767	0.9746768	0.1194515	30.27335
PEBP1	152.3155	142.7287	170.0688	127.9932	147.6118	153.2831	187.2191	159.666	110.8912	117.7261	156.0587	421.7965	195.6007	178.1574	148.1124	155.3349	333.1951	302.2175	257.6436	232.5168	479.6643	551.956	321.8227	131.9843	536.435	355.2635	265.4738	163.3218	578.0921	176.5418	137.6702	80.38531	295.3513	103.9834	407.268	184.9868	210.7501	319.6677	240.4891	169.7224	194.2869	149.2581	370.6285	214.5385	158.9327	350.2541	241.2832	411.9413	387.404
SOCS1	7.010419	1.888332	6.334267	5.5544	4.556805	5.514319	3.418791	7.244215	1.922557	5.891126	3.721944	5.560175	3.535714	17.62212	1.375468	6.53472	3.609396	27.82958	4.187576	1.101059	9.493915	1.089738	2.371237	11.63108	0.8206014	1.861406	10.37133	10.89334	5.215898	19.75341	8.147594	3.629851	0.9786272	4.057824	2.792017	4.18351	2.467762	15.47354	4.864669	5.211688	5.064138	4.587137	1.326894	5.044579	5.317053	1.351963	1.881516	74.37108	0.7667211
CDO1	1.231056	2.183005	1.236362	1.80717	1.157171	1.584936	4.655848	4.648281	2.689736	2.732617	0.2314289	3.618634	2.198492	1.735723	7.796662	1.364528	1.913567	0.7929941	0.2929295	0.07866005	0.2728271	0	0.04967314	0.02208917	0.08265994	1.085441	0.2364579	0.04921873	0.3975158	0.6944147	2.074841	0.3421176	0.03968519	0.04452596	0.8211459	0.1177942	0.9482864	3.04903	0.0698038	1.493271	0.05600739	0.4707714	0.9524029	1.538064	0.02633194	0.02734628	3.005937	0.01073768	0.02076143
MYB	0.9137811	0.04986936	0.7671138	0.05185226	0.2504963	0.2718845	0.2600189	0.2622081	0.0666947	0.05386291	0.3791517	0.7118409	0.4134167	0.7032909	0.1385298	0.2436109	0.2965551	1.269236	0.170612	1.768471	0.6294522	0.01402059	0.7380746	0.2494096	1.215141	0.9558094	4.568736	5.920632	0.08599557	0.2991668	0.4899786	8.276752	0.1992669	0.6813664	2.272448	0.3990057	3.826686	0.4320215	2.663508	1.059985	1.089184	0.3291951	1.717577	1.315083	1.128048	5.750347	4.338112	7.877721	11.23001
MAPK8	2.93854	2.007213	2.522489	2.497855	3.069085	2.896797	2.471353	2.825139	2.350757	3.365259	2.151233	3.458227	2.786342	2.506412	2.294585	3.352683	2.329769	2.334704	2.035351	4.515233	1.909653	5.98802	4.905741	1.814479	2.745636	3.128252	2.765937	3.246436	3.880698	2.869287	2.410819	2.313806	1.591445	3.016436	4.747235	5.328951	2.383914	2.378269	4.348047	2.434647	1.690861	2.507959	2.976145	3.146889	2.475272	4.440826	2.447713	5.48258	3.887526
MAPK9	3.794628	6.556431	3.320614	6.089119	2.5353	4.477241	5.763471	4.915953	6.130738	5.9859	2.97629	4.059375	5.40768	4.212065	6.363963	3.34085	4.623037	3.733861	3.506808	5.363013	3.10991	6.412909	4.829176	2.888772	3.859301	5.597608	4.140641	7.239372	8.006851	4.016553	4.030333	6.143229	2.398044	5.002343	3.231108	3.505687	5.936866	3.382089	5.682029	3.872654	2.954452	5.363044	4.494409	4.119026	3.849145	6.01841	4.003953	4.682585	4.149672
CHAC1	1.323807	1.03527	1.831098	0.7073709	0.2507245	0.1339728	0.2470224	1.061076	0.3051678	0.1250133	1.20345	0.2451576	0.299612	0.7322952	0.3433387	0.1973885	0.1809221	0.9955728	0.2796191	0.8227263	2.764476	2.382553	1.207658	5.427398	0.4982223	2.243892	0.9755518	4.322755	6.149	2.155963	1.898126	6.785122	0.9961871	2.093322	6.392914	0.7204308	6.149819	16.43177	1.15083	4.392709	1.405911	1.16209	0.721138	3.789647	0.9802827	6.932397	1.707021	3.620515	10.17289
MAPK14	8.106876	12.60071	9.955347	12.10527	6.687507	9.090052	16.77635	12.6618	12.82086	12.81324	8.915106	9.965658	11.91287	9.601318	17.332	7.618035	8.04651	3.600655	6.538294	6.371248	5.099772	17.59223	12.99968	13.30065	9.882386	10.07238	6.230575	12.51954	11.9525	8.279497	11.33427	8.535608	4.634803	13.13962	9.804085	3.277177	16.60157	8.574791	11.7329	15.27025	12.05271	8.313194	9.35419	11.2509	8.541063	9.520169	6.082955	8.147871	6.790516
LINC00472	0.1290138	0.3094082	0.03980038	0.3400944	0.1271596	0.2669338	0.2812454	0.2024176	0.2584133	0.3399977	0.08174362	0.1978279	0.2009285	0.2342717	0.1736523	0.2637332	0.1081434	0.06612092	0.0668552	0.02500535	0	0.07456202	0.03158133	0	0.04087515	0.005565361	0.009111265	0.03129242	0.1516402	0.01193235	0.1411434	0.1857919	0.03027739	0.01132354	0.007250978	0.01872289	0.04097407	0.06030953	0.04438005	0.01483431	0.02848683	0.02258931	0.03078922	0.1114034	0.03348279	0.01159086	0.05938517	0.01365367	0.09239832
PRKAA2	0.2722596	4.640054	0.6097912	6.093279	0.3727656	0.434767	2.613885	2.349405	3.614415	3.817628	0.5415843	0.8872772	1.596513	0.4402279	4.718278	0.5696732	0.6667368	0.1095194	0.4939161	0.113515	0.03360333	0.008233387	0.2723428	0.01895392	0.09671938	0.2007516	0.5550299	0.06581741	0.8239416	0.01976415	0.4036251	0.1200923	0.1411629	0.2104811	0.0773988	0.1274924	0.6549743	0.1141642	1.078131	0.4258942	0.03932014	0.006235968	0.06799697	0.325763	0.181783	0.01066585	0.5683175	0.08794823	0.4858539
PRKAA1	9.019707	8.52401	12.4364	9.431943	6.50412	11.13632	12.48956	9.380102	9.577309	10.83521	6.646916	12.58453	13.0615	8.97822	9.731063	10.70806	10.6055	7.22368	8.720589	11.2137	12.98395	16.03357	15.22581	9.192238	14.0485	5.477227	7.370512	22.25574	7.00433	8.604097	12.59902	6.192775	4.738653	14.52728	12.06983	4.348765	8.98811	7.611401	25.98284	13.93013	7.259246	7.584336	9.84211	9.100888	12.54164	9.93275	3.047419	6.360584	10.41705
ELAVL1	10.33918	7.606001	15.18894	7.756086	8.104735	11.06364	10.62515	9.084448	9.747753	7.452774	8.128901	12.54371	9.788271	12.03913	8.153359	14.51059	12.20061	11.84122	14.72831	17.96711	14.67268	12.09619	20.1102	8.961393	19.36465	11.50018	16.84649	14.21683	15.33313	15.77188	11.32077	14.35613	15.26852	12.2569	19.73739	9.313944	15.02302	15.61931	10.81156	13.16816	11.05016	12.45138	13.37286	12.72868	13.25334	18.21058	17.87174	30.56987	21.11155
BAP1	15.6237	12.0965	15.87872	11.77612	11.52524	15.31755	12.9302	14.91275	13.24196	9.232465	16.80865	13.76366	17.2198	16.65347	12.64477	14.82427	16.72021	25.32682	11.90756	8.538379	19.89174	20.6694	13.81268	14.29073	14.34973	17.16768	18.34731	21.70325	18.98446	33.48819	16.29099	18.33658	12.59671	13.41983	11.06762	7.233745	25.91435	14.43573	21.62029	23.38012	19.61603	15.07035	21.23641	13.83504	14.52133	10.35775	29.7879	7.090961	12.80541
ABCC1	8.246676	9.362119	10.22997	9.383435	9.955496	8.805318	8.225994	10.39636	10.52253	7.696244	27.34551	14.16693	12.42038	10.30068	12.89766	9.132385	6.227132	10.19936	9.064045	12.92822	6.357053	3.524564	15.05981	63.91131	10.58451	6.716024	9.249516	15.99893	6.718422	6.361775	13.07975	4.665149	5.064315	27.26769	9.953089	4.720897	3.988109	5.231771	15.06825	12.17698	6.817056	5.92168	5.537102	8.332311	16.87748	10.31005	14.13145	21.93781	14.99894
ACVR1B	8.186505	1.99525	6.779387	2.630774	4.740292	10.26464	5.71807	4.360367	2.414459	7.655019	7.53813	6.699047	12.30084	7.74814	2.880049	6.463156	11.31655	3.180759	6.862708	12.76019	3.237167	6.108872	15.37516	8.370454	7.709759	3.94007	9.143636	12.38886	5.243256	6.13358	5.758294	3.687992	7.8138	17.41051	6.217148	21.98423	7.356518	6.938902	19.36861	4.209835	2.770894	6.31153	6.290883	7.894441	11.41669	6.136893	5.141796	5.713028	11.36302
TGFBR1	5.421546	9.170215	7.686066	22.44525	5.627075	12.08909	10.2471	7.274049	12.23143	13.34504	4.313764	11.19795	6.157137	8.70884	7.850395	13.63768	4.770508	5.05187	6.803423	6.39453	4.808575	10.04887	3.867488	5.97703	3.034511	6.403044	10.57892	5.071246	9.038003	8.05574	8.91383	7.044148	2.957469	9.854967	7.277237	6.473134	19.24643	6.913144	3.912666	8.111927	5.030119	8.47752	9.071439	11.57299	15.87559	8.396634	4.424187	3.159615	7.397385
EPAS1	29.01885	29.77417	75.99949	35.59114	35.1159	35.80494	75.71444	40.27371	16.24131	62.8818	28.93061	60.85921	29.08128	60.02185	35.30871	65.90439	37.53589	37.14737	24.41472	55.0847	24.49346	178.932	37.52121	21.36228	50.45182	127.0849	14.25444	17.73742	217.8997	19.10965	59.10512	23.06112	17.05296	59.43879	56.10142	20.46136	36.30756	22.79821	52.07396	39.2257	25.47371	18.68751	55.44743	44.53528	37.94161	19.08196	2.214623	12.75671	28.04688
HILPDA	2.174479	1.146899	9.07759	3.042408	0.7855815	2.186636	16.78201	3.74835	3.173045	17.97834	36.3293	7.507082	4.206578	7.095924	1.522939	5.875783	5.171356	4.619073	3.59809	33.32828	17.12846	21.83955	32.85298	46.10293	83.17727	89.58713	24.17921	11.66624	7.830858	2.083924	4.36115	4.982085	7.93169	5.678531	39.07584	6.282797	11.94599	7.423084	15.90749	8.931877	10.72011	13.41337	30.38534	13.96923	33.28955	22.2093	13.89128	8.947718	18.15675
HIF1A	23.19137	13.13557	26.61643	25.31896	42.19712	39.4224	27.98677	18.82457	18.80692	40.90415	28.41206	41.87802	39.24871	54.96737	14.80968	83.39112	31.08687	17.40775	29.56361	15.24867	26.16023	19.02327	61.89577	38.57804	31.20117	34.16787	25.03334	30.00292	40.74126	15.46099	55.4333	18.3462	21.38127	52.63349	21.41252	11.63861	18.91703	17.42618	50.31797	50.42012	34.96878	51.22339	18.98843	33.40933	44.45859	20.52311	16.29614	20.557	22.3043
IFNG	0.3282226	0	0.08437975	0	0.1155376	1.509118	0.07950148	0.2479477	0	0.0316844	0.046214	0.103558	0.04938936	0.3485426	0	0.1177124	0.019106	0.07009062	0.2159817	0.03534213	0.7225875	0	0.05101314	0.1190965	0.01650635	0.1730516	4.700362	0.3790985	0	4.992032	0.06138142	0.08966661	0.01426451	0.2400673	0.2049681	0.0132313	0.09927777	0.04870882	0.09408898	0.5451306	0.1610511	3.974953	0	0.4548719	0.5442259	0.01638232	0.03052144	1.428042	0.09950032
ANO6	14.60691	31.56792	13.10422	36.33179	5.946842	15.6133	31.05176	21.74696	26.48273	31.19507	6.524289	20.49997	25.8376	12.48057	32.41389	12.31778	17.1333	3.929007	10.14448	20.10066	8.22552	70.50911	18.18184	7.22998	21.9968	15.00114	9.740536	15.2344	13.3049	6.961922	12.92117	7.360502	4.099335	13.2868	14.61528	3.035275	13.74884	8.302947	9.500165	11.12662	3.081753	8.410277	16.7389	13.05192	16.91072	27.91818	6.746595	5.026343	20.5021
LPIN1	0.717792	5.355524	0.7726214	4.34378	3.75841	1.160342	4.81674	4.387234	3.587337	5.088716	1.869803	2.343803	2.201147	2.986814	5.78542	2.153648	1.54212	2.396791	0.6210133	1.122653	2.194263	0.9328474	2.75022	1.475748	1.839106	2.137317	3.848198	1.711597	1.372942	1.80113	2.815966	3.983039	0.7748875	1.574466	3.27508	1.239149	3.81115	1.560588	1.346232	2.135821	0.4093219	1.680283	1.41212	1.978013	0.8796014	2.343433	1.534206	4.942328	2.399868
HMGB1	23.53355	25.06919	43.9084	21.45188	22.86194	22.41999	30.50239	23.92865	30.7119	24.15536	27.12395	31.99805	22.20126	30.37033	23.85824	19.5113	27.25458	32.78261	26.81155	31.4903	24.27751	26.88166	66.22505	33.72973	31.39494	57.08019	66.87722	30.11118	45.31004	38.21582	31.73513	24.46864	24.33915	30.20061	29.58769	38.75662	16.74273	30.27439	40.24789	31.42642	36.11173	39.85427	48.6044	37.50251	23.79364	24.4105	34.60708	76.14177	46.6335
TNFAIP3	13.25285	4.887023	22.46349	37.68086	13.47224	131.2439	54.88182	21.74984	7.123579	34.93695	3.170486	92.48632	21.89909	28.57622	16.88919	73.68328	8.035004	22.47923	19.92458	4.87198	23.13725	6.159989	28.84969	18.93219	6.595436	6.93093	27.712	16.90891	21.50487	15.44174	27.03501	7.777828	0.3508545	10.48194	10.58213	4.265833	8.139559	4.140346	4.099083	6.876003	4.747693	15.73669	14.51627	20.58759	30.70895	5.771592	1.387351	31.26682	3.68001
TLR4	2.40859	1.523005	2.799446	3.064765	1.359531	4.384562	3.97943	3.182301	2.120934	2.760739	0.3052182	4.770807	6.586742	4.551366	4.012372	6.196676	4.498372	1.635074	3.825739	3.562656	1.740273	3.555746	1.850071	0.1073289	0.4857879	1.615023	2.068062	3.350031	2.23737	2.602866	4.743782	2.04227	3.946874	0.9346182	2.621907	0.6438931	2.400308	0.7562657	1.766102	1.574215	0.401203	1.117202	3.542988	2.387938	4.512769	1.640028	0.1379214	0.603719	0.977071
ATF3	298.0795	59.13353	176.3321	726.2867	56.06933	398.7132	50.48968	203.9192	15.22804	277.4743	19.47114	69.86053	184.7459	46.703	36.00224	57.75169	44.65287	28.30183	291.2606	5.98463	13.82566	5.731652	49.41884	2.812623	43.95671	9.822659	13.44876	13.91703	22.46175	2.908356	16.68279	41.44954	1.191249	31.53213	16.90707	7.279999	13.32418	10.58788	2.326047	5.815418	2.743331	21.11861	12.37626	14.82663	385.5644	6.726955	0.5291013	6.172917	2.204843
ATM	1.295078	1.946207	2.65337	2.60642	1.142037	2.589303	2.563247	2.883421	1.945286	2.352352	1.112304	2.778477	3.566192	1.902249	2.101841	1.668207	1.770593	1.150156	0.8162969	1.492307	1.27888	1.462057	0.8143656	0.6232737	2.087318	2.243541	2.204776	3.109729	1.171958	1.210383	2.540996	1.816981	0.6516193	2.80824	1.74399	0.9914814	2.635103	1.064686	2.796926	1.780526	0.4812375	0.9845156	1.421854	1.899162	1.485117	2.612565	1.049439	0.687755	1.440427
YY1AP1	11.22107	10.41343	7.939458	9.606157	13.06291	10.68186	11.81608	11.37617	10.41284	8.946317	7.84507	9.442996	9.854629	10.71287	10.90106	13.23553	11.11671	9.548189	9.646004	9.385177	11.40145	8.259502	16.79457	7.973457	9.01316	13.84336	11.37879	15.64069	20.25829	9.135049	10.1881	16.8655	7.15673	11.08177	9.015597	6.029298	29.7606	7.894891	10.02171	10.72351	8.614618	6.936142	13.05042	12.96606	8.788437	9.659634	7.983618	19.89988	20.46513
EGLN2	2.870347	3.123754	3.922215	2.165307	1.980366	2.83667	3.021884	4.655343	2.725434	2.24927	2.131044	2.984094	2.62046	4.431144	3.652744	2.844803	3.127818	17.18138	7.514591	2.615834	4.200884	2.779117	4.371676	2.511886	1.650685	2.199629	10.45272	4.385508	4.354685	4.428752	4.73447	4.592588	4.41685	2.789015	2.645687	4.310105	7.246885	6.490197	5.506115	6.096019	7.161775	3.198743	2.347837	8.245614	2.747504	3.740744	6.935361	4.595889	2.137479
MIOX	0.008244147	0	0.08583619	0	0.008706066	0.02558611	0	0	0	0	0	0.01404606	0	0.04727449	0	0.02660982	0	0.2535126	0.009154568	0.007989368	0.3150256	0.04288146	0.09513837	0.1166651	0.1343301	0.2347182	0.05239992	0.5141893	0.1107429	0.3545588	0.08325453	0.1042449	0.009673818	1.128798	1.223235	0	0	0.1486487	0.04253912	1.820028	1.365258	0.01082614	0.0786988	0.0355941	0.3209389	0.04444024	0.3001332	1.387254	0.1940007
TAZ	5.905659	2.688456	3.864114	2.359627	3.441199	5.095576	3.671483	4.935498	1.995452	2.062688	4.035948	2.725191	4.775165	8.034591	2.596195	4.818604	6.260178	11.77211	5.109052	6.823404	4.713885	4.029386	5.734991	6.394515	5.659647	9.059214	6.179661	10.59239	5.324137	9.485395	6.28696	6.004833	8.228905	8.439874	4.119429	1.829703	6.309406	7.621698	6.683606	5.906948	7.364841	4.979346	3.188527	6.585433	4.670099	5.967926	8.236639	4.147319	5.74382
MTDH	15.37178	16.15429	23.5669	17.12839	13.64947	15.11383	18.90141	16.15723	18.6383	16.90358	15.43072	21.94658	19.74303	20.54539	19.50114	15.79706	14.40471	13.6874	11.0211	29.40504	12.81697	14.94671	15.12031	17.98396	22.8573	25.45777	11.44657	18.51014	9.635833	13.32902	29.2862	14.06401	4.5753	35.96424	22.48853	13.7807	16.87385	13.04255	21.76887	21.96901	27.91164	25.06299	34.63911	20.27539	22.22289	19.72575	13.79743	30.34549	41.57599
IDH1	78.69299	13.26176	108.7431	8.312323	20.91216	36.20439	23.44416	34.15975	15.83613	6.784798	69.60669	76.85574	129.0664	39.02194	10.66685	56.47181	162.9273	36.78105	82.63639	46.97967	72.19301	235.8142	116.3877	55.0652	67.70283	149.8464	184.3267	67.64913	23.22925	16.40799	23.91262	22.13559	76.19466	32.30192	131.3035	102.9857	23.83743	23.71963	78.30986	14.0858	9.182679	22.52444	76.56206	66.24702	85.17284	199.3169	9.039829	54.86609	67.24441
SIRT1	5.443036	6.560894	5.205346	9.464246	5.483456	13.37383	9.260926	9.53019	5.749976	10.33688	3.079735	9.257004	7.296472	6.170583	9.66796	11.15759	6.851962	2.482388	6.925633	6.889114	2.279223	8.653129	11.13047	2.30911	4.841747	4.816699	4.6838	12.61141	7.13458	2.568256	4.801002	4.069339	1.64923	4.40327	3.8948	2.67356	5.995976	3.617521	5.531506	3.995284	1.729495	2.448092	4.177244	5.567216	7.725946	6.572303	1.821589	21.44922	6.64409
FBXW7	2.016515	1.109541	2.321177	1.876618	3.20109	2.068249	1.501393	1.910494	1.256641	1.680669	2.199673	2.270822	2.64905	2.426564	1.331486	4.153336	1.816535	1.77319	1.441657	3.268152	2.227504	2.503035	2.114018	1.272246	2.446887	1.415648	2.14684	4.07415	2.501403	1.060324	2.176668	1.20727	1.261642	1.972655	2.41958	0.905501	3.118907	1.833975	2.447155	1.688086	0.9105331	1.893908	1.827416	1.648874	2.244101	1.877627	10.8703	1.213283	1.234062
PANX1	5.828484	9.024457	8.171733	12.01198	4.788519	9.359804	6.294656	6.762015	7.002742	19.32135	2.795121	8.9282	7.533108	10.86226	6.899652	10.58863	5.000472	6.310029	5.136146	4.23886	6.459055	4.394506	5.391006	6.554193	5.627002	6.9131	8.559083	12.17305	7.254717	17.8264	7.843455	5.285181	4.15374	13.31948	9.268379	3.049707	9.083217	8.57022	7.891106	13.68628	11.78627	19.09967	6.150898	9.003803	11.64678	11.07576	12.27759	7.962259	9.043399
DNAJB6	6.267134	10.58517	5.460819	8.509096	7.410471	5.369476	7.640102	8.02789	8.616744	8.847827	5.71303	6.323099	6.608513	6.13083	12.10892	7.739239	6.625142	4.902675	7.497003	4.971976	3.375942	8.383016	8.023379	11.88092	4.591035	16.8861	6.069434	7.261626	4.998575	2.9823	4.843273	5.720695	2.769477	4.768944	4.129468	5.949941	5.834407	4.676964	7.458472	3.954774	2.654796	5.69386	20.7967	7.484678	9.53046	10.47831	6.330267	10.72864	4.036747
BACH1	4.472454	3.735101	4.319452	8.981117	7.711672	8.556948	5.405044	4.717203	3.530003	18.65152	6.779877	7.074073	4.143196	6.518881	4.486583	9.642472	3.66391	2.968474	2.840049	2.129	4.879643	7.774364	3.856705	8.615476	3.204461	8.760127	5.731738	16.19318	5.116042	5.45148	5.233961	5.094857	1.420644	8.699689	16.20452	1.816856	12.18814	4.943305	5.336237	3.858554	4.581819	25.62181	6.644057	6.502876	5.168759	3.539792	1.331984	3.63674	3.739627
LONP1	16.05274	13.9525	16.04778	12.22943	8.757443	13.02218	13.93459	12.59991	13.22044	9.177996	10.40538	13.57828	13.73775	15.16101	12.97635	9.826104	16.50715	30.11887	14.15562	12.6925	15.91099	12.53042	27.74952	9.800593	19.72518	19.6288	21.37299	22.05949	20.88682	20.93742	16.48893	28.35666	29.1893	15.19992	13.34419	9.491956	20.28418	28.21112	11.35111	21.41415	29.10579	22.43009	13.23093	14.44067	16.02262	26.79324	45.83103	25.67731	23.0496
PTGS2	17.15012	5.609083	23.66669	225.8246	9.116356	115.1912	17.43137	50.58396	13.40937	213.1877	10.90199	89.1625	30.42634	38.2145	35.48068	135.0019	7.097488	51.03211	100.6436	5.928557	102.3929	1.398326	30.43022	1.838443	5.067202	5.942295	1.42889	7.679634	5.482896	0.08186986	6.782408	2.777504	1.018907	5.575376	25.32995	1.327429	0.3863147	0.9570743	1.420995	13.63862	6.533713	29.20068	4.613969	15.14156	92.4777	0.7952686	0.2081355	1.949439	2.366211
DUSP1	1149.523	103.2805	1045.774	1415.438	1165.141	1715.737	751.0057	1049.609	158.3309	980.623	198.014	573.7549	730.0313	914.1899	385.5467	732.9765	236.215	269.966	1534.2	43.86401	99.98012	35.16985	168.2681	30.99809	125.438	44.52044	65.65344	14.99499	93.64724	44.98993	285.9789	180.4468	22.5632	258.9088	69.82566	61.34192	43.22148	78.82398	12.97934	94.23114	41.69256	77.27421	105.8148	85.57373	1561.436	7.599986	19.0847	102.8902	13.79835
NOS2	0.4822036	0.07288537	9.384903	0.06062674	0.02620993	0.1375499	0.4695556	0.6063594	0.2318537	0.107815	0.1819676	0.102695	0.1368497	5.291313	0.1496794	0.05149918	0.2173307	0.08177239	0.5236431	0.03779645	0.6096832	0.5963015	0.05579562	0.007719218	0.1540593	0.1330662	0.1014119	4.356474	1.327628	0.2607044	0.2416893	0.4520692	0.02080242	0.1213674	0.657606	0.01929565	0.1206501	0.2699281	5.323868	0.1223049	0.2759679	0.05587284	0.3130803	0.4592457	0.1449297	0.1385671	1.459942	0.3377125	0.02902093
NCF2	2.59417	1.850333	2.065085	4.669253	3.898343	1.475256	2.149635	3.284682	2.20749	1.586016	8.46829	4.609391	2.00829	10.19991	3.796182	1.485315	0.5404491	4.004166	0.9265248	0.4018477	3.832453	2.200682	1.565022	15.36909	0.3501849	2.395192	5.747968	3.479886	4.067209	8.860643	16.83307	5.014164	0.2907564	6.877306	4.49338	0.6329605	4.618485	3.120359	6.275362	30.35168	7.277293	8.72578	4.646266	4.759592	1.505979	1.001772	0.3301069	2.255754	1.738401
MT3	0.05642102	0.04970647	0.09324491	0.1550487	0.1617233	0.01250753	0.3953435	0.0505842	0.1282054	0.2731033	0.03064162	0.1235931	0.00818675	0.1617678	0.4586141	0.05203183	0.07600796	0.1394181	0.2058557	0.01562211	0.01711081	0.0139748	0.05073544	0.00877394	0.05472165	0.02086177	0.4269201	0.008378552	0	0.03354633	0.1322691	0.01698638	0.2742793	0.02122315	0.258213	0.02631855	0.07679571	0.1130352	0.02079484	0.08340971	1.308091	0.07409158	0.01923558	0.02319978	0.01568879	0.08689676	0.5362769	0.07677123	0.08246557
UBC	425.4073	200.8541	200.0474	588.2491	362.9636	414.9768	203.0806	238.5775	126.0475	269.3789	201.7323	157.7673	232.9974	209.6596	240.3503	335.6789	195.2015	196.511	392.6582	126.8247	130.9717	111.2155	190.9887	183.2864	187.0132	181.543	138.228	243.2062	160.7469	178.7451	159.8246	166.0583	129.4951	232.0863	191.5038	132.6178	173.1599	160.1138	156.2011	197.773	108.8053	236.3228	133.4564	125.6728	322.0585	114.2294	135.8637	146.3472	153.0205
ALB	0.03946058	0.01802602	0.01521684	0	0	0	0.02867421	0.05503298	0.01549786	0.01904629	0	0.007470157	0.03117365	0.02514213	0.008047551	0.03537995	0.04134635	0.008426648	0.004868701	0.1869564	2.764427	1.178298	136.3701	0.004772795	4.673443	0.01134826	0.09753802	0.004557714	0	19.1425	0.02767344	0.05082081	0.08746255	0	0.03696345	0.1383938	0.2685527	0.008784031	0.4072267	0.03024847	0	0.08060778	0	0.04417027	0.01706859	0	0.01651249	0.03480129	0.02242956
TXNRD1	8.036736	64.37674	9.838757	107.4673	9.151357	9.590596	24.06385	41.4331	37.61378	75.6433	24.07037	16.28756	11.46314	21.67558	104.9183	17.84691	3.698121	3.478618	5.377591	4.303816	7.028747	12.82437	5.363087	46.94036	12.05445	18.2903	12.23143	10.76572	38.05615	11.62428	21.17047	6.119385	1.566991	18.16833	17.33937	2.267925	15.50261	6.429783	17.73333	16.42334	4.583799	3.379757	15.16572	13.16088	7.617533	14.19185	14.45607	18.63424	18.77356
SRXN1	0.982343	0.8799409	0.603137	0.83282	1.332951	0.8005096	0.4217144	0.6199471	0.4267599	0.7581004	3.703201	0.7854131	0.5462668	0.6451268	0.584226	1.284235	0.5088937	0.2109473	0.3656398	0.5424716	0.7572706	0.3806034	0.8060379	5.053965	1.140113	0.9587871	0.5639174	0.3651036	0.7003316	0.4263625	0.5403521	0.6129766	0.1738706	0.7152903	0.5459384	0.09557138	0.4631246	0.2418832	0.849521	0.5868461	0.6907053	0.5332978	1.008471	0.544967	0.7263829	2.04122	0.8887306	0.4094608	0.9039944
GPX2	384.0007	0.3248772	296.3938	0.1266731	69.28281	135.7887	27.74495	120.9427	0.5062549	0.1029796	1096.728	169.5525	258.2926	138.5299	0.05438942	178.4281	375.3028	144.6949	482.0714	441.0541	83.79219	115.2572	237.1268	469.2743	257.9549	373.4902	57.57112	73.63024	9.404019	0.1507384	61.1467	7.493951	508.1512	201.4628	295.501	432.1035	0.4974485	3.08708	148.7996	0.2385069	62.09344	0.3372498	321.2513	169.8892	380.7396	318.8327	12.58597	3.888718	115.7038
BNIP3	2.129177	5.061309	2.222859	4.518225	8.706791	4.432199	4.180372	4.256023	5.053307	2.924692	8.303361	4.538416	3.800877	4.265394	6.218038	2.888969	3.355994	1.74369	2.934184	2.531115	3.385144	14.56513	8.912455	19.15705	4.923524	12.66235	5.384756	3.102414	0.7693967	3.008973	3.85227	1.271464	4.591773	1.451855	4.810691	1.067289	4.020699	5.587566	3.767209	3.803984	4.831161	25.19223	1.443466	3.877561	2.17624	2.301238	22.77522	5.88226	4.050548
OXSR1	22.86171	10.60157	11.78594	11.76285	24.84788	20.03763	10.77115	15.0895	10.46295	9.918412	11.267	12.07976	13.31112	13.91673	9.242274	42.87838	12.25803	9.232647	17.64056	13.68756	14.06833	8.654427	8.634837	6.386069	15.82565	14.48391	10.77427	14.45398	12.59663	8.17942	9.097651	10.41417	5.662695	7.70754	11.0504	7.051127	17.08808	10.84006	8.092768	9.794542	3.608381	14.45719	14.44258	8.292095	25.29071	8.208102	7.401367	13.25941	9.747678
SELENOS	15.70683	7.136434	24.56564	7.924395	15.37868	13.86145	9.10218	10.45571	7.462715	7.996366	10.82129	15.44015	11.60076	20.7528	8.075038	19.81572	15.13919	25.96323	18.27961	11.28938	10.24938	17.58028	13.92901	15.16333	12.83906	23.32864	16.05988	19.10234	17.04543	19.80518	18.98842	18.61385	14.36622	14.84526	20.76228	9.144796	17.90045	24.44929	17.25396	12.9246	16.0103	19.40244	10.56507	11.18072	14.31067	30.51332	16.35666	11.90219	20.22538
ANGPTL7	0.4565003	1.863208	0.24492	5.995709	0.1117862	0.4414576	5.289459	2.356296	3.121937	3.718911	1.483928	2.175495	1.330534	0.7966956	7.468095	0.1388039	0.1975652	0.1652986	0.1028519	0.03205743	0.05617972	0.08029576	0.2151647	0.01440369	0.008983349	0.7448855	0.007008509	0.03438651	0.01110892	0.1560349	2.413582	0.0209142	0	0.01742043	0.2900326	0.007200949	0.7924478	0	0.01706887	0.5248948	0	0	0.3789358	0.4570295	0	0.008915848	0.01661087	0	0.006768956
SLC7A11	0.2655803	0.1861875	1.864753	0.2723395	0.7360069	2.858641	0.3011907	0.3107074	0.103099	0.3694444	13.14861	1.208372	0.6907521	3.653247	0.2507741	13.05897	0.1954338	0.8025139	1.293849	0.6486389	0.1433937	0.4790986	1.431756	12.16893	0.1834336	0.1549611	0.4960019	0.7212974	0.3737643	0.408914	4.195463	0.1860268	0.4935744	1.356155	0.7661664	0.1604053	0.505663	0.4521058	0.5386436	0.9531797	0.8872466	0.0443507	0.3846817	0.3424463	3.714219	1.412997	2.942789	0.6847949	2.34184
DDIT4	59.83749	5.11719	41.84891	13.99364	26.16652	31.69572	90.77487	26.1544	6.980714	24.9714	113.4936	65.83708	41.94568	49.31131	17.18014	127.571	90.72112	66.15028	67.81962	31.83533	54.9077	14.56975	130.0799	120.0058	206.0198	62.55897	16.9121	22.98988	22.20405	53.73938	81.67393	76.25871	37.94797	117.8133	150.8703	7.180816	6.629662	64.9055	83.08249	48.17089	25.3898	147.7555	42.95922	49.37931	343.9812	23.57985	20.22232	19.10764	86.41806
ASNS	3.247124	6.224028	5.625108	5.682992	2.386654	3.847439	5.450241	5.428341	4.546384	6.892492	3.019751	5.028357	4.128568	4.535889	5.295011	3.990649	4.413936	5.927699	3.373205	7.159959	6.088955	11.73234	4.75245	10.9369	3.177045	7.273212	11.45307	6.823348	12.49506	3.974592	5.718371	5.179651	8.349745	4.852582	7.968664	4.605009	11.04252	13.27042	10.12668	8.231543	7.430314	4.822748	6.892654	7.146048	2.490644	19.90888	9.637993	17.06274	37.23133
TSC22D3	54.73368	38.63051	85.3723	25.77723	42.15774	32.91217	62.84176	73.55281	28.28202	26.22437	23.61502	36.08808	34.6378	80.58046	85.80638	43.48942	73.50954	85.86595	36.7297	5.389119	20.89348	6.560666	15.23365	10.89282	15.40126	36.04749	22.46127	16.31501	13.50548	32.05359	64.12702	31.02393	6.904468	38.87241	36.29528	11.83488	10.88858	24.92097	26.95489	19.73968	20.82608	18.77468	15.30277	27.17948	45.56463	5.040751	3.619231	7.511078	11.1535
DDIT3	10.72476	18.82474	10.24228	27.8975	4.335126	26.62423	17.59206	22.91885	7.833907	11.04504	10.20399	8.767581	13.60168	11.06582	14.16789	6.662838	11.50688	16.40873	6.974045	5.882371	7.274675	13.99169	48.96857	9.242868	5.621703	9.323465	9.601823	13.17873	14.90528	23.47836	20.35892	4.633766	9.441891	37.92449	12.40368	3.971648	15.69608	46.44029	67.04635	14.68494	14.11936	14.82087	16.10484	14.37432	6.214806	12.57743	17.04594	28.85185	15.5079
JDP2	28.295	3.539178	13.34063	5.324438	6.673239	20.0725	5.5211	12.46676	4.776158	3.187598	4.74865	6.87413	4.168003	9.855651	5.034315	6.300625	6.311377	7.453077	9.392942	0.7594449	1.976193	4.364395	1.945736	2.616061	3.16968	2.910341	3.04393	2.537668	8.218142	8.727271	5.749583	3.112891	1.036599	3.811152	4.140165	1.072658	6.61975	8.035597	4.405115	7.151255	2.041042	2.850294	2.057238	9.008905	12.02734	4.768399	4.498577	5.191034	7.177213
SESN2	6.612107	2.820683	4.930876	3.537736	20.38171	6.600787	4.276572	5.725284	2.932833	2.745633	9.055415	6.341383	6.310918	8.520005	3.305579	5.826849	5.694782	9.592732	7.637513	4.866078	5.134075	8.705926	13.20775	10.73115	5.554566	8.529187	3.620324	6.133382	12.01688	7.656229	7.973158	4.418982	6.812811	9.252763	5.783983	2.030217	5.538826	7.448134	9.104751	7.839417	5.460732	9.735952	8.360648	6.029219	4.623936	7.483348	11.92338	3.485217	9.866763
SLC1A4	1.186397	2.816041	5.206118	1.851671	1.647209	0.9999785	3.579422	2.323414	4.842181	1.192026	3.966732	3.490078	2.540104	4.12962	2.146241	1.632299	2.106104	4.437274	2.397882	0.8292133	3.08935	4.461748	3.102671	19.19308	1.29222	5.431725	4.462066	6.11974	2.031507	12.93652	7.439624	7.118591	1.527345	7.820984	5.033319	2.157589	5.004221	2.829997	6.022617	5.049306	3.975363	1.126443	3.147067	3.933827	0.9718912	2.490255	1.170596	6.652747	5.5605
PCK2	9.907516	1.867341	8.734241	1.314539	5.666171	9.417607	4.224443	4.830275	2.205145	1.62756	5.87208	8.545409	6.939724	9.054978	1.784092	6.987857	11.14391	16.01841	12.75608	12.4992	12.41094	25.46334	11.96996	10.93497	14.81098	37.76044	25.92207	26.97996	23.02785	23.04242	7.991153	8.990977	15.73174	16.92939	9.24347	9.313958	22.96784	19.4524	20.99229	13.08259	20.69774	7.477651	15.04026	21.62947	13.1064	47.42867	12.67273	9.864269	43.11784
TXNIP	133.0582	176.7609	217.3292	281.4371	97.02142	232.6916	490.0207	458.8418	192.2294	317.86	72.33675	198.5987	298.2464	267.2223	295.6962	124.5868	337.2545	120.4841	160.334	148.4884	63.93165	147.9469	287.6805	28.11376	166.3119	154.4288	67.86323	205.2427	27.63943	92.19609	228.892	130.8157	165.9773	138.202	72.49181	59.37255	154.2999	53.33733	86.79069	179.3879	23.34308	108.5632	87.58395	128.2831	159.1517	68.60759	18.71062	7.767928	42.47549
VLDLR	1.341288	7.388427	0.4640389	8.92925	2.012484	0.8635498	7.382477	5.44017	9.552114	9.513945	3.634443	2.117759	2.25449	1.543272	6.137211	2.146742	1.694437	0.4753463	0.7394233	2.349232	0.4947624	1.65482	0.7434924	2.514566	0.3164574	1.77889	1.565313	0.7976698	3.11471	0.09018129	2.329576	4.268453	0.9562402	0.06470687	1.344625	0.3572069	1.821336	1.286411	0.8221679	2.329774	0.2284231	0.9639635	0.7832212	2.19958	1.922588	4.422753	2.193328	0.7575696	1.424216
GPT2	1.558946	0.9724106	3.461402	1.040959	5.834621	1.207758	0.9943878	1.250383	1.08725	0.5931875	16.84496	10.3821	2.887575	1.376332	1.274571	1.04548	4.991897	5.857961	5.358918	6.011455	10.28459	12.6298	8.509934	7.143142	17.16844	7.756291	12.69072	3.197458	16.03846	4.768456	1.941426	2.045398	3.751554	5.84129	8.545661	7.157472	7.104751	16.49382	5.03804	5.136392	9.747815	3.262045	31.49854	15.01087	3.365545	45.25846	4.940885	9.48108	24.8286
PSAT1	6.18516	1.251976	5.6288	0.9835498	5.331136	7.539764	3.396671	2.845454	2.571367	1.546251	14.93399	10.37662	19.96731	5.549092	1.00608	5.176656	6.74309	7.452349	14.0971	1.888704	6.680136	17.79889	20.70187	38.99046	15.37259	11.58625	19.56329	17.36105	53.13238	15.65964	11.07087	10.43223	4.280019	20.80313	13.441	15.36444	11.93729	34.39522	8.362825	3.571483	5.155035	11.33922	17.73248	16.14731	8.219321	41.62182	13.75377	21.3133	67.41548
LURAP1L	7.750488	9.607905	2.040708	13.34465	3.945694	9.9794	10.76425	10.02455	11.24297	5.955271	6.072416	9.643423	4.253543	4.898365	10.55451	4.931554	1.244327	4.671612	5.637342	4.065074	3.346712	3.756834	5.056403	5.344856	2.376357	2.498549	2.170304	7.674043	3.253487	1.281437	10.52006	3.819999	1.124595	15.2327	3.466076	4.195228	1.569166	5.440195	4.89148	7.138937	0.8395698	13.3425	2.187768	9.405145	6.312892	1.768876	0.4882286	25.2026	4.128295
SLC7A5	87.19134	18.50591	9.52659	27.91886	51.66666	19.26235	8.060897	13.86014	13.41772	39.62993	36.58466	41.10706	15.47645	24.00422	12.40558	72.59836	3.506605	34.99376	31.81251	15.46174	30.9821	1.109104	85.39989	178.8881	20.82927	74.71586	35.13846	10.53881	17.15436	200.307	80.19053	3.199312	16.11826	65.06175	35.75615	39.24153	29.55689	35.84022	12.81657	53.38878	118.585	115.0398	54.00525	26.27586	70.5961	30.88719	18.87744	34.97236	455.7927
HERPUD1	26.00255	8.903762	46.95132	12.85532	12.0903	19.11203	16.86356	17.26875	8.096641	5.512373	9.172158	22.45692	30.93583	32.33142	12.69998	15.63993	24.0611	38.44841	25.26043	11.12284	19.46928	26.60793	31.09412	8.460635	24.13738	21.49958	22.5037	9.987243	12.23556	16.10648	35.9745	14.35504	9.285327	9.544425	34.88821	7.915619	11.91611	20.03089	63.15804	14.83193	12.17678	8.761945	23.251	23.66518	10.39879	21.35488	19.9325	13.20007	15.58091
SLC3A2	26.9422	15.53001	13.67218	10.61017	30.99135	22.70122	13.8012	17.66312	9.571738	8.255433	42.37955	24.7444	16.82528	35.06553	14.55926	30.6102	20.05324	25.33523	27.9393	16.86509	21.73812	18.29443	56.80618	115.4575	15.83762	32.20974	32.75442	35.71411	53.80475	118.2348	54.4512	15.90933	38.49632	59.24086	44.60743	24.5035	31.74412	38.51465	37.1009	36.70305	89.21543	68.96185	37.79248	20.31721	22.50856	42.2002	49.58836	20.62684	134.1724
CBS	0.02836492	0.05382304	0.04038689	0.02798157	0.004608339	0.03047258	0.05351061	0.0410801	0.02699337	0.03412166	0.02073705	0.02602226	0.03102665	0.05630304	0.05206242	0.1162033	0.1063077	0	0.08964624	0	0	0.1702368	0.006867154	0.004750288	0.01777607	0.02823687	0.1017008	0.004536222	0.1025832	0.01210819	0.1432233	0	0.05376624	0	0.02207349	0.09024426	0.01187939	0.1923374	0.219541	0.3010583	0.2854528	0.02292219	0.2707721	0.1475866	0.06370537	1.884807	0.04930387	0.5541949	0.01562665
ATF4	83.07889	265.1185	61.79827	204.0197	106.1874	100.4597	132.0088	211.7292	128.2593	184.2593	101.483	87.45063	83.51046	136.1469	279.1707	135.4845	112.4585	216.6633	93.86887	101.1158	80.76941	127.3782	91.61924	106.1244	68.65519	127.3396	74.01419	54.69641	237.5318	112.8314	127.7343	48.19612	104.9638	123.9006	113.2467	66.0655	150.0842	142.5367	121.0582	114.1965	101.923	96.22876	153.7822	122.5988	68.56574	204.1243	133.891	140.3836	172.4471
ZNF419	0.6674753	0.3952848	0.5711123	0.2726841	0.3885593	0.3270856	0.7194745	0.7745532	0.444414	0.1686696	0.5377226	0.5575836	0.7906399	0.6335006	0.559957	0.6385692	1.25829	0.5614601	0.40447	1.06255	1.055864	0.9969904	2.139542	0.3844263	0.6401982	0.6484486	0.7266672	2.967573	0.5619357	0.8413617	1.386394	0.674112	0.7485129	0.1119755	1.010077	0.342117	1.660994	2.081791	1.16394	1.313856	0.9216448	1.218876	1.831211	1.088334	0.417477	1.253334	1.174489	0.2993867	0.8304668
KLHL24	4.113294	4.947321	10.95272	7.609953	1.836563	5.774629	7.002187	7.221689	5.403041	4.009363	3.009654	6.713516	10.38825	4.115193	9.073522	1.870212	8.633176	1.66135	5.246107	10.84877	6.860655	19.74198	7.732631	2.329151	6.793773	2.558564	15.22265	8.197478	5.116064	2.210887	5.09293	3.937473	4.834641	6.512846	6.811292	6.591611	10.03476	5.034251	10.66954	3.483697	1.420178	2.643451	14.04035	7.454455	7.27338	8.941089	1.474112	6.961766	14.57449
TRIB3	2.953536	0.6736187	2.808293	0.4054965	5.787267	3.064403	1.762391	1.305633	0.6096247	0.8166346	7.777801	6.148738	2.864166	4.67917	0.4906663	1.363873	4.011792	6.886311	4.534129	1.065513	6.251728	11.73692	7.875314	14.15581	7.669541	20.38913	7.636981	6.732057	28.16316	13.60862	4.838666	2.662425	2.504432	11.27942	2.057405	1.018379	12.67656	12.87096	16.01869	14.5906	12.51707	5.248793	19.12906	11.51083	3.046527	26.09549	4.887759	7.789299	23.53951
ZFP69B	0.2854562	0.3699375	1.306578	0.1856916	0.3211101	0.2888893	0.456567	0.2726162	0.3399884	0.2372214	0.2595035	1.088999	0.6176982	0.3647427	0.2733604	0.2002986	0.624204	0.1550454	0.3721067	0.05412412	1.067073	0.8284665	0.9765404	0.2972255	5.325311	0.5460958	1.518544	1.193382	1.385841	0.4993333	0.8773478	0.5296568	0.4441848	0.5228759	1.28697	1.242788	1.444354	2.324856	1.39288	1.04889	1.03794	0.8556553	2.680542	0.7412603	0.471078	2.416853	0.6465915	1.103326	2.736457
ATP6V1G2	0.3792999	0.5245302	0.3669949	0.4716857	0.1602208	0.2568383	0.811826	0.7574083	0.6825412	0.3355271	0.1310868	0.3642424	0.2521687	0.4251181	0.7215022	0.1780763	0.3251668	0.3578637	0.1837906	0.1002485	0.1171218	0.1076131	2.206669	0.08257802	0.1030052	0.1874207	0.2483891	0.2652454	0.1273775	0.08610798	0.7573758	0.1962057	0.2751384	0.1906673	0.5	0.1125924	0.2440559	0.165796	0.3202619	0.237888	0.114206	0.0905624	0.1481238	0.2282753	0.04027058	0.1579937	0.683939	0.7006552	0.148173
VEGFA	28.42279	1.564978	32.56201	5.208371	9.54895	13.22918	10.12715	9.909831	1.628369	17.31376	5.921016	12.82226	22.11516	8.114836	1.939705	31.64501	7.019549	5.807307	16.37324	29.54596	31.66561	80.77754	20.75941	22.24718	23.04849	5.232875	6.848552	7.23655	8.887941	6.707208	6.820381	3.501826	7.956894	13.82414	24.71081	3.262008	2.46628	36.92594	3.237389	14.5993	8.244143	12.42535	15.75675	8.21292	73.22408	29.11679	3.048767	9.399636	14.6356
GDF15	309.0491	0.7729551	233.0689	3.184429	1.018931	112.5697	66.21006	108.4735	1.354173	4.505744	0.9574736	84.73374	242.1959	15.33741	1.093835	82.07177	29.92796	134.2937	339.4045	316.996	63.13621	55.61177	122.5636	5.483271	95.68775	50.08442	47.39333	258.9988	179.6671	1.230327	22.71177	47.38161	23.64287	20.22202	193.5245	35.42062	191.0661	138.0562	13.45333	4.209306	10.17458	4.192471	65.45666	13.82481	168.3509	115.8307	5.308186	0.6870112	8.594311
TUBE1	1.397199	1.575754	1.405111	2.042338	1.071856	2.556953	2.131627	2.392042	1.868885	2.141826	1.150313	1.93189	2.424194	1.631617	1.894137	1.644901	1.708706	0.5835825	1.101137	1.461024	1.492066	0.9572125	1.254175	1.097938	1.95771	0.8903396	0.7557973	2.189627	0.9305783	0.6068488	1.80661	1.051618	0.9493133	1.011994	1.836671	0.5061442	1.011571	1.293239	1.851663	0.9448754	0.5626281	1.023355	1.094583	1.350721	1.777246	1.121732	0.9836239	0.7921448	1.457755
ARRDC3	16.47199	16.07593	13.6262	12.52673	6.889515	30.22686	33.66775	33.57024	24.33308	37.31669	28.73756	41.7923	20.85473	23.19228	18.63364	28.48199	8.904711	9.862406	3.392289	8.762313	14.76069	20.66119	16.82744	11.15893	18.39742	10.6138	16.06334	24.42223	16.67361	4.283997	19.23613	12.82247	5.204506	26.80253	15.46279	3.85092	13.5486	7.016114	21.39176	7.877529	3.056308	12.71292	16.95171	16.05733	16.71742	5.956983	6.807401	5.749956	5.852017
CEBPG	10.67437	7.072739	12.39539	10.20946	15.68218	12.06374	8.259655	9.701003	7.124901	12.76763	15.10899	13.9602	9.137312	11.70307	8.00326	18.97673	12.18159	17.296	13.81005	20.8874	18.28518	16.58097	18.72049	15.97522	15.55143	20.22583	31.69012	14.68307	20.94454	11.03683	10.83896	12.94212	8.007641	14.39803	13.09664	13.52537	30.48822	31.27093	11.21495	14.58942	10.70632	11.45643	23.53581	23.00947	11.61045	21.93954	8.882923	14.84036	15.89074
RGS4	0.8144181	0.6105009	1.009469	2.55219	0.3200937	2.3708	0.9260788	1.676499	1.341956	1.412472	0.2327901	0.9180941	1.16929	0.7549451	0.6293997	1.067298	0.6736879	0.3589463	1.111746	0.02373682	0.5264758	0.2972736	0.170239	0.7398957	0.1829215	0.3645288	1.427092	0.232335	0.5603667	0.7051065	1.016468	0.7646137	0.4383064	1.515621	4.671925	0.1033059	2.979668	4.072928	0.8610037	0.9082735	0.3498517	0.04422689	0.5845452	1.881502	0.08343349	0.2558163	0.1806483	0.1215095	0.1566266
BLOC1S5-TXNDC5	0.08968194	0.05530635	0.1400622	0.1054266	0.1089128	0.1322078	0.2419354	0.07035371	0.1347239	0.2142679	0.04261709	0.137517	0.05465437	0.2635603	0.1152248	0.1374975	0.05638063	0.6722076	0.1443993	0.05214623	0.05711549	0.04664755	0.01881708	0.02440601	0.04870923	0.09865116	0.0665023	0.02796741	0.06023446	0.03110469	0.3056616	0.02362506	0.1368046	0.04722826	0.1663333	0.03904476	0.04272372	0.2605229	0.04627514	0.1392098	0.2524777	0.0235539	0.03210396	0.09680042	0	0.08460066	0.2307965	0	0.03211462
EIF2S1	13.85275	14.10085	11.94884	12.96464	17.55636	11.62031	12.95445	11.53112	11.6416	16.92267	12.19704	23.0527	11.64057	14.28856	14.44192	20.81722	11.53054	11.57709	15.87716	10.96418	8.304513	15.21404	16.9189	19.7229	15.60421	31.98224	13.87256	17.22715	40.02257	18.38597	14.99617	8.387692	9.41729	20.46624	9.542497	8.31025	10.13197	6.120659	13.57386	21.31194	34.18747	21.89357	7.985094	12.16095	13.2142	16.45445	21.56762	16.36725	22.43789
IL6	6.805689	3.29525	2.831391	101.3352	40.23517	64.3426	59.77752	20.88414	14.41841	308.1359	3.713582	28.7748	0.9958199	48.92604	16.94432	46.38222	1.619642	134.7193	11.21271	0.1733797	2.385167	0.173709	2.530106	0.1168516	3.770245	1.139134	3.525155	0.141342	3.893289	1.687802	18.01312	2.518639	0.05878166	0.8573733	2.823508	2.188747	0.4870321	0.4731277	0.2769463	5.381465	2.630956	0.4416898	7.309669	7.188826	5.36289	0.1350176	0.1527252	0.4998602	0.5344956
CXCL2	3.395621	0.5275735	2.934784	30.57116	11.61241	81.21366	28.2429	11.22822	1.447971	79.91035	1.482268	27.5644	3.228385	15.05648	19.51279	24.66028	4.561136	97.96724	8.023503	0.08609343	4.316738	0.7530366	27.03865	0.4835318	0.7773831	0.715364	4.736883	1.559662	13.97232	3.670088	28.6216	2.153075	0.0810795	2.066307	0.7489535	1.235539	0.362761	0.7119282	0.6621355	3.302821	1.863523	4.394287	4.876335	2.898024	2.613042	0.07981468	0.07435023	1.17524	0.5049641
RELA	22.81673	15.88135	15.41743	16.66341	19.22175	29.70018	19.83531	17.53789	15.07159	20.82845	15.61742	19.4279	18.81534	26.9174	15.96077	41.55494	21.64417	21.30093	21.89105	24.28337	16.27429	8.560366	23.75511	31.63665	21.71267	21.4375	22.02623	31.24759	25.45329	27.004	17.32237	19.02849	24.5795	20.33899	22.92277	10.14606	28.35269	18.63209	14.64664	24.42492	15.78275	14.50097	21.29587	16.04025	23.04992	28.32004	26.81317	17.21132	21.11534
HSD17B11	14.2045	16.0122	78.66016	14.84232	7.853365	18.90947	27.98607	34.80326	16.90451	18.84411	7.235462	22.78175	16.9228	23.86754	30.9601	16.47669	17.1929	24.5301	21.26267	65.33319	9.307134	80.05143	11.52733	6.155847	26.07423	51.53548	18.41624	41.59787	14.10025	7.204301	20.31024	15.02533	12.22257	30.53309	16.40418	14.73249	43.44359	37.02173	36.58427	15.87821	16.01103	24.44243	36.83046	22.56916	13.57573	82.39595	17.73261	14.98129	12.52975
AGPAT3	9.475576	5.291973	9.551712	5.230635	7.311424	7.202477	4.341874	5.404615	5.515788	3.430061	6.906523	7.039184	10.15696	7.116129	4.811718	7.238917	10.67142	7.048699	6.675035	5.081057	7.479702	12.10861	9.093754	11.12517	12.73098	6.9905	5.222331	21.27627	9.822777	9.959809	6.545696	9.099319	5.93546	8.644013	4.479842	4.290013	11.09899	5.808786	8.82634	10.49434	6.76819	4.366925	13.60752	5.925245	10.23101	12.92148	4.391837	14.36797	13.20435
SETD1B	6.617863	7.277919	4.279182	9.672292	5.034619	5.209331	7.666609	7.792962	5.083179	9.367074	6.303192	5.173389	6.48304	6.913721	7.250139	6.245511	5.712813	4.651525	2.626227	7.160646	2.884657	5.940865	8.058214	7.428811	8.255661	5.960035	7.323711	9.595096	6.764172	4.261986	5.96419	4.021538	3.694677	6.541589	4.52519	2.324122	7.96294	4.895184	9.354758	4.558253	3.350344	2.722218	7.471766	8.442608	6.128736	6.352822	4.417731	4.924867	4.803051
FTL	1593.03	2252.61	2859.465	2856.174	901.1412	1920.905	2743.853	3171.612	2041.741	2720.767	4776.714	2705.925	1610.858	5750.79	2476.071	1535.688	1515.537	4356.093	2860.708	1763.118	4086.232	1883.244	4358.952	4689.726	1406.393	1773.795	2709.028	2319.947	2764.442	3282.248	5201.874	3447.098	1610.238	1498.31	2742.893	1552.432	1672.18	4709.226	2594.215	3703.254	6353.734	3718.096	2047.703	2974.838	1094.778	1166.858	2992.174	2105.232	1349.893
MAFG	5.091503	9.370143	9.060041	13.61677	8.617824	14.14673	7.188258	11.49524	10.16647	12.53365	8.874629	6.12787	9.354757	8.173325	17.36282	8.899058	7.431596	5.849451	8.176706	4.288179	4.052511	13.65223	6.728208	16.19492	7.306261	4.91152	4.293856	8.36502	9.216002	4.104372	7.905927	7.750184	1.917151	3.622349	4.323461	1.966612	3.887828	2.648136	8.708458	8.639621	6.491703	2.141792	9.605641	7.266287	4.73161	13.96375	7.021967	9.302854	9.135788
IL33	8.698186	16.56113	5.750066	24.2826	5.801649	14.88199	29.63328	19.98148	24.11684	30.81317	8.002922	19.94563	10.52688	19.35353	20.49313	15.68311	5.808834	6.140998	8.152569	0.18085	0.6667219	1.120621	12.85943	0.8224847	1.903553	6.609051	2.063695	4.461756	1.238121	0.8840502	19.7421	2.3885	1.244446	8.587192	3.238635	2.174855	4.095109	0.03647547	13.11698	5.338256	0.8894449	39.6466	2.683041	6.589872	2.781917	0.01840178	0.1657053	0.1806393	0.07916745
FTH1	182.9878	170.1769	171.9744	202.2144	138.6144	218.1167	206.1632	203.5041	146.7736	193.4966	94.81727	241.6173	176.1719	387.3947	223.437	203.8308	246.261	280.8251	331.1323	188.211	362.5273	97.91921	239.2771	502.6508	185.8747	304.2154	233.9467	401.708	194.9383	412.6117	282.2379	133.0934	124.6319	277.9787	307.5629	70.62339	185.2325	198.5567	393.8	386.4808	301.7656	103.7415	211.092	210.4132	219.5881	269.2271	167.4071	188.5131	165.4666
SLC40A1	11.2331	11.7741	19.33253	19.13447	8.139436	17.01734	22.64836	34.20775	14.37737	7.64999	15.93762	35.20089	33.98897	27.67255	19.4504	9.817623	20.53554	9.509694	7.863871	1.202922	8.52236	12.58684	42.02655	3.748395	9.225891	4.279262	11.63881	12.22781	6.987708	58.16623	26.50359	5.62104	2.383432	6.649388	7.541426	2.385723	12.31544	6.014944	68.31912	6.345983	1.472335	9.191998	9.368465	13.9665	9.185226	3.364013	1.008794	3.398152	6.598354
GPX4	72.63173	60.52713	141.9534	56.20937	39.89953	88.05886	79.80672	86.66387	58.58346	58.11359	60.97241	85.25107	66.30892	132.8349	58.06824	83.49856	91.37856	198.2109	143.3653	89.12809	323.4019	256.1448	143.6868	33.60854	87.81756	65.675	63.66465	108.2506	103.9663	194.3561	103.6826	131.9253	176.5988	82.37655	154.6625	86.5412	93.62991	130.3644	102.586	112.3944	198.067	79.32548	117.1208	80.23329	75.81212	96.45756	161.4144	278.7279	80.57667
HAMP	0.06394829	0	0.8934442	0.03154202	0.06233659	0.1832	0.04021296	0.1929468	0.01738747	0.397455	0.0374011	0.05028582	0.0149891	0.1480901	0	0.8415068	0.01546253	0.6145154	0.3823629	0.1001086	0.4281511	0.3411522	0.02064253	0.5140538	0.006679314	0.3692256	0.4533551	0.3016919	0.7185961	0.5664278	0.5526469	0.3939373	0.02886076	0.1489534	0.6552306	0.1017272	0.3347739	0.8770987	0.1903661	0.08484144	0.1221929	0.05813745	0.1526129	0.6725432	0.08617369	0.09943689	0.05557742	0.0156178	0.03019719
HSPB1	1434.036	783.5554	1104.879	1072.014	1789.28	457.6705	422.236	467.8432	525.9412	472.3811	3258.007	382.7236	479.3908	607.4941	594.7912	336.5129	705.1401	1038.882	973.3752	96.09551	650.273	882.8615	544.7468	1215.488	793.2019	1330.753	601.5128	552.9036	1097.296	190.0909	742.3525	1252.695	2004.219	1029.718	1773.027	462.3852	522.3724	730.7176	755.8202	300.8835	3554.295	1757.672	1288.523	779.3173	432.9044	307.0594	345.0188	111.4392	567.5933
NFE2L2	52.85166	20.96834	49.65975	30.50386	50.50414	58.13445	31.41114	42.25759	26.1769	49.18778	36.16068	46.93883	49.34291	37.53556	32.99916	47.98307	42.1908	14.6734	43.06331	16.96958	21.14955	17.51378	44.42078	30.68002	32.07544	33.03835	24.10601	16.65535	11.40174	15.09265	30.66341	18.12795	17.32768	56.00907	43.08664	10.18587	13.25695	16.70473	26.46983	16.2475	15.28042	23.06648	17.70629	23.35116	42.08566	84.84397	9.338857	16.77454	25.70681
STEAP3	7.546051	1.134213	10.77233	0.8532663	3.43432	10.05781	3.794139	3.208111	1.158695	1.266084	16.51521	7.902013	11.11941	7.258427	0.7506026	9.936429	14.68089	7.098603	12.96011	28.09077	20.01569	22.52605	23.10276	13.42555	18.35516	39.61675	12.48752	3.451425	7.351717	13.04896	5.830071	33.05077	21.01887	15.16064	10.73139	9.273077	1.970279	11.00846	9.713316	32.1539	14.99044	14.38889	27.25702	14.6622	17.1393	23.88579	10.04347	65.26418	52.44344
DRD5	0	0	0	0	0	0	0	0	0	0	0	0	0.05163626	0.01821995	0	0.01025563	0.009987598	0	0	0.01847499	0.01349037	0.04407159	0.01333348	0.08300976	0.06902913	0.008223836	0.006731778	0.006605751	0.01067029	0	0.07219561	0.006696133	0.007456729	0	0	0.00691662	0.03459809	0.02546238	0.03278981	0	0	0	0.03033112	0.01829099	0.0371077	0	0.02393248	0	0
DRD4	0.4210376	0.7418615	0.3943054	0.364253	0.1270366	0.2333412	0.278632	0.2516538	0.3543418	0.2787026	0.2667709	0.1878767	0.4174688	0.5748476	0.5703954	0.7280317	0.7090045	0.7706646	0.2560304	0.7771919	2.149416	0.5040483	0.147237	0.6110987	0.0952831	0.5708244	0.6902693	0.6981881	1.312944	1.043071	0.4808696	1.02464	0.1764473	0.1187821	0.7775189	0.272778	0.5457925	3.092895	0.1810433	0.6224386	0.6308473	0.1711366	2.105313	3.202842	0.3122038	0.5674029	3.284599	0.3501052	0.1538483
MAP3K5	22.00451	2.846826	13.97331	3.526961	5.84695	18.25801	6.838371	7.876479	3.187746	3.075879	5.997189	9.709172	19.28732	14.36964	4.330419	16.6679	23.24916	3.327024	16.63073	7.84414	7.450636	13.82583	17.91493	8.829342	18.3532	5.149008	7.477237	14.6658	2.386318	3.435856	9.227249	13.10708	9.157237	11.06823	10.35702	11.65754	3.310127	2.696189	10.94211	5.133459	3.070206	5.125846	5.317356	5.521132	20.27693	14.98689	1.763067	7.127231	27.42975
SLC2A1	200.1325	2.989948	173.8705	5.247763	102.7057	155.4714	26.41922	24.19737	1.853599	8.673385	109.6069	32.88639	84.4959	51.95627	5.179381	245.6345	61.32576	26.2447	191.93	43.78353	24.81685	17.99155	106.9375	294.3064	371.5969	103.6442	23.87616	33.16945	21.40524	34.68339	45.75736	28.13235	45.65879	68.51397	171.3305	22.18651	31.27109	17.69465	18.04175	68.42766	97.81639	235.5034	80.13838	12.14877	293.5788	30.19172	36.57528	36.95314	52.37402
SLC2A3	7.512628	4.566281	8.251666	54.29705	12.92726	33.26886	26.86524	20.62068	10.71963	94.60237	4.693006	26.17697	8.558517	20.53008	9.513348	30.27011	4.571852	28.41983	11.58574	0.8853034	10.33462	2.409197	1.677184	1.400062	7.507857	5.858284	5.335309	2.076677	21.05924	2.604796	16.44497	4.554697	1.249677	2.440244	10.45381	2.177023	3.066037	3.901214	1.885507	5.224381	1.743753	11.81968	7.056825	8.618399	2.742118	1.289424	15.98307	2.881331	3.123743
SLC2A6	1.137674	0.9887703	2.598396	0.8492882	0.5742068	1.505793	1.258279	1.929337	0.9979376	0.9120991	0.4531714	5.223499	2.578732	3.465754	0.583452	2.166806	9.492507	6.503261	1.997144	15.29739	14.58861	2.059538	5.923793	0.5053864	34.36547	5.591488	9.769921	8.60875	4.438599	9.77754	2.935592	0.4275122	2.807353	1.921813	7.32028	4.1564	1.895785	8.957759	1.715768	2.164176	5.139511	0.9172616	14.72323	6.489012	4.656841	27.05582	9.619324	1.215078	8.203528
SLC2A8	6.879287	21.64215	5.603585	11.29565	2.352579	5.510107	17.21321	21.68129	17.5609	19.08293	6.928606	8.310432	11.06489	12.50987	21.85612	5.122228	11.51706	7.831413	7.965472	9.968982	6.585793	7.489758	8.091025	3.077468	8.081817	4.731846	8.098082	7.523292	5.772387	9.962227	7.313522	7.002624	13.7693	6.709564	3.985012	14.70437	3.981423	7.091189	3.870583	6.072254	6.729277	4.450084	10.33625	8.603888	7.241763	28.30495	6.733731	2.722678	7.092381
SLC2A12	1.077016	2.268464	0.4868833	4.653577	0.1224851	0.3393997	1.918018	2.407309	2.928395	2.021136	0.3716462	1.095341	0.7674364	0.4133132	5.364759	0.4973797	0.3072952	0.03184511	0.05151801	0.04817224	0.02110512	0.3045211	0.170354	2.561232	0.03599773	0.4760364	0.3510529	2.3218	0.03338644	0.4459555	0.2677263	1.31297	0.04666297	1.435396	0.1620386	0.09017303	0.2480833	0.03983484	1.957885	0.8459079	0.01097584	1.93219	0.07117767	0.3386166	1.070764	0.01786362	0.1580858	2.588263	0.3729592
SLC2A14	0.002655872	0	0.03379731	0.04541297	0.005609361	0.03709183	0.01302683	0.01250088	0.06571372	0.07845229	0.02524155	0.1085993	0.005395179	0.03045919	0	0.1414449	0.008348378	0.03062614	0.03244083	0.002573795	0.04510501	0.03223353	0.008358835	0.005782144	0	0.01374819	0.04782883	0	0.3389228	0.007369161	0.07710937	0	0.006232889	0.003496586	0.04030243	0	0.07952907	0.005320838	0.02740816	0	0.008796426	0.03138901	0	0.06115587	0.005169562	0	0.02333864	0.01264832	0.008151888
EIF2AK4	4.419533	3.064821	6.65996	4.203035	2.250541	5.236305	3.804232	3.877952	3.584797	3.437322	2.560929	5.230162	5.285116	3.893047	2.95699	3.813067	4.63398	2.156214	3.245144	2.709695	3.601455	2.430406	4.746961	6.668428	8.733294	5.291578	3.288651	6.017797	4.227146	6.282546	4.933316	4.026741	3.451005	6.553796	5.472407	2.093144	8.420701	3.237526	5.169173	4.865259	2.522342	5.039406	4.681094	3.564272	4.560344	3.554513	4.414875	4.531115	6.385429
TFAP2C	12.30343	0.06077257	4.463254	0.231693	14.03866	5.849215	0.910325	1.646642	0.1219148	0.2525684	16.5026	5.196453	7.116654	2.599421	0.2441823	4.421286	8.015172	5.274686	9.175564	3.538282	4.989461	7.552008	23.5613	21.27218	12.0896	7.020583	15.60153	11.92385	19.94733	4.928602	5.784458	11.85855	2.838842	20.80384	3.680382	12.19003	24.55964	10.74013	21.35648	5.523869	5.646544	1.52703	8.560544	15.20349	6.281965	10.0864	0.4020603	14.63476	26.17916
SP1	20.05095	10.84855	14.96756	10.42637	12.19085	15.79889	16.02299	13.43897	10.85186	14.52855	14.08087	16.70962	21.27758	9.797739	12.20811	16.15608	18.8806	4.235249	11.9849	16.66909	9.496264	26.71026	16.44825	13.1885	18.02039	17.57798	15.31829	30.1868	14.79465	8.180528	12.28084	15.12136	14.2252	34.25525	18.99795	14.49677	24.6912	13.25195	20.10434	9.553967	3.825284	12.72034	26.72368	16.25263	18.99367	20.47454	6.185888	13.25434	20.69834
HBA1	0.03546464	0	0.5743886	0.1137024	0.2808879	0.3852319	0.2319348	0.1391066	0.03133909	0.9705672	0	0.2416931	0.9185534	0.1271033	0.5207489	0.02861751	0.08360876	0.2385599	0.1378338	0.08592159	0.1505751	0.276701	0.148824	0.03860534	0.09631011	0.2065315	0.1314914	0.03686563	0.208422	0.1476039	0.5596001	0.01868502	0.08322959	0	0	0.05790081	0	0.07105072	0.137246	0.06116712	0.2055572	0.02328593	0.04231828	0	0.4486995	0.02389661	0.0445211	0.1688967	0.01814242
NNMT	16.26735	12.13723	8.526402	62.95822	24.83884	11.91715	54.72761	25.07716	28.14039	163.1715	12.65964	28.3725	2.890344	119.0604	36.84992	21.22691	7.533811	237.5104	8.268679	1.135525	22.12878	2.321798	2.586256	1.419067	4.435577	37.20056	8.844666	1.887674	9.718151	61.5472	90.85355	11.80706	3.481978	9.930382	28.88222	9.722436	15.21688	43.34209	9.919732	69.76163	57.35622	67.0373	37.8779	64.86871	3.386559	2.789002	91.92532	1.457474	2.132993
PLIN4	7.514158	62.76987	3.568448	57.15055	0.5030379	14.94313	42.60964	34.78574	46.55049	34.51395	7.398927	8.939354	22.35107	11.11692	67.92645	14.15799	16.39363	3.347858	8.668078	2.176888	4.49603	13.11318	29.04111	0.0559202	6.759706	3.30288	2.473591	3.26955	5.379333	2.358341	5.833272	0.952211	2.019361	0.4703517	3.492203	2.051	3.279971	4.196233	0.8494272	23.89815	0.6148377	0.1717158	12.34328	4.503085	6.903967	5.050566	0.3605535	0.01482718	1.304418
HIC1	2.268088	2.383751	2.769639	2.548791	1.779985	3.394874	3.146946	2.581518	3.469506	4.324976	0.8365544	6.194672	4.485008	4.468821	1.478154	2.625925	1.280083	2.86042	2.256969	0.2300638	1.492542	0.6997344	0.3391009	0.7772609	0.5405565	1.295082	0.7738058	0.4536932	1.346117	1.45929	4.361457	0.865922	0.342855	0.7068425	1.668857	0.3418728	0.8823943	1.518306	0.617195	2.078762	1.134067	0.2829751	1.830417	2.859422	0.5118555	0.509424	1.898187	0.2145233	0.3194951
STMN1	6.690234	2.91195	41.99787	3.482653	17.48416	5.783532	9.349214	8.381787	20.19139	3.090122	21.06891	42.8544	7.314157	11.26913	3.858805	4.160074	7.489423	32.42011	32.88058	23.82088	25.92521	30.96923	54.4206	15.80366	52.67177	42.85561	89.41802	76.63005	45.34762	85.83416	23.22225	30.3343	22.31365	41.53687	78.91066	69.11666	70.29383	47.97072	31.49482	87.48994	58.09459	37.60802	53.2943	43.32932	15.21801	55.97289	111.7539	168.0061	71.52005
RRM2	1.299863	0.1167107	7.103992	0.4917924	11.53379	2.397328	1.998215	1.861277	30.88422	0.3089405	7.219262	15.19204	1.824112	3.863991	0.07130082	0.1929011	0.1831631	16.80415	0.8594098	1.473984	26.67485	13.37726	20.10107	25.15081	21.39095	41.50571	26.43824	12.06152	12.47353	29.64117	17.68727	22.74332	6.914607	34.97022	12.46996	4.709499	11.01014	8.111862	14.56308	21.11012	28.21165	33.03671	5.583835	4.623042	10.55678	14.02596	53.43689	48.06742	45.00346
CAPG	115.7485	9.63194	56.81444	7.344278	83.86632	66.14398	24.42177	29.26349	9.345048	8.427881	52.49938	44.51205	85.88475	52.63816	8.652306	81.21944	160.9161	105.2694	150.3584	45.80972	159.9479	106.9999	38.06214	61.33639	72.45262	260.9482	328.2608	94.00149	210.8149	115.4959	58.33029	96.78381	23.58543	91.31347	176.7285	31.79873	484.4234	145.3031	50.64045	169.2101	205.7445	97.57674	189.9483	89.71522	168.3893	50.09465	124.7085	196.5855	72.63581
HNF4A	0.03847945	0.004163169	0.0117146	0	0.2074547	0.01571353	0.003311202	0	0	0.001759522	0.01924793	0.03105464	0.01851341	0.00580666	0	0.01307379	0.01591513	0.02724628	0.08545766	0.03336498	0.0171974	0.0175569	0.03187013	0.1234568	0.06324838	0.1703597	0.008581613	1.919978	0	0.06462254	0.05624321	0	0.01901155	0.133316	0.06829467	0.01543018	0.008269753	0.523405	0.4441268	0	0.01006157	0.00265952	0.09666464	0.002914649	0.07884095	0.002729267	0.00254241	0.00321499	0.008288291
NGB	0.01571814	0.01615548	0.1636537	0	0.008299413	0.0121955	0	0	0	0	0	0.05355992	0.01596503	0	0	0	0	0.01510445	0.09599663	0	0.01668395	0	0.08244959	0.3250922	0	0.030512	0.7909125	0.0490172	0	0.9812836	1.250011	0.008281311	0.05533178	7.211755	0.01325112	0.04276997	0.01069713	0.1731955	0.3649694	0.2439867	0.7808929	0	0	0.5202834	0.0152974	0.01059112	0.1085261	0.112284	0.1447349
YWHAE	114.8032	47.65314	72.74631	53.84213	118.1019	95.7576	77.62733	66.92667	54.26811	61.36001	120.0469	121.2352	93.43608	86.10231	53.61847	105.3221	130.069	80.3699	133.4774	101.1324	99.24092	111.5688	195.8061	166.1504	192.3407	97.17743	132.7786	82.62626	168.4875	89.13436	89.34778	65.12928	218.4576	119.1042	89.11385	93.62788	134.7506	106.8648	78.82314	110.3008	121.7588	162.3025	108.818	87.87262	148.8063	162.98	201.1341	257.1658	166.2719
GABPB1	2.419344	2.022034	2.464333	1.808255	1.969513	2.310173	3.055444	1.949437	1.595618	2.229181	1.682515	2.908624	2.407327	3.49547	2.099777	3.152526	2.843893	3.130587	2.643052	3.986759	2.230248	2.968687	2.695777	2.481025	2.799849	2.663594	4.226909	3.820942	3.339356	2.273829	3.089072	2.488122	2.053608	3.118689	3.010462	1.487056	2.351171	3.172288	4.642264	3.13608	1.990711	3.001295	3.052629	2.6768	2.231694	3.304624	2.999118	6.061614	3.917068
AURKA	0.86978	0.6133125	4.200371	0.7241666	1.570018	1.647892	1.06655	1.269442	7.087205	0.276784	3.114331	7.254406	0.9810316	1.645614	0.5476155	0.2366711	0.6119792	5.646651	1.20729	1.921028	10.91766	13.21286	17.43275	15.0333	16.2527	19.55419	14.73687	8.59984	20.82004	22.51291	12.03274	6.767257	3.827304	23.82757	6.283911	7.111173	7.117009	10.26274	16.26898	13.25705	16.26295	10.74453	5.853089	8.791418	6.594812	11.27846	14.04859	18.66415	26.54166
MIR4715	0	0	0	0.400597	0	0	0.3064329	0	0	0	0	0	0.1903679	0	0	0	0	0	0	0	0	0	0	0	0	0	0	0	0	0	0	0	0	0	0	0	0	0	0	0	0.9311407	0	0	0	0	0	0	0	0
RIPK1	13.76013	8.546224	12.14542	10.06785	12.69809	15.37367	10.4248	11.31067	8.81961	14.91613	8.275005	12.69385	12.62556	13.92173	8.716289	17.56449	13.44785	9.82637	12.98308	32.36389	6.433607	14.36183	18.67251	9.599781	10.15453	11.68895	12.77121	21.47375	8.984554	13.34156	13.08036	10.94462	11.40758	11.7486	11.2346	10.38323	21.32992	11.06341	11.98099	16.58625	12.59325	5.987994	9.287016	12.13268	11.77743	16.38361	10.09554	11.57185	8.167028
PRDX1	185.4897	111.0688	203.5683	102.6973	220.4155	105.0239	126.6397	116.5966	93.49695	110.0951	912.6751	182.6865	123.7314	172.1529	103.171	128.9924	178.371	221.5778	194.7822	148.3254	262.8604	259.382	274.102	584.3682	417.2459	255.2563	331.2306	184.5653	332.8243	263.2205	218.43	61.2496	166.4245	134.2001	313.5402	154.5182	183.3005	139.353	208.2183	234.0637	549.5098	255.1066	245.0519	173.3981	146.5253	269.9252	290.8428	266.4906	314.1461
MIR30B	0	0	0	0	0	0	0	0	0	0	0	0	0	0.2412073	0	0	0	0	0	0	0	0	0	0	0.2284629	0	0	0	0	0	0	0	0	0	0	0	0	0	0	0	0	0	0	0	0	0	0	0	0
AKR1C1	1.759884	1.498762	7.850994	1.246685	1.90982	8.135607	3.019859	2.274693	2.982943	3.266205	44.85443	7.43323	17.67098	9.152227	2.617984	17.62552	8.84323	10.04717	17.16188	5.858784	2.394624	1.246679	13.76633	138.869	0.832956	0.4359824	1.214463	5.477764	0.2561038	0.2836844	4.515036	0.7770971	6.622012	1.39239	2.721463	2.117994	1.209112	1.034233	4.285298	0.8383302	4.002478	0.336755	1.043993	2.033449	2.59037	1.816023	2.089364	0.1011073	38.39534
AKR1C2	21.25216	1.076168	42.3998	2.440934	10.84006	31.04872	7.591472	6.311096	1.104816	1.268539	153.1206	11.42221	25.61105	41.24916	0.7622255	53.96567	51.3228	61.35	87.41302	8.860229	17.82413	34.54554	46.32242	179.1609	14.56791	2.587079	0.8447412	9.644022	3.601489	0.3340337	6.61966	3.796337	45.98468	11.60651	101.4359	27.95428	0.4389668	2.677387	32.06235	0.6781493	14.99808	0.1653429	17.11172	11.66702	39.10929	89.5995	1.458609	0.07363876	20.25431
AKR1C3	14.12386	1.029042	37.50349	1.389557	5.10104	21.83634	7.079105	6.446482	2.246266	2.781758	118.787	15.15265	28.70463	32.72244	1.306624	34.42963	44.22276	148.5001	86.35903	1.023797	25.48418	153.4159	113.3178	274.5675	28.20842	4.972324	16.99701	35.4357	21.95259	0.8207596	8.272302	4.219902	28.04661	9.855862	33.62481	21.81549	13.43707	6.336499	78.42977	12.41263	12.05277	1.822718	23.3503	25.75325	29.63019	104.5914	3.746077	0.1857678	11.96283
RB1	7.00362	5.886085	16.07674	8.24909	8.32117	6.394935	8.370253	6.729361	11.6991	7.410956	9.288678	11.7403	8.532455	6.747393	7.026527	6.67404	6.850434	2.979913	3.747268	6.508062	7.423769	9.046893	3.25073	14.85318	8.509234	10.94901	2.606122	2.385181	11.13117	8.277883	6.498853	2.407699	2.622039	16.60215	7.77403	3.32555	3.972527	7.236802	11.00986	2.202274	4.042289	10.39795	12.23491	8.372996	7.624371	5.375749	3.657853	14.17755	5.90339
HSF1	14.81765	15.67442	19.3368	14.49675	13.71215	15.37383	14.60612	16.22698	13.61414	13.36805	13.04068	12.75834	13.11207	29.82554	22.15811	26.70528	19.69296	27.72754	18.06811	39.0938	22.55421	21.50192	14.54711	23.71951	24.8591	39.90452	15.01709	20.41746	26.83872	23.1968	19.71903	14.36724	31.25191	22.18222	20.09628	14.72796	19.83819	30.38472	12.647	24.47382	46.8639	20.33405	22.8181	20.21685	18.99632	18.26924	27.20011	21.80405	17.74654
GCLC	14.72601	6.484436	19.61861	5.216565	6.815733	18.5836	7.314234	8.550623	5.64611	8.759833	11.97872	16.74926	23.88515	20.63935	6.608697	42.38698	15.71755	2.464708	14.90294	22.2787	3.283278	5.903005	40.3269	22.71299	17.48207	3.14491	3.280459	16.71175	2.717374	8.254965	8.741293	2.916501	6.421651	7.953555	10.56954	12.87849	6.005772	5.786923	7.62829	5.896234	15.37899	4.133204	3.820421	6.423166	12.72616	29.05931	2.36545	5.707473	4.781139
SQSTM1	56.84655	47.75902	52.88668	43.27813	18.89855	67.16388	48.46068	45.1747	25.29975	35.49076	28.10388	39.89012	45.59464	50.34509	49.64147	88.36134	38.11122	28.43448	76.01288	43.81159	21.99129	36.27377	60.4455	20.31668	28.28164	25.81575	37.23712	101.7333	67.03649	31.11826	32.13843	24.29581	26.14299	29.02372	56.34928	11.5762	27.00459	30.21013	67.69618	21.48014	20.36182	18.09737	45.58008	26.48452	28.70358	57.29837	29.302	45.31751	26.32358
NQO1	12.69518	25.9378	57.0724	22.3981	20.67674	7.463423	20.68931	20.35372	26.2566	49.89394	342.6533	47.11986	15.70921	36.4186	28.94715	11.43377	10.32682	23.8131	16.20918	94.61723	1.873975	75.04279	116.2769	207.46	65.73272	86.10914	34.75389	128.4761	31.67698	88.3021	35.04352	12.27446	21.41071	36.78838	96.73791	82.10402	13.25392	31.75125	69.81443	81.00668	53.35783	12.22554	60.46389	17.28164	7.723206	148.1747	30.62891	59.59266	95.8237
MUC1	68.18141	1.458288	76.70869	2.079843	11.31354	3.765254	4.136487	31.41107	4.83198	2.508959	40.91876	7.883016	13.95824	19.12927	1.250226	16.50454	23.79898	37.95244	24.51427	108.7925	5.297622	17.87277	28.93637	14.88421	3.209427	126.7578	7.638021	78.44818	12.87626	4.63785	10.11601	56.83464	1.996355	69.74999	48.28424	10.25981	486.9028	108.8569	70.80426	280.7963	40.04714	117.4663	154.3552	26.06592	132.3461	32.49187	3.983893	21.32224	31.27737
MT1G	57.33072	0.1623303	0.4567757	0.5485508	1.563609	0.1225404	0.8714952	0.6194879	0.06978171	1.097717	1.726185	2.15268	0.08020832	3.198088	6.667321	0.6372165	0.217197	4.173663	0.7672749	3.099363	1.760223	891.4242	0.6834741	10.20789	0.2144505	1.073046	1.526678	0.3488717	90.23166	11.6402	2.541927	0.7280929	0.6718015	2.521155	1.331473	0.5371908	1.961596	10.99534	1.731739	2.24728	6.309823	14.8291	4.617206	3.437852	0.3458437	0.4256783	23.24684	2.099761	3.453955
CISD1	6.156846	9.034133	4.934281	12.45062	5.555	4.93786	10.4052	9.415912	11.44913	10.91425	8.176336	8.662028	7.464259	8.380541	11.74766	4.106667	4.553219	12.56003	7.487059	6.338228	6.172091	6.784086	7.274703	6.160504	4.503686	9.349381	3.228143	11.23782	12.44394	9.325297	8.439247	5.854159	5.077857	8.228604	4.307946	2.414256	4.740314	4.942215	13.91891	10.86921	15.06219	10.20848	3.759913	8.010453	6.42581	2.577145	8.718001	4.245178	5.811418
FANCD2	0.9136971	0.1453184	1.962751	0.1775384	1.140326	1.231364	0.6299102	0.6682528	1.870938	0.2180317	1.041387	2.815348	1.335529	0.9019508	0.1557025	1.046752	1.261051	2.938067	0.9831993	1.414681	4.419617	3.533	4.863258	2.416312	7.064734	7.62985	10.41114	4.036155	5.561108	3.496328	1.896281	3.476834	2.158811	4.821015	3.006661	2.789186	1.857056	8.299314	3.205382	4.60878	2.830136	2.046955	4.500269	3.080114	1.788799	8.440654	2.651245	6.705234	12.47644
FTMT	0	0	0.01948702	0	0	0	0	0	0	0	0.03201858	0	0	0	0	0	0	0.03237405	0	0	0	0.02920558	0	0	0	0	0	0.01751013	0	0	0	0	0	0	0	0	0	0	0	0	0	0	0	0.2181809	0	0	0	0	0.03446854
HSPA5	137.4147	67.31484	165.2554	96.27766	135.8396	109.1258	84.58003	72.81915	87.47043	60.17841	140.5128	168.8215	104.854	121.8662	55.26415	80.96261	114.6644	117.3879	134.5031	79.36692	179.579	240.9383	165.0375	180.5037	120.6953	214.5867	228.0151	140.5273	243.2802	338.0733	206.0371	132.3933	74.54714	172.7975	141.4477	80.90852	167.3226	146.6636	158.3038	241.2057	159.2422	206.8162	209.0307	157.3311	164.736	149.9946	343.9222	195.8933	273.452
HELLS	0.7572494	0.05398746	0.9958773	0.127861	1.050829	0.7652738	0.3936099	0.4921779	0.892213	0.1584532	1.436614	1.998648	1.069984	0.9098756	0.07230663	0.3861728	0.5939314	1.298334	0.7955092	0.9699792	2.744309	2.296995	2.412377	2.426871	2.632952	5.315306	3.520943	6.376177	8.39587	2.655745	1.624472	4.832189	0.9279468	4.888734	1.977922	1.256163	2.01375	2.551871	3.542207	2.984549	2.319594	2.069299	1.594775	1.902439	1.3064	2.062613	2.741976	4.222431	2.809448
SCD	3.603593	13.92992	16.5381	18.30247	10.79829	28.09694	27.14732	3.738936	3.084346	24.16114	141.8344	20.39027	17.13421	13.19812	9.12306	11.43086	25.40205	7.923534	19.82989	56.44563	12.89075	33.9688	230.2012	194.2484	74.48351	161.1828	72.56599	46.50143	83.29296	40.27858	22.10669	64.72411	6.661938	42.91689	42.46677	16.12174	44.31716	33.42557	52.37735	45.19745	19.35263	33.60048	92.47794	26.24083	6.90677	27.95077	29.37541	48.53069	69.48955
FADS2	1.466414	6.525749	1.054839	5.137712	0.8182502	2.427664	4.463565	3.449012	8.401526	4.168565	1.891434	11.32526	6.657505	2.184998	2.748221	1.126947	1.146038	1.736933	1.127322	0.2719863	1.570773	1.701978	44.68735	11.31135	5.156556	30.83641	9.639203	1.408482	4.586327	4.868043	4.249722	0.9480622	0.8729634	3.410384	6.899031	1.914711	18.48826	21.31017	4.652891	4.571973	1.441047	0.597808	3.015686	5.393925	0.4103745	11.43907	5.780586	55.70717	3.47741
SRC	19.28415	14.25849	20.25671	13.23525	17.83356	23.65127	12.88259	18.21326	12.40842	10.7716	11.2351	19.11895	25.55338	18.12173	13.57569	33.67849	34.92465	10.53271	24.05741	42.89364	56.76132	39.11878	47.943	16.9276	54.00428	36.08045	39.48179	35.9561	35.02481	17.88016	14.41965	12.77974	49.29399	31.29262	33.85035	18.95616	42.31651	46.64186	23.92528	20.03341	10.85736	10.09764	57.58177	38.01884	37.06805	58.87381	11.47497	13.20237	37.85123
STAT3	24.15212	23.80519	27.30119	39.10285	26.20625	23.65164	33.44424	21.11914	32.50824	49.31101	33.56112	25.53876	23.51432	31.76952	27.92909	41.6248	16.62674	17.37053	17.4902	21.2042	13.61174	15.25969	23.34256	28.28467	17.33041	26.29819	21.5963	32.58708	10.35437	20.33873	29.62038	42.62573	10.6824	32.42791	30.95708	13.94672	22.09508	15.51856	35.83321	28.6961	14.44156	20.92432	19.68489	22.63174	31.55124	13.28056	11.54656	39.23956	25.84532
PML	7.743079	3.066057	5.493164	3.090455	2.814176	5.654678	7.071005	7.137913	3.713201	3.799094	4.22265	5.985292	7.050785	8.754129	3.727467	5.739328	9.720655	6.576291	6.536632	5.566337	7.102561	5.662905	4.598565	14.82011	4.916185	6.459847	11.73559	13.60869	11.93491	20.96999	7.664093	6.672479	13.08726	22.50135	10.17777	3.066024	10.77968	12.27139	8.085498	12.15426	3.766055	25.82975	4.907977	8.924627	24.25487	5.449935	10.76454	7.378094	6.089731
MTOR	5.13505	6.150676	5.82324	6.055761	4.020304	3.209747	5.61309	4.955162	6.076174	5.321113	4.830448	6.221856	7.108156	3.198212	5.193577	3.363803	4.408817	2.707375	3.289949	3.978243	4.743803	6.600629	5.855024	6.941036	12.85018	5.440618	6.049335	12.591	4.451691	4.637482	4.227333	8.208457	2.002783	7.859153	5.772115	5.861714	11.00213	3.270127	7.426314	6.785215	5.242299	4.335094	7.403044	4.893386	7.885812	5.945433	5.176418	6.126878	7.622588
NFS1	5.00186	2.829462	6.838556	2.364081	2.748775	3.592912	3.492185	3.555577	1.933072	1.992362	3.312472	3.77312	4.066838	2.674423	2.67074	2.510944	4.759296	2.754035	4.342396	5.106914	5.807509	6.204847	11.25044	4.984616	9.665224	5.785995	5.556421	8.360004	12.00992	5.568448	4.858822	3.913447	5.208792	5.785909	5.801986	4.448946	6.503683	4.220081	8.560786	4.281648	8.124501	2.992091	4.059154	4.503047	4.224491	5.107662	4.119255	7.01554	6.377436
TP63	22.85928	0.03674972	16.64652	0.0551936	18.73856	19.69356	3.270413	3.141487	0.04212741	0.05004724	17.87811	12.22416	28.99468	5.68672	0.01093772	4.189908	27.62312	5.947904	14.13219	34.27644	40.45666	8.527386	24.3818	69.70798	25.58809	11.74525	13.19362	7.547031	3.231964	25.78853	15.23285	1.318655	27.57166	39.13077	19.04034	13.86722	0.108148	0.831729	14.79525	0.191855	12.62515	33.4853	18.83405	10.7031	23.17533	10.48545	0.4039689	0.9712203	28.68825
CDKN1A	250.3219	20.18817	140.6888	161.11	184.4136	570.6491	120.1203	102.2917	34.51621	770.6806	48.56512	123.2966	183.6886	136.4187	50.57517	434.7906	91.30666	126.2735	472.0412	44.12406	66.83283	23.17187	32.54905	78.25817	55.00128	69.54695	20.44713	33.93173	64.877	32.63747	65.52755	53.28207	76.94767	195.8231	64.09078	25.85385	11.1141	30.26667	15.54307	75.43961	147.1283	173.7697	45.93649	38.23743	256.5291	16.10686	111.824	42.50129	24.39722
ENPP2	2.941934	2.125926	6.180626	2.74661	3.864293	23.64557	12.35413	6.145165	3.896638	6.058195	1.271493	13.85614	11.02507	15.88893	5.234188	15.8949	4.191496	8.500245	3.645545	3.362791	2.344946	3.246637	0.4247532	0.3113842	0.9321857	2.403379	2.554734	4.391661	1.237731	4.58819	12.191	3.821085	5.16397	1.636767	5.405584	1.511223	2.479864	0.9962833	2.350253	5.077853	1.187923	0.9737767	2.762165	6.688157	2.18433	0.3706656	0.2320337	1.802418	2.32333
FH	31.15445	28.24865	21.48733	29.54917	30.50571	17.39851	28.98881	26.60371	32.74072	29.24698	38.95795	34.80157	22.01095	23.78291	25.5399	17.02368	24.00987	32.28291	27.70971	27.55231	27.2797	26.64248	37.86926	32.22041	44.64903	59.16639	27.39391	37.60905	60.35538	39.57746	27.75674	47.30856	38.09017	30.26857	27.87888	22.47323	32.6387	25.73068	40.48286	28.58935	51.95913	33.72247	26.70803	34.18194	22.21397	31.41166	32.45447	52.85835	31.16775
CISD2	7.110749	4.868508	15.44706	4.51582	5.673857	5.552392	5.933655	6.540623	6.815561	4.144859	9.446217	10.89578	8.226199	9.762282	5.389449	6.132017	7.114334	12.57469	8.091515	12.8298	12.87686	8.754178	17.08864	6.009371	8.938008	8.680389	15.44438	16.38916	10.05152	12.63064	13.19171	8.210944	10.30321	12.10584	13.61734	5.643903	10.75311	12.27737	17.05598	14.6543	15.91404	19.16033	6.709322	7.446298	10.19268	6.115451	13.71786	23.52282	15.89272
MIR9-1	0	0	0	0	0	0	0	0	0	0	0	0	0	0	0	0	0	0	0	0	0	0	0	0	0	0	0	0	0	0	0	0	0	0	0	0	0	0	0	0	0	0	0	0.1973056	0	0	0	0	0
ISCU	19.19273	24.43045	19.45207	20.98879	10.83149	23.66991	27.24036	25.84223	14.28961	17.30058	11.1081	26.55654	24.71163	31.19144	21.13394	18.71169	27.43359	24.17449	22.74564	9.458188	17.94325	27.98499	28.39702	9.3424	20.81128	19.35147	13.96425	13.949	25.94832	16.62203	22.40014	7.813297	20.04352	15.72125	19.56604	6.832573	12.13562	16.70628	26.24699	11.98911	15.25667	16.91199	11.75736	17.45427	19.84115	11.91646	21.11671	22.65229	10.6783
ACSL3	15.55295	9.105855	11.41072	9.148827	15.57778	10.41234	12.41506	10.93837	8.660065	10.08321	12.17903	13.7179	12.72504	9.120836	9.29409	18.4927	15.62764	6.827271	10.85736	10.89843	7.328474	13.81804	20.04766	13.70229	14.42876	19.09802	12.44838	9.651514	7.269665	7.799542	10.01137	11.58297	6.275342	14.28354	22.42033	6.869216	4.890815	7.76418	8.45257	7.393111	4.717736	13.52737	14.04157	7.661233	18.36698	5.346701	4.397857	5.694393	9.030768
OTUB1	20.90279	8.85272	12.47124	8.166818	16.5943	14.69607	12.79823	11.6807	8.032874	8.073668	20.20105	16.40966	14.41055	18.84347	8.760067	16.11253	21.98893	32.78184	20.49038	27.93949	23.48017	13.00424	37.27924	43.46289	41.16648	26.69185	20.9467	17.23456	27.78778	51.49243	18.53302	14.97335	49.33863	23.98325	28.60508	15.73216	16.44828	26.50607	21.49831	26.33172	38.92142	25.01889	21.2041	21.64046	22.99792	33.64003	44.30917	22.55773	31.77413
CD44	53.40318	33.59956	19.00431	51.40893	45.96611	38.86351	33.29019	35.30471	36.42516	50.40277	69.12809	37.11642	34.85138	44.74249	29.16274	48.41138	24.39567	22.75525	30.79879	1.498096	20.36225	2.335648	20.78496	91.79909	23.83502	11.10215	14.01314	10.61497	5.547362	97.6586	44.18143	68.29846	13.7791	56.21647	21.99621	4.815328	9.478525	5.374089	27.68246	60.70847	80.81592	61.43815	5.259783	32.9371	52.44798	8.751679	37.59282	14.00425	27.31386
LINC00336	0	0	0.03251844	0	0	0.01090476	0	0	0	0	0	0	0.007137665	0	0	0.01134106	0.05522331	0.01350583	0.007803324	0.006810112	0	0	0.1253296	0	0	0	0.05955403	0.01460978	0.01179961	0.01949837	0.04435368	0.01480967	0.1649186	0.1480282	0.04739462	0.007648659	0.01912994	0.1407863	0.03626021	0.1696829	0.1047368	0	0	0.03034029	0.01367836	0.01894036	0.02646544	0.01115557	0.01437962
BRD4	6.398636	6.088393	8.5865	7.544758	7.823865	8.384564	8.357664	6.47381	6.50038	10.25556	7.691806	6.792211	7.026436	8.690246	7.50373	11.93299	7.841706	5.852314	7.615102	15.5402	10.66206	7.011795	11.28179	13.78397	13.0241	6.677145	11.74206	13.16154	10.94551	8.448988	7.757242	15.03045	8.720852	9.563775	11.74865	6.214142	14.21553	10.09394	7.653925	11.3316	5.452277	7.264273	11.04809	11.60515	8.310297	11.96923	8.878007	12.22957	11.13652
PRDX6	76.67847	65.91454	63.4869	70.68802	107.2727	62.54182	88.73272	61.63472	63.91129	79.37881	162.9684	76.22371	59.01259	83.18321	80.92123	60.53153	73.45096	80.72976	97.28818	49.53312	88.62732	44.23949	90.42506	122.6091	74.37138	111.0835	60.48052	57.70312	87.69368	122.8761	99.65184	74.81309	67.2653	65.34058	76.47742	45.0042	291.1641	117.8777	109.1617	117.5988	152.7349	130.964	58.48986	120.0848	61.60996	47.73032	126.0216	161.9318	70.72058
NF2	5.474477	4.665298	5.790922	5.022938	4.769336	4.880467	4.811253	4.600799	5.985461	3.514688	4.659319	5.59421	7.011936	5.026802	4.919833	2.856143	7.023524	16.30411	5.519518	3.602236	4.524184	10.84155	4.068608	7.170928	6.998803	4.96543	12.26802	5.589848	22.16755	6.8128	6.618625	5.281176	3.673536	6.745229	3.732581	7.525167	5.343318	4.042038	7.235115	8.498177	6.107781	3.612144	5.72666	4.541165	4.220548	7.438795	12.92574	5.825386	6.665949
ARNTL	0.8563372	1.20372	1.484725	1.18571	0.8485243	1.205864	1.619639	0.8876471	0.7625566	1.082508	0.7406402	0.9789138	2.016835	1.189755	2.670788	1.190162	1.598461	0.7404012	0.559787	0.4928036	0.626221	1.061066	0.4849889	2.017711	0.8728193	0.6011127	1.536789	1.858135	1.186534	1.316295	1.809041	1.60752	0.4597983	1.849068	1.321377	0.3881575	1.135613	0.5115947	1.607291	1.040323	1.669667	0.9973377	0.7302514	1.216571	1.302613	0.605196	1.138578	0.3983863	1.029298
JUN	241.2077	145.4524	197.662	1134.032	198.2339	446.4223	164.3696	438.5042	90.79754	354.5086	84.79075	107.3205	261.9006	209.6781	187.0962	148.3756	71.22667	30.51468	382.0769	39.90941	193.8075	12.18318	101.8015	93.32346	112.6263	32.45553	47.38744	27.92626	49.94828	46.64786	68.4426	105.0402	10.79751	109.279	84.00691	55.64022	41.06964	70.27106	22.1755	43.57207	33.26829	51.65775	52.24502	53.35677	272.9707	10.82797	56.07247	20.43722	18.15303
CA9	0.2393863	1.129994	0.1128263	1.307577	0.05617758	20.3485	0.9422353	1.349334	0.7678078	0.9089439	0.1685289	0.4531746	0.3241953	0.3813098	1.155412	0.11447	0.2229567	0.08519997	0.1181433	1.847314	0.4517253	0.04611683	23.92345	14.35153	0.7464033	2.214477	13.48726	3.43772	0.104211	0.7872206	2.216016	0.7006882	33.21901	3.490148	3.333665	3.068743	0.08447528	2.611114	0.1829946	24.71152	24.25575	163.4206	0.1057957	1.03355	4.486995	0.979761	9.538645	0.1407473	2.549011
TMBIM4	9.996258	7.298389	13.10042	6.693562	6.28543	9.324935	8.443904	7.417907	6.894676	6.946551	9.7284	11.85418	10.53134	12.14981	7.055269	10.57599	12.26838	7.160628	11.85528	9.784448	6.488615	7.93049	37.50644	4.698569	7.926232	7.068046	9.683249	6.03453	11.67668	7.884931	9.4786	6.249093	14.91735	9.051716	7.072545	9.501149	7.999	12.88509	15.67895	5.901289	3.811067	11.48201	14.46059	6.835156	8.561799	3.824815	5.589297	5.829325	4.745711
PLIN2	14.73953	9.222043	16.34437	8.039349	10.16069	23.12089	12.07078	13.24146	8.736434	13.22808	1.909122	11.66103	15.03315	23.49661	13.19288	52.3533	16.89283	24.81437	41.42728	9.682549	32.53881	40.7537	18.1662	2.063044	7.214145	27.32196	24.03333	29.48152	32.21374	7.528397	17.3346	12.04353	19.98406	6.166926	18.42687	4.600871	8.927563	17.29312	10.71046	18.42741	11.55132	8.200322	10.9634	14.287	17.25479	35.08958	19.03708	26.83225	33.2347
MIR212	0	0	0	0	0	0	0	0	0	0	0	0	0	0	0	0	0	0	0	0	0	0	0	0	0	0	0	0	0	0	0	0	0	0	0	0	0	0	0	0	0	0	0	0	0	0	0	0	0
AIFM2	2.462462	5.713963	1.831328	4.831816	4.256915	2.783111	4.389062	5.288569	3.878083	4.45413	5.332898	4.205272	3.619918	4.522203	6.345613	3.224861	4.776581	4.372426	4.479417	6.20901	6.512997	7.614022	7.232834	2.106133	5.798464	6.42947	6.25569	7.847067	5.950364	9.700726	3.286787	2.129892	14.32566	2.748446	3.850511	2.058796	2.829716	5.926958	6.754765	10.15523	4.125669	1.310134	3.45444	6.672808	2.766974	20.11299	8.864836	5.991776	10.36676
LAMP2	24.33719	11.45103	33.96371	16.17865	23.63523	20.39846	21.96086	14.89024	19.80842	23.479	31.15434	34.98233	20.43309	23.02391	17.57675	17.2147	17.25751	9.660684	15.25148	16.62354	11.24541	46.37259	38.44865	32.85963	16.36102	23.30176	32.67292	26.36815	30.08967	35.03882	37.43878	26.72328	9.180709	51.95436	22.71076	5.86477	45.74082	24.38154	40.29471	15.98044	21.272	33.30701	13.88236	20.14059	30.92733	4.329433	13.93899	19.28958	22.91803
ZFP36	821.6791	69.47494	980.8406	2030.52	891.693	2027.712	842.8789	809.6683	153.9494	2767.242	339.8463	585.0591	591.1922	806.9987	502.1042	855.5939	222.048	195.8563	1260.965	234.4368	204.4054	27.8174	201.1086	136.3271	219.1916	56.42644	166.0195	56.26667	95.37767	34.86952	186.7669	295.4132	30.92777	188.7569	84.14859	282.0813	132.12	90.0536	23.18615	89.44398	40.85453	185.7217	109.2244	149.0994	991.1319	27.83586	5.243356	28.17067	24.18552
PROM2	74.97509	0.1757039	32.48114	0.1722507	27.82931	33.87142	6.332542	7.927514	0.1640095	0.1400322	54.62219	17.53763	56.79521	14.59895	0.2151535	35.16751	58.47906	18.20615	48.15332	45.03705	27.94869	82.11727	49.83633	64.99195	63.52406	48.32892	29.28754	16.43983	17.04198	33.98518	17.77199	98.01488	39.44509	69.24794	42.23029	19.2788	10.90936	9.286105	21.64863	29.50075	28.89587	2.568768	67.77496	36.88218	78.59393	73.69002	1.413304	21.94633	45.09447
CHMP5	41.58827	16.74668	31.91458	16.63131	26.56173	35.09899	25.6769	24.73739	16.18264	19.0213	29.35724	32.33031	36.35174	26.12871	20.21756	31.92415	37.62324	23.62271	42.18407	38.44786	24.35694	35.0596	53.76931	21.74882	23.57049	27.83634	41.64084	41.22835	30.17741	23.31765	25.45525	27.71148	26.82457	58.24387	26.64687	30.82891	30.85408	29.29133	23.86309	34.5982	30.93218	60.50341	22.97564	26.34648	72.31607	36.60956	25.7426	28.80566	35.432
CHMP6	13.85574	8.823548	11.58923	7.321581	8.814682	9.698224	9.555267	9.092695	8.586808	5.903531	10.39134	9.361758	10.27456	15.18308	6.954536	9.973431	13.61327	25.32627	11.57433	13.1159	9.186379	12.38738	21.54008	8.500237	7.394518	9.490298	12.61172	10.41354	9.132417	18.65032	11.57796	11.81567	13.95348	6.9396	9.052507	5.942578	13.36899	9.901897	17.27843	20.20796	11.61171	10.38285	8.558661	13.9746	8.273253	13.29302	16.49887	29.68617	10.95043
CAV1	46.27662	230.8718	24.00674	173.9508	28.99304	77.42268	186.2881	166.8383	227.0128	155.3906	27.6548	116.0479	66.27208	61.44796	222.9319	43.47106	25.64838	20.4677	21.3032	3.255043	12.05864	25.40127	5.217156	199.3828	11.13592	36.98993	10.10191	4.35876	31.28734	128.5129	82.34505	15.31915	4.515924	27.71205	10.23802	5.764076	16.5394	39.34325	10.18171	404.58	132.5295	173.0074	22.64536	34.156	27.51415	4.634022	70.68463	5.71209	10.89223
GCH1	14.27966	0.4331925	7.673554	1.812392	9.177131	19.76852	3.89661	4.644585	0.5054504	9.563987	7.963577	6.454143	12.91392	9.099018	0.8104165	23.91181	10.914	4.050102	18.14649	15.16092	6.018093	4.49755	9.474857	4.030797	2.731955	8.136024	8.860375	13.81627	8.694459	8.144222	6.143654	4.192605	6.358561	12.22718	5.591983	6.722622	3.441988	5.66937	7.702161	5.521105	4.761092	14.56799	4.717821	8.174106	11.91487	6.200445	0.4283138	14.03438	3.003091
[truncated: 381 more columns]
