# Supplementary material for: Predictive role of ferroptosis-related long non-coding RNAs in bladder cancer and their association with immune microenvironment and immunotherapy response
Source: World J Surg Oncol. 2022 Feb 24;20:47. doi: 10.1186/s12957-022-02514-4 (PMC8867683; doi:10.1186/s12957-022-02514-4)
Supplement: Supplementary file 2 — Additional file 2: Table S1. The expression matrix of TCGA cohort. Table S2. The downloaded clinical files of TCGA cohort. Table S3. The expression matrix of GEO cohort. Table S4. The downloaded clinical files of GEO cohort. Table S5. The Genome Reference file discriminating lncRNAs and mRNAs. Table S6. The expression matrix of lncRNAs during TCGA cohort. Table S7. The expression matrix of mRNAs during TCGA cohort. Table S8. The expression matrix of lncRNAs during GEO cohort. Table S9. The expression matrix of mRNAs during GEO cohort. Table S10. The detailed list of ferroptosis-related genes. Table S11. The expression matrix of ferroptosis-related genes during TCGA cohort. Table S12. The co-expression analysis results between lncRNAs and mRNAs. Table S13. The expression matrix of ferroptosis lncRNAs. Table S14. Detailed list of 59 differentially expressed ferroptosis genes between bladder cancer and normal tissues. Table S15. Detailed list of 538 differentially expressed ferroptosis lncRNAs between bladder cancer and normal tissues. Table S16. Detailed expression matrix of differentially expressed ferroptosis genes between bladder cancer and normal tissues. Table S17. Detailed expression matrix of differentially expressed ferroptosis lncRNAs between bladder cancer and normal tissues. Table S18. The merged document including both ferroptosis lncRNA expression and clinical information. Table S19. Detailed expression matrix of prognostic ferroptosis lncRNAs. Table S20. Detailed ferroptosis lncRNAs included in risk signature. Table S21. Detailed risk results depending on lncRNA risk signature in TCGA cohort. Table S22. Detailed risk results depending on lncRNA risk signature in GEO cohort. Table S23. The significantly enriched biological activities during high risk group. Table S24. The significantly enriched biological activities during low risk group. Table 25. The infiltration levels of various immune cells from http://timer.comp-genomics.org. Table S26. The detailed [file 12957_2022_2514_MOESM2_ESM.zip › Supplementary table/s-table12.xls]

ferrGene	lncRNA	cor	pvalue	Regulation
IREB2	MID1IP1-AS1	0.457296101112972	1.24552933967669e-22	postive
SLC38A1	MID1IP1-AS1	0.464085136256699	2.42021258523363e-23	postive
ANO6	MID1IP1-AS1	0.435990985284812	1.68836166413684e-20	postive
KLHL24	MID1IP1-AS1	0.488052560470282	5.50878229585532e-26	postive
SP1	MID1IP1-AS1	0.531454056256567	2.45632844663137e-31	postive
MTOR	MID1IP1-AS1	0.400411009845633	2.93942672018154e-17	postive
PIK3CA	AL442125.2	0.468446530283937	8.28540645319638e-24	postive
ZEB1	AL442125.2	0.408438711026183	5.89411821864417e-18	postive
ATM	AL442125.2	0.52257760686763	3.53189740145926e-30	postive
BACH1	AL442125.2	0.475548373683254	1.39899764583778e-24	postive
HELLS	AL442125.2	0.503673806193163	7.99683696262197e-28	postive
KLHL24	DTX2P1-UPK3BP1-PMS2P11	0.491966047212473	1.94714006652994e-26	postive
SP1	DTX2P1-UPK3BP1-PMS2P11	0.44817838741455	1.06218883171555e-21	postive
PHKG2	U47924.3	0.426016418229119	1.49675832700331e-19	postive
TAZ	U47924.3	0.405010529734222	1.17690076216725e-17	postive
TAZ	AC232271.1	0.419358416102984	6.17237489701656e-19	postive
TF	AC010680.4	0.44253766004846	3.87442624522212e-21	postive
ANO6	AC010680.4	0.516589071780314	2.04182502025287e-29	postive
ATM	AC010680.4	0.447510640111961	1.23959409295256e-21	postive
KLHL24	AC010680.4	0.537253109805315	4.12330404611943e-32	postive
SP1	AC010680.4	0.415792535337502	1.30140861025579e-18	postive
IREB2	AC007128.2	0.45085592735632	5.69826613538674e-22	postive
PIK3CA	AC007128.2	0.478607812164286	6.41842613032594e-25	postive
SLC38A1	AC007128.2	0.450951544298042	5.57237297352392e-22	postive
ANO6	AC007128.2	0.524527931574107	1.97949394083298e-30	postive
KLHL24	AC007128.2	0.621758813994054	2.491407025284e-45	postive
SP1	AC007128.2	0.467197520529563	1.1280223886684e-23	postive
HRAS	AP003068.1	0.44816695230983	1.06500507098143e-21	postive
OTUB1	AP003068.1	0.55574851413565	1.09727452154109e-34	postive
IREB2	AC024267.4	0.439209630789171	8.22068625084412e-21	postive
ANO6	AC024267.4	0.461297294645554	4.76375076266019e-23	postive
ATM	AC024267.4	0.464691604717574	2.08697702180253e-23	postive
KLHL24	AC024267.4	0.569730984578362	9.63997658911177e-37	postive
SP1	AC024267.4	0.48582421470464	9.90020330835287e-26	postive
IFNG	LINC02446	0.651635658590147	4.89488602672827e-51	postive
NCF2	LINC02446	0.418731744822726	7.04150652746464e-19	postive
PML	LINC02446	0.432772874922766	3.44076617743387e-20	postive
ATP6V1G2	SLC25A5-AS1	0.429595663526953	6.89752203343838e-20	postive
GABPB1	SLC25A5-AS1	0.428371083611458	9.00031774653198e-20	postive
KLHL24	AC244517.7	0.437427240245971	1.22575805732109e-20	postive
SP1	AC244517.7	0.41950833053188	5.98064162751035e-19	postive
IREB2	AL731568.1	0.406474892429877	8.76758910856131e-18	postive
PIK3CA	AL731568.1	0.437834283213397	1.11911226437537e-20	postive
ANO6	AL731568.1	0.42169658251396	3.76638528966243e-19	postive
ATM	AL731568.1	0.578365813072247	4.61716116802765e-38	postive
BACH1	AL731568.1	0.459242481518738	7.81617619012293e-23	postive
ANGPTL7	AL731568.1	0.503627443859554	8.10055602964372e-28	postive
KLHL24	AL731568.1	0.49829132626991	3.52352609230694e-27	postive
HELLS	AL731568.1	0.410745733157142	3.68432606445175e-18	postive
ATM	AC093799.1	0.401375210866021	2.42907045489461e-17	postive
BACH1	AC093799.1	0.490984882067739	2.53035301841557e-26	postive
ANGPTL7	AC093799.1	0.456604067803249	1.46889445028461e-22	postive
PGD	AC019080.1	0.402167671081934	2.07571380649795e-17	postive
PIK3CA	AC019080.1	0.447159336248343	1.34434268410622e-21	postive
ABCC1	AC019080.1	0.460037744403651	6.45563699888229e-23	postive
ATM	AC019080.1	0.464483054674103	2.19611823740096e-23	postive
TXNRD1	AC019080.1	0.537652806816349	3.64142440624305e-32	postive
SRXN1	AC019080.1	0.501232130197219	1.57217899175311e-27	postive
SLC7A11	AC019080.1	0.491825331171068	2.02180074705218e-26	postive
MAFG	AC019080.1	0.432240214708734	3.86824935873502e-20	postive
SLC40A1	AC019080.1	0.517718983460174	1.47027324539978e-29	postive
NFE2L2	AC019080.1	0.438283039280079	1.01211453134785e-20	postive
AKR1C1	AC019080.1	0.511353033199254	9.20466425200948e-29	postive
IREB2	AC073569.3	0.516036835893262	2.39623457104851e-29	postive
PIK3CA	AC073569.3	0.534038303466981	1.11366437520001e-31	postive
ZEB1	AC073569.3	0.509880975455024	1.39907300556307e-28	postive
MAPK8	AC073569.3	0.418927359531869	6.75801856420476e-19	postive
ANO6	AC073569.3	0.413137059180837	2.25510114843873e-18	postive
TLR4	AC073569.3	0.416748654849643	1.06642065581637e-18	postive
ATM	AC073569.3	0.740263258789773	1.59733019821117e-72	postive
BACH1	AC073569.3	0.594155976044435	1.40279807323415e-40	postive
ANGPTL7	AC073569.3	0.580445567485467	2.1909004952008e-38	postive
SLC7A11	AC073569.3	0.408410921826036	5.92744080348885e-18	postive
KLHL24	AC073569.3	0.525240948170441	1.60036202093369e-30	postive
GABPB1	AC073569.3	0.414948325891532	1.55076636997586e-18	postive
HELLS	AC073569.3	0.511077595977808	9.95630017417525e-29	postive
IREB2	ITPRIP-AS1	0.406199237880864	9.2682328049927e-18	postive
CYBB	ITPRIP-AS1	0.423861960735873	2.37548725743476e-19	postive
PIK3CA	ITPRIP-AS1	0.413975071079737	1.89692450335776e-18	postive
ZEB1	ITPRIP-AS1	0.513578240826196	4.86922019903888e-29	postive
ATM	ITPRIP-AS1	0.621996421759515	2.25674698790445e-45	postive
BACH1	ITPRIP-AS1	0.473197067472901	2.53267118421613e-24	postive
SLC7A11	ITPRIP-AS1	0.494182689746752	1.07394074555304e-26	postive
GABPB1	ITPRIP-AS1	0.466537635778712	1.32706903623828e-23	postive
HELLS	ITPRIP-AS1	0.468922850197818	7.36317551462342e-24	postive
IREB2	SMC5-AS1	0.405833473485988	9.97614546733985e-18	postive
PIK3CA	SMC5-AS1	0.45242011487783	3.95034127579164e-22	postive
TF	SMC5-AS1	0.518105811334504	1.31355676303843e-29	postive
MAPK14	SMC5-AS1	0.415577657711664	1.36085619633134e-18	postive
ANO6	SMC5-AS1	0.583848464294715	6.39531525727594e-39	postive
ATM	SMC5-AS1	0.452643217351574	3.74864073669734e-22	postive
KLHL24	SMC5-AS1	0.662557396066709	2.74761586404459e-53	postive
SP1	SMC5-AS1	0.425204266404289	1.78213255905545e-19	postive
ATM	ATP1A1-AS1	0.426572843517271	1.32772713890192e-19	postive
KLHL24	ATP1A1-AS1	0.474562849233058	1.79513750630851e-24	postive
IREB2	AC009121.3	0.451036244986416	5.46314560096684e-22	postive
PIK3CA	AC009121.3	0.43249980667606	3.65375491186896e-20	postive
MAPK8	AC009121.3	0.433265866173556	3.08676339672203e-20	postive
ATM	AC009121.3	0.421352213803849	4.05159382855635e-19	postive
KLHL24	AC009121.3	0.507782345106763	2.5324712588614e-28	postive
HELLS	AC009121.3	0.598209245819478	3.00711781088846e-41	postive
ATM	AL731571.1	0.487724283529728	6.00728958869388e-26	postive
GPX4	AC027644.3	0.420984182424263	4.37990919645713e-19	postive
ATM	LINC00921	0.429658281062498	6.80410757656345e-20	postive
ANGPTL7	LINC00921	0.413714497688068	2.00184010202049e-18	postive
IREB2	AL450998.3	0.551351674465339	4.64550462574244e-34	postive
PIK3CA	AL450998.3	0.533629991071137	1.26249497368903e-31	postive
ZEB1	AL450998.3	0.484661759876664	1.34188641089354e-25	postive
MAPK8	AL450998.3	0.407752308412464	6.7737292058135e-18	postive
TLR4	AL450998.3	0.422620261537342	3.09538485116156e-19	postive
ATM	AL450998.3	0.739065001736601	3.56207595689561e-72	postive
BACH1	AL450998.3	0.576293309821588	9.65385910209004e-38	postive
ANGPTL7	AL450998.3	0.49902133605229	2.88598420151719e-27	postive
SLC7A11	AL450998.3	0.403956076103231	1.45351260051754e-17	postive
KLHL24	AL450998.3	0.482153925780712	2.57589383244622e-25	postive
SP1	AL450998.3	0.416507052856927	1.12152411072043e-18	postive
GABPB1	AL450998.3	0.402459229907	1.95885765489451e-17	postive
HELLS	AL450998.3	0.501158529817268	1.60440849520238e-27	postive
CYBB	SMIM25	0.493205100719074	1.39694855184662e-26	postive
NCF2	SMIM25	0.692251547749324	6.47949529500116e-60	postive
FTL	SMIM25	0.497919578451034	3.89977799959245e-27	postive
NNMT	SMIM25	0.57532974848884	1.35785563567516e-37	postive
IREB2	AL049840.4	0.570286878225747	7.9485290204562e-37	postive
PIK3CA	AL049840.4	0.520245964446061	7.02258725616585e-30	postive
MAPK1	AL049840.4	0.41235191049707	2.65065002434849e-18	postive
ZEB1	AL049840.4	0.411515837358256	3.14693769999118e-18	postive
MAPK14	AL049840.4	0.450550637544312	6.11928904325813e-22	postive
TLR4	AL049840.4	0.422087114603093	3.46680878208232e-19	postive
ATM	AL049840.4	0.670865189908653	4.59578847841499e-55	postive
BACH1	AL049840.4	0.575725911765023	1.1803226717768e-37	postive
SLC7A11	AL049840.4	0.410659994933916	3.74947184375426e-18	postive
RB1	AL049840.4	0.420418431205719	4.93631637038236e-19	postive
HELLS	AL049840.4	0.499076366740503	2.84283062786321e-27	postive
MTOR	AL049840.4	0.449056384361951	8.66519323596319e-22	postive
ABCC1	AC080023.1	0.413370605484403	2.14908246865299e-18	postive
TXNRD1	AC080023.1	0.426819363663198	1.25898572487571e-19	postive
SRXN1	AC080023.1	0.429723153127069	6.70864373648118e-20	postive
SLC7A11	AC080023.1	0.444055489251121	2.74163305517891e-21	postive
MAFG	AC080023.1	0.425971735817494	1.51121648178356e-19	postive
IREB2	AL049840.5	0.429731023696966	6.69715173238275e-20	postive
ATM	AL049840.5	0.521149345190394	5.38422499923811e-30	postive
BACH1	AL049840.5	0.413534991491968	2.07741512681878e-18	postive
TXNRD1	AL049840.5	0.408060543449722	6.36382012956967e-18	postive
SLC7A11	AL049840.5	0.412909302114316	2.36344125919968e-18	postive
MAFG	AL049840.5	0.419032292477696	6.61060781902095e-19	postive
MTOR	AL049840.5	0.417984808313158	8.23573674496261e-19	postive
TF	AC004975.2	0.428171153193728	9.39898219027203e-20	postive
PRKAA2	SOX2-OT	0.417409086486361	9.29026185589656e-19	postive
ZEB1	AC079313.2	0.424747517305701	1.96549945619576e-19	postive
ANGPTL7	AC079313.2	0.465169778314609	1.85652621150989e-23	postive
VLDLR	AC079313.2	0.419716707643965	5.72383968941645e-19	postive
TP63	AC011337.1	0.413658991990024	2.02491532743373e-18	postive
ATM	PSMA3-AS1	0.415829743373299	1.291377513451e-18	postive
KLHL24	PSMA3-AS1	0.413081913004871	2.28087619039895e-18	postive
TUBE1	PSMA3-AS1	0.494549407164423	9.72850707894925e-27	postive
WIPI2	AP005432.2	0.421237808472093	4.15096933087028e-19	postive
NFS1	AP005432.2	0.493086644010652	1.44209327196623e-26	postive
ULK2	Z97989.1	0.40091133225703	2.66268527020111e-17	postive
ZEB1	Z97989.1	0.403359538572425	1.63734545601189e-17	postive
MAPK8	Z97989.1	0.440645589813625	5.94820945132762e-21	postive
ANGPTL7	Z97989.1	0.477110037094226	9.40838238724359e-25	postive
ATP6V1G2	Z97989.1	0.503750082511562	7.82904429911833e-28	postive
GABPB1	Z97989.1	0.431258005257943	4.79801954481163e-20	postive
IREB2	USP3-AS1	0.536656360729246	4.96243466829852e-32	postive
PIK3CA	USP3-AS1	0.492462103320694	1.70502392663263e-26	postive
MAPK8	USP3-AS1	0.444073449997406	2.73040764540887e-21	postive
ANO6	USP3-AS1	0.478927681548504	5.91360759391078e-25	postive
ATM	USP3-AS1	0.582188873967877	1.16801869133673e-38	postive
BACH1	USP3-AS1	0.49925789020545	2.70495499210628e-27	postive
ANGPTL7	USP3-AS1	0.498099706654244	3.71275637554163e-27	postive
KLHL24	USP3-AS1	0.645690671700339	7.52090821137252e-50	postive
TUBE1	USP3-AS1	0.453617241611287	2.98062965419851e-22	postive
SP1	USP3-AS1	0.449902599083192	7.11725849360289e-22	postive
GABPB1	USP3-AS1	0.46204737237991	3.97271020718164e-23	postive
HELLS	USP3-AS1	0.421740797233831	3.73122881336127e-19	postive
NNMT	MIR3945HG	0.460316607855645	6.03620199904431e-23	postive
KLHL24	AC018638.7	0.500286236443097	2.03986457473603e-27	postive
VEGFA	AC018638.7	0.416735080731368	1.06944467554194e-18	postive
CYBB	AP005131.7	0.498725346431201	3.1294338360931e-27	postive
ZEB1	AP005131.7	0.51061420404831	1.13600599355344e-28	postive
TLR4	AP005131.7	0.432184571362077	3.91581529311225e-20	postive
ATM	AP005131.7	0.577070376695427	7.32596812347358e-38	postive
SLC7A11	AP005131.7	0.446991963865993	1.39727069344489e-21	postive
PHKG2	AC068620.2	0.442303823421723	4.08582691586995e-21	postive
TAZ	AC068620.2	0.429908913214229	6.44252050497859e-20	postive
RPL8	ZFAS1	0.581461107724884	1.51946023312867e-38	postive
ZEB1	AL035530.2	0.511438828651977	8.98220511589738e-29	postive
ATM	AL035530.2	0.572234224423581	4.03186550024225e-37	postive
BACH1	AL035530.2	0.421766422988854	3.71100105171476e-19	postive
ANGPTL7	AL035530.2	0.435610975126061	1.83716489665995e-20	postive
IREB2	AC022211.2	0.485660737282874	1.03335140891925e-25	postive
PIK3CA	AC022211.2	0.48895623328359	4.33788374445995e-26	postive
MAPK8	AC022211.2	0.42548335914586	1.67848999389333e-19	postive
ATM	AC022211.2	0.489988814486486	3.29851176791344e-26	postive
BACH1	AC022211.2	0.544092548019346	4.80442328864813e-33	postive
ANGPTL7	AC022211.2	0.416606521083001	1.09850659971257e-18	postive
KLHL24	AC022211.2	0.466071546550339	1.48816229571856e-23	postive
ARRDC3	AC022211.2	0.402767110790985	1.84247932744374e-17	postive
GABPB1	AC022211.2	0.402358549697862	1.99845990448359e-17	postive
KLHL24	AC027801.1	0.42147745904298	3.94548645854232e-19	postive
CYBB	AC004846.2	0.455989194999779	1.70021155133093e-22	postive
ATM	AC004846.2	0.508503003075993	2.06657728375995e-28	postive
TXNRD1	AC004846.2	0.421339169786259	4.06280486104635e-19	postive
SLC7A11	AC004846.2	0.506495920085327	3.63606996998749e-28	postive
ALOX12B	LINC02323	0.627973954525001	1.82144688858696e-46	postive
ANGPTL7	AC012213.3	0.404226136280631	1.37711300169172e-17	postive
IREB2	AC018752.1	0.616131728121857	2.53040163994096e-44	postive
PIK3CA	AC018752.1	0.602505352504755	5.7379977325095e-42	postive
NCOA4	AC018752.1	0.410348102852517	3.99615316766524e-18	postive
ZEB1	AC018752.1	0.572166450223707	4.12855832148133e-37	postive
MAPK8	AC018752.1	0.421497231195418	3.92898743402532e-19	postive
MAPK14	AC018752.1	0.44609852256243	1.71650833444346e-21	postive
ANO6	AC018752.1	0.492109271435964	1.87394564015356e-26	postive
TLR4	AC018752.1	0.449382343911825	8.03314181105838e-22	postive
ATM	AC018752.1	0.756715196523733	1.65210227578988e-77	postive
SIRT1	AC018752.1	0.441351828297836	5.07024524444893e-21	postive
BACH1	AC018752.1	0.592698278662343	2.42786450509846e-40	postive
ANGPTL7	AC018752.1	0.555204050875233	1.31349287651219e-34	postive
SLC7A11	AC018752.1	0.428717248921178	8.3490599622716e-20	postive
KLHL24	AC018752.1	0.534593061499759	9.38905415589191e-32	postive
ARRDC3	AC018752.1	0.410352159594945	3.99284438969806e-18	postive
SP1	AC018752.1	0.425259126230718	1.76127451429431e-19	postive
RB1	AC018752.1	0.43530230153715	1.96748138496402e-20	postive
HELLS	AC018752.1	0.505825006412059	4.38828118251287e-28	postive
MTOR	AC018752.1	0.416083806563994	1.22488758949457e-18	postive
ATP6V1G2	ZFHX4-AS1	0.512892744917637	5.92747494440066e-29	postive
KLHL24	AC007292.2	0.459390714588295	7.54275052486877e-23	postive
GABPB1	AC007292.2	0.407598669519052	6.98763500781485e-18	postive
IREB2	AC092794.1	0.44663284106682	1.51786471095499e-21	postive
PIK3CA	AC092794.1	0.441505537415406	4.89679847065032e-21	postive
MAPK8	AC092794.1	0.424846825132486	1.92411395411161e-19	postive
ANO6	AC092794.1	0.406148021033353	9.36430135053087e-18	postive
ATM	AC092794.1	0.52913926478437	4.96018395733329e-31	postive
BACH1	AC092794.1	0.50581467583741	4.40099069764646e-28	postive
ANGPTL7	AC092794.1	0.511107308935837	9.87238292299001e-29	postive
KLHL24	AC092794.1	0.572079782213753	4.25555886228471e-37	postive
GABPB1	AC092794.1	0.429753313051426	6.66471160623233e-20	postive
EGLN2	AC011445.2	0.425468520616194	1.68384781440478e-19	postive
IREB2	SIAH2-AS1	0.459525585220665	7.30218175888424e-23	postive
CYBB	SIAH2-AS1	0.453596095710423	2.99552516141733e-22	postive
PIK3CA	SIAH2-AS1	0.559312003574436	3.35355554437654e-35	postive
ZEB1	SIAH2-AS1	0.422072205476996	3.4778024139132e-19	postive
ATM	SIAH2-AS1	0.679244637568321	6.47047857024214e-57	postive
BACH1	SIAH2-AS1	0.557900981941802	5.37150100871374e-35	postive
TXNRD1	SIAH2-AS1	0.427243174211819	1.14890528085358e-19	postive
ANGPTL7	SIAH2-AS1	0.483894795410065	1.63899603092381e-25	postive
SLC7A11	SIAH2-AS1	0.418243249819752	7.80154784124046e-19	postive
KLHL24	SIAH2-AS1	0.512830535530609	6.03408207370804e-29	postive
HELLS	SIAH2-AS1	0.492781306345314	1.56521204918706e-26	postive
TF	SNHG14	0.445237198720248	2.09194107748324e-21	postive
ANO6	SNHG14	0.548918883632961	1.02288577862984e-33	postive
SIRT1	SNHG14	0.410648761745778	3.75809057392879e-18	postive
KLHL24	SNHG14	0.554514809251945	1.64856162749654e-34	postive
IREB2	PRR7-AS1	0.459927917380763	6.62860449358861e-23	postive
PIK3CA	PRR7-AS1	0.435872843832559	1.73330389243639e-20	postive
ZEB1	PRR7-AS1	0.441834787883025	4.54470567374681e-21	postive
TLR4	PRR7-AS1	0.429519418509419	7.0129727142723e-20	postive
ATM	PRR7-AS1	0.656962019700543	4.01597044892587e-52	postive
BACH1	PRR7-AS1	0.492507791339665	1.68428077280023e-26	postive
ANGPTL7	PRR7-AS1	0.444086832901463	2.7220728343965e-21	postive
SLC7A11	PRR7-AS1	0.450845346957624	5.71236786298119e-22	postive
GABPB1	PRR7-AS1	0.418928456308891	6.75646119908464e-19	postive
HELLS	PRR7-AS1	0.482241420124348	2.51817791557479e-25	postive
MAPK1	AC006547.1	0.443981637404907	2.78827018480254e-21	postive
BID	AC006547.1	0.459837285945067	6.77477666597321e-23	postive
KLHL24	AC139100.1	0.485518929088059	1.07245202722323e-25	postive
IFNG	AC007991.2	0.602753360358529	5.21071809887864e-42	postive
PML	AC007991.2	0.5174527433376	1.58873574749361e-29	postive
IREB2	TBL1XR1-AS1	0.491433948335127	2.24465356092461e-26	postive
PIK3CA	TBL1XR1-AS1	0.561884326743074	1.41255661608632e-35	postive
MAPK8	TBL1XR1-AS1	0.464720310896899	2.0723793340671e-23	postive
ANO6	TBL1XR1-AS1	0.511707680119238	8.31895255171051e-29	postive
ATM	TBL1XR1-AS1	0.595718716089163	7.7668767532213e-41	postive
BACH1	TBL1XR1-AS1	0.58855219861812	1.13822110983965e-39	postive
ANGPTL7	TBL1XR1-AS1	0.567885410859048	1.82439610727801e-36	postive
KLHL24	TBL1XR1-AS1	0.630739542361889	5.57939791843137e-47	postive
ARRDC3	TBL1XR1-AS1	0.401167147609691	2.53125019760291e-17	postive
GABPB1	TBL1XR1-AS1	0.407349598667669	7.34860163704035e-18	postive
HELLS	TBL1XR1-AS1	0.423374808383172	2.63579800432588e-19	postive
IREB2	AL355916.2	0.542734246734642	7.39195252813445e-33	postive
PIK3CA	AL355916.2	0.558023403735509	5.15684286052182e-35	postive
MAPK8	AL355916.2	0.460092631946321	6.37087021891403e-23	postive
ANO6	AL355916.2	0.528463332866388	6.08384962474029e-31	postive
ATM	AL355916.2	0.6470162255152	4.11152855427679e-50	postive
BACH1	AL355916.2	0.570197703175213	8.19858190815215e-37	postive
ANGPTL7	AL355916.2	0.558130029134749	4.97681555295394e-35	postive
KLHL24	AL355916.2	0.616021585188032	2.64662577266641e-44	postive
SP1	AL355916.2	0.418687754099336	7.10685272894194e-19	postive
GABPB1	AL355916.2	0.404721238527004	1.24716686572891e-17	postive
HELLS	AL355916.2	0.453777014626321	2.87041902962931e-22	postive
PIK3CA	AC092916.1	0.409757976631767	4.50734427324631e-18	postive
ANO6	AC092916.1	0.491685556564265	2.09875959053604e-26	postive
KLHL24	AC092916.1	0.564643924194928	5.5399424564975e-36	postive
GABPB1	AC092916.1	0.417194025404212	9.71736108222358e-19	postive
IREB2	AC005034.6	0.486368702953268	8.58239527125315e-26	postive
KLHL24	AC005034.6	0.440803125061246	5.7402299489684e-21	postive
SP1	AC005034.6	0.415984222991416	1.25053792535694e-18	postive
PHKG2	AC010719.1	0.427116808763372	1.18069614060602e-19	postive
MAPK8	MIS18A-AS1	0.465626684704576	1.65985387042305e-23	postive
KLHL24	MIS18A-AS1	0.463408091862922	2.85446499207585e-23	postive
GABPB1	MIS18A-AS1	0.497882451014292	3.9394677480398e-27	postive
HELLS	MIS18A-AS1	0.411273593111159	3.3070833653038e-18	postive
PIK3CA	AC023906.5	0.450980767939285	5.53444596640651e-22	postive
ATM	AC023906.5	0.407364397431926	7.32665134043328e-18	postive
BACH1	AC023906.5	0.49994718098881	2.23900984822149e-27	postive
IREB2	AC009269.5	0.501520892772736	1.45179295244634e-27	postive
PIK3CA	AC009269.5	0.540549621986699	1.47207357882231e-32	postive
ZEB1	AC009269.5	0.479031476430444	5.75838021029295e-25	postive
MAPK8	AC009269.5	0.421433609397528	3.98232083852586e-19	postive
ANO6	AC009269.5	0.452745366345264	3.65971312945235e-22	postive
TLR4	AC009269.5	0.401520170920348	2.36028828697057e-17	postive
ATM	AC009269.5	0.703470890553817	1.2394072071288e-62	postive
BACH1	AC009269.5	0.563965254188863	6.97959389202949e-36	postive
ANGPTL7	AC009269.5	0.593977257754115	1.50061106146208e-40	postive
KLHL24	AC009269.5	0.55375370302894	2.11740951128738e-34	postive
GABPB1	AC009269.5	0.407585844616874	7.00578812035146e-18	postive
HELLS	AC009269.5	0.507889036985756	2.45745854103317e-28	postive
BNIP3	MEG3	0.534857888277421	8.65335550893829e-32	postive
BNIP3	LINC01134	0.556853996922868	7.6080294138273e-35	postive
IREB2	AC073333.1	0.553255996970549	2.49307520767159e-34	postive
PIK3CA	AC073333.1	0.55655846955659	8.39164735339725e-35	postive
MAPK8	AC073333.1	0.482152093727109	2.57711620760136e-25	postive
ANO6	AC073333.1	0.534798360821733	8.81358971679502e-32	postive
ATM	AC073333.1	0.587834760069294	1.48373850711382e-39	postive
BACH1	AC073333.1	0.535204957085404	7.77489876471156e-32	postive
ANGPTL7	AC073333.1	0.509658209670144	1.49032170066725e-28	postive
KLHL24	AC073333.1	0.64409560934532	1.54931470082842e-49	postive
SP1	AC073333.1	0.45685033501882	1.38521336378367e-22	postive
GABPB1	AC073333.1	0.408659703465584	5.63559838221292e-18	postive
HELLS	AC073333.1	0.446773729274474	1.4693780286858e-21	postive
IREB2	AC118658.1	0.42702443334638	1.20448228963802e-19	postive
PIK3CA	AC118658.1	0.460854143473246	5.30212428507319e-23	postive
ZEB1	AC118658.1	0.430868726961085	5.22460308332837e-20	postive
ATM	AC118658.1	0.614285166534647	5.35976145824884e-44	postive
BACH1	AC118658.1	0.606685470027611	1.11749044657801e-42	postive
ANGPTL7	AC118658.1	0.500259450261314	2.05493928650238e-27	postive
ARRDC3	AC118658.1	0.408834266596462	5.43930472323457e-18	postive
ZEB1	MIR100HG	0.587030001601883	1.99599628714535e-39	postive
ANGPTL7	MIR100HG	0.444744780823293	2.34180477138294e-21	postive
IL6	MIR100HG	0.457979625125652	1.05788309869674e-22	postive
NNMT	MIR100HG	0.539896243254567	1.80709605403983e-32	postive
HIC1	MIR100HG	0.477724559026496	8.04396796991115e-25	postive
KLHL24	AC012184.3	0.404262246605747	1.36720146318177e-17	postive
GABPB1	AC012184.3	0.401048999465786	2.59114121561303e-17	postive
HMGB1	TMPO-AS1	0.417719306910554	8.70653867974112e-19	postive
SLC1A4	TMPO-AS1	0.404069558003148	1.42091405893864e-17	postive
STMN1	TMPO-AS1	0.547551083674275	1.58975101530102e-33	postive
HELLS	TMPO-AS1	0.423853509124939	2.37977995096008e-19	postive
TAZ	AL513218.1	0.401926009649219	2.17774305256566e-17	postive
ATP6V1G2	AC009118.3	0.572825679198571	3.2778156980415e-37	postive
GABPB1	AC009118.3	0.450205981941683	6.6315291600834e-22	postive
ANO6	AC009318.4	0.472965788082676	2.68426446302022e-24	postive
KLHL24	AC009318.4	0.536645650430817	4.97894379223546e-32	postive
ATM	AC012676.4	0.419738510689983	5.69760534780745e-19	postive
TF	AC004704.1	0.54421543142444	4.62030788679964e-33	postive
ANO6	AC004704.1	0.607454032962302	8.25008191971638e-43	postive
KLHL24	AC004704.1	0.549386248641764	8.79407982566866e-34	postive
IREB2	AC073487.1	0.529282489063559	4.74986722263781e-31	postive
PIK3CA	AC073487.1	0.49309456541379	1.43902992008008e-26	postive
ZEB1	AC073487.1	0.405146400809916	1.14525683083957e-17	postive
MAPK8	AC073487.1	0.425368594821921	1.72036956402849e-19	postive
ANO6	AC073487.1	0.420433356767396	4.92078089652573e-19	postive
TLR4	AC073487.1	0.40223489151468	2.04817867177227e-17	postive
ATM	AC073487.1	0.715912764059627	8.41588777635252e-66	postive
FBXW7	AC073487.1	0.418394413708974	7.55811323454932e-19	postive
BACH1	AC073487.1	0.472333267897543	3.14610569158625e-24	postive
ANGPTL7	AC073487.1	0.503217681684212	9.07698718768492e-28	postive
KLHL24	AC073487.1	0.551534705973941	4.37651995952761e-34	postive
TUBE1	AC073487.1	0.448112832216703	1.07843394402089e-21	postive
SP1	AC073487.1	0.469428491676452	6.494919268958e-24	postive
GABPB1	AC073487.1	0.42860260480641	8.55943343671298e-20	postive
HELLS	AC073487.1	0.521083266799656	5.4900212492361e-30	postive
ACVR1B	AC121338.2	0.47583837853181	1.29983110700587e-24	postive
TF	AL139041.1	0.415321958758406	1.43508577953553e-18	postive
ANO6	AL139041.1	0.512998409903441	5.7506491378047e-29	postive
KLHL24	AL139041.1	0.595871326902855	7.32989925725891e-41	postive
TAZ	AC126118.1	0.405494267582291	1.06800277274788e-17	postive
IREB2	NADK2-AS1	0.476220116038225	1.17980569861115e-24	postive
PIK3CA	NADK2-AS1	0.517645165756847	1.50221406721533e-29	postive
TF	NADK2-AS1	0.416760485163239	1.06379198103981e-18	postive
MAPK8	NADK2-AS1	0.468334444371168	8.51847406796364e-24	postive
MAPK14	NADK2-AS1	0.451362563798565	5.06171705698757e-22	postive
ANO6	NADK2-AS1	0.612607385342777	1.05546858837389e-43	postive
ATM	NADK2-AS1	0.538424072621972	2.86363401697887e-32	postive
BACH1	NADK2-AS1	0.409898951345502	4.37966970546958e-18	postive
ANGPTL7	NADK2-AS1	0.52113325746191	5.4097954573446e-30	postive
KLHL24	NADK2-AS1	0.674250127098827	8.35262711338223e-56	postive
SP1	NADK2-AS1	0.412154022908408	2.76065994432944e-18	postive
HELLS	NADK2-AS1	0.451656898488617	4.72466513309584e-22	postive
PHKG2	AP001160.1	0.584683297075321	4.71742641781347e-39	postive
TAZ	AP001160.1	0.410753804607394	3.67825084648067e-18	postive
PIK3CA	AP001381.1	0.433651126804072	2.83531699316621e-20	postive
ATM	AP001381.1	0.544144659158515	4.72547539838342e-33	postive
BACH1	AP001381.1	0.551928343606467	3.84914448199739e-34	postive
ANGPTL7	AP001381.1	0.505034124082207	5.47428108933376e-28	postive
KLHL24	AP001381.1	0.454095145887324	2.66280324963748e-22	postive
PIK3CA	RMRP	0.425156837223909	1.80036129266801e-19	postive
TF	RMRP	0.468821490236917	7.55053103255504e-24	postive
NCOA4	RMRP	0.430478394906703	5.68979653912956e-20	postive
ANO6	RMRP	0.502769126966921	1.02794854454275e-27	postive
ATM	RMRP	0.490408390641537	2.95028934432584e-26	postive
BACH1	RMRP	0.526684963757468	1.0388341630366e-30	postive
KLHL24	RMRP	0.494104376503493	1.0968374556976e-26	postive
ARRDC3	RMRP	0.434230387367545	2.49476138307344e-20	postive
ALOX12B	LINC00592	0.60704841320192	9.68399837056841e-43	postive
IREB2	ZBTB40-IT1	0.553611756386049	2.2184340066744e-34	postive
PIK3CA	ZBTB40-IT1	0.536984394003151	4.48220332513491e-32	postive
MAPK8	ZBTB40-IT1	0.411209470212559	3.3507993549687e-18	postive
ANO6	ZBTB40-IT1	0.548668322953132	1.10910689072154e-33	postive
ATM	ZBTB40-IT1	0.619633546360111	6.01282043933769e-45	postive
FBXW7	ZBTB40-IT1	0.414023334051804	1.87809485798913e-18	postive
BACH1	ZBTB40-IT1	0.462277113202133	3.75745050658377e-23	postive
ANGPTL7	ZBTB40-IT1	0.472984810574737	2.67146524430308e-24	postive
KLHL24	ZBTB40-IT1	0.627184871702842	2.54726775303927e-46	postive
SP1	ZBTB40-IT1	0.472478016304589	3.03394447444637e-24	postive
HELLS	ZBTB40-IT1	0.439438204069062	7.80880794607146e-21	postive
STMN1	AC009309.2	0.417447114890827	9.21668578234398e-19	postive
ATM	AC010226.1	0.408171500094882	6.22231711763508e-18	postive
ANGPTL7	AC010226.1	0.436291181029434	1.57926382272996e-20	postive
ANO6	AC027607.1	0.510004887935072	1.35072970730201e-28	postive
ANGPTL7	AC027607.1	0.416224091273959	1.18962979741343e-18	postive
KLHL24	AC027607.1	0.507784962582563	2.53060417317098e-28	postive
NOX4	AC009093.2	0.459368055124968	7.58392813325844e-23	postive
ZEB1	AC009093.2	0.539208113192203	2.2416050489623e-32	postive
HIC1	AC009093.2	0.410699624998559	3.71922043968099e-18	postive
IREB2	AC007546.1	0.420658122726067	4.69256680542888e-19	postive
ATM	AC007546.1	0.440806560847059	5.73577477637187e-21	postive
BACH1	AC007546.1	0.458570085769051	9.18434383822042e-23	postive
ANGPTL7	AC007546.1	0.413912204520266	1.92173044171112e-18	postive
KLHL24	AC007546.1	0.467955508634094	9.3553555350225e-24	postive
ATM	AC048344.4	0.502355525106917	1.15271007537013e-27	postive
BACH1	AC048344.4	0.464733259297364	2.06582781392411e-23	postive
HELLS	AC048344.4	0.400624010964601	2.81831525447654e-17	postive
IFNG	U62317.1	0.401197205587754	2.51623179329209e-17	postive
NCF2	U62317.1	0.437509277207271	1.203488095381e-20	postive
PML	U62317.1	0.526793272143292	1.00561916274814e-30	postive
IREB2	AC018410.1	0.468312325773362	8.56522515579232e-24	postive
PIK3CA	AC018410.1	0.520979262917581	5.66071676431896e-30	postive
MAPK8	AC018410.1	0.403612507579474	1.55675361800211e-17	postive
ATM	AC018410.1	0.582627365300735	9.96505654678213e-39	postive
BACH1	AC018410.1	0.589691160115793	7.46210238920509e-40	postive
ANGPTL7	AC018410.1	0.51491328773581	3.31558754994133e-29	postive
KLHL24	AC018410.1	0.489029073045507	4.25499987747778e-26	postive
GABPB1	AC018410.1	0.471873319855759	3.53036866091466e-24	postive
HELLS	AC018410.1	0.416065013531023	1.22968826676564e-18	postive
ATP6V1G2	AC139768.1	0.491221718106102	2.37546866491879e-26	postive
TUBE1	AL021707.2	0.421568423483074	3.87014100948918e-19	postive
TF	AC016717.2	0.550171090060296	6.81922073902603e-34	postive
MAPK8	AC016717.2	0.432956296027504	3.30461584871979e-20	postive
ANO6	AC016717.2	0.596652310568703	5.44741735908081e-41	postive
KLHL24	AC016717.2	0.548968752384621	1.00653409784463e-33	postive
ATP6V1G2	PURPL	0.625262637592926	5.74323366948902e-46	postive
GABPB1	PURPL	0.40880459140217	5.47219303996414e-18	postive
CYBB	MIR222HG	0.482607727127722	2.2900906133541e-25	postive
ZEB1	MIR222HG	0.489033267386466	4.25027508096538e-26	postive
ATM	MIR222HG	0.463019817360217	3.13729278035263e-23	postive
SLC7A11	MIR222HG	0.452632621055596	3.75798660448991e-22	postive
STMN1	AC106820.3	0.463656608744457	2.68680121416199e-23	postive
SP1	HOXB-AS2	0.402156885744418	2.08016549066088e-17	postive
IREB2	AL157392.3	0.472114558506658	3.32338323447129e-24	postive
PIK3CA	AL157392.3	0.440573390444491	6.0459921828889e-21	postive
MAPK8	AL157392.3	0.44087417593064	5.64878858440019e-21	postive
ANO6	AL157392.3	0.523327679063053	2.82809789952091e-30	postive
ATM	AL157392.3	0.553919604036618	2.00509524858022e-34	postive
ANGPTL7	AL157392.3	0.43644059368103	1.52758275687521e-20	postive
KLHL24	AL157392.3	0.640335846397353	8.36794195013191e-49	postive
SP1	AL157392.3	0.461200127919189	4.87697767407173e-23	postive
HELLS	AL157392.3	0.430745568488506	5.36718442947377e-20	postive
IREB2	LINC01772	0.535681531801412	6.7107310555764e-32	postive
PIK3CA	LINC01772	0.53571012508466	6.65167873762808e-32	postive
TF	LINC01772	0.602156989803702	6.56902379170224e-42	postive
MAPK8	LINC01772	0.493757821571348	1.2040867360683e-26	postive
MAPK14	LINC01772	0.447783888848774	1.16371998642861e-21	postive
ANO6	LINC01772	0.696405839412948	6.60198223922861e-61	postive
ATM	LINC01772	0.609444216119856	3.74562788424196e-43	postive
SIRT1	LINC01772	0.403092344156029	1.72692359281734e-17	postive
FBXW7	LINC01772	0.402810495229595	1.82663627726117e-17	postive
ANGPTL7	LINC01772	0.473141222518417	2.56848250158962e-24	postive
KLHL24	LINC01772	0.736055921209076	2.61806316052625e-71	postive
SP1	LINC01772	0.47328767884589	2.47561110254236e-24	postive
GABPB1	LINC01772	0.414086952271784	1.85355511373517e-18	postive
HELLS	LINC01772	0.513764741276236	4.61517959385385e-29	postive
CYBB	AC016831.1	0.574435313712709	1.86182874069593e-37	postive
ZEB1	AC016831.1	0.610502292344674	2.45591756982721e-43	postive
TLR4	AC016831.1	0.494398129261446	1.01335968279448e-26	postive
ATM	AC016831.1	0.686892377648455	1.16537865013428e-58	postive
BACH1	AC016831.1	0.484071163468044	1.56539098325672e-25	postive
TXNRD1	AC016831.1	0.472266307835589	3.19936591328866e-24	postive
ANGPTL7	AC016831.1	0.445181408863107	2.11887426024846e-21	postive
SLC7A11	AC016831.1	0.557585041907959	5.96721101323262e-35	postive
HELLS	AC016831.1	0.439794360115077	7.20721560548054e-21	postive
ZNF419	ZNF32-AS1	0.434521461967914	2.33918092583502e-20	postive
TUBE1	ZNF32-AS1	0.418856324200635	6.85964092155843e-19	postive
PHKG2	STAG3L5P-PVRIG2P-PILRB	0.408969802998062	5.29154764202727e-18	postive
TF	PCAT7	0.453465649743775	3.08904986466002e-22	postive
SLC38A1	PCAT7	0.43137109262334	4.68065772520496e-20	postive
ANO6	PCAT7	0.512464365867021	6.70109833016433e-29	postive
IDH1	PCAT7	0.470399363364584	5.10142549828049e-24	postive
KLHL24	PCAT7	0.569631620601958	9.97783316542338e-37	postive
ZNF419	ZNF460-AS1	0.452471528732941	3.90293112268887e-22	postive
BACH1	AC114947.2	0.432781110968015	3.43453592029604e-20	postive
ANGPTL7	AC114947.2	0.413715002401742	2.00163147024522e-18	postive
KLHL24	AC114947.2	0.497827855389675	3.9985571328912e-27	postive
PHKG2	AC010997.5	0.400597001050412	2.83339708097868e-17	postive
IREB2	AC010973.1	0.481017364591139	3.45552295798987e-25	postive
PIK3CA	AC010973.1	0.410583134765562	3.80883411742588e-18	postive
ATM	AC010973.1	0.606270389920887	1.31603777258088e-42	postive
BACH1	AC010973.1	0.460945819489774	5.18603798589291e-23	postive
ANGPTL7	AC010973.1	0.405449071878469	1.07774248536893e-17	postive
HELLS	AC010973.1	0.402039682105377	2.12915093977723e-17	postive
MTOR	AC010973.1	0.423845764484378	2.38372026845886e-19	postive
MAPK8	AC253576.2	0.473643156924433	2.26375461176902e-24	postive
ANO6	AC253576.2	0.455957656917159	1.71299925324884e-22	postive
KLHL24	AC253576.2	0.574609078872846	1.75121883515621e-37	postive
KLHL24	AC245884.8	0.428602869532692	8.55894169874887e-20	postive
ATM	AC009948.2	0.405222374104003	1.12792912428479e-17	postive
KLHL24	AC009948.2	0.432291003484751	3.82533030169877e-20	postive
CYBB	LINC01943	0.624855119276589	6.81858445507604e-46	postive
ZEB1	LINC01943	0.485093583986527	1.1987075676644e-25	postive
IFNG	LINC01943	0.456343558965123	1.56284236122899e-22	postive
NCF2	LINC01943	0.544982980082387	3.61837056247227e-33	postive
NNMT	LINC01943	0.458829475341989	8.63061843769136e-23	postive
CYBB	AC002091.2	0.431834785098269	4.22829564651118e-20	postive
LPIN1	AC002091.2	0.464901260934909	1.98265374068455e-23	postive
ZNF419	AL139287.1	0.401550818861892	2.34599320464725e-17	postive
SRC	AL139287.1	0.434641321500139	2.2779300056702e-20	postive
IREB2	AC139887.4	0.5006294891888	1.85609323377868e-27	postive
PIK3CA	AC139887.4	0.446773330564223	1.46951306702719e-21	postive
MAPK8	AC139887.4	0.41765178873836	8.83042910121552e-19	postive
ANO6	AC139887.4	0.458861509800902	8.56456015164828e-23	postive
ATM	AC139887.4	0.544610580422181	4.07429921823633e-33	postive
FBXW7	AC139887.4	0.423309258560563	2.67290210135093e-19	postive
ANGPTL7	AC139887.4	0.442296037547702	4.09305789164421e-21	postive
KLHL24	AC139887.4	0.587703472459314	1.55738023062356e-39	postive
TUBE1	AC139887.4	0.449602863704029	7.63154630641861e-22	postive
SP1	AC139887.4	0.446339894344632	1.62378675028348e-21	postive
HELLS	AC139887.4	0.413235270440664	2.20990536346929e-18	postive
CYBB	AC110995.1	0.454275446215456	2.55178671292925e-22	postive
TXNRD1	AC110995.1	0.404114064330062	1.40832644640393e-17	postive
IREB2	LINC00513	0.483507364125815	1.81289644025292e-25	postive
CYBB	LINC00513	0.532185878800679	1.96473110920427e-31	postive
PIK3CA	LINC00513	0.510900836620063	1.04702875683373e-28	postive
ZEB1	LINC00513	0.598444846391094	2.74776718986093e-41	postive
TLR4	LINC00513	0.506165716623959	3.98883899907635e-28	postive
ATM	LINC00513	0.780540484351042	1.7683752172681e-85	postive
BACH1	LINC00513	0.567059774231751	2.42378194285974e-36	postive
TXNRD1	LINC00513	0.464647633080113	2.1095344333118e-23	postive
ANGPTL7	LINC00513	0.550726751607847	5.69319876696051e-34	postive
SLC7A11	LINC00513	0.550535123806759	6.05902614180269e-34	postive
KLHL24	LINC00513	0.417431457638683	9.24690920598064e-19	postive
HELLS	LINC00513	0.535056103897147	8.14029597060153e-32	postive
PHKG2	AC008759.2	0.42210124099759	3.45642388048462e-19	postive
ANO6	LINC01376	0.431209000056738	4.84977263351203e-20	postive
KLHL24	LINC01376	0.536810709181031	4.73044526851276e-32	postive
NCF2	NKILA	0.409798378801312	4.4703842236113e-18	postive
IREB2	AC092279.1	0.453809873420437	2.84825644076954e-22	postive
PIK3CA	AC092279.1	0.464735462846315	2.06471491753559e-23	postive
TF	AC092279.1	0.508735540690626	1.93516038371588e-28	postive
MAPK8	AC092279.1	0.486778300528077	7.70669603875064e-26	postive
MAPK14	AC092279.1	0.404971632182381	1.18611708818095e-17	postive
ANO6	AC092279.1	0.642694872269534	2.91227266311503e-49	postive
ATM	AC092279.1	0.480664144175854	3.785017273712e-25	postive
ANGPTL7	AC092279.1	0.447390747090758	1.27440526657037e-21	postive
KLHL24	AC092279.1	0.696186950119692	7.45349139516702e-61	postive
HELLS	AC092279.1	0.426808990949328	1.2618061846873e-19	postive
TF	LINC02159	0.540573031723296	1.46128623012432e-32	postive
ANO6	LINC02159	0.425579811565862	1.64407028163666e-19	postive
MT1G	LINC02159	0.409539573634793	4.71240436612345e-18	postive
TF	AC007881.3	0.431700682281661	4.35450050847396e-20	postive
ANO6	AC007881.3	0.468795373049507	7.59956380959251e-24	postive
KLHL24	AC007881.3	0.566409138520518	3.03021398644386e-36	postive
PIK3CA	AC099850.4	0.429590088275352	6.9059003084896e-20	postive
NRAS	AC099850.4	0.558337100808637	4.64478110242848e-35	postive
MTDH	AC099850.4	0.480694906333795	3.7551293842831e-25	postive
EIF2S1	AC099850.4	0.466829408095894	1.23511349344871e-23	postive
MAFG	AC099850.4	0.404436065242483	1.32046463738069e-17	postive
RRM2	AC099850.4	0.447238286259155	1.32006723026648e-21	postive
AURKA	AC099850.4	0.641835581642603	4.2822155055222e-49	postive
FANCD2	AC099850.4	0.445843890078981	1.81998145852209e-21	postive
HELLS	AC099850.4	0.434695816273385	2.25060701341965e-20	postive
MTOR	AC099850.4	0.473241691106641	2.50441027186734e-24	postive
ZEB1	AP001189.3	0.514284158439067	3.97467853498819e-29	postive
HIC1	AP001189.3	0.478155692948566	7.20526081311301e-25	postive
IREB2	AC090198.1	0.517409005289971	1.60907934824875e-29	postive
PIK3CA	AC090198.1	0.426112576290969	1.46610420242926e-19	postive
TF	AC090198.1	0.429515347966528	7.0191895783588e-20	postive
MAPK8	AC090198.1	0.469615865060323	6.19952033940572e-24	postive
ANO6	AC090198.1	0.638068343337969	2.28797667408053e-48	postive
ATM	AC090198.1	0.503199122174852	9.12386502804302e-28	postive
SIRT1	AC090198.1	0.404681971090154	1.25701703539799e-17	postive
ANGPTL7	AC090198.1	0.414042932843759	1.87050105727866e-18	postive
KLHL24	AC090198.1	0.688919658304055	3.93514723369207e-59	postive
VEGFA	AC090198.1	0.421522731145044	3.90780903950045e-19	postive
TUBE1	AC090198.1	0.43138968257168	4.66163760204306e-20	postive
MAP3K5	AC090198.1	0.40325001211862	1.67349830380226e-17	postive
SP1	AC090198.1	0.507057348762187	3.1056834343243e-28	postive
GPX4	LIPE-AS1	0.421183277192485	4.19917712946178e-19	postive
IREB2	STARD4-AS1	0.527276945640733	8.69657775501399e-31	postive
PIK3CA	STARD4-AS1	0.546227795674763	2.43087693895744e-33	postive
ZEB1	STARD4-AS1	0.503529083162579	8.32502453408425e-28	postive
MAPK8	STARD4-AS1	0.452694384775839	3.70383290594706e-22	postive
MAPK14	STARD4-AS1	0.433272066943946	3.08254753067067e-20	postive
ANO6	STARD4-AS1	0.435497414785573	1.88408822923127e-20	postive
ATM	STARD4-AS1	0.669749695038685	8.02151983333e-55	postive
BACH1	STARD4-AS1	0.483988250747987	1.59957786996156e-25	postive
ANGPTL7	STARD4-AS1	0.431173655015307	4.88744045483687e-20	postive
KLHL24	STARD4-AS1	0.500144560524999	2.12085514870331e-27	postive
GABPB1	STARD4-AS1	0.401710517139367	2.27287129288851e-17	postive
HELLS	STARD4-AS1	0.520188494595058	7.14208700733718e-30	postive
MTOR	STARD4-AS1	0.432783184847814	3.43296886055204e-20	postive
IREB2	AC114939.1	0.450217701369435	6.61343650104487e-22	postive
CYBB	AC114939.1	0.444567427680971	2.43882052372862e-21	postive
ZEB1	AC114939.1	0.419891451997036	5.51687717994454e-19	postive
TLR4	AC114939.1	0.447200522260828	1.3316244646373e-21	postive
ATM	AC114939.1	0.692966371688862	4.38605320969685e-60	postive
BACH1	AC114939.1	0.400464093126838	2.90877365553855e-17	postive
TXNRD1	AC114939.1	0.412675810103777	2.47982249277128e-18	postive
ANGPTL7	AC114939.1	0.462791382127043	3.31642449166385e-23	postive
SLC7A11	AC114939.1	0.427450122376011	1.0986524996071e-19	postive
KLHL24	AC114939.1	0.436549621908696	1.4909254734681e-20	postive
HELLS	AC114939.1	0.478935777390037	5.90135299890892e-25	postive
BACH1	AF127577.4	0.40368385265823	1.53473805544918e-17	postive
PIK3CA	LINC02820	0.400841161246424	2.69989583985769e-17	postive
MAPK8	LINC02820	0.416066922970198	1.22919965713679e-18	postive
ANO6	LINC02820	0.460733032279664	5.45942091703559e-23	postive
KLHL24	LINC02820	0.581520917367035	1.48700241062807e-38	postive
SP1	LINC02820	0.404693805263558	1.25404042851911e-17	postive
SLC1A5	AC012640.1	0.483421619042095	1.85377939396902e-25	postive
FBXW7	AC012640.1	0.482466949861709	2.37522791627749e-25	postive
PHKG2	ATP2A1-AS1	0.470012900769975	5.61669460952944e-24	postive
ATP6V1G2	ATP2A1-AS1	0.431216942577848	4.84134757429451e-20	postive
STMN1	ATP2A1-AS1	0.509068829750029	1.76108710442293e-28	postive
EGLN2	AC008537.2	0.410542739312759	3.84040278951292e-18	postive
ATP6V1G2	AC008537.2	0.679739547307211	5.00788602332937e-57	postive
GABPB1	AC008537.2	0.452552400794906	3.82948963456188e-22	postive
FANCD2	THUMPD3-AS1	0.508503679936615	2.06618224593252e-28	postive
ATP6V1G2	AC068473.5	0.462486719559253	3.5711164328921e-23	postive
STMN1	AC068473.5	0.444094439524221	2.71734664635437e-21	postive
GABPB1	AC068473.5	0.40806823632944	6.35390813154879e-18	postive
IREB2	AC010260.1	0.498735927961291	3.1203907663494e-27	postive
PIK3CA	AC010260.1	0.47730639009095	8.9492817711405e-25	postive
MAPK8	AC010260.1	0.423150242262067	2.76506223845123e-19	postive
ANO6	AC010260.1	0.405800795595715	1.00419193662208e-17	postive
ATM	AC010260.1	0.513819466927244	4.54315364752365e-29	postive
BACH1	AC010260.1	0.522333760668426	3.7960564417345e-30	postive
ANGPTL7	AC010260.1	0.485640654576953	1.0388020107541e-25	postive
KLHL24	AC010260.1	0.565167149929043	4.63447686017424e-36	postive
ARRDC3	AC010260.1	0.435803423649308	1.76025958499997e-20	postive
SP1	AC010260.1	0.44390606565812	2.83680270157208e-21	postive
PHKG2	AC069281.2	0.439752556640573	7.275390008966e-21	postive
TAZ	AC069281.2	0.407328309550897	7.38029223370164e-18	postive
KLHL24	AC013403.2	0.416251564060472	1.18284292113715e-18	postive
TUBE1	AC013403.2	0.407321537528591	7.39040108960253e-18	postive
GABPB1	AC013403.2	0.455074881934405	2.11206816937156e-22	postive
RPL8	GAS5	0.521632556286845	4.66948055583239e-30	postive
LAMP2	GAS5	-0.406618282065227	8.51777807612279e-18	negative
NFS1	AC104794.4	0.447059865688766	1.37555501974871e-21	postive
CYBB	OSMR-AS1	0.535752099429982	6.56592114885774e-32	postive
ZEB1	OSMR-AS1	0.521357888290094	5.06337724218617e-30	postive
ATM	OSMR-AS1	0.463656725540961	2.68672474720596e-23	postive
TXNRD1	OSMR-AS1	0.480940897831602	3.52436213960342e-25	postive
SLC7A11	OSMR-AS1	0.543755820614797	5.3469718253479e-33	postive
MT3	RAMP2-AS1	0.404147591714374	1.39891644326504e-17	postive
ZFP69B	RAMP2-AS1	0.421836336780959	3.65636173008781e-19	postive
ATP6V1G2	RAMP2-AS1	0.47961907462479	4.95253345949639e-25	postive
PHKG2	AC009065.9	0.462659440488611	3.42444697726386e-23	postive
TAZ	AC009065.9	0.43716030920951	1.30106674973437e-20	postive
CYBB	AL162724.2	0.711456229618126	1.20015791159446e-64	postive
ZEB1	AL162724.2	0.692114835576307	6.98065037612683e-60	postive
TLR4	AL162724.2	0.551403260884117	4.56807914029247e-34	postive
ATM	AL162724.2	0.726942444566983	9.34720176069428e-69	postive
BACH1	AL162724.2	0.437939719255955	1.0930128034289e-20	postive
TXNRD1	AL162724.2	0.594040187562652	1.46542199351211e-40	postive
ANGPTL7	AL162724.2	0.45933114017632	7.65148664783309e-23	postive
SLC7A11	AL162724.2	0.667817898621479	2.09259648843551e-54	postive
HELLS	AL162724.2	0.455727363065842	1.80929532427887e-22	postive
SLC38A1	ERVE-1	0.429097499285495	7.68709207782281e-20	postive
IDH1	ERVE-1	0.511651190841774	8.45416826042848e-29	postive
IREB2	AL049539.1	0.413943191667983	1.90946388229228e-18	postive
PIK3CA	AL049539.1	0.429294318322286	7.36503767183203e-20	postive
MAPK8	AL049539.1	0.404044520508096	1.4280438977782e-17	postive
ATM	AL049539.1	0.502955481658037	9.76189526133903e-28	postive
BACH1	AL049539.1	0.495700259665284	7.12805235584615e-27	postive
ANGPTL7	AL049539.1	0.475680231495814	1.35301613382717e-24	postive
KLHL24	AL049539.1	0.470684162235662	4.75183606529516e-24	postive
HELLS	AL049539.1	0.428005626367717	9.74216154812098e-20	postive
PIK3CA	AL121672.2	0.408704690728022	5.58435446644896e-18	postive
ATM	AL121672.2	0.470980095709658	4.41362464274054e-24	postive
BACH1	AL121672.2	0.5496337139522	8.11698144281437e-34	postive
ANGPTL7	AL121672.2	0.42458294568895	2.03602051349436e-19	postive
ARRDC3	AL121672.2	0.407155169806716	7.6430652539432e-18	postive
ACSF2	AL132657.1	0.403010332708735	1.7553722167106e-17	postive
ANO6	AL132657.1	0.495631745673012	7.261505860481e-27	postive
KLHL24	AL132657.1	0.504948521396072	5.60668750491699e-28	postive
PHKG2	AC009097.2	0.418611347517493	7.22177253675586e-19	postive
STMN1	AC015961.2	0.46381933747828	2.58231808455953e-23	postive
ATG4D	AL671710.1	0.432387859644572	3.74477802100368e-20	postive
PHKG2	AC010491.1	0.430493083588721	5.67157416605917e-20	postive
IREB2	AP001178.2	0.5067857626204	3.3519476529093e-28	postive
PIK3CA	AP001178.2	0.515233832045168	3.02258314620713e-29	postive
ZEB1	AP001178.2	0.414951539993258	1.54973316490938e-18	postive
ATM	AP001178.2	0.668635979174684	1.39546282968712e-54	postive
BACH1	AP001178.2	0.58373535886533	6.66403961397329e-39	postive
ANGPTL7	AP001178.2	0.510517159749912	1.16779266440866e-28	postive
KLHL24	AP001178.2	0.470881986838534	4.52303034510362e-24	postive
ARRDC3	AP001178.2	0.405372971783124	1.09433981143121e-17	postive
GABPB1	AP001178.2	0.402648928216742	1.88632541151708e-17	postive
HELLS	AP001178.2	0.464578240259709	2.14562312651004e-23	postive
ZEB1	LINC01852	0.438052279538438	1.06581153282912e-20	postive
PRKAA2	AC026689.1	0.493849647034787	1.17470014239429e-26	postive
PIK3CA	AC022364.1	0.475661093042995	1.35959636898684e-24	postive
ATM	AC093157.2	0.605492070993511	1.78716838704684e-42	postive
HELLS	AC093157.2	0.429738141840161	6.68677505987867e-20	postive
IREB2	AP001429.1	0.439887940715873	7.05687489245618e-21	postive
PIK3CA	AP001429.1	0.493701512341519	1.22246513355477e-26	postive
MAPK8	AP001429.1	0.421917315205107	3.59406434799908e-19	postive
ATM	AP001429.1	0.523829382796507	2.43671501549065e-30	postive
BACH1	AP001429.1	0.588650346520909	1.09762513570452e-39	postive
ANGPTL7	AP001429.1	0.522946950305638	3.16602086740722e-30	postive
KLHL24	AP001429.1	0.514874649064522	3.35275039738521e-29	postive
IREB2	AC004771.4	0.417785066433375	8.58751996929089e-19	postive
TUBE1	AC004771.4	0.487696459318343	6.05153515349223e-26	postive
ANO6	AL445231.1	0.436837891204462	1.39812705079643e-20	postive
KLHL24	AL445231.1	0.504421413622463	6.4946116906523e-28	postive
ZEB1	AC053503.3	0.431455360881509	4.59504701333438e-20	postive
ANGPTL7	AC053503.3	0.464785589581536	2.03955770620054e-23	postive
ALOX5	AL391121.1	0.408525842644406	5.79082684451818e-18	postive
BECN1	AL391121.1	0.403647865479826	1.54580439629229e-17	postive
PIK3CA	AC090970.1	0.413149840696673	2.24916815766079e-18	postive
ATM	AC090970.1	0.501929788644779	1.29675388837786e-27	postive
BACH1	AC090970.1	0.561671248470818	1.51787147428309e-35	postive
ANGPTL7	AC090970.1	0.463844026170454	2.56682042516e-23	postive
IREB2	AC129507.3	0.406149086167078	9.36229352217526e-18	postive
TF	AC129507.3	0.498769377704054	3.0919737764885e-27	postive
ANO6	AC129507.3	0.589114254627645	9.24336393194736e-40	postive
ATM	AC129507.3	0.432988621219499	3.28117762636954e-20	postive
KLHL24	AC129507.3	0.619842220940678	5.51617752093109e-45	postive
EGLN2	ZSCAN16-AS1	0.465728220249256	1.61902255264089e-23	postive
ATP6V1G2	ZSCAN16-AS1	0.535301913555772	7.54567012333743e-32	postive
IREB2	AL133406.2	0.489173011544458	4.09578539602873e-26	postive
PIK3CA	AL133406.2	0.434745517477652	2.22596907970225e-20	postive
TF	AL133406.2	0.433348278306531	3.03119280188372e-20	postive
MAPK8	AL133406.2	0.434030671723934	2.60736135670924e-20	postive
ANO6	AL133406.2	0.591979059058969	3.17921091175145e-40	postive
ATM	AL133406.2	0.504426492733739	6.48542592742012e-28	postive
FBXW7	AL133406.2	0.462290743184805	3.74504761089837e-23	postive
KLHL24	AL133406.2	0.6264345491581	3.50098336504678e-46	postive
VEGFA	AL133406.2	0.460029275531169	6.46881477366837e-23	postive
TUBE1	AL133406.2	0.499936069939627	2.24585111757551e-27	postive
MAP3K5	AL133406.2	0.48159852448682	2.97395690669475e-25	postive
SP1	AL133406.2	0.488474609716555	4.92749183593931e-26	postive
HELLS	AL133406.2	0.405502562603606	1.06622461198566e-17	postive
TF	TRHDE-AS1	0.537503723645285	3.81427093946878e-32	postive
SLC38A1	TRHDE-AS1	0.413214780590009	2.21926041170622e-18	postive
ANO6	TRHDE-AS1	0.668386408631003	1.57928230688802e-54	postive
IDH1	TRHDE-AS1	0.414723453171643	1.62476156618313e-18	postive
KLHL24	TRHDE-AS1	0.637974532709455	2.38476287759316e-48	postive
SP1	TRHDE-AS1	0.409306338298858	4.94152412600252e-18	postive
ALB	MYCL-AS1	0.612806770034346	9.74010379390992e-44	postive
IREB2	AL080317.2	0.445520164040421	1.96044677631572e-21	postive
PIK3CA	AL080317.2	0.409371690192907	4.87624298865694e-18	postive
TF	AL080317.2	0.456857369249638	1.38289353777474e-22	postive
MAPK8	AL080317.2	0.446114707894422	1.71013085519863e-21	postive
ANO6	AL080317.2	0.608578589533358	5.28422345931097e-43	postive
ATM	AL080317.2	0.477076498212041	9.48909270353568e-25	postive
ANGPTL7	AL080317.2	0.446710798032383	1.49084418867974e-21	postive
KLHL24	AL080317.2	0.677311301646561	1.75210775924635e-56	postive
HELLS	AL080317.2	0.457610764062151	1.15538628642624e-22	postive
PHKG2	AC009065.5	0.52741171992004	8.35125606529916e-31	postive
TAZ	AC009065.5	0.512402895327727	6.82000534008773e-29	postive
EIF2S1	AC009065.5	-0.414754859027829	1.61422238998541e-18	negative
TF	AC073316.2	0.426172430145117	1.44733645033344e-19	postive
ANO6	AC073316.2	0.519013484771646	1.0077324458292e-29	postive
KLHL24	AC073316.2	0.533051474162959	1.50759978275114e-31	postive
CYBB	BNC2-AS1	0.44412638355055	2.6975871468543e-21	postive
ZEB1	BNC2-AS1	0.508749406195601	1.92759076246913e-28	postive
NNMT	BNC2-AS1	0.478115625251528	7.27942043326348e-25	postive
KLHL24	AL390195.2	0.440484225853851	6.16893973876911e-21	postive
IREB2	AC078846.1	0.443253508720339	3.29203080703867e-21	postive
PIK3CA	AC078846.1	0.478623251308968	6.39311117331967e-25	postive
MAPK8	AC078846.1	0.434601083162349	2.29831445185282e-20	postive
ATM	AC078846.1	0.536592807432305	5.06119601614479e-32	postive
BACH1	AC078846.1	0.437450802425311	1.21932057907166e-20	postive
ANGPTL7	AC078846.1	0.481878714232224	2.76608727666066e-25	postive
KLHL24	AC078846.1	0.590450307376233	5.62651008141295e-40	postive
GABPB1	AC078846.1	0.533864520206763	1.1747591356176e-31	postive
HELLS	AC078846.1	0.416634435839329	1.0921309239227e-18	postive
IREB2	AL034550.1	0.511600853175717	8.5764881210192e-29	postive
PIK3CA	AL034550.1	0.468655282825508	7.86798277097548e-24	postive
MAPK8	AL034550.1	0.484032104690259	1.58140501365942e-25	postive
ANO6	AL034550.1	0.624200571705932	8.97810404342186e-46	postive
ATM	AL034550.1	0.489632609578245	3.62577428524952e-26	postive
FBXW7	AL034550.1	0.405186471968876	1.13608518501255e-17	postive
ANGPTL7	AL034550.1	0.407788257073581	6.72461640813474e-18	postive
KLHL24	AL034550.1	0.670122433258601	6.66108836072881e-55	postive
TUBE1	AL034550.1	0.401414126935329	2.41041404154864e-17	postive
MAP3K5	AL034550.1	0.430501137090787	5.66160762022827e-20	postive
SP1	AL034550.1	0.493332488302073	1.34995736946094e-26	postive
HELLS	AL034550.1	0.429373846165977	7.2387088143588e-20	postive
TAZ	AC008105.1	0.406546524942361	8.641904580149e-18	postive
IREB2	LINC00863	0.437652988353343	1.16543267193012e-20	postive
PIK3CA	LINC00863	0.442437446970403	3.96367070850175e-21	postive
TF	LINC00863	0.519754856335434	8.11098229320639e-30	postive
MAPK8	LINC00863	0.517745723218976	1.45886942410448e-29	postive
ANO6	LINC00863	0.581508285498902	1.49379983844976e-38	postive
SIRT1	LINC00863	0.523063600247602	3.05845094584481e-30	postive
KLHL24	LINC00863	0.630867719322004	5.28015434276604e-47	postive
SP1	LINC00863	0.420847061772523	4.50881329794598e-19	postive
HELLS	LINC00863	0.415520753264611	1.37704164875755e-18	postive
IREB2	GMDS-DT	0.463644940184285	2.69445148037943e-23	postive
PIK3CA	GMDS-DT	0.464791081640613	2.03681984393273e-23	postive
MAPK8	GMDS-DT	0.410040675031591	4.25490365168276e-18	postive
ANO6	GMDS-DT	0.469695137661068	6.0785729973459e-24	postive
ATM	GMDS-DT	0.616691480528815	2.01351328755703e-44	postive
BACH1	GMDS-DT	0.448390274256913	1.01131386968034e-21	postive
ANGPTL7	GMDS-DT	0.491271196001191	2.34431394409403e-26	postive
KLHL24	GMDS-DT	0.629347018660983	1.01381492399683e-46	postive
SP1	GMDS-DT	0.423531664446288	2.54905638267524e-19	postive
NNMT	AC099066.2	0.502522033366593	1.10077956920985e-27	postive
IREB2	AC022150.4	0.501694759452682	1.3837493432765e-27	postive
PIK3CA	AC022150.4	0.543299004130259	6.18105170015899e-33	postive
TF	AC022150.4	0.530451338494215	3.33262358717023e-31	postive
MAPK8	AC022150.4	0.48901501003971	4.27087930522635e-26	postive
MAPK9	AC022150.4	0.462756268467498	3.34483982530213e-23	postive
MAPK14	AC022150.4	0.509357125391188	1.62306026055038e-28	postive
ANO6	AC022150.4	0.694023333628304	2.45800662995745e-60	postive
ATM	AC022150.4	0.504368082597796	6.59184246018744e-28	postive
SIRT1	AC022150.4	0.407874618291917	6.60805693549981e-18	postive
BACH1	AC022150.4	0.425667828590339	1.61326772976521e-19	postive
ANGPTL7	AC022150.4	0.492425617012603	1.72177038736971e-26	postive
KLHL24	AC022150.4	0.710818250343388	1.74849048681145e-64	postive
SP1	AC022150.4	0.450114746486984	6.77405867245873e-22	postive
HELLS	AC022150.4	0.459336658822522	7.6413492975445e-23	postive
SNX4	LINC01560	0.421346851841813	4.05619862085033e-19	postive
KLHL24	LINC01560	0.454038189083669	2.69885321282877e-22	postive
ATP6V1G2	LINC01560	0.407703577845108	6.84086810860248e-18	postive
GABPB1	LINC01560	0.52566818468052	1.4085947282013e-30	postive
TRIB3	AC112721.2	0.559873111195083	2.77891899144645e-35	postive
PHKG2	AC046143.2	0.425305754535812	1.74373523478414e-19	postive
IFNG	AC015819.1	0.427588747643564	1.06620738441939e-19	postive
NCF2	AC015819.1	0.450878836671356	5.6678497311489e-22	postive
NNMT	AC015819.1	0.425645824379905	1.62091466377442e-19	postive
KLHL24	NBR2	0.442771133804749	3.67411570550276e-21	postive
ABCC1	AC005722.4	0.436758983858662	1.42294738315606e-20	postive
SRXN1	AC005722.4	0.477919983685799	7.65248643991434e-25	postive
AKR1C1	AC005722.4	0.564444898494271	5.92857587428509e-36	postive
KLHL24	AC026704.1	0.452721490192688	3.6803108131426e-22	postive
ANO6	AC078883.1	0.418518602301052	7.36372576147259e-19	postive
ATM	AC078883.1	0.406252176352277	9.16995353697665e-18	postive
KLHL24	AC078883.1	0.433593313095846	2.8717210051138e-20	postive
IREB2	MANEA-DT	0.422473725164487	3.19337754400824e-19	postive
PIK3CA	MANEA-DT	0.402133959993333	2.08965937139071e-17	postive
ATM	MANEA-DT	0.533489376070585	1.3181740450554e-31	postive
FBXW7	MANEA-DT	0.420599963725119	4.75059896002029e-19	postive
KLHL24	MANEA-DT	0.520505873109313	6.50636907650482e-30	postive
TUBE1	MANEA-DT	0.55530702178831	1.26959682395324e-34	postive
MAP3K5	MANEA-DT	0.405353131700996	1.09870804582071e-17	postive
SP1	MANEA-DT	0.462383085960602	3.66207545785566e-23	postive
GABPB1	MANEA-DT	0.473299063127041	2.46853247770424e-24	postive
IREB2	AC008735.1	0.417705839055219	8.73111377332869e-19	postive
ATM	AC008735.1	0.470268784929375	5.27008106881193e-24	postive
KLHL24	AC008735.1	0.405217466032923	1.12904070785263e-17	postive
TUBE1	AC008735.1	0.440974698861216	5.52186433296094e-21	postive
SETD1B	AC008735.1	0.455644744735095	1.84512691439464e-22	postive
ATM	AC004263.1	0.405019510935989	1.17478279606584e-17	postive
KLHL24	AC004263.1	0.454487537761956	2.42702659423891e-22	postive
IREB2	AC138150.1	0.462025955680085	3.99338617836808e-23	postive
PIK3CA	AC138150.1	0.479407399043547	5.22911115401908e-25	postive
TF	AC138150.1	0.405235042756451	1.12506488934877e-17	postive
MAPK8	AC138150.1	0.449646079830788	7.55519605285945e-22	postive
MAPK14	AC138150.1	0.431053737456606	5.01739839183615e-20	postive
ANO6	AC138150.1	0.579635296682743	2.93111140109106e-38	postive
ATM	AC138150.1	0.575513168712595	1.27259302436856e-37	postive
ANGPTL7	AC138150.1	0.523999448177077	2.31660526404013e-30	postive
KLHL24	AC138150.1	0.645155792533795	9.58804958449581e-50	postive
SP1	AC138150.1	0.405633793525184	1.03847757359376e-17	postive
HELLS	AC138150.1	0.475074678517653	1.57727068625938e-24	postive
IREB2	AL031670.1	0.51720932656162	1.70527481876534e-29	postive
PIK3CA	AL031670.1	0.534254375057769	1.04207008042331e-31	postive
MAPK8	AL031670.1	0.402085368526858	2.10992282346444e-17	postive
ATM	AL031670.1	0.644599621009321	1.23357265952414e-49	postive
BACH1	AL031670.1	0.544895944057385	3.72018503191507e-33	postive
ANGPTL7	AL031670.1	0.451595234095568	4.79339523619938e-22	postive
KLHL24	AL031670.1	0.45409378164966	2.66366114759195e-22	postive
TUBE1	AL031670.1	0.41349437574266	2.09490056804048e-18	postive
SP1	AL031670.1	0.433938238442825	2.66115575717379e-20	postive
GABPB1	AL031670.1	0.403918762869706	1.46439088375971e-17	postive
HELLS	AL031670.1	0.515105512045698	3.1366718837666e-29	postive
ULK2	MIR924HG	0.404905729567101	1.2018941741695e-17	postive
CD44	AC091182.2	0.437142832222255	1.30615347952553e-20	postive
TF	AC098820.2	0.408074067227859	6.34640534570395e-18	postive
KLHL24	AC098820.2	0.450787562874638	5.78999264015086e-22	postive
STAT3	TBX2-AS1	-0.411492625433124	3.16194639542633e-18	negative
PIK3CA	AC116651.1	0.40395745865211	1.45311106294338e-17	postive
ATM	AC116651.1	0.492774205328878	1.56819552918113e-26	postive
BACH1	AC116651.1	0.422046341946085	3.49695501360732e-19	postive
ANGPTL7	AC116651.1	0.459277588954646	7.75054775463105e-23	postive
KLHL24	AC116651.1	0.40610081328319	9.45371673802015e-18	postive
KLHL24	DNAJC3-DT	0.514959794815223	3.27139652860654e-29	postive
GABPB1	DNAJC3-DT	0.430998052553369	5.07889696633812e-20	postive
IREB2	AC018682.1	0.511862536388394	7.95914516982393e-29	postive
PIK3CA	AC018682.1	0.552563798676515	3.12741939904602e-34	postive
ZEB1	AC018682.1	0.414455390593381	1.71751677261165e-18	postive
MAPK8	AC018682.1	0.43297827129039	3.28866423655269e-20	postive
ANO6	AC018682.1	0.434298555084678	2.45743574840262e-20	postive
ATM	AC018682.1	0.687209574446642	9.83894192574694e-59	postive
BACH1	AC018682.1	0.586754416652916	2.20894400153442e-39	postive
ANGPTL7	AC018682.1	0.558440922852905	4.48665569258986e-35	postive
KLHL24	AC018682.1	0.570518747698909	7.33314487766767e-37	postive
GABPB1	AC018682.1	0.427361515799158	1.11989802749895e-19	postive
HELLS	AC018682.1	0.463708140488392	2.65327090116436e-23	postive
NRAS	RAB11B-AS1	-0.429035095607759	7.7920691183166e-20	negative
ATG4D	RAB11B-AS1	0.403269245882627	1.66709324595238e-17	postive
PHKG2	FAM83C-AS1	0.402308899878496	2.01827822443084e-17	postive
TF	AGAP11	0.536244736482897	5.63759215400669e-32	postive
ANO6	AGAP11	0.608570680493874	5.30083890855759e-43	postive
KLHL24	AGAP11	0.597386470187934	4.1180312732276e-41	postive
VEGFA	AGAP11	0.43393451770672	2.66334389053732e-20	postive
KRAS	AP001486.2	0.453561627876406	3.01996232414083e-22	postive
CDO1	AP001486.2	0.522720207953182	3.38592814127265e-30	postive
IREB2	Z94721.1	0.404573448393866	1.2846393039175e-17	postive
PIK3CA	Z94721.1	0.40708052458483	7.75917211437778e-18	postive
MAPK8	Z94721.1	0.413870438108499	1.9383868175304e-18	postive
ANO6	Z94721.1	0.430938758694957	5.14519741394225e-20	postive
ATM	Z94721.1	0.544488088498136	4.23634825395031e-33	postive
KLHL24	Z94721.1	0.5445729254989	4.12345019976355e-33	postive
TUBE1	Z94721.1	0.404256120481475	1.36887800383572e-17	postive
HELLS	Z94721.1	0.488306351386566	5.15159171947557e-26	postive
ATM	AC084876.1	0.407840869494134	6.65336837664969e-18	postive
TAZ	AC079174.2	0.414586979318977	1.67135119889913e-18	postive
ZEB1	AC022893.1	0.556804786832552	7.73329487146157e-35	postive
ANO6	AC022893.1	0.518871628313841	1.05040584453864e-29	postive
ATM	AC022893.1	0.410288721663003	4.04489568493145e-18	postive
ANGPTL7	AC022893.1	0.675450992837558	4.5365481670333e-56	postive
KLHL24	AC022893.1	0.452551821846521	3.83001051530879e-22	postive
PHKG2	AL035461.3	0.457695734739118	1.13216825290231e-22	postive
PHKG2	AC120053.1	0.489987443971444	3.29971322840087e-26	postive
LPCAT3	AC016876.3	-0.451391726804718	5.02729046038959e-22	negative
NCOA4	AC016876.3	-0.400112446435484	3.1178401115785e-17	negative
BECN1	AC016876.3	-0.475385250919676	1.45802079534061e-24	negative
IREB2	AL109614.1	0.486502053324783	8.28702131635607e-26	postive
PIK3CA	AL109614.1	0.497198516833106	4.74626441951532e-27	postive
MAPK8	AL109614.1	0.450086565063005	6.81869154169316e-22	postive
ANO6	AL109614.1	0.439131624942809	8.36609042605872e-21	postive
ATM	AL109614.1	0.486579690125808	8.11970148603549e-26	postive
BACH1	AL109614.1	0.521631211989484	4.67133258594029e-30	postive
ANGPTL7	AL109614.1	0.460199453953256	6.20903259243646e-23	postive
KLHL24	AL109614.1	0.55707310174225	7.07423433686004e-35	postive
SP1	AL109614.1	0.421877677775326	3.62442610401736e-19	postive
IREB2	AC006017.1	0.423820269619596	2.39673696821806e-19	postive
PIK3CA	AC006017.1	0.418069795114556	8.0903953942842e-19	postive
TF	AC006017.1	0.455789206005333	1.78292391184077e-22	postive
MAPK8	AC006017.1	0.432326325271957	3.79575848184568e-20	postive
ANO6	AC006017.1	0.608534001563438	5.37857402109606e-43	postive
ATM	AC006017.1	0.467530874754186	1.03897865094537e-23	postive
ANGPTL7	AC006017.1	0.468405186100981	8.37063441384938e-24	postive
KLHL24	AC006017.1	0.651971075736524	4.18795996611222e-51	postive
HELLS	AC006017.1	0.417882586404002	8.41395973498586e-19	postive
IFNG	LINC02084	0.576027805141365	1.06065136610765e-37	postive
IREB2	BCL2L1-AS1	0.442577286293002	3.83968612085237e-21	postive
PIK3CA	BCL2L1-AS1	0.481161415534305	3.32942760565781e-25	postive
TF	BCL2L1-AS1	0.437492662853319	1.20796584226168e-20	postive
MAPK8	BCL2L1-AS1	0.437291017885604	1.26363739063002e-20	postive
MAPK14	BCL2L1-AS1	0.452685040683989	3.71197602064358e-22	postive
ANO6	BCL2L1-AS1	0.59696990771521	4.82689402978982e-41	postive
ATM	BCL2L1-AS1	0.542567187621981	7.79317159755651e-33	postive
ANGPTL7	BCL2L1-AS1	0.518722460836878	1.09720603228953e-29	postive
KLHL24	BCL2L1-AS1	0.635242330003627	7.9209189162802e-48	postive
HELLS	BCL2L1-AS1	0.45387188860949	2.80688720700645e-22	postive
PIK3CA	AC080013.1	0.43272020145596	3.48087573372208e-20	postive
ATM	AC080013.1	0.404784507272009	1.23145542692705e-17	postive
KLHL24	AC080013.1	0.42444913511092	2.09519114958073e-19	postive
IREB2	ALG13-AS1	0.541394336174054	1.12852407338542e-32	postive
PIK3CA	ALG13-AS1	0.512058518004303	7.52576328051543e-29	postive
MAPK8	ALG13-AS1	0.426737097835913	1.28152646206613e-19	postive
ANO6	ALG13-AS1	0.453920471680972	2.7748926866044e-22	postive
ATM	ALG13-AS1	0.699796547369168	9.94097221935603e-62	postive
FBXW7	ALG13-AS1	0.419795884161865	5.62913525563255e-19	postive
BACH1	ALG13-AS1	0.497301252126119	4.6153987744819e-27	postive
ANGPTL7	ALG13-AS1	0.519676319115678	8.29986658345339e-30	postive
KLHL24	ALG13-AS1	0.567830525275962	1.85922282438677e-36	postive
TUBE1	ALG13-AS1	0.441521964061439	4.87861194741091e-21	postive
SP1	ALG13-AS1	0.465786369439432	1.59608649343721e-23	postive
GABPB1	ALG13-AS1	0.401927418602498	2.17713413993323e-17	postive
HELLS	ALG13-AS1	0.493480544771915	1.29730096629253e-26	postive
SRC	AC068700.1	0.448732643564243	9.34140424415675e-22	postive
PIK3CA	AC106798.1	0.510702656158446	1.10777944506363e-28	postive
BACH1	AC106798.1	0.567601310748818	2.01192256418446e-36	postive
KLHL24	AC106798.1	0.499060760563467	2.85500338964337e-27	postive
ARRDC3	AC106798.1	0.536369213200372	5.42436450939225e-32	postive
IREB2	AC018521.6	0.467207696108396	1.12519611500375e-23	postive
PIK3CA	AC018521.6	0.439975444955777	6.91909372504522e-21	postive
TF	AC018521.6	0.526704412387581	1.03279094868812e-30	postive
MAPK8	AC018521.6	0.459186711867231	7.9215583154234e-23	postive
MAPK14	AC018521.6	0.454481113510697	2.43071570434177e-22	postive
ANO6	AC018521.6	0.649088050315008	1.59022763944783e-50	postive
ATM	AC018521.6	0.468831616042686	7.53160479222212e-24	postive
SIRT1	AC018521.6	0.404261763590567	1.36733357693687e-17	postive
ANGPTL7	AC018521.6	0.477525347719398	8.46337560606303e-25	postive
KLHL24	AC018521.6	0.63301999226099	2.08431456274898e-47	postive
SP1	AC018521.6	0.420974709904198	4.38869625210347e-19	postive
HELLS	AC018521.6	0.426244594735597	1.42502285451291e-19	postive
STAT3	AP003352.1	-0.427907502450712	9.95139140058792e-20	negative
TF	AC011472.4	0.870300066159707	7.20849522577905e-128	postive
ANO6	AC011472.4	0.687543397526226	8.23140981929914e-59	postive
KLHL24	AC011472.4	0.550617629065883	5.89875172303371e-34	postive
MT1G	AC011472.4	0.858987947396005	5.64170781263485e-121	postive
ALOX12B	AC009902.2	0.450970146837048	5.54820070753632e-22	postive
IREB2	AP001107.1	0.519829589110702	7.93519635689315e-30	postive
PIK3CA	AP001107.1	0.47770839526593	8.07721923290553e-25	postive
ATM	AP001107.1	0.607692665597506	7.50700496573322e-43	postive
BACH1	AP001107.1	0.479350575497741	5.30591800462118e-25	postive
ANGPTL7	AP001107.1	0.424757776255479	1.96118387883273e-19	postive
KLHL24	AP001107.1	0.482107009245525	2.60737840285744e-25	postive
SP1	AP001107.1	0.441275655392233	5.15842889020377e-21	postive
HELLS	AP001107.1	0.420898033911161	4.46046527706161e-19	postive
ALB	SNHG19	0.518107204046117	1.31302349605034e-29	postive
TXNIP	KLF3-AS1	0.404058323974979	1.42410879433089e-17	postive
TUBE1	KLF3-AS1	0.446478389194836	1.57283239902691e-21	postive
LAMP2	SCOC-AS1	-0.404592578758073	1.27972709976424e-17	negative
GPT2	DANCR	0.439381926042139	7.90829086757938e-21	postive
STAT3	DANCR	-0.429191481857766	7.53161505158404e-20	negative
IREB2	AL606489.1	0.497845184006983	3.97970796854349e-27	postive
PIK3CA	AL606489.1	0.429771058620707	6.63899522710882e-20	postive
ANO6	AL606489.1	0.517954876308046	1.3726367726466e-29	postive
KLHL24	AL606489.1	0.562361308034845	1.20231059102077e-35	postive
SP1	AL606489.1	0.495981805789982	6.60462041171065e-27	postive
ATM	TMEM9B-AS1	0.477487974233668	8.54443032460701e-25	postive
KLHL24	TMEM9B-AS1	0.411784836701269	2.97803439609283e-18	postive
TF	AC073534.2	0.438537706960547	9.55945129225683e-21	postive
ANO6	AC073534.2	0.554922020637438	1.44156174320059e-34	postive
KLHL24	AC073534.2	0.598441794725293	2.75098045584882e-41	postive
IREB2	FAM13A-AS1	0.464803051889044	2.0308650779597e-23	postive
PIK3CA	FAM13A-AS1	0.424173879374254	2.22228152190969e-19	postive
ANO6	FAM13A-AS1	0.47327974873001	2.48055379797183e-24	postive
ATM	FAM13A-AS1	0.594921912585661	1.05034477983401e-40	postive
FBXW7	FAM13A-AS1	0.425256831164269	1.76214227586956e-19	postive
ANGPTL7	FAM13A-AS1	0.458295557744168	9.80856248454132e-23	postive
KLHL24	FAM13A-AS1	0.531890207929375	2.15037788990564e-31	postive
SP1	FAM13A-AS1	0.429356403454326	7.26623234638325e-20	postive
HELLS	FAM13A-AS1	0.458321147536349	9.74865109657453e-23	postive
MAFG	AC145207.5	0.485880376430615	9.75552247467657e-26	postive
HELLS	AC145207.5	0.445199362986773	2.11016962055653e-21	postive
MTOR	AC145207.5	0.437025790576944	1.34072737153699e-20	postive
STMN1	ATP6V0E2-AS1	0.433235444276537	3.10752947933169e-20	postive
IREB2	AC023034.1	0.411814604287676	2.95990061965173e-18	postive
PIK3CA	AC023034.1	0.476374830838258	1.13433736710436e-24	postive
MAPK8	AC023034.1	0.424646082470694	2.00867587144871e-19	postive
ATM	AC023034.1	0.443692835127908	2.97827382776071e-21	postive
BACH1	AC023034.1	0.542177559539248	8.81458565838142e-33	postive
ANGPTL7	AC023034.1	0.506272947976249	3.87072214347627e-28	postive
KLHL24	AC023034.1	0.544655188181242	4.01682239445274e-33	postive
IREB2	LINC00852	0.450786214051077	5.79181695989176e-22	postive
PIK3CA	LINC00852	0.413277240389141	2.19086410064524e-18	postive
MAPK8	LINC00852	0.408453433007917	5.87653951909117e-18	postive
ANO6	LINC00852	0.508621038171797	1.9988044391837e-28	postive
ATM	LINC00852	0.542875482906971	7.06874507506705e-33	postive
ANGPTL7	LINC00852	0.436600475455312	1.47412528761387e-20	postive
KLHL24	LINC00852	0.583830234319564	6.4378902008017e-39	postive
SP1	LINC00852	0.405600276153596	1.04549611655515e-17	postive
HELLS	LINC00852	0.451539023003622	4.85690548269459e-22	postive
ATM	GAS5-AS1	0.516659573462934	2.00048459414173e-29	postive
BACH1	GAS5-AS1	0.443958029247293	2.80334289769475e-21	postive
ANGPTL7	GAS5-AS1	0.423786604442212	2.41403236680674e-19	postive
KLHL24	GAS5-AS1	0.437249392621488	1.27544047501299e-20	postive
SRC	AC093582.1	0.420260267125116	5.10393872513611e-19	postive
TSC22D3	MIR497HG	0.466210952634619	1.43805722934897e-23	postive
NNMT	MIR497HG	0.466085763446758	1.48297461746826e-23	postive
PLIN4	MIR497HG	0.45221457143254	4.14561754899028e-22	postive
HIC1	MIR497HG	0.414444881181556	1.72125745072979e-18	postive
IREB2	AC018690.1	0.434551407990358	2.3237274954132e-20	postive
KLHL24	AC018690.1	0.482957138485649	2.09158001143926e-25	postive
SP1	AC018690.1	0.410699933260276	3.71898607320018e-18	postive
HELLS	AC018690.1	0.411704100135062	3.02776932910933e-18	postive
IREB2	AC087222.1	0.456734430911037	1.42399474184264e-22	postive
PIK3CA	AC087222.1	0.428268273239239	9.20319793820054e-20	postive
ANO6	AC087222.1	0.401594147217479	2.32592871368117e-17	postive
ATM	AC087222.1	0.513331892145907	5.2260776869082e-29	postive
KLHL24	AC087222.1	0.485671637080815	1.03040495244129e-25	postive
SP1	AC087222.1	0.438919784686226	8.77387132047419e-21	postive
HELLS	AC087222.1	0.454857147143501	2.22382246032819e-22	postive
FANCD2	AL133215.2	0.422668898038578	3.06351930119711e-19	postive
ZEB1	JARID2-AS1	0.442375965612791	4.01942219858025e-21	postive
ATM	JARID2-AS1	0.588709895057286	1.07369723381621e-39	postive
SLC7A11	JARID2-AS1	0.416146015597676	1.20912747998699e-18	postive
HELLS	JARID2-AS1	0.417288926541106	9.52656220719746e-19	postive
IREB2	CR936218.1	0.561919544151931	1.39586095969136e-35	postive
PIK3CA	CR936218.1	0.558746705213431	4.05124009780886e-35	postive
MAPK8	CR936218.1	0.451070954846473	5.41899705378913e-22	postive
ANO6	CR936218.1	0.461338830170186	4.71614484153061e-23	postive
ATM	CR936218.1	0.691623114843758	9.12260073528968e-60	postive
FBXW7	CR936218.1	0.431196285759978	4.86328943841401e-20	postive
BACH1	CR936218.1	0.564810199037645	5.23468078151929e-36	postive
ANGPTL7	CR936218.1	0.543962224391034	5.00762123391852e-33	postive
KLHL24	CR936218.1	0.589865096053878	6.99511124237287e-40	postive
TUBE1	CR936218.1	0.429610298801731	6.87557629670673e-20	postive
ARRDC3	CR936218.1	0.41660058482948	1.09986714315524e-18	postive
SP1	CR936218.1	0.45204186728488	4.31702926307011e-22	postive
GABPB1	CR936218.1	0.422779881898561	2.99200930097825e-19	postive
HELLS	CR936218.1	0.500129745077616	2.12950588013845e-27	postive
IREB2	AP003170.3	0.449055290557197	8.66739460001674e-22	postive
PIK3CA	AP003170.3	0.402751657322394	1.84815516133678e-17	postive
ATM	AP003170.3	0.648845061903908	1.77832039653954e-50	postive
TUBE1	AP003170.3	0.517673174694515	1.49001467100322e-29	postive
HELLS	AP003170.3	0.45278633919822	3.62463087993564e-22	postive
ATM	SLFNL1-AS1	0.419305205107169	6.2418734814567e-19	postive
ZEB1	AP000763.3	0.422783311959646	2.98982559498118e-19	postive
ATM	AP000763.3	0.579000624181607	3.67960140227426e-38	postive
BACH1	AP000763.3	0.46833154300866	8.5245921702261e-24	postive
ANGPTL7	AP000763.3	0.434306456842	2.45314483299311e-20	postive
IREB2	AC026470.2	0.467991245389436	9.27308543006977e-24	postive
PIK3CA	AC026470.2	0.527174458575571	8.96858985807769e-31	postive
MAPK8	AC026470.2	0.420086329002963	5.29474978713641e-19	postive
ATM	AC026470.2	0.591596905199169	3.66790174481895e-40	postive
BACH1	AC026470.2	0.62889576115565	1.22949566057981e-46	postive
ANGPTL7	AC026470.2	0.52909075601707	5.03348369017966e-31	postive
KLHL24	AC026470.2	0.506649447776607	3.48272932351286e-28	postive
ARRDC3	AC026470.2	0.430352400119038	5.84848916689027e-20	postive
IREB2	YEATS2-AS1	0.497623847858416	4.22720798351118e-27	postive
PIK3CA	YEATS2-AS1	0.549672362397138	8.01599830461482e-34	postive
MAPK8	YEATS2-AS1	0.437571909131864	1.18675465335257e-20	postive
ATM	YEATS2-AS1	0.544256764687037	4.55996144899798e-33	postive
BACH1	YEATS2-AS1	0.506969349669933	3.1834530229246e-28	postive
ANGPTL7	YEATS2-AS1	0.426127369545667	1.46144346385482e-19	postive
KLHL24	YEATS2-AS1	0.609604126261511	3.51450858449461e-43	postive
TUBE1	YEATS2-AS1	0.45518735163124	2.05653014163423e-22	postive
ARRDC3	YEATS2-AS1	0.402378985220069	1.99035850698574e-17	postive
SP1	YEATS2-AS1	0.413705839450061	2.00542246155704e-18	postive
GABPB1	YEATS2-AS1	0.436801899794673	1.40939480506985e-20	postive
HELLS	YEATS2-AS1	0.445067112403869	2.17512392183937e-21	postive
ATP6V1G2	AC015813.4	0.457954195515047	1.06433632961102e-22	postive
STMN1	AC015813.4	0.524488885424021	2.00264678011459e-30	postive
IREB2	AC012435.3	0.408125064273229	6.2811562019003e-18	postive
PIK3CA	AC012435.3	0.406821230858188	8.17612734440044e-18	postive
ATM	AC012435.3	0.44742175598365	1.26531046688617e-21	postive
BACH1	AC012435.3	0.533364362646205	1.36971080990274e-31	postive
ANGPTL7	AC012435.3	0.413630451360244	2.03688210702843e-18	postive
KLHL24	AC012435.3	0.43595289814357	1.70272356132315e-20	postive
ARRDC3	AC012435.3	0.407791215182846	6.72059068937131e-18	postive
CD44	LINC01605	0.419956340168391	5.4419155855708e-19	postive
ATP6V1G2	AC012146.1	0.453936752300832	2.76425169239956e-22	postive
TF	ACOXL-AS1	0.439168463906167	8.29710893660842e-21	postive
ANO6	ACOXL-AS1	0.609781119021968	3.27515158269856e-43	postive
KLHL24	ACOXL-AS1	0.671763065776699	2.93012240030982e-55	postive
TF	FARP1-AS1	0.483472145252866	1.82957980890363e-25	postive
ANO6	FARP1-AS1	0.431036431759895	5.03643189374422e-20	postive
KLHL24	FARP1-AS1	0.408442195402338	5.88995305342507e-18	postive
PHKG2	AL589765.6	0.534541911202692	9.53812077711172e-32	postive
DUSP1	AL583785.1	0.43434007514405	2.43497132662902e-20	postive
TSC22D3	AL583785.1	0.44124881721319	5.18985749455351e-21	postive
IL6	AL583785.1	0.421959768211144	3.56182352906078e-19	postive
NNMT	AL583785.1	0.653338917712745	2.21240058993223e-51	postive
PLIN4	AL583785.1	0.417341855862916	9.42175410295588e-19	postive
TF	SPRY4-AS1	0.401795763099594	2.23476120686346e-17	postive
ANO6	SPRY4-AS1	0.535950615361203	6.17492390662972e-32	postive
ATM	SPRY4-AS1	0.40410401372579	1.41115941513613e-17	postive
KLHL24	SPRY4-AS1	0.486708421607032	7.84958611527317e-26	postive
ATF3	AC020916.1	0.580670431512487	2.02059439288036e-38	postive
DUSP1	AC020916.1	0.508437453217743	2.10519007932803e-28	postive
ZFP36	AC020916.1	0.463866552842193	2.55275998829029e-23	postive
ATM	AC092755.2	0.436331797864678	1.56504660589819e-20	postive
KLHL24	AC092755.2	0.426478193584475	1.35509053307271e-19	postive
PHKG2	RPARP-AS1	0.459244416846357	7.81254413465671e-23	postive
TF	AL138756.1	0.634541732255335	1.0755037867151e-47	postive
ANO6	AL138756.1	0.6645622557257	1.03621434707364e-53	postive
KLHL24	AL138756.1	0.632543367111769	2.56232807908714e-47	postive
CYBB	RBMS3-AS3	0.708193413757292	8.13557585705593e-64	postive
ZEB1	RBMS3-AS3	0.693544100956199	3.19702114332052e-60	postive
TLR4	RBMS3-AS3	0.541053426056946	1.25640843723111e-32	postive
ATM	RBMS3-AS3	0.631817690028317	3.50640064421429e-47	postive
TXNRD1	RBMS3-AS3	0.674076868412628	9.11942335302226e-56	postive
SLC7A11	RBMS3-AS3	0.727703763217616	5.7730778619658e-69	postive
NCF2	AC004921.1	0.444441664941622	2.51000494266208e-21	postive
JDP2	AC004921.1	0.578607203995842	4.23561950665652e-38	postive
NNMT	AC004921.1	0.499234403194163	2.72241535691181e-27	postive
ENPP2	AC004921.1	0.604512685066811	2.62346260856414e-42	postive
IREB2	AC007285.2	0.435704147766386	1.79952709975956e-20	postive
PIK3CA	AC007285.2	0.483403912961919	1.86233430088e-25	postive
MAPK8	AC007285.2	0.414882700916102	1.57201097602574e-18	postive
ATM	AC007285.2	0.480475226081642	3.97378448913563e-25	postive
BACH1	AC007285.2	0.561547080196799	1.582788589138e-35	postive
ANGPTL7	AC007285.2	0.475178410859593	1.53640737422397e-24	postive
KLHL24	AC007285.2	0.497226632385324	4.71009045158688e-27	postive
GABPB1	AC007285.2	0.416283620049476	1.17497196130971e-18	postive
KLHL24	U52111.1	0.422199217206331	3.3852353493069e-19	postive
SP1	U52111.1	0.404463846156654	1.31314187099518e-17	postive
ZNF419	MZF1-AS1	0.416257289386669	1.18143334122672e-18	postive
PIK3CA	AF117829.1	0.421606128618182	3.83932681833091e-19	postive
ANO6	AF117829.1	0.4031382574284	1.71119533537595e-17	postive
ATM	AF117829.1	0.54861529665341	1.12825594306632e-33	postive
BACH1	AF117829.1	0.432311073264118	3.80849992103048e-20	postive
ANGPTL7	AF117829.1	0.411727884236689	3.01303368463209e-18	postive
KLHL24	AF117829.1	0.523508485503765	2.68036331890538e-30	postive
GABPB1	AF117829.1	0.401772827032485	2.24495280153606e-17	postive
HELLS	AF117829.1	0.424788638839755	1.94825724576048e-19	postive
IREB2	AC011247.1	0.473048008786375	2.62937347392146e-24	postive
CYBB	AC011247.1	0.620240140149103	4.67914144115743e-45	postive
PIK3CA	AC011247.1	0.464815842344	2.02452126886205e-23	postive
ZEB1	AC011247.1	0.592523542848215	2.59238750730106e-40	postive
TLR4	AC011247.1	0.51870511955441	1.10277874384879e-29	postive
ATM	AC011247.1	0.766681841780713	9.99580631016708e-81	postive
BACH1	AC011247.1	0.540422129753718	1.53222048056764e-32	postive
TXNRD1	AC011247.1	0.505339109354504	5.02717536161767e-28	postive
ANGPTL7	AC011247.1	0.540591508699768	1.45282718398323e-32	postive
SLC7A11	AC011247.1	0.525631336004225	1.42419718751718e-30	postive
KLHL24	AC011247.1	0.444212489213829	2.645027631411e-21	postive
HELLS	AC011247.1	0.51774820512704	1.45781539943273e-29	postive
ATM	AL512770.1	0.414957858122832	1.54770411293512e-18	postive
ATP6V1G2	GPC5-AS1	0.414233474744579	1.79822991993626e-18	postive
ATM	AC093620.1	0.5591963008297	3.48592932110069e-35	postive
CYBB	AC019080.5	0.42258535972769	3.1184525822295e-19	postive
PIK3CA	AC019080.5	0.415033256195694	1.52369098820197e-18	postive
ZEB1	AC019080.5	0.453805481404908	2.85120896806182e-22	postive
ATM	AC019080.5	0.587062972103999	1.97192247352618e-39	postive
BACH1	AC019080.5	0.452981628511831	3.46192227769958e-22	postive
ANGPTL7	AC019080.5	0.411360322100747	3.24884698475044e-18	postive
HELLS	AC019080.5	0.424063541876021	2.27533064419757e-19	postive
ATP6V1G2	CEP83-DT	0.612215201543214	1.23590241730631e-43	postive
STMN1	CEP83-DT	0.66594844211923	5.25660898403606e-54	postive
GABPB1	CEP83-DT	0.482532495647156	2.33520619123985e-25	postive
AURKA	AP002840.2	-0.418072596226629	8.08564825071692e-19	negative
PHKG2	AL390719.2	0.515367315279742	2.90825658039358e-29	postive
ATG4D	AL390719.2	0.415769063391458	1.30777592162914e-18	postive
NOX1	LINC02814	0.421756325719822	3.71895844095119e-19	postive
TUBE1	AC093726.2	0.402118209288545	2.09620663374735e-17	postive
KLHL24	AC026368.1	0.458408206141581	9.54751749229737e-23	postive
IREB2	AL049840.7	0.489419118621993	3.83707753918865e-26	postive
PIK3CA	AL049840.7	0.523529507955292	2.66368930020465e-30	postive
ZEB1	AL049840.7	0.487843832654576	5.8207917352911e-26	postive
ATM	AL049840.7	0.699948693345726	9.12560664535503e-62	postive
BACH1	AL049840.7	0.620046953128764	5.06848513894382e-45	postive
ANGPTL7	AL049840.7	0.570768222196143	6.72365794150949e-37	postive
KLHL24	AL049840.7	0.465516800178836	1.70518769159223e-23	postive
ARRDC3	AL049840.7	0.413538484532885	2.07591806398895e-18	postive
HELLS	AL049840.7	0.464423284938734	2.22842287656208e-23	postive
IREB2	AC009318.3	0.405352289295269	1.09889389906508e-17	postive
PIK3CA	AC009318.3	0.404611960056473	1.2747692949972e-17	postive
TF	AC009318.3	0.511659112567208	8.43507625169986e-29	postive
MAPK8	AC009318.3	0.436858714434773	1.39164854034663e-20	postive
MAPK9	AC009318.3	0.408803241420604	5.47369383426951e-18	postive
MAPK14	AC009318.3	0.410792960640698	3.64891844904486e-18	postive
ANO6	AC009318.3	0.649450624283942	1.34564938704043e-50	postive
ATM	AC009318.3	0.410768059769841	3.66754533173877e-18	postive
ANGPTL7	AC009318.3	0.442686789383016	3.74527356974799e-21	postive
KLHL24	AC009318.3	0.652487077565478	3.2932442526076e-51	postive
ANO6	AC100821.2	0.4833923358723	1.86794897563645e-25	postive
ATM	AC100821.2	0.469404728504244	6.53336121199803e-24	postive
ANGPTL7	AC100821.2	0.416573732354825	1.10604226511327e-18	postive
KLHL24	AC100821.2	0.564648217486533	5.53184314372929e-36	postive
IREB2	AC016949.1	0.493419634926963	1.31871334746174e-26	postive
PIK3CA	AC016949.1	0.533068569656197	1.49972329574136e-31	postive
MAPK8	AC016949.1	0.421696662312299	3.76632154680735e-19	postive
ANO6	AC016949.1	0.428335204209834	9.07061483121572e-20	postive
ATM	AC016949.1	0.648360245933974	2.22201449895489e-50	postive
BACH1	AC016949.1	0.558535712018586	4.34694720308363e-35	postive
ANGPTL7	AC016949.1	0.55393209805136	1.99687965915297e-34	postive
KLHL24	AC016949.1	0.558967555008779	3.76304013280747e-35	postive
HELLS	AC016949.1	0.470492938509287	4.98385066055233e-24	postive
CHMP6	AC100810.1	0.408488590126146	5.83476866989967e-18	postive
PML	LINC01534	-0.4288306310814	8.14601214313459e-20	negative
PHKG2	AC010973.2	0.421095299056185	4.27811739246636e-19	postive
TAZ	AC010973.2	0.440254536949314	6.49711524593793e-21	postive
IREB2	AL050343.2	0.587722079143854	1.54672725896562e-39	postive
PIK3CA	AL050343.2	0.543201900344275	6.37429199710192e-33	postive
ZEB1	AL050343.2	0.499334025011968	2.64911308106607e-27	postive
MAPK8	AL050343.2	0.436898191950277	1.37944739714901e-20	postive
ANO6	AL050343.2	0.460358356556291	5.97576641967151e-23	postive
TLR4	AL050343.2	0.424739083982278	1.96905405732056e-19	postive
ATM	AL050343.2	0.744738720466801	7.67806660938319e-74	postive
FBXW7	AL050343.2	0.402053546669469	2.12329760601209e-17	postive
BACH1	AL050343.2	0.556739349103572	7.90303548061199e-35	postive
ANGPTL7	AL050343.2	0.538199537912549	3.0713214225884e-32	postive
SLC7A11	AL050343.2	0.403584321554147	1.56553652115282e-17	postive
KLHL24	AL050343.2	0.542173308846822	8.82642931012558e-33	postive
SP1	AL050343.2	0.426505594483943	1.34711230466818e-19	postive
HELLS	AL050343.2	0.550474370689549	6.17979287435434e-34	postive
RPL8	SNHG15	0.453255750486652	3.24561758924462e-22	postive
IREB2	AC018926.3	0.50609029134148	4.0740478941848e-28	postive
CYBB	AC018926.3	0.446531312471575	1.55378015032905e-21	postive
PIK3CA	AC018926.3	0.489769173237268	3.49668048846223e-26	postive
ZEB1	AC018926.3	0.533613806672328	1.26878309721535e-31	postive
TLR4	AC018926.3	0.479329054586115	5.33529710004193e-25	postive
ATM	AC018926.3	0.772044208413392	1.58839126148371e-82	postive
BACH1	AC018926.3	0.539875778705554	1.81872607303822e-32	postive
ANGPTL7	AC018926.3	0.58370648765694	6.73440707878726e-39	postive
SLC7A11	AC018926.3	0.443865223547566	2.86337725749082e-21	postive
KLHL24	AC018926.3	0.488782519570032	4.54204191960088e-26	postive
HELLS	AC018926.3	0.4896851817448	3.57552983988829e-26	postive
ATP6V1G2	AC004540.2	0.750243422920067	1.68128287126141e-75	postive
STMN1	AC004540.2	0.519815944528997	7.96700753118056e-30	postive
TAZ	COA6-AS1	0.431818031642286	4.24386330528287e-20	postive
KLHL24	AC009022.1	0.500010446721703	2.20044659882165e-27	postive
SP1	AC009022.1	0.410781481614219	3.65749364708999e-18	postive
EGLN2	CACNA1C-AS2	0.435193991812966	2.01533248254665e-20	postive
ATP6V1G2	CACNA1C-AS2	0.651797426033073	4.54028527749962e-51	postive
GABPB1	CACNA1C-AS2	0.413567878543042	2.06336222110494e-18	postive
IREB2	AP001619.1	0.524864363249469	1.79066104105623e-30	postive
PIK3CA	AP001619.1	0.510363103497553	1.22006799714658e-28	postive
MAPK8	AP001619.1	0.454744199821799	2.28407026431602e-22	postive
ANO6	AP001619.1	0.473852891703103	2.14725896468786e-24	postive
ATM	AP001619.1	0.568049472545342	1.72409855472538e-36	postive
FBXW7	AP001619.1	0.40758213724486	7.01104438559922e-18	postive
BACH1	AP001619.1	0.477264410254121	9.04553999928522e-25	postive
ANGPTL7	AP001619.1	0.479307350321884	5.3650891351609e-25	postive
KLHL24	AP001619.1	0.631038367672679	4.90631813703039e-47	postive
SP1	AP001619.1	0.454635177466413	2.34374996860536e-22	postive
GABPB1	AP001619.1	0.409824408242551	4.44673044812346e-18	postive
HELLS	AP001619.1	0.443256245304793	3.28997901080652e-21	postive
KLHL24	PPP1R26-AS1	0.403440488808282	1.61111967352877e-17	postive
SLC2A8	PPP1R26-AS1	0.488904705781511	4.39747744977475e-26	postive
NCF2	AL590764.1	0.418378777306362	7.58294342047711e-19	postive
ZNF419	Z84485.1	0.415919301160987	1.2675440566325e-18	postive
VEGFA	Z84485.1	0.404311663251774	1.35375119322465e-17	postive
VEGFA	KRT7-AS	0.421047514840111	4.32160302801143e-19	postive
SRC	KRT7-AS	0.489358660837042	3.89909461542694e-26	postive
CYBB	AC145098.1	0.513408204234588	5.11285434902329e-29	postive
ZEB1	AC145098.1	0.409304460260634	4.94341278036826e-18	postive
TLR4	AC145098.1	0.400135617068506	3.10362117270031e-17	postive
ATM	AC145098.1	0.492836376439539	1.54226398759884e-26	postive
IREB2	AC007406.5	0.477307454985533	8.9468532029217e-25	postive
MAPK8	AC007406.5	0.423905422695876	2.35353240874931e-19	postive
ANO6	AC007406.5	0.456985493155857	1.34130365368739e-22	postive
ATM	AC007406.5	0.416786624063942	1.05800654859377e-18	postive
SIRT1	AC007406.5	0.422916055810114	2.90651039916399e-19	postive
KLHL24	AC007406.5	0.536057410521214	5.9742019284567e-32	postive
TUBE1	AC007406.5	0.407152473291853	7.64722964505959e-18	postive
SP1	AC007406.5	0.51636785267627	2.17710301528713e-29	postive
HELLS	AC007406.5	0.42757393373765	1.069629039827e-19	postive
KLHL24	AL162595.1	0.400623169182677	2.81878409614641e-17	postive
PHKG2	AC005387.1	0.526038708825187	1.26080616023409e-30	postive
ATG4D	AC005387.1	0.414142639781445	1.83233362349589e-18	postive
TAZ	AC005387.1	0.461737626377746	4.28229678128546e-23	postive
EIF2S1	AC005387.1	-0.409785195364795	4.48241159567311e-18	negative
KLHL24	FSIP2-AS2	0.422043270047177	3.49923671891352e-19	postive
ANO6	WARS2-AS1	0.402638191871805	1.89035908066538e-17	postive
KLHL24	WARS2-AS1	0.47341164771861	2.39959538934503e-24	postive
AKR1C1	COLCA1	0.452448567183157	3.92403487930365e-22	postive
GABARAPL2	AL450998.2	0.417314437212863	9.4759047618605e-19	postive
ATP6V1G2	AL450998.2	0.421979182117943	3.54717471161411e-19	postive
STMN1	AL450998.2	0.531879539222597	2.15739138619035e-31	postive
ATP6V1G2	AL691432.2	0.606269320723609	1.31659187406924e-42	postive
STMN1	AL691432.2	0.49380372766727	1.18930591220594e-26	postive
GABPB1	AL691432.2	0.420337855066038	5.02102256839845e-19	postive
KLHL24	AC022079.2	0.483616492254289	1.76214984659662e-25	postive
DUOX1	AL139246.4	0.491204499613488	2.38640625503563e-26	postive
DUOX2	AL139246.4	0.429166707636536	7.57229632953548e-20	postive
IREB2	AC090948.2	0.51284180885601	6.01462356308766e-29	postive
CYBB	AC090948.2	0.552216947714994	3.50293479657138e-34	postive
PIK3CA	AC090948.2	0.478829946377763	6.06354536772459e-25	postive
ZEB1	AC090948.2	0.605763284625964	1.60656255037215e-42	postive
TLR4	AC090948.2	0.524436816773037	2.0339385687663e-30	postive
ATM	AC090948.2	0.758081619841403	6.11060006395622e-78	postive
BACH1	AC090948.2	0.497703664116312	4.13625152127306e-27	postive
TXNRD1	AC090948.2	0.420144857996382	5.22977225611753e-19	postive
ANGPTL7	AC090948.2	0.439929534476354	6.99104895194302e-21	postive
SLC7A11	AC090948.2	0.530022260686972	3.79620688245456e-31	postive
HELLS	AC090948.2	0.51508070315182	3.15921543697015e-29	postive
IREB2	AC245014.3	0.531207023696366	2.64832076800357e-31	postive
CYBB	AC245014.3	0.483105423278367	2.01256218015488e-25	postive
PIK3CA	AC245014.3	0.537038381825772	4.40769895958052e-32	postive
ZEB1	AC245014.3	0.573159445345561	2.91581595968845e-37	postive
ANO6	AC245014.3	0.443750143854446	2.93958231223694e-21	postive
TLR4	AC245014.3	0.506234571920126	3.91259132923032e-28	postive
ATM	AC245014.3	0.78283326112477	2.67826966953043e-86	postive
BACH1	AC245014.3	0.602478116236652	5.79903218332852e-42	postive
ANGPTL7	AC245014.3	0.474918003917016	1.64103140966766e-24	postive
SLC7A11	AC245014.3	0.488880375322758	4.42589695259681e-26	postive
KLHL24	AC245014.3	0.523764269010867	2.48431464353974e-30	postive
ARRDC3	AC245014.3	0.44069180051535	5.88644390626676e-21	postive
HELLS	AC245014.3	0.529809293875618	4.04943509691714e-31	postive
PIK3CA	MIR17HG	0.430666616292564	5.46059639643225e-20	postive
ATM	MIR17HG	0.525338093212556	1.55460828376137e-30	postive
BACH1	MIR17HG	0.427207848865022	1.15770652093519e-19	postive
KLHL24	MIR17HG	0.434933712927456	2.13506102346693e-20	postive
GABPB1	MIR17HG	0.462707614534647	3.38460978952522e-23	postive
HELLS	MIR17HG	0.494458649524431	9.96957501886654e-27	postive
PIK3CA	AC040169.3	0.400482315409562	2.89832376773755e-17	postive
ATM	AC040169.3	0.468286252576935	8.62066009167573e-24	postive
BACH1	AC040169.3	0.461708223349043	4.31289287128302e-23	postive
IREB2	AP001628.1	0.424649577424074	2.0071728077378e-19	postive
PIK3CA	AP001628.1	0.457468442586704	1.1953316494852e-22	postive
MAPK8	AP001628.1	0.470452085497499	5.03484888980628e-24	postive
ANO6	AP001628.1	0.557871003430117	5.42540020929361e-35	postive
ATM	AP001628.1	0.445196618683626	2.11149784666402e-21	postive
BACH1	AP001628.1	0.413705405948694	2.00560198911869e-18	postive
ANGPTL7	AP001628.1	0.504057984831773	7.18636894357176e-28	postive
KLHL24	AP001628.1	0.667456810086127	2.50136282314136e-54	postive
PIK3CA	AP000350.6	0.402871810602238	1.80447339831377e-17	postive
BACH1	AP000350.6	0.543941606162227	5.04053860400046e-33	postive
ANGPTL7	AP000350.6	0.407158607365881	7.63775965660058e-18	postive
IREB2	HIF1A-AS3	0.428327901628514	9.08498856406654e-20	postive
PIK3CA	HIF1A-AS3	0.468822088421885	7.54941165620634e-24	postive
ZEB1	HIF1A-AS3	0.448148880468278	1.06947082148192e-21	postive
ATM	HIF1A-AS3	0.614952503328849	4.08879840777637e-44	postive
BACH1	HIF1A-AS3	0.62420497120998	8.96153557245724e-46	postive
ANGPTL7	HIF1A-AS3	0.459898399442546	6.67586672274261e-23	postive
ARRDC3	HIF1A-AS3	0.456307904786492	1.57615299779879e-22	postive
RRM2	AC093904.2	0.595798390581333	7.5356150143776e-41	postive
IL6	LINC01235	0.467852230239902	9.59718390972194e-24	postive
HIC1	LINC01235	0.448600522522431	9.63208473254472e-22	postive
ATM	AL008721.2	0.419279661394116	6.27550899532982e-19	postive
BACH1	AL008721.2	0.470356873854746	5.15571207136996e-24	postive
SAT1	USP30-AS1	0.403710206031774	1.52668362322192e-17	postive
SOCS1	USP30-AS1	0.481741129787357	2.86630199675878e-25	postive
IFNG	USP30-AS1	0.725986300691444	1.70808219850727e-68	postive
NCF2	USP30-AS1	0.425959086541674	1.51533439650816e-19	postive
PML	USP30-AS1	0.610445661967278	2.51213203100778e-43	postive
GCH1	USP30-AS1	0.44729983106394	1.30144367283802e-21	postive
ZNF419	AC006213.4	0.471656232334596	3.72747702275962e-24	postive
PIK3CA	MAP3K5-AS1	0.402992823204089	1.76150543700299e-17	postive
ANO6	MAP3K5-AS1	0.491437074067003	2.24278108168843e-26	postive
ATM	MAP3K5-AS1	0.556620646379083	8.22040620179727e-35	postive
ANGPTL7	MAP3K5-AS1	0.498741631443112	3.1155272329376e-27	postive
KLHL24	MAP3K5-AS1	0.5673983220884	2.15747884174581e-36	postive
MAP3K5	MAP3K5-AS1	0.427037516369289	1.20108502568608e-19	postive
HELLS	MAP3K5-AS1	0.405757231932887	1.01302676054268e-17	postive
IREB2	AC008770.3	0.578013664264856	5.23557404058635e-38	postive
PIK3CA	AC008770.3	0.481281796757424	3.22754448185198e-25	postive
ANO6	AC008770.3	0.437443781195914	1.22123537383102e-20	postive
ATM	AC008770.3	0.673280219064115	1.36465103674058e-55	postive
BACH1	AC008770.3	0.502565218049694	1.08769305670259e-27	postive
ANGPTL7	AC008770.3	0.499896458474716	2.27040907551327e-27	postive
KLHL24	AC008770.3	0.549459374486429	8.58838031566914e-34	postive
SP1	AC008770.3	0.479049032085265	5.73252605157572e-25	postive
HELLS	AC008770.3	0.451572336478245	4.81916672240984e-22	postive
MTOR	AC008770.3	0.419296734440901	6.25300779727037e-19	postive
IREB2	AL049552.1	0.4339666134836	2.64452677789496e-20	postive
ZEB1	AL049552.1	0.400870329979335	2.6843664579955e-17	postive
ATM	AL049552.1	0.580296612849653	2.31146565863267e-38	postive
FBXW7	AL049552.1	0.413374575611751	2.14732328807504e-18	postive
TUBE1	AL049552.1	0.407637637789328	6.93276037961411e-18	postive
HELLS	AL049552.1	0.406378322097783	8.93987771871139e-18	postive
IREB2	AP005899.1	0.50262974368818	1.06842540706056e-27	postive
PIK3CA	AP005899.1	0.547619945634958	1.55492331155717e-33	postive
MAPK8	AP005899.1	0.44165404210072	4.73478246361222e-21	postive
ANO6	AP005899.1	0.407205971300963	7.5650248918425e-18	postive
ATM	AP005899.1	0.642970863421235	2.57240948190033e-49	postive
BACH1	AP005899.1	0.515054183153921	3.1834909807838e-29	postive
ANGPTL7	AP005899.1	0.430502637091168	5.65975321330774e-20	postive
KLHL24	AP005899.1	0.497317543552159	4.59497659347219e-27	postive
SP1	AP005899.1	0.454960267916324	2.17018629462977e-22	postive
HELLS	AP005899.1	0.556866565090569	7.57636014618346e-35	postive
MAPK1	AC245060.2	0.509149036697951	1.72156218210713e-28	postive
KLHL24	AC024560.3	0.488098052235666	5.44300472737558e-26	postive
RPL8	EPB41L4A-AS1	0.50516541398807	5.27718841122082e-28	postive
LAMP2	EPB41L4A-AS1	-0.407930581189694	6.53358856456113e-18	negative
PHKG2	AC135050.6	0.554193768316868	1.83227086625954e-34	postive
LAMP2	AC135050.6	-0.401187216972199	2.5212128409324e-17	negative
PHKG2	AC008610.1	0.462035057329746	3.98458638527833e-23	postive
TAZ	AC008610.1	0.469400241784141	6.54064458419294e-24	postive
PHKG2	AC098484.2	0.401791808155643	2.23651532730943e-17	postive
PHKG2	AC023302.1	0.448480049307828	9.90490047906588e-22	postive
TAZ	AC023302.1	0.482075122894981	2.6289931266454e-25	postive
IREB2	AL157871.5	0.541134724634932	1.22466685121887e-32	postive
PIK3CA	AL157871.5	0.530942937415806	2.86999625967519e-31	postive
MAPK8	AL157871.5	0.42261352826549	3.09982197265265e-19	postive
ATM	AL157871.5	0.650923346428833	6.81263013576241e-51	postive
BACH1	AL157871.5	0.619283223461874	6.94815038586446e-45	postive
ANGPTL7	AL157871.5	0.51349811260326	4.98256644376322e-29	postive
KLHL24	AL157871.5	0.513320041438258	5.24388136889163e-29	postive
ARRDC3	AL157871.5	0.430092401649806	6.18986541849522e-20	postive
SP1	AL157871.5	0.422255745694832	3.34482092763931e-19	postive
GABPB1	AL157871.5	0.405111385561832	1.15333083337125e-17	postive
HELLS	AL157871.5	0.4609834996819	5.13905505163858e-23	postive
SETD1B	AL022328.1	0.401897447831402	2.19012287715939e-17	postive
CYBB	AC008443.3	0.412771937224362	2.43124178860306e-18	postive
ABCC1	AC008443.3	0.435989923209679	1.6887605291923e-20	postive
TXNRD1	AC008443.3	0.503446483962853	8.51826326283854e-28	postive
SRXN1	AC008443.3	0.505904607646637	4.29155815833993e-28	postive
SLC7A11	AC008443.3	0.405160492328051	1.1420232393776e-17	postive
MAFG	AC008443.3	0.412932291024922	2.35227754814393e-18	postive
IREB2	NPTN-IT1	0.492234624103463	1.81211900149396e-26	postive
PIK3CA	NPTN-IT1	0.503522582389861	8.34007457859241e-28	postive
ZEB1	NPTN-IT1	0.405797301257009	1.00489779392816e-17	postive
ATM	NPTN-IT1	0.622615496164802	1.74330972274878e-45	postive
BACH1	NPTN-IT1	0.630062015860695	7.46360044727106e-47	postive
ANGPTL7	NPTN-IT1	0.506160318188265	3.99487871896454e-28	postive
KLHL24	NPTN-IT1	0.417659787005033	8.81566282850111e-19	postive
ARRDC3	NPTN-IT1	0.454893544831598	2.20474332563633e-22	postive
IREB2	BACH1-IT1	0.523912619004098	2.37717872549892e-30	postive
CYBB	BACH1-IT1	0.402378737717898	1.99045643260586e-17	postive
PIK3CA	BACH1-IT1	0.56965666262074	9.89159635091734e-37	postive
ZEB1	BACH1-IT1	0.493684989880225	1.22791017697894e-26	postive
MAPK8	BACH1-IT1	0.418565395456477	7.29176560968559e-19	postive
TLR4	BACH1-IT1	0.407353298433094	7.3431078975162e-18	postive
ATM	BACH1-IT1	0.722801140631718	1.24960011668377e-67	postive
BACH1	BACH1-IT1	0.685658461293651	2.24680401766073e-58	postive
ANGPTL7	BACH1-IT1	0.559828310943	2.82097415002688e-35	postive
KLHL24	BACH1-IT1	0.494732751124394	9.25894320056636e-27	postive
ARRDC3	BACH1-IT1	0.418193215289035	7.88381060363222e-19	postive
GABPB1	BACH1-IT1	0.416228050854804	1.18864926467413e-18	postive
HELLS	BACH1-IT1	0.500861899221694	1.74105324915533e-27	postive
IREB2	AC108449.2	0.654639400471509	1.20236379682901e-51	postive
PIK3CA	AC108449.2	0.624416709253537	8.19896818467301e-46	postive
ZEB1	AC108449.2	0.479853987067493	4.66247981645113e-25	postive
MAPK8	AC108449.2	0.470206997495256	5.35179215440447e-24	postive
MAPK14	AC108449.2	0.430338645186946	5.86607543682651e-20	postive
ANO6	AC108449.2	0.537933447956288	3.33680733432132e-32	postive
TLR4	AC108449.2	0.462017498089585	4.00158045438565e-23	postive
ATM	AC108449.2	0.770176630789622	6.80781049091491e-82	postive
SIRT1	AC108449.2	0.439043097301068	8.53417866569697e-21	postive
FBXW7	AC108449.2	0.402132119610316	2.09042334449366e-17	postive
BACH1	AC108449.2	0.57514677835626	1.44854130718156e-37	postive
ANGPTL7	AC108449.2	0.541124377570027	1.22866218993742e-32	postive
KLHL24	AC108449.2	0.61573363845271	2.97606931910217e-44	postive
ARRDC3	AC108449.2	0.417563248616281	8.99552526490286e-19	postive
MAP3K5	AC108449.2	0.428746943263526	8.29540585468823e-20	postive
SP1	AC108449.2	0.527690397684342	7.67965430175876e-31	postive
HELLS	AC108449.2	0.559993890859413	2.66860695755736e-35	postive
MTOR	AC108449.2	0.447807717080556	1.15732475224876e-21	postive
IREB2	AC026202.2	0.400345156987683	2.97789513472766e-17	postive
PIK3CA	AC026202.2	0.441556623349461	4.84045750857655e-21	postive
ATM	AC026202.2	0.572155325459478	4.14464783450533e-37	postive
BACH1	AC026202.2	0.5449378682217	3.67079324580925e-33	postive
ANGPTL7	AC026202.2	0.530316711482644	3.47170091439095e-31	postive
KLHL24	AC026202.2	0.428438534312021	8.86961342357428e-20	postive
ANO6	AC010201.2	0.458989978927961	8.30461696378482e-23	postive
KLHL24	AC010201.2	0.567071523520345	2.41401681746799e-36	postive
TUBE1	AC010201.2	0.475136057448001	1.55296388360937e-24	postive
PRKAA1	AC025171.2	0.53675743992869	4.80927163284128e-32	postive
ANO6	AC025171.2	0.459810417594437	6.8187182078292e-23	postive
ATM	AC025171.2	0.453538870332473	3.03620470061861e-22	postive
KLHL24	AC025171.2	0.472185163157577	3.26510225348007e-24	postive
SP1	AC025171.2	0.407406809659571	7.26409986881183e-18	postive
HELLS	AC025171.2	0.410107956145442	4.19690316217917e-18	postive
ATM	EHD4-AS1	0.499964832440204	2.22818385099436e-27	postive
KLHL24	EHD4-AS1	0.445569910534008	1.93818683252511e-21	postive
ALOX12B	LINC01527	0.640868766274672	6.59807796341309e-49	postive
ALOXE3	LINC01527	0.441353322485981	5.06853039684834e-21	postive
HELLS	AC125437.1	0.42283773408479	2.95538759964507e-19	postive
ANO6	AL354696.2	0.53884549931832	2.51063664959496e-32	postive
ATM	AL354696.2	0.496837123006257	5.23641295603764e-27	postive
ANGPTL7	AL354696.2	0.40091300686348	2.66180343981686e-17	postive
KLHL24	AL354696.2	0.624416150303899	8.20089400010706e-46	postive
STMN1	AC008438.1	0.4006039910124	2.82948642691378e-17	postive
IREB2	AL132780.1	0.421675395545601	3.78334704640977e-19	postive
ATM	AL132780.1	0.426989522801222	1.21359387277405e-19	postive
SP1	AL132780.1	0.416633478578894	1.09234895621634e-18	postive
HELLS	AL132780.1	0.445475034225457	1.98085877806094e-21	postive
IREB2	RNF213-AS1	0.533096306567071	1.48703044472028e-31	postive
CYBB	RNF213-AS1	0.499580654659712	2.47592544633237e-27	postive
PIK3CA	RNF213-AS1	0.474275697481724	1.93010732997959e-24	postive
ZEB1	RNF213-AS1	0.560461395662573	2.28100214106842e-35	postive
TLR4	RNF213-AS1	0.527305541850246	8.62214705809673e-31	postive
ATM	RNF213-AS1	0.784987799873155	4.45049194996213e-87	postive
FBXW7	RNF213-AS1	0.407707050979271	6.83606139116818e-18	postive
BACH1	RNF213-AS1	0.494223584977865	1.06217237656932e-26	postive
TXNRD1	RNF213-AS1	0.467940229094043	9.39075018560804e-24	postive
ANGPTL7	RNF213-AS1	0.47126876496334	4.10663756984376e-24	postive
SLC7A11	RNF213-AS1	0.53157605742134	2.36665470572614e-31	postive
KLHL24	RNF213-AS1	0.47255012534469	2.97955130650585e-24	postive
GABPB1	RNF213-AS1	0.411819730536783	2.95678880014574e-18	postive
HELLS	RNF213-AS1	0.585439592459665	3.57808565720334e-39	postive
ATM	AP001458.1	0.470635076784396	4.81035487213867e-24	postive
ANGPTL7	AP001458.1	0.409311213102713	4.93662507702351e-18	postive
CYBB	SH3RF3-AS1	0.639230511794157	1.36779001696777e-48	postive
ZEB1	SH3RF3-AS1	0.647770784414144	2.91156588302921e-50	postive
TLR4	SH3RF3-AS1	0.51190364016648	7.86625271902427e-29	postive
ATM	SH3RF3-AS1	0.513940978456842	4.38717755924445e-29	postive
TXNRD1	SH3RF3-AS1	0.508850338485269	1.87336347082115e-28	postive
SLC7A11	SH3RF3-AS1	0.449381890163573	8.03398925235991e-22	postive
CYBB	AP003171.1	0.579201575239373	3.42414311880901e-38	postive
ZEB1	AP003171.1	0.610774539959886	2.20259798910587e-43	postive
TLR4	AP003171.1	0.478743423852494	6.19940931980486e-25	postive
ATM	AP003171.1	0.640843405815639	6.67318538252443e-49	postive
TXNRD1	AP003171.1	0.477675453549131	8.1454058384776e-25	postive
SLC7A11	AP003171.1	0.62294175397505	1.52121745907451e-45	postive
HELLS	AP003171.1	0.406405210685526	8.8915748600101e-18	postive
ANO6	AC073957.3	0.453249619662342	3.25030638186687e-22	postive
KLHL24	AC073957.3	0.526123205379612	1.22931279333472e-30	postive
SP1	AC073957.3	0.45630991925599	1.5753979729032e-22	postive
ATM	AC002553.1	0.502613704221555	1.07318313263242e-27	postive
FBXW7	AC002553.1	0.433480181777425	2.9442942000995e-20	postive
KLHL24	AC002553.1	0.45178910480726	4.5805680330658e-22	postive
VEGFA	AC002553.1	0.470172644612812	5.39776173950931e-24	postive
TUBE1	AC002553.1	0.561727206410252	1.4894841632258e-35	postive
HELLS	AC002553.1	0.403527585805878	1.58336363327313e-17	postive
GPX4	LINC01023	0.462756832493142	3.34438150156187e-23	postive
CHMP6	LINC01023	0.422421640649908	3.22893823975691e-19	postive
IREB2	AC009087.1	0.407749267151336	6.77790030072751e-18	postive
ATM	AC009087.1	0.43745850662148	1.21722293220991e-20	postive
KLHL24	AC009087.1	0.518388079666701	1.20973709451881e-29	postive
TUBE1	AC009087.1	0.441085167932373	5.38562141000905e-21	postive
SP1	AC009087.1	0.421130840013278	4.24605320035774e-19	postive
ACSF2	RNF157-AS1	0.478722103896727	6.23334630941509e-25	postive
KLHL24	RNF157-AS1	0.418171409911404	7.91992775979137e-19	postive
BACH1	AL121987.2	0.447362982585656	1.28260315662973e-21	postive
KLHL24	AL121987.2	0.452010966660001	4.34842725732643e-22	postive
ATP6V1G2	ZNF197-AS1	0.417561339492957	8.99911835461033e-19	postive
IREB2	OIP5-AS1	0.671156393739612	3.97226402552763e-55	postive
PIK3CA	OIP5-AS1	0.546978547746063	1.91085276397474e-33	postive
SLC38A1	OIP5-AS1	0.407219927594224	7.54372303301736e-18	postive
NCOA4	OIP5-AS1	0.436651065213788	1.45759732853555e-20	postive
ANO6	OIP5-AS1	0.428117649206688	9.50858691819699e-20	postive
ATM	OIP5-AS1	0.479692577485024	4.85991286248709e-25	postive
SIRT1	OIP5-AS1	0.442304523410406	4.08517743238965e-21	postive
KLHL24	OIP5-AS1	0.529065543485589	5.07200343221888e-31	postive
TUBE1	OIP5-AS1	0.413688518364176	2.0126080269545e-18	postive
ARRDC3	OIP5-AS1	0.400475370193315	2.90230226488775e-17	postive
NFE2L2	OIP5-AS1	0.443106105705612	3.40443178800675e-21	postive
MAP3K5	OIP5-AS1	0.453970885890458	2.74207245559278e-22	postive
EIF2AK4	OIP5-AS1	0.407330201513752	7.37747045946634e-18	postive
SP1	OIP5-AS1	0.642870018967616	2.69177102690998e-49	postive
GABPB1	OIP5-AS1	0.432196559951448	3.90551857191735e-20	postive
HELLS	OIP5-AS1	0.474887964800383	1.6535436710743e-24	postive
MTOR	OIP5-AS1	0.414880620090214	1.57268925908796e-18	postive
ATP6V1G2	AC078909.2	0.418873321734603	6.83518841817986e-19	postive
IREB2	AP000866.6	0.418116710314625	8.01124704687938e-19	postive
PIK3CA	AP000866.6	0.417261836362531	9.58064787900182e-19	postive
MAPK8	AP000866.6	0.413989267329373	1.89136668453333e-18	postive
ATM	AP000866.6	0.599133554934741	2.1100386352706e-41	postive
BACH1	AP000866.6	0.45463965538074	2.34126871626195e-22	postive
ANGPTL7	AP000866.6	0.5085983046497	2.01168439430372e-28	postive
KLHL24	AP000866.6	0.532096833815599	2.0189068025264e-31	postive
GABPB1	AP000866.6	0.439628932465832	7.48073986955157e-21	postive
HELLS	AP000866.6	0.448529566660874	9.79185683696334e-22	postive
MAPK8	AL136221.1	0.405308024537062	1.10870328644166e-17	postive
ANO6	AL136221.1	0.418941707948934	6.73767246429966e-19	postive
ANGPTL7	AL136221.1	0.41433426547138	1.76111897578621e-18	postive
KLHL24	AL136221.1	0.545038837381409	3.55448650471076e-33	postive
IREB2	NUTM2A-AS1	0.422150508730291	3.4204441696843e-19	postive
PIK3CA	NUTM2A-AS1	0.409413173955059	4.83524500723082e-18	postive
TF	NUTM2A-AS1	0.545218416641502	3.35656853483924e-33	postive
MAPK8	NUTM2A-AS1	0.481698693416235	2.89792929371533e-25	postive
ANO6	NUTM2A-AS1	0.603705709624424	3.59586544855218e-42	postive
KLHL24	NUTM2A-AS1	0.633514260133556	1.68192466313068e-47	postive
ANO6	AC095055.1	0.408686080257705	5.60549739529753e-18	postive
ATM	AC095055.1	0.402495191849579	1.94489996267047e-17	postive
ANGPTL7	AC095055.1	0.429780879887949	6.62480455486211e-20	postive
KLHL24	AC095055.1	0.459973410187655	6.55640984148687e-23	postive
CYBB	AL031651.2	0.740917914867601	1.02869135801168e-72	postive
ZEB1	AL031651.2	0.791607501753808	1.57118989970578e-89	postive
TLR4	AL031651.2	0.577125555227571	7.18362160723844e-38	postive
ATM	AL031651.2	0.629529806350634	9.37535924190874e-47	postive
TXNRD1	AL031651.2	0.595227111833631	9.35762177798122e-41	postive
ANGPTL7	AL031651.2	0.460071647450908	6.40314766610502e-23	postive
SLC7A11	AL031651.2	0.622516730394607	1.81667361750395e-45	postive
MT3	AL603839.2	0.558620375636666	4.22580853983532e-35	postive
ZFP69B	AL603839.2	0.702741759201656	1.87823956149587e-62	postive
ENPP2	AL603839.2	0.561028783679955	1.88477360883444e-35	postive
KLHL24	AC008764.8	0.418122944063078	8.0007879084745e-19	postive
TUBE1	AC008764.8	0.434964443182743	2.12056820072781e-20	postive
ATM	AL731563.4	0.491288965645754	2.33322372211089e-26	postive
KLHL24	AL731563.4	0.454905640592302	2.19843870877715e-22	postive
HELLS	AL731563.4	0.482936926507348	2.10258508059674e-25	postive
CBS	MYCNUT	0.420218697088692	5.14891643529505e-19	postive
IREB2	AL355075.2	0.516476713259137	2.10946132021432e-29	postive
PIK3CA	AL355075.2	0.469495613759608	6.38753664157918e-24	postive
MAPK8	AL355075.2	0.442607199996654	3.81366443190075e-21	postive
ANO6	AL355075.2	0.481905980676079	2.74664145075377e-25	postive
ATM	AL355075.2	0.603880443973101	3.3588254315119e-42	postive
SIRT1	AL355075.2	0.429095181784969	7.69096561796012e-20	postive
FBXW7	AL355075.2	0.423112828119386	2.78719663717638e-19	postive
ANGPTL7	AL355075.2	0.444976195975309	2.2209160870759e-21	postive
KLHL24	AL355075.2	0.579562879519924	3.00824279849241e-38	postive
TUBE1	AL355075.2	0.481895303486971	2.75424005572534e-25	postive
SP1	AL355075.2	0.478196150548203	7.13113632073596e-25	postive
GABPB1	AL355075.2	0.412299472002553	2.67937448223754e-18	postive
HELLS	AL355075.2	0.52190896249706	4.30369922090479e-30	postive
TP63	LINC00640	0.421473360973368	3.94891464635487e-19	postive
ATP6V1G2	AP001107.5	0.556388203632896	8.87886002212192e-35	postive
PHKG2	LINC01089	0.480580340938148	3.86763534410725e-25	postive
TAZ	LINC01089	0.405399919251203	1.08843406486014e-17	postive
IREB2	AC105137.2	0.406406106610849	8.88996983876766e-18	postive
ATM	AC105137.2	0.409908595143989	4.37106690942988e-18	postive
KLHL24	AC105137.2	0.527113417510206	9.13457997488651e-31	postive
SP1	AC105137.2	0.416122042318693	1.21517712770145e-18	postive
GABPB1	AC105137.2	0.499214759372796	2.73710414905226e-27	postive
ATM	MUC20-OT1	0.401599197781676	2.32360090444364e-17	postive
KLHL24	MUC20-OT1	0.458173425508704	1.00995407876255e-22	postive
TUBE1	MUC20-OT1	0.431354006140315	4.69820698768263e-20	postive
IREB2	AC023510.2	0.401534765471709	2.35347032148021e-17	postive
PIK3CA	AC023510.2	0.43051801653933	5.64077452090924e-20	postive
MAPK8	AC023510.2	0.407591250833182	6.99813020005193e-18	postive
ANO6	AC023510.2	0.517233327134235	1.69341845892561e-29	postive
ATM	AC023510.2	0.471498321072351	3.87764040097253e-24	postive
ANGPTL7	AC023510.2	0.471792524586732	3.60249630087474e-24	postive
KLHL24	AC023510.2	0.621281004097231	3.03896538700781e-45	postive
SP1	AC023510.2	0.433086846593074	3.21095685230636e-20	postive
TUBE1	AC013468.1	0.425439209692289	1.69448077878174e-19	postive
PIK3CA	AC009262.1	0.445017669922677	2.19991010684212e-21	postive
TF	AC009262.1	0.466184213992329	1.44753680667562e-23	postive
MAPK8	AC009262.1	0.443411631175456	3.17552036494191e-21	postive
MAPK14	AC009262.1	0.417053111847217	1.00076242324115e-18	postive
ANO6	AC009262.1	0.61755956220633	1.41144058326206e-44	postive
ANGPTL7	AC009262.1	0.462975290803252	3.17144348743017e-23	postive
KLHL24	AC009262.1	0.663700103950668	1.57751112078956e-53	postive
IREB2	AC083843.3	0.414577697863493	1.67456702076836e-18	postive
PIK3CA	AC083843.3	0.440721104097097	5.84760442988818e-21	postive
ATM	AC083843.3	0.450955622404541	5.56706498424206e-22	postive
BACH1	AC083843.3	0.457603091312592	1.15750581762566e-22	postive
ANGPTL7	AC083843.3	0.400143670854434	3.09869381182753e-17	postive
KLHL24	AC083843.3	0.490039298883906	3.2545544844573e-26	postive
PHKG2	AC005785.1	0.541415667739465	1.12096468707455e-32	postive
ATG4D	AC005785.1	0.41209491352325	2.79438262337163e-18	postive
TAZ	AC005785.1	0.448471257148811	9.92510623964476e-22	postive
IREB2	AL359715.3	0.406238141541169	9.19590862279149e-18	postive
TF	AL359715.3	0.460108953552096	6.34587602939969e-23	postive
MAPK8	AL359715.3	0.43778182898719	1.13232444802839e-20	postive
ANO6	AL359715.3	0.621602161387078	2.6591866959037e-45	postive
KLHL24	AL359715.3	0.671725449079694	2.98599454253149e-55	postive
TF	AC067750.1	0.434303041682875	2.45499847098743e-20	postive
MAPK8	AC067750.1	0.463714619140638	2.64908473711914e-23	postive
MAPK9	AC067750.1	0.416628162206829	1.09356062976578e-18	postive
ANO6	AC067750.1	0.556339892677597	9.02212956377781e-35	postive
ATM	AC067750.1	0.467569412981146	1.02914277484791e-23	postive
ANGPTL7	AC067750.1	0.545305127749371	3.26494608306586e-33	postive
KLHL24	AC067750.1	0.609689732019869	3.3966493425635e-43	postive
HELLS	AC067750.1	0.424778678260249	1.95241998888062e-19	postive
PTGS2	EGLN3-AS1	0.439366786285374	7.93526595816071e-21	postive
ATP6V1G2	AC027307.3	0.458713116791187	8.87481652778819e-23	postive
ZEB1	AL122035.2	0.424167736858578	2.22520250600658e-19	postive
ATM	AL122035.2	0.542994958037489	6.80628223220357e-33	postive
ANGPTL7	AL122035.2	0.478984657052045	5.82789514821041e-25	postive
TUBE1	AL122035.2	0.443636163717313	3.01702849525253e-21	postive
PHKG2	DICER1-AS1	0.408105126892447	6.30658654502433e-18	postive
TAZ	DICER1-AS1	0.448594170983606	9.6462812073129e-22	postive
PHKG2	SPINT1-AS1	0.405039023287766	1.17019425850566e-17	postive
EIF2S1	SPINT1-AS1	-0.418136689037077	7.9777737037853e-19	negative
PHKG2	AC093249.6	0.483339561367122	1.89375611503721e-25	postive
STMN1	AC093249.6	0.413990742983931	1.89078988709986e-18	postive
IREB2	LNCSRLR	0.4414162291097	4.99685002903112e-21	postive
PIK3CA	LNCSRLR	0.559830930753495	2.81849761503935e-35	postive
TF	LNCSRLR	0.537814213264485	3.46301953466937e-32	postive
MAPK8	LNCSRLR	0.472197670976525	3.25488329828228e-24	postive
MAPK9	LNCSRLR	0.402834545740143	1.81791133373358e-17	postive
MAPK14	LNCSRLR	0.498714092531095	3.13907993158857e-27	postive
ANO6	LNCSRLR	0.652159014495378	3.83715415445275e-51	postive
ATM	LNCSRLR	0.547198890657087	1.78031269842094e-33	postive
BACH1	LNCSRLR	0.547696319179965	1.51717910125206e-33	postive
ANGPTL7	LNCSRLR	0.474949654432889	1.62794904711738e-24	postive
KLHL24	LNCSRLR	0.662909394002254	2.31652511091851e-53	postive
HELLS	LNCSRLR	0.42394520088224	2.33361356114129e-19	postive
IREB2	C1orf195	0.443739150041549	2.94696609387702e-21	postive
PIK3CA	C1orf195	0.480448000792595	4.00174337594752e-25	postive
ATM	C1orf195	0.573062826914496	3.01632900718323e-37	postive
BACH1	C1orf195	0.60322838240198	4.33124965095257e-42	postive
ANGPTL7	C1orf195	0.518982492923277	1.01690663533694e-29	postive
KLHL24	C1orf195	0.46611066581992	1.47393082103648e-23	postive
ARRDC3	C1orf195	0.413723689285027	1.99804395347147e-18	postive
CDKN2A	AL441992.2	0.430590741279165	5.55187554921764e-20	postive
IREB2	AC130650.2	0.425121061996369	1.81423232422463e-19	postive
PIK3CA	AC130650.2	0.49030539257546	3.032251456645e-26	postive
MAPK8	AC130650.2	0.482890444869215	2.12811090477617e-25	postive
ANO6	AC130650.2	0.538892624594525	2.47394471917535e-32	postive
ATM	AC130650.2	0.512306308276781	7.01106682094766e-29	postive
FBXW7	AC130650.2	0.409967175813081	4.31916571599771e-18	postive
ANGPTL7	AC130650.2	0.439896518179604	7.04325047564756e-21	postive
KLHL24	AC130650.2	0.659853856035787	1.01133638094734e-52	postive
GABPB1	AC130650.2	0.435214609777989	2.00613599645181e-20	postive
HELLS	AC130650.2	0.509390965333882	1.60757698860269e-28	postive
IREB2	AC087683.2	0.411968361419442	2.86795058422207e-18	postive
PIK3CA	AC087683.2	0.424928033818358	1.89090967951409e-19	postive
ZEB1	AC087683.2	0.41143309215164	3.20076288779286e-18	postive
ATM	AC087683.2	0.588369581001212	1.21775349546158e-39	postive
BACH1	AC087683.2	0.472470305680149	3.0398184173242e-24	postive
ANGPTL7	AC087683.2	0.45844759856444	9.45785847901156e-23	postive
KLHL24	AC087683.2	0.471252780220207	4.12307140505187e-24	postive
HELLS	AC087683.2	0.434012068916123	2.61810103297393e-20	postive
GABPB1	LINC01424	0.418844594557388	6.87656526354226e-19	postive
IREB2	AC010186.3	0.486769098014479	7.72536567384636e-26	postive
PIK3CA	AC010186.3	0.511081689640068	9.94469684829516e-29	postive
TF	AC010186.3	0.434708555773689	2.24426629116521e-20	postive
MAPK8	AC010186.3	0.447899723341536	1.13295479563973e-21	postive
MAPK14	AC010186.3	0.439633182010289	7.47358716986797e-21	postive
ANO6	AC010186.3	0.612712521133507	1.01170811256782e-43	postive
ATM	AC010186.3	0.629119080047557	1.11760641207823e-46	postive
ANGPTL7	AC010186.3	0.484196557481957	1.5150541106915e-25	postive
KLHL24	AC010186.3	0.63337222797258	1.78892964067413e-47	postive
SP1	AC010186.3	0.454915163653841	2.19348755871253e-22	postive
HELLS	AC010186.3	0.55033889306093	6.45774489890418e-34	postive
NRAS	SCAT1	0.404608547156678	1.27564095487126e-17	postive
NCF2	SCAT1	0.45865631022999	8.99649777626418e-23	postive
CD44	SCAT1	0.45047281383628	6.2314308099412e-22	postive
LAMP2	SCAT1	0.517119415967393	1.75042503290035e-29	postive
PIK3CA	AC012085.2	0.401517803738715	2.36139596385105e-17	postive
ZEB1	AC012085.2	0.430085230442738	6.19955404497175e-20	postive
ANO6	AC012085.2	0.441249818870025	5.18868113103172e-21	postive
ATM	AC012085.2	0.464791033886862	2.03684363415997e-23	postive
ANGPTL7	AC012085.2	0.691630758908039	9.08476520319378e-60	postive
KLHL24	AC012085.2	0.480128511001266	4.34471381959356e-25	postive
ZNF419	AC008969.1	0.509217501748044	1.68851803809667e-28	postive
IREB2	AC004466.3	0.455391197599189	1.95951638372857e-22	postive
PIK3CA	AC004466.3	0.440355580336706	6.35067946069054e-21	postive
ATM	AC004466.3	0.552614149749389	3.07632692939508e-34	postive
BACH1	AC004466.3	0.501867693401543	1.31919850987668e-27	postive
ANGPTL7	AC004466.3	0.449347384508534	8.09869245613415e-22	postive
KLHL24	AC004466.3	0.446368290087701	1.61320863380114e-21	postive
SP1	AC004466.3	0.406010386753431	9.62734247020587e-18	postive
ZNF419	AC023908.3	0.424055704859933	2.27914566399629e-19	postive
TUBE1	AC023908.3	0.460037522311323	6.45598224171531e-23	postive
RGS4	AL512598.1	0.462032584293764	3.98697550859488e-23	postive
GPX4	AC026979.2	0.475087200340293	1.57228159459261e-24	postive
CYBB	CARD8-AS1	0.453510331715121	3.05669488978386e-22	postive
NCF2	CARD8-AS1	0.444787029175628	2.31926095268244e-21	postive
JDP2	AL844908.1	0.520936806695993	5.73189651301147e-30	postive
ENPP2	AL844908.1	0.514116296935529	4.17141873694997e-29	postive
SNX4	USP27X-AS1	0.401740385348584	2.25944625226457e-17	postive
ALB	Z82246.1	0.511923978200236	7.82068690838092e-29	postive
IREB2	AC084824.5	0.423387594840553	2.62861962804535e-19	postive
ATM	AC084824.5	0.439663030712949	7.42353631212977e-21	postive
KLHL24	AC084824.5	0.510787806948811	1.08126166930089e-28	postive
TUBE1	AC084824.5	0.435241015737646	1.99441817353784e-20	postive
SP1	AC084824.5	0.408756813112591	5.52555594880965e-18	postive
PIK3CA	AP005057.1	0.44367682232563	2.98917415755779e-21	postive
TF	AP005057.1	0.418100766267293	8.03805962165138e-19	postive
MAPK8	AP005057.1	0.400104882783673	3.12249548448034e-17	postive
ANO6	AP005057.1	0.551633292790002	4.23808389712881e-34	postive
ATM	AP005057.1	0.549577522033254	8.26605301253366e-34	postive
KLHL24	AP005057.1	0.551655032048561	4.2081456530772e-34	postive
HELLS	AP005057.1	0.444270495844988	2.61019027250723e-21	postive
CYBB	AC004846.1	0.486768091508328	7.72741033464377e-26	postive
ZEB1	AC004846.1	0.466213748151961	1.43706968581907e-23	postive
ATM	AC004846.1	0.434982847011287	2.11193513653615e-20	postive
TXNRD1	AC004846.1	0.402900521435594	1.79418674191255e-17	postive
SLC7A11	AC004846.1	0.458857498459824	8.57280455046716e-23	postive
IREB2	AL021707.4	0.478561267364397	6.49534415196158e-25	postive
ANO6	AL021707.4	0.43908480989259	8.45456808080724e-21	postive
ATM	AL021707.4	0.492001551361565	1.92873672450124e-26	postive
KLHL24	AL021707.4	0.573823281716586	2.30941034079667e-37	postive
TUBE1	AL021707.4	0.459779533031733	6.86957537212358e-23	postive
SP1	AL021707.4	0.499443416698099	2.57086705707659e-27	postive
GABPB1	AL021707.4	0.406167160847317	9.3282863481332e-18	postive
HELLS	AL021707.4	0.420892999904858	4.46521732682547e-19	postive
TF	PCAT1	0.415478961347519	1.38904909677644e-18	postive
ANO6	PCAT1	0.456126800720304	1.64550936659462e-22	postive
KLHL24	PCAT1	0.504694834868232	6.01794797730037e-28	postive
ANO6	AL353801.3	0.413749280752655	1.98751189309498e-18	postive
ATM	AL353801.3	0.440316542344457	6.40686516875859e-21	postive
KLHL24	AL353801.3	0.507934350829842	2.42626769771519e-28	postive
KLHL24	AC096733.3	0.421729068061755	3.74052343439481e-19	postive
IREB2	Z68871.1	0.686312103444421	1.5875124380146e-58	postive
PIK3CA	Z68871.1	0.700070498065452	8.52098134472524e-62	postive
NCOA4	Z68871.1	0.443056375696111	3.44319964806933e-21	postive
MAPK1	Z68871.1	0.460036045265199	6.45827877530593e-23	postive
ZEB1	Z68871.1	0.412714079690933	2.46036846334775e-18	postive
MAPK8	Z68871.1	0.457211880898925	1.27081065272775e-22	postive
MAPK9	Z68871.1	0.400269134107722	3.02292004713247e-17	postive
MAPK14	Z68871.1	0.467916150454895	9.44679606334863e-24	postive
ANO6	Z68871.1	0.496868500461581	5.19194529692001e-27	postive
TLR4	Z68871.1	0.409240628505532	5.00802920530117e-18	postive
ATM	Z68871.1	0.744575533201331	8.58615545423591e-74	postive
SIRT1	Z68871.1	0.431158240602932	4.90395794965503e-20	postive
FBXW7	Z68871.1	0.417358981722492	9.38808587829016e-19	postive
BACH1	Z68871.1	0.698711458177108	1.82734537139803e-61	postive
ANGPTL7	Z68871.1	0.455989313499371	1.70016368143424e-22	postive
KLHL24	Z68871.1	0.608980905607875	4.50376474414131e-43	postive
ARRDC3	Z68871.1	0.504463618676357	6.4186710338428e-28	postive
SP1	Z68871.1	0.551677453027779	4.17748782583965e-34	postive
HELLS	Z68871.1	0.527947639111474	7.10726163604575e-31	postive
MTOR	Z68871.1	0.54397896613294	4.98104929101167e-33	postive
KLHL24	CCDC28A-AS1	0.462902405975011	3.2281373226341e-23	postive
PRKAA2	AL137003.1	0.408293982516677	6.06970694922638e-18	postive
IREB2	AC026124.2	0.456038517236297	1.68040142506236e-22	postive
PIK3CA	AC026124.2	0.508005882487426	2.37782486618768e-28	postive
MAPK8	AC026124.2	0.479384628385541	5.25975694706898e-25	postive
ANO6	AC026124.2	0.475376836675648	1.46113111985567e-24	postive
ATM	AC026124.2	0.555441251959363	1.21454859826716e-34	postive
BACH1	AC026124.2	0.514500831518138	3.73423647305396e-29	postive
ANGPTL7	AC026124.2	0.531702124372548	2.27739414172735e-31	postive
KLHL24	AC026124.2	0.597027880369833	4.7214367201099e-41	postive
GABPB1	AC026124.2	0.434163839186047	2.53173873302141e-20	postive
HELLS	AC026124.2	0.44924660875968	8.29061728789814e-22	postive
MT3	AC023983.2	0.494825547928986	9.02988616460166e-27	postive
ZFP69B	AC023983.2	0.451029513617191	5.47174839917892e-22	postive
ENPP2	AC023983.2	0.472208787432258	3.24582759016001e-24	postive
ANO6	AC024361.1	0.479672112094098	4.88552803879655e-25	postive
KLHL24	AC024361.1	0.591141413260435	4.34835645345034e-40	postive
PHKG2	AC138230.1	0.419054705217413	6.57953475385497e-19	postive
ATP6V1G2	ILF3-DT	0.430332446238513	5.87401807133301e-20	postive
ANO6	AL355388.1	0.432625828704507	3.55389316946595e-20	postive
ATM	AL355388.1	0.410250377522347	4.07668034266014e-18	postive
KLHL24	AL355388.1	0.506389587401507	3.74616486489798e-28	postive
HELLS	AL355388.1	0.402380461041206	1.98977468839512e-17	postive
CYBB	LSAMP-AS1	0.607345777055389	8.61078348171463e-43	postive
ZEB1	LSAMP-AS1	0.561750119559223	1.47801262473437e-35	postive
TLR4	LSAMP-AS1	0.502848221398857	1.00565736017642e-27	postive
ATM	LSAMP-AS1	0.586197682424151	2.71016189420565e-39	postive
TXNRD1	LSAMP-AS1	0.513951179703505	4.37432636937004e-29	postive
SLC7A11	LSAMP-AS1	0.644561413171571	1.25508836688321e-49	postive
ANO6	AP001094.2	0.51772898216684	1.46599877461537e-29	postive
KLHL24	AP001094.2	0.556105147651407	9.7515183325358e-35	postive
VEGFA	AP001094.2	0.414239833568279	1.79586604599837e-18	postive
ZNF419	AC005498.3	0.500807967280563	1.76710451746783e-27	postive
KLHL24	AC005498.3	0.403586429789857	1.5648779024745e-17	postive
ALOX12B	CA3-AS1	0.431766332330938	4.29226011461417e-20	postive
IREB2	CARMN	0.495241079063679	8.07097857895286e-27	postive
PIK3CA	CARMN	0.543201981062397	6.37412890834164e-33	postive
ZEB1	CARMN	0.511128103506276	9.81406977607493e-29	postive
MAPK8	CARMN	0.433922827900514	2.67023010328693e-20	postive
MAPK14	CARMN	0.446351139457881	1.61958951613689e-21	postive
ANO6	CARMN	0.547541987423942	1.59440888780599e-33	postive
ATM	CARMN	0.671663536798034	3.08026352428599e-55	postive
BACH1	CARMN	0.54053025349517	1.48105822553607e-32	postive
ANGPTL7	CARMN	0.710365778015261	2.28191398499992e-64	postive
KLHL24	CARMN	0.607536854973052	7.98427145039105e-43	postive
HELLS	CARMN	0.440249854110517	6.50398186153712e-21	postive
ANO6	AP000873.2	0.405842034390101	9.95898426187564e-18	postive
ATM	AP000873.2	0.422978035687192	2.86839619859586e-19	postive
KLHL24	AP000873.2	0.536352327087441	5.45281568856044e-32	postive
HELLS	AP000873.2	0.43995947911133	6.94403375496843e-21	postive
ATP6V1G2	Z95115.1	0.472485921945665	3.02793359843704e-24	postive
GABPB1	Z95115.1	0.444292244491657	2.59724546156782e-21	postive
IREB2	SGMS1-AS1	0.455114313891531	2.0924301510125e-22	postive
PIK3CA	SGMS1-AS1	0.407847588923303	6.64432251658353e-18	postive
TF	SGMS1-AS1	0.511778305730136	8.15290291389024e-29	postive
ZEB1	SGMS1-AS1	0.483057075352962	2.0379963859209e-25	postive
ANO6	SGMS1-AS1	0.56868117981734	1.38636798979441e-36	postive
TLR4	SGMS1-AS1	0.476845718809124	1.00632917598457e-24	postive
ATM	SGMS1-AS1	0.698318511342403	2.27652508596512e-61	postive
ANGPTL7	SGMS1-AS1	0.45073616139066	5.85991668249164e-22	postive
SLC7A11	SGMS1-AS1	0.438697188811702	9.22345751107461e-21	postive
KLHL24	SGMS1-AS1	0.528786031295207	5.51907213816163e-31	postive
HELLS	SGMS1-AS1	0.483759093093419	1.69794646729697e-25	postive
IREB2	AC022400.6	0.509046461405213	1.77226896755136e-28	postive
PIK3CA	AC022400.6	0.460160826044943	6.2670811704784e-23	postive
MAPK8	AC022400.6	0.447544929587075	1.2298116141211e-21	postive
ANO6	AC022400.6	0.479837814213732	4.68189971226426e-25	postive
ATM	AC022400.6	0.644197145897278	1.47984241930912e-49	postive
FBXW7	AC022400.6	0.45379465904017	2.85849717619755e-22	postive
BACH1	AC022400.6	0.444841449313234	2.29053720148507e-21	postive
ANGPTL7	AC022400.6	0.453694367045968	2.92691764674752e-22	postive
KLHL24	AC022400.6	0.530814414046706	2.98442248423144e-31	postive
TUBE1	AC022400.6	0.419316210317897	6.22743675695715e-19	postive
SP1	AC022400.6	0.440299909409857	6.43095277676498e-21	postive
HELLS	AC022400.6	0.514873848768301	3.35352446245422e-29	postive
NCF2	AC004585.1	0.410921584405963	3.55417429428745e-18	postive
PHKG2	AC020765.2	0.576991749252603	7.53364540011367e-38	postive
IREB2	AC139887.1	0.499541559747362	2.50261284791712e-27	postive
PIK3CA	AC139887.1	0.458700891523387	8.90086556072511e-23	postive
MAPK8	AC139887.1	0.440684129791699	5.89665272456759e-21	postive
ANO6	AC139887.1	0.477234382312229	9.11501922307786e-25	postive
ATM	AC139887.1	0.549183949625192	9.38888340970121e-34	postive
FBXW7	AC139887.1	0.424211519774882	2.20446443291624e-19	postive
BACH1	AC139887.1	0.407532053806398	7.08243326301599e-18	postive
ANGPTL7	AC139887.1	0.406429176865514	8.84873819999211e-18	postive
KLHL24	AC139887.1	0.61470403048796	4.52268590039412e-44	postive
VEGFA	AC139887.1	0.406408097448258	8.88640433772281e-18	postive
TUBE1	AC139887.1	0.44599995664452	1.75585524446755e-21	postive
SP1	AC139887.1	0.476473190314491	1.10633495134041e-24	postive
GABPB1	AC139887.1	0.426246949776154	1.42430040194127e-19	postive
HELLS	AC139887.1	0.425527356195711	1.66270222948323e-19	postive
TF	AC009318.2	0.524959518370246	1.74056255167555e-30	postive
MAPK8	AC009318.2	0.427623647645039	1.05818887051223e-19	postive
ANO6	AC009318.2	0.65879864448998	1.67570202455977e-52	postive
ANGPTL7	AC009318.2	0.422123527482455	3.44010238375899e-19	postive
KLHL24	AC009318.2	0.665054054339566	8.14816577174993e-54	postive
IREB2	AL157786.1	0.40199795341615	2.14686381147124e-17	postive
PIK3CA	AL157786.1	0.434683354180066	2.25682673720722e-20	postive
TF	AL157786.1	0.460346125486987	5.99341008040994e-23	postive
MAPK8	AL157786.1	0.442878228833319	3.58568126020852e-21	postive
MAPK14	AL157786.1	0.410216132697552	4.1052745308587e-18	postive
ANO6	AL157786.1	0.631091776365695	4.79480054855572e-47	postive
ATM	AL157786.1	0.429972242336392	6.35419214363516e-20	postive
ANGPTL7	AL157786.1	0.469741520589407	6.00888875949794e-24	postive
KLHL24	AL157786.1	0.665289451666074	7.26145688801566e-54	postive
SLC38A1	AC008124.1	0.402427130680644	1.97139927483082e-17	postive
ANO6	AC008124.1	0.421931925642241	3.5829362048073e-19	postive
ZNF419	AC008124.1	0.424644045411485	2.00955245423574e-19	postive
KLHL24	AC008124.1	0.532307630452291	1.89297670182537e-31	postive
SP1	AC008124.1	0.495346210346555	7.84476800295383e-27	postive
GABPB1	AC008124.1	0.499737076741743	2.37193116193754e-27	postive
ATP6V1G2	MIR99AHG	0.437919190454193	1.09804701019788e-20	postive
ATP6V1G2	AC124798.1	0.433402746855014	2.9950066690896e-20	postive
ATP6V1G2	TRIM52-AS1	0.473356576340318	2.4330756115752e-24	postive
STMN1	TRIM52-AS1	0.421141157949659	4.2367889904631e-19	postive
IREB2	AC242426.2	0.442941888464404	3.53411143955643e-21	postive
PIK3CA	AC242426.2	0.543616614982967	5.58858967148421e-33	postive
ANO6	AC242426.2	0.401071173437221	2.57979572069187e-17	postive
ATM	AC242426.2	0.46223524913159	3.79579952065801e-23	postive
BACH1	AC242426.2	0.402785813705272	1.83563293487016e-17	postive
KLHL24	AC242426.2	0.5829337106726	8.91728890591332e-39	postive
TUBE1	AC242426.2	0.405619874800468	1.04138651429742e-17	postive
SP1	AC242426.2	0.411628874182909	3.0748444468186e-18	postive
KLHL24	AL137847.1	0.417739858165286	8.66916947229239e-19	postive
SP1	AL137847.1	0.428664294169387	8.44559220860197e-20	postive
CYBB	AC092903.2	0.559474625795995	3.17587418930332e-35	postive
ZEB1	AC092903.2	0.503910982796336	7.48642165667754e-28	postive
ATM	AC092903.2	0.53147348551713	2.44182574648991e-31	postive
BACH1	AC092903.2	0.404492968402625	1.30550840702941e-17	postive
TXNRD1	AC092903.2	0.505988633794514	4.1917438154604e-28	postive
SLC7A11	AC092903.2	0.551489414997749	4.44160893180896e-34	postive
PIK3CA	LINC01465	0.436004932729369	1.68313226902949e-20	postive
MAPK14	LINC01465	0.413887283726554	1.93165179235708e-18	postive
ANO6	LINC01465	0.437333419907812	1.25172469907044e-20	postive
ATM	LINC01465	0.574965558945554	1.54426610574633e-37	postive
BACH1	LINC01465	0.413587068919575	2.05520526745307e-18	postive
ANGPTL7	LINC01465	0.458217479306992	9.99361468942827e-23	postive
KLHL24	LINC01465	0.442986556473006	3.49836353657672e-21	postive
HELLS	LINC01465	0.429947056454698	6.38917642975374e-20	postive
ZNF419	SH3BP5-AS1	0.413144173519183	2.25179688048287e-18	postive
ZFP69B	AL603839.3	0.445754180727119	1.85788119231044e-21	postive
IREB2	AC016586.1	0.509019066232878	1.78605935778795e-28	postive
PIK3CA	AC016586.1	0.52062585757963	6.28089822147773e-30	postive
MAPK8	AC016586.1	0.454859926278558	2.22235995548462e-22	postive
ANO6	AC016586.1	0.424158100543421	2.22979253295971e-19	postive
ATM	AC016586.1	0.595105834905528	9.7973023101775e-41	postive
BACH1	AC016586.1	0.580911957554014	1.85225673368533e-38	postive
ANGPTL7	AC016586.1	0.511650508305651	8.45581522572333e-29	postive
[truncated: 5,666 more rows]
