# Supplementary material for: Predictive role of ferroptosis-related long non-coding RNAs in bladder cancer and their association with immune microenvironment and immunotherapy response
Source: World J Surg Oncol. 2022 Feb 24;20:47. doi: 10.1186/s12957-022-02514-4 (PMC8867683; doi:10.1186/s12957-022-02514-4)
Supplement: Supplementary file 2 — Additional file 2: Table S1. The expression matrix of TCGA cohort. Table S2. The downloaded clinical files of TCGA cohort. Table S3. The expression matrix of GEO cohort. Table S4. The downloaded clinical files of GEO cohort. Table S5. The Genome Reference file discriminating lncRNAs and mRNAs. Table S6. The expression matrix of lncRNAs during TCGA cohort. Table S7. The expression matrix of mRNAs during TCGA cohort. Table S8. The expression matrix of lncRNAs during GEO cohort. Table S9. The expression matrix of mRNAs during GEO cohort. Table S10. The detailed list of ferroptosis-related genes. Table S11. The expression matrix of ferroptosis-related genes during TCGA cohort. Table S12. The co-expression analysis results between lncRNAs and mRNAs. Table S13. The expression matrix of ferroptosis lncRNAs. Table S14. Detailed list of 59 differentially expressed ferroptosis genes between bladder cancer and normal tissues. Table S15. Detailed list of 538 differentially expressed ferroptosis lncRNAs between bladder cancer and normal tissues. Table S16. Detailed expression matrix of differentially expressed ferroptosis genes between bladder cancer and normal tissues. Table S17. Detailed expression matrix of differentially expressed ferroptosis lncRNAs between bladder cancer and normal tissues. Table S18. The merged document including both ferroptosis lncRNA expression and clinical information. Table S19. Detailed expression matrix of prognostic ferroptosis lncRNAs. Table S20. Detailed ferroptosis lncRNAs included in risk signature. Table S21. Detailed risk results depending on lncRNA risk signature in TCGA cohort. Table S22. Detailed risk results depending on lncRNA risk signature in GEO cohort. Table S23. The significantly enriched biological activities during high risk group. Table S24. The significantly enriched biological activities during low risk group. Table 25. The infiltration levels of various immune cells from http://timer.comp-genomics.org. Table S26. The detailed [file 12957_2022_2514_MOESM2_ESM.zip › Supplementary table/s-table13.xls]

ID	TCGA-GD-A3OP-11A-11R-A220-07	TCGA-BT-A20Q-11A-11R-A14Y-07	TCGA-GD-A2C5-11A-11R-A180-07	TCGA-BT-A20N-11A-11R-A14Y-07	TCGA-BT-A2LB-11A-11R-A18C-07	TCGA-GC-A3BM-11A-11R-A22U-07	TCGA-CU-A0YR-11A-13R-A10U-07	TCGA-GC-A3WC-11A-11R-A22U-07	TCGA-CU-A0YN-11A-11R-A10U-07	TCGA-BT-A20R-11A-11R-A16R-07	TCGA-BT-A20U-11A-11R-A14Y-07	TCGA-BT-A20W-11A-11R-A14Y-07	TCGA-GD-A3OQ-11A-21R-A220-07	TCGA-K4-A5RI-11A-11R-A28M-07	TCGA-BL-A13J-11A-13R-A10U-07	TCGA-K4-A54R-11A-11R-A26T-07	TCGA-K4-A3WV-11A-21R-A22U-07	TCGA-GC-A6I3-11A-11R-A31N-07	TCGA-BT-A2LA-11A-11R-A18C-07	TCGA-CF-A47X-01A-31R-A23W-07	TCGA-ZF-AA51-01A-21R-A39I-07	TCGA-BL-A0C8-01A-11R-A10U-07	TCGA-BT-A42C-01A-11R-A23N-07	TCGA-G2-A3IB-01A-11R-A20F-07	TCGA-2F-A9KP-01A-11R-A38B-07	TCGA-DK-A3IT-01A-31R-A20F-07	TCGA-FD-A43P-01A-31R-A23W-07	TCGA-DK-A3IV-01A-22R-A21D-07	TCGA-2F-A9KW-01A-11R-A38B-07	TCGA-GU-A762-01A-11R-A33J-07	TCGA-XF-AAME-01A-12R-A42T-07	TCGA-XF-AAN0-01A-11R-A42T-07	TCGA-CF-A47W-01A-11R-A23W-07	TCGA-GC-A3I6-01A-11R-A20F-07	TCGA-FD-A6TA-01A-12R-A33J-07	TCGA-DK-A1A7-01A-11R-A13Y-07	TCGA-FD-A3SR-01A-11R-A22U-07	TCGA-GU-AATP-01A-11R-A39I-07	TCGA-DK-AA6X-01A-12R-A42T-07	TCGA-XF-A9T3-01A-11R-A42T-07	TCGA-PQ-A6FN-01A-11R-A31N-07	TCGA-DK-A3WW-01A-22R-A23N-07	TCGA-XF-AAMY-01A-11R-A42T-07	TCGA-K4-A3WS-01A-11R-A22U-07	TCGA-UY-A9PA-01A-11R-A38B-07	TCGA-G2-AA3F-01A-12R-A42T-07	TCGA-FJ-A871-01A-11R-A352-07	TCGA-ZF-A9RN-01A-11R-A42T-07	TCGA-GC-A3RB-01A-12R-A220-07
MID1IP1-AS1	0.6694423	0.8094928	0.4555609	1.851695531	0.332682852	1.222145	1.416437	1.050328	0.6959612	2.12117	0.4491116	1.341846882	1.719893	0.338716702	1.228728406	0.6990739	1.114042	0.1513659	0.1749107	1.106697	0.417986109	2.867584	0.6610001	0.6001282	1.497161	0.7134615	1.501759	2.128598	0.6612173	0.273158742	0.3976732	2.033238057	0	2.177462	3.319829	0.171443876	0.9647899	0.3944637	1.523941	0.4075097	0.06521287	0.3619847	0.9397809	0.9634388	1.456345	2.069662	0.148305	1.37528	2.981437
AL442125.2	0.07084444	0.2912625	0.08195737	0.378554545	0.037406924	0	0.1737431	0.5557606	0.2504128	0	0.2019928	0.120702016	0.1079358	0.050780494	0.130031489	0	0.0556725	0	0	0.06865505	0	0.4913244	0.1114845	0.6169465	0.2404873	0.09168199	0.03752403	0.7364307	0.05947792	0.393139471	0.08942891	0.186626675	0	0.2331754	0.1194503	0	0.2892831	0.3548286	0.2741636	0.6109395	0	0.1395484	0.3381412	0.3568493	0.3447406	0.2864163	0.08893569	0.5623156	0.2899316
DTX2P1-UPK3BP1-PMS2P11	0.8769384	0.2085742	0.268297	0.464716006	0.260218893	0.3486374	0.3436308	0.4093532	0.2305563	0.3903866	0.5372633	0.333392793	0.5741785	0.187015389	0.452277906	0.4912462	0.3758916	0.3203652	0.2092422	0.2528441	0.415408221	0.6911129	0.4105771	0.9940449	0.6002882	0.4689559	0.6986485	1.130059	0.1825387	0.47256596	0.4940258	1.092062931	0.2211104	1.097283	0.5010131	0.220871405	0.6609285	0.5807866	0.8227144	0.1749984	0.1800296	0.6662077	0.4842884	0.6883965	0.296244	0.8399489	0.1728652	0.4026763	0.4004121
U47924.3	0.2569456	0.1320474	0.1486255	0.068648937	0	0.09968038	0.1050247	0	0.05676387	0.1953299	0.305253	0.164165215	0.3262269	0.322307433	0	0.2591716	0.1009592	1.17284	0.03566509	0.1867536	0.409100504	0.111374	0.5054285	0.1048876	0.2180557	0.04156516	0.3402395	0.4006438	0.05393009	0.267351896	0.4865243	0.203062776	0.2638162	0.08457035	0.1083085	0.139832749	0.1748667	0.70781	1.242954	0.2215815	0.0531888	0.1687093	0.07665024	0.2311171	0.1875508	0.04328345	1.330563	0.05098653	0.197166
AC232271.1	0.567173	0.1905811	0.3596162	0.116564125	0.17277452	0.2538821	0.3566586	0.444936	0.1445754	0.03790458	0.704904	0.315914743	0.5483856	0.594178543	0.420411201	0.422464	1.11427	0.3982902	0.05450256	1.532664	0.289434212	0.8226291	1.247257	0.5758452	0.4813288	0.7763422	2.085562	1.156481	0.4029164	0.484220402	0.7916846	1.390674614	0.9598993	1.428803	0.3310292	0.195881732	0.9204494	1.55147	1.252233	0.5831716	0.3522215	0.1217472	0.4034654	1.083109	0.2547652	1.220003	0.5750847	0.2683788	0.8704354
AC010680.4	0.3272152	0.05605328	0.1261811	0	0.028795753	0.4231368	0.2229116	0.4706054	0	0.07107109	0	0.139374151	0.8031911	0.195453468	0.100097905	0.5720866	0.1714262	0.1572198	0	0.05285048	0	0.7564406	1.401734	0	0.62943	0	0.1155436	0.4251768	0.09157191	0.113489157	0.2065264	0.373528305	0.1919799	0.1794978	0.09195255	0.089037151	0.1484596	0.1092585	0.8442017	0.2821798	0	0.3580801	0.2603003	0.3139447	0.2123043	0.3307238	0.1711562	0.04328691	0.02789857
AC007128.2	0.01616429	0	0.2617983	0	0	0.22575	0.02642817	0	0	0	0.3072525	0.055080178	0.08209094	0	0	0	0	0	0.0717974	0.673584	0.411780201	0.6445951	0.2543696	0	0.4609164	0.2301058	0.3595916	0.8905505	0.16285	0	0.1836417	0.528014945	0	0.2979351	0.3270539	0.19352944	1.254086	0.3238392	0.5421415	0	0	0.0849072	0.732947	0.3489465	0.06292644	1.524844	0.06087628	1.077731	0.3473007
AP003068.1	0.4627028	0.2797512	0.1259492	0.349049559	0.459885119	0.2956513	0.2225018	0.3416293	0.2886192	0.260115	0.1552077	0.649217094	0.1105813	0.780376715	0.149870852	0.3514062	0.3849999	1.778549	0.9973767	0.8968066	1.040047788	0.2359531	0.9993981	0.8592171	1.145674	0.1761171	0.6343216	0.5092743	1.142545	1.51040716	0.7215137	0.114720515	2.395337	0.3941694	0.3212423	0.473991891	0.6297934	0.5452881	0.7724291	0.8449833	2.479048	0.4646484	0.3247772	0.3525386	0.4238281	1.283784	1.503405	0.6481101	0.7797241
AC024267.4	0.05269213	0	0.09143642	0.056311673	0.083466694	0.286182	0.04307509	0.1653437	0.1396876	0.1144472	0	0.134662214	1.418274	0.037769122	0.048356906	0.4677078	0.5797072	0.4050789	0.1170221	0.7404239	0.167789441	0.730867	0.608073	0.2581131	1.752904	0.4773337	0.2232746	1.095473	0.08847606	0	0.09977211	0.777323345	0.4018938	0.7284035	0.4442192	0.946296979	0.03586012	0.8445174	0.4758023	0	0	0.2075845	0.6916252	0.9479092	0.4102535	1.562209	0.1322958	0.1254704	0.4312861
LINC02446	0.102349	0.03506559	0.2960096	0	0.61247373	2.249986	0.5020134	0.2408723	0	0.02964025	0.3242434	0.726576076	0.9182837	0.489084024	0	1.70683	0.965161	0.1311373	0.6819099	0.03306199	1.195016506	0	0.05368722	0.03713762	0.06948641	0.220755	7.137779	0.4610327	0.02864259	14.317546209	0.236863	0.449366071	0	0.2919528	0.6327564	0.111399016	0.3250546	0.2392232	0.3080655	1.471041	0.1694933	15.52364	0.0407094	1.031081	3.552734	0.06896429	0.04282848	0.9477738	0.1221687
SLC25A5-AS1	0.3526505	0.6454814	0.3744369	0.495616209	0.112232975	0.2623724	0.6239634	0.560874	0.6147165	0.6841143	0.1836498	0.296300806	0.3434696	0.477850251	0.602938833	0.1715183	0.6605501	0.3992307	0.3862302	0.4307012	0.358936195	0.4104122	0.4459863	0.189311	0.3476512	0.3250897	0.7215632	0.4167981	0.2676798	0.281482731	0.4207681	0.437771987	0.3514516	1.093924	0.3991161	0.120933657	0.3813692	0.6290828	0.9472136	0.416595	0.5120008	0.1332198	0.2305759	0.3962848	0.2726881	0.5143034	0.5215432	0.3834387	0.2668979
AC244517.7	0.07440446	0.2294241	0.1291137	0.159030955	0	0	0.7298955	0.1751065	0.4602437	0.3878553	0.2121432	0.570453498	0.3778658	0.159996834	0.751111541	0.1801177	0	0	0.2065528	0.4686828	0	0.7095194	0.0390289	0.0404968	0.05051441	0	0.3940966	0.1160156	0.1874003	0.103223806	0.2348071	0.11760294	0	0.881614	0.1881793	0.121475309	0.4557299	0	0.3839209	1.154952	0.06160813	0.4396827	2.042016	0.3212412	0.07241284	0.4010788	0.09340482	1.29926	0
AL731568.1	0.06823266	0	0	0	0.108083599	0.2647042	0	0	0	0.08892074	0	0	0	0.244542012	0.062618851	0.1101181	0.1608602	0	0.1894194	0.16531	0	0.1183028	0.2863318	0	0	0	0	0.07092811	0.1718556	0.094661463	0	0.035949286	0	0.1347475	0.05752331	0	0	0.3417474	0.08801873	0.4707331	0.1129956	0.08960253	0.0814188	0.2454954	0.1992187	0.0459762	0.08565695	0	0
AC093799.1	0.3586347	1.10584	0.1778106	0.438022976	0.054104132	0.5565201	0.8795367	1.004792	0.3621888	0.8012097	0.09738522	0.480093313	0.3122296	1.028261083	0.329128146	0.6201285	0.2013071	0.1969328	0.1991198	0.6951027	0.163144751	0.1332441	0.1074983	0.2230827	0	0.2320601	0.9497863	0.3195446	0.1290403	0.035538992	0.7437453	0.296923685	0	0.1349029	0.1295767	0.167291256	0.383542	0.3079274	0.3965411	0.1767285	0.08484442	0.3027573	0	0.2212007	0.1495864	0.2416534	0.09647522	0.2033286	0.2358829
AC019080.1	0.1817	0.1443112	0.2102022	0.23390036	0.246392223	0.1858356	0.2599402	0.1554983	0.2007039	0.1399221	1.06753	0.189965549	0.3082892	0.130240532	0.208438428	0.04665161	0.3667041	0.2063524	0.07795489	0.04001926	0.122732053	0.2971345	0.3595818	0.3304011	0.2747544	0.4756315	0.2712237	0.2532681	0.08320772	0.214839674	0.3075576	0.193637862	0.2204783	0.2854294	0.1879956	0.047194284	0.2445049	0.161328	0.2663515	0.2920173	0.2188373	0.1464179	0.2118864	0.1426345	0.2170265	0.1530403	0.1088659	0.09833269	0.1563269
AC073569.3	0.3039455	0.2677736	0.05023193	0.232017302	0.068780472	0.5053445	0.2484713	0.2384392	0.03836971	0.2640677	0.123802	0.184946638	0.1984627	0.311235288	0.199241798	0.2452629	0.1706093	0.083451	0.07232377	0.2945523	0.092177582	0	0.3188695	0.1181652	0.2358327	0.1966727	0.114993	0.1805443	0.2551795	0.090358669	0.1918394	0.091507273	0.152852	0.1143312	0.07321149	0	0	0.2174756	0.2800596	0.3744468	0.03595313	0	0.1036239	0.3124487	0.04225852	0.02925758	0.02725448	0.1033935	0.044425
ITPRIP-AS1	0.1241634	0.03190454	0.07182008	0.132692495	0.163900357	0.2890104	0.1268774	0.09740375	0.05485984	0.1887779	0.1180056	0.185101729	0.2522274	0	0	0.1753347	0.1707523	0.05965784	0.01723439	0.1052855	0	0.02690954	0.09769498	0.06757957	0.1053707	0.1807692	0.06576538	0.04840063	0.05212112	0.02153201	0.0587756	0.179897159	0.5463578	0.4086681	0.07850666	0.084463964	0.1901263	0.124376	0.04004206	0.214149	0.1799164	0.06114386	0.1481583	0.02233648	0.09062991	0.0209158	0.05845144	0.2217433	0
SMC5-AS1	0.5293849	0.1674199	0.2072827	0.121853751	0.111809253	0.2654031	0.2396851	0.2938989	0.2303027	0.3679434	0.1857711	0.166513012	0.5956064	0.116756032	0.149486145	0.4468928	0.3584108	0.234792	0.3074888	0.1499611	0.242054882	0.7625258	0.3332269	0.2039096	0.3981136	0.3478167	0.2415738	0.6688232	0.2598315	0.214680534	0.1233706	0.523499114	0.4587242	1.318865	0.2059828	0.177290696	0.609701	0.4568663	0.4622678	0.4214071	0.1348737	0.2352929	0.5053519	0.4454026	0.5706992	0.1646342	0.1431385	0.2585786	0.1333239
ATP1A1-AS1	0.7168316	0.3343357	0.6062778	0.36050467	0.286258841	0.9067143	1.388672	0.7749899	0.4897211	0.6280163	0.5381544	0.749206941	1.42559	0.379965359	0.486480705	0.6610667	1.514799	0.382048	0.4882983	0.5896011	0.677756483	0.9399728	0.6129982	0.5049085	1.128744	0.6236464	0.8487025	1.051975	0.5866488	0.476349727	0.6843604	0.545879227	0.8976894	0.9437439	0.3656404	0.21636245	2.82049	0.277569	0.9946331	0.3740203	0.1795609	0.482534	1.265072	0.5635008	0.6683311	0.9984952	0.6503377	0.8606311	0.8998141
AC009121.3	0.05408763	0	0	0	0.014279538	0.0419659	0.02210794	0	0.07169354	0	0.07710775	0.069114305	0.08240581	0.0387694	0	0.02182248	0.1275129	0.1299397	0	0.09172816	0.08611659	0.2813337	0.4965046	0.2649489	0.05508147	0.3324833	0.3867545	1.419663	0.3405722	0.075037579	0.1365526	0.356209817	0.04760049	0.4450563	0.1367952	0.044152669	0.4233132	0.1354506	0.5232894	0.2332171	0.02239273	0.07102739	0.1290804	0.4086657	0.02631992	0.4191182	0.05092482	0.1073278	0.09684244
AL731571.1	0.2645964	0.1738292	0.867815	0.163249904	0.365840815	0.5121842	0.4504473	0.2910269	0.1446286	0.1113857	0.2333262	0.446161616	0.7674686	0.25809364	0.190256096	0.6955615	0.4158617	0.1048518	0.1363066	0.7586838	0.12160716	0.1749913	0.497942	0.3682016	0.2555687	0.3141814	0.225393	0.3289246	0.3252	0.052981121	0.5406099	1.026144146	0.1728455	0.5027792	0.03219525	0.068286967	0.44183	0.2623169	0.4081812	0.3011027	0.05872522	0.1898524	0.4231438	0.6752299	0.546885	0.4778882	0.1095803	0.090936	0.1841984
AC027644.3	0.9835549	1.311466	1.230096	1.02270894	0.645655589	1.072504	1.912317	1.126089	1.033571	0.6928474	1.111625	1.222839277	0.9720039	1.333785695	1.512520678	1.115415	1.587616	4.036062	1.121689	0.6955484	1.297933166	2.120105	2.286799	0.7523535	0.3970414	2.820908	1.914871	1.13294	1.249784	1.143245347	1.275125	1.176451669	2.277047	0.7349422	0.5826688	3.240504708	1.157825	2.290014	1.097311	1.833915	7.219544	0.6981597	2.410698	1.645039	0.2587102	1.826997	2.536184	3.08052	0.6527364
LINC00921	0.3599632	0.6166315	0.5482974	0.269282966	0.215408103	0.2792909	0.6179565	0.9601058	0.2862803	0.3492217	0.6500108	0.42930401	0.6885794	0.455831066	0.803845393	0.1549149	0.3677362	0.9224243	0.3330957	0.4476765	0.203776696	0.9361642	0.1951129	0.2612274	0.2769696	0.3881997	0.7626439	0.7982574	0.1410311	0.091554664	0.507404	0.663779963	0.4716653	0.6871684	0.2427726	0.31343386	0.8410855	0.2764443	0.9286903	0.2069471	0.3079907	0.2599853	0.5870203	0.6993634	0.1401312	0.2829734	0.2410056	0.2000003	0.2884925
AL450998.3	0.2221456	0.07941795	0.06704145	0.06193182	0.163194719	0.3447199	0.07895695	0.2576148	0.01706989	0.1174782	0.3121028	0.148102082	0.2844963	0.069231072	0.088638556	0.8261368	0.2580618	0.389819	0.02145023	0.3650406	0.22554345	0.2176987	0.5471684	0.2943877	0.4721268	0.6624667	0.1637056	0.4016021	0.1946127	0.107196542	0.1950752	0.33585497	0.2493359	0.4196245	0.2117068	0.252300968	0.3286593	0.232201	0.5731265	0.09995019	0.03198961	0.1395181	0.2996509	0.6672094	0.319599	0.3254023	0.266749	0.1073278	0.1877557
SMIM25	0.2839269	0.1241817	0.3005103	1.381577364	0.816572843	0.2343567	0.1382761	0.3886016	1.366594	0.2729176	0.5971053	0.432281639	0.2392996	2.442187495	0.931388341	0.1949867	0.1329235	1.520946	0.167703	0.05268876	1.56457436	0.8169697	0.1014019	1.131069	0.09022933	1.039773	1.900636	0.8037941	1.744686	2.966831591	3.157048	3.004544788	0.06379747	1.527028	1.242654	0.138078421	1.323825	1.137652	1.246842	1.812928	1.470602	3.371519	1.124516	1.451898	0.6819984	0.5942953	0.2350936	0.4603142	0.278132
AL049840.4	1.134703	0.5120231	0.7043738	0.591535701	1.461317201	1.717856	0.9954774	0.8250189	0.6847738	0.7934722	1.999036	0.660138503	1.911507	1.031555911	0.457176133	2.054577	1.304922	0.4255221	0.6453714	1.153276	0.23500976	1.39155	0.9581412	2.138988	0.4885263	2.292221	1.260667	2.100135	1.719412	0.88309413	1.292624	0.904040541	0.6170269	1.020219	0.606629	0.692825531	1.205436	0.3881228	1.642248	1.33653	1.512451	0.5814953	1.122819	1.155067	1.292874	2.163201	1.493953	0.7908154	0.339789
AC080023.1	0.05531689	0.03790402	0.2773078	0.157644633	0.175248875	0.1144524	0.06029439	0.11572	0.03258797	0.1601976	0.1051469	0.219909153	0.1498287	0.026433682	0.101531437	0.2083055	0.144901	0	0.06142567	0.1965603	0.039143905	0.06393948	0.1354104	0.7627318	0.2754073	0.3340741	0.1757975	0.4791843	0.4644167	0.434876881	0.1163801	0.349733275	0.02163659	0.242758	0.2487185	0.04013879	0.3011714	0.3694106	0.4757177	0.6360466	0.4885686	0.2421388	0.5720609	0.1592204	0.3230172	0.2236401	0.02314764	0	0.1131925
AL049840.5	1.017795	0.6475943	1.149415	0.932322226	2.277597988	2.143455	1.228239	0.9885445	1.242023	0.8632055	1.612196	1.032189909	2.018335	1.320126632	0.622703989	3.324268	1.751998	0.7917601	0.5112774	1.502995	0.514444441	1.680635	1.423692	3.112753	0.7897114	2.947929	1.617279	2.267146	1.627612	0.571532136	1.621283	1.021406873	0.8530693	1.052839	0.653751	0.659399522	0.8905753	0.4369445	2.563347	3.343669	3.21048	1.081976	1.040988	1.639154	1.55658	2.351332	1.399391	1.038673	0.3471112
AC004975.2	1.310309	0	1.364264	0	0.415117541	0.609991	0.2570782	0.1644658	0.0463153	0.09107163	0.4483167	0.178596258	0.7719164	0.375685781	0.048100144	1.099621	1.194446	0.50366	0.6111039	0.3555481	0.055632841	2.408142	0.1649575	0.570539	0.0355836	0.5426276	1.193729	0.653794	0.4840345	0.10907011	0.5623733	2.09867476	0.3690091	1.173058	0	0.114093623	0.1070091	0.4200166	0.9465518	2.44073	0.5207796	0	1.313365	0.829731	1.581291	1.130119	0.2631867	0.0416014	0.05362451
SOX2-OT	0.08479377	0.03588656	0.07068599	0.021321988	0.007901008	0.0832055	0.06116271	0.06847548	0.03085346	0.02816747	0.04503472	0.048864291	0.05699492	0.051841094	0.041197445	0.02012432	0.1038714	0.03115532	0.02353944	0.03746135	0.002647175	0.008648038	0.3283568	0.06515504	0.04402249	0.004841217	0.2536237	0.05055286	0.002093799	0	0.0928708	0.021023399	0.01024248	0.03283387	0.004205005	0.035287926	0.1985806	0.004996408	0.4182261	0.01720551	0.03510533	0.02947511	0.01785536	0.03050808	0.04611638	0.05377441	0.0046962	0.1840951	0.08675483
AC079313.2	0.1762677	10.67269	0.1297658	7.672038785	0.067688719	0.2237954	3.982301	5.078594	12.74422	17.98714	1.340206	0.409524698	1.350911	1.263467062	12.823581616	0.2327495	0.07555553	0.3695687	0.01779394	0.01552912	0	0.1389161	0.05043345	0	0.02175837	0.767291	0	0	0.08072004	0.022231101	0.7484348	0.033770541	0.09401611	0.02109682	0.4052779	0.06976504	0.807008	0.03210354	0.08268426	1.492438	0.6103473	0.02104302	0.03824216	0.6687889	0.03119081	0	0.1408148	0.05087617	0
AC011337.1	0.4240628	0.04588021	0.1239367	0.009540898	0.14613172	0.1939515	0.09487687	0.08404267	0.0394455	0.003878163	0.7296992	0.121684517	0.55314	0.115186144	0.040965603	0.07203985	0.385864	0.120107	0.07930831	0.2033158	0.0758096	0.1315704	0.2341499	0.2623929	0.2303226	0.2137404	0.0851163	0.2644889	0.1199241	0.142434537	0.3493578	0.075258318	0.07856879	1.210628	0.2333188	0.082594909	0.01822736	0.07154338	0.4376258	0.1077847	0.1034913	0.193441	0.3728525	0.1863012	0.2954147	0.1744517	0.1513006	0.0354308	0.04567056
PSMA3-AS1	5.641614	2.711348	4.517511	2.947299284	3.330241114	7.070594	3.842468	5.22058	2.776105	3.7121	3.004746	3.598953232	6.726879	5.219897607	3.477311243	6.395602	6.22217	6.057006	3.408598	7.330356	2.384275357	5.419158	7.788765	2.701879	4.447518	5.371644	6.994653	7.248022	3.838827	2.700426157	5.247204	3.154512216	3.435439	6.230332	3.130327	3.451971181	3.498078	3.867608	11.68329	5.445929	2.895807	2.8894	4.154062	5.024541	4.94018	6.60903	3.549925	2.271485	3.860328
AP005432.2	0.2021364	0.1038803	1.519987	0	0	0.5097138	0.1652437	0.03964299	0.1339666	0.08780797	0.04802786	9.427733756	2.720376	0.253555847	0.231882092	0.8155501	2.978384	2.039565	1.823727	2.644508	3.486546244	119.9911	4.771383	0.1375233	11.4247	2.125426	38.86465	34.72258	15.61285	1.016560723	0.2551623	0.106498225	0.6226241	0.5655101	1.065065	18.205818247	1.203701	185.1195	2.868269	2.004632	2.008467	0.06636092	9.406789	14.94539	0.3934513	374.9655	1.52253	0	0.7238394
Z97989.1	0.4648051	1.822947	0.4245128	1.320265658	0.167921704	0.4840119	1.709873	0.7100697	0.9727934	1.168959	0.2673769	0.823176782	0.7392186	0.429610114	1.80728194	0.207273	0.5767312	0.4113951	0.2037374	0.3733916	0.116849648	0.265094	0.1411553	0.0599172	0.1577819	0.4748832	0.1425324	0.5785285	0.1848459	0.13575572	0.4554927	0.193333209	0.2296463	0.1449328	0.2371738	0.173072628	0.4328691	0.281811	0.504917	0.4430258	0.1114087	0.09637546	0.5254388	0.5809145	0.0952344	0.1813221	1.097902	0.1165045	0.2377774
USP3-AS1	0.1593413	0.4031382	0.2646879	0.174653201	0.142381651	0.1902014	0.3406783	0.3525645	0.3177147	0.2094283	0.1941524	0.243635554	0.4647833	0.199142491	0.277465095	0.2835297	0.3339121	0.1177847	0.1088848	0.2969558	0.398978352	0.396693	0.4843504	0.2134798	0.7822206	0.2855196	0.3981854	0.3652485	0.2263903	0.124700282	0.2527156	0.288447387	0.1582086	0.3227395	0.3651079	0.080044988	0.2446879	0.360155	0.5586663	0.2254947	0.1150223	0.2253415	0.2242612	0.3351581	0.2783419	0.9745583	0.1025803	0.09728804	0.2633505
MIR3945HG	0.03003344	0	0.1042338	0.192579067	0.253729721	0.1165128	0.07365578	0.1178032	0.0265397	1.330745	0.02854394	0.230264191	0	0.602773738	0.110249822	0.3635236	0	0.8081036	0.1500755	0	0.191273156	0.02603621	0	0.1144261	0.0407804	0.09716804	0.1749853	0.1092696	0.7312286	0.145832415	0.3032964	0.158235193	0	0.09885125	0.1012784	0.032689096	0.04087908	0.1203394	0.07748505	0.05179974	0.07460458	5.975107	0.07167497	0.1296694	0.02922952	0	0	0.07151559	0
AC018638.7	0.4120297	0.3551886	0.4920385	0.085225745	0.26668383	0.4743766	0.2607706	0.4587769	0.3523538	0.1501169	0.3536989	0.158516203	0.6885028	0.495406115	0.170768464	0.5791577	0.5013523	0.4853492	0.3689768	1.004681	0.084647815	0.6452492	1.380446	0.6076702	0.2165681	0.6536251	0.9151955	0.3454085	0.06695271	0.073757764	0.6711182	0.252096786	0.5302711	0.6299504	0.1120517	1.02712426	0.3256382	1.171635	2.057458	0.4584789	0.1320648	0.104724	2.378978	0.7077495	0.6209044	0.6627341	0.2502813	0.2742929	0.06799338
AP005131.7	0.07269961	0.09962989	0.02803452	0.051795679	0.153545932	0.4136491	0.1188619	0.1140628	0.08565677	0.105269	0.04606273	0.082575193	0.07384154	0.660063316	0	0.3910903	0.3046953	0.372593	0.2690934	0.0234843	0.411555553	0	0.5084616	0	0	0.03136094	0.2310399	0.1259525	0.0406903	0.100858612	0.3976732	0.102140687	0.2843564	0.0319042	0	0.079127943	0.1319371	0.09709877	0.2500827	0.2507752	0	0.2227598	0.05783267	0.06975123	0.1886763	0	0.03042154	0.3462244	0.02479366
AC068620.2	0.1850811	0.3804616	0.3058766	0.226051143	0.251294369	0.08205832	0.2161446	0.3733521	0.2803729	0.2526831	0.1507732	0.405429451	0.1074219	0.265328083	0.291177656	0.512049	0.4986665	0.3557099	0.11744	0.7686913	0.224518253	0.3667386	0.6657215	0.6044148	0.3231118	0.2053022	0.8402702	1.071901	0.2219801	0.330131851	0.4338899	0.39004975	1.396139	0.5569562	0.4903862	0.345336949	0.5758111	0.5297085	1.773577	0.9120454	0.4378578	0.03472098	0.6940953	0.7610357	0.05146484	0.320684	0.2987286	0.2518371	0.1893616
ZFAS1	29.96944	9.593807	21.47436	11.767156233	19.99997942	34.35693	21.30494	28.32645	9.344932	15.47908	36.47595	23.742135007	26.68545	42.906733057	12.261569415	38.19251	49.35383	69.05497	48.02004	65.22578	42.419235446	15.50832	33.10997	23.29633	84.76615	22.26258	35.95742	37.37716	32.70936	73.044717822	45.5225	13.869981293	102.0452	50.63261	44.07573	23.041965162	26.90113	25.3391	54.07285	41.76135	70.23684	81.38981	28.48286	33.11778	26.99575	36.34895	61.0663	66.4275	60.33905
AL035530.2	0.2049078	0.4056177	0.4389823	0.37308287	0.208374395	0.4710677	0.5707725	0.6429846	0.4560312	0.3428606	0.2163839	0.271533136	0.4470864	0.293751235	0.543253033	0.2449576	0.4532557	0.3063007	0.2696727	0.1985753	0.177220968	0.05263291	0.1194272	0.1652253	0.3091451	0.1571423	0.3858955	0.4260049	0.140174	0.063172334	0.3448811	0.991618021	0.133579	0.3596949	0.1279606	0.272587854	0.2375848	0.06081737	0.4699144	0.3926797	0.2010869	0.1694227	0.2173394	0.5024162	0.1477207	0.07159184	0.4573054	0.4578073	0.01552939
AC022211.2	0.6195183	0	0.3344592	0	0.239884288	1.69839	0.1012895	0.2268	0.03649671	0	0.5102877	0.351837118	1.489224	0.118416997	0.075806363	1.832997	0.5842118	0.07937738	0.20638	0.6403974	0.394550904	0.1790216	1.473191	0.4720673	0.6168817	1.202607	0.8094095	0.7942564	0.3814219	0.05729857	0.2867462	0.304641367	0.02423177	1.223439	0.5222828	0.337149044	0.3935111	0.4137193	1.331943	0.3561684	0.1367924	0.271182	0.5421107	1.456264	0.9245009	1.36364	0.3110888	0.09834641	0.718359
AC027801.1	0.6627666	0.02898755	0.2854848	0.090420457	0.111686386	0.2188222	0.06916628	0.1880588	0.1619933	0.07963347	0.1742268	0.060063622	0.4869791	0.293124358	0.090588604	0.2617139	0.3324443	0.8401528	0.1722454	0.4782968	0.239486136	1.356933	0.2588917	0.03837554	0.6510105	0.118619	0.1344432	0.307828	0.9234373	0.303232218	0.320411	0.274892205	0.3474836	0.2042173	0.2615393	0.498820038	0.5854079	0.4378923	3.71087	0.340497	0.1401145	0.3055446	0.9927666	0.4363271	0.2470312	1.311241	0.2124292	0.4812886	0.1009928
AC004846.2	0.2477276	0.1958618	0.2204516	0.203649678	0.221360405	0.3844173	0.03115598	0.08969419	0	0.03311163	0.1086654	0.064933646	0.1741976	0.382454894	0.104928885	0.1845222	0.1197998	0.512735	0.1269622	0.4062753	0.242722435	0.1321581	0.5797575	0.3733837	0.1034993	0.3452529	0.4239201	0.8319676	0.3199713	0.26436985	0.2886586	0.120478687	0.1118029	0.2759693	0.1606507	0.228150537	0.1296872	0.4199491	0.7374542	0.262932	0.1893439	0.3002895	0.272863	0.191973	0.2596424	0.3081648	0.4784442	0.2420056	0.2339602
LINC02323	0.3048123	0.03797496	0.1068565	0	0.653536058	0.2579999	0.01510181	0.01449207	0.04897344	0	0.368703	0.094423162	0.1970183	0.119174186	0	0.5068316	0.05806888	0.337292	0.1435948	0.04475641	0.117651486	0	0.09690269	0.6334478	0.03762583	0.1195355	0.1859113	0.432073	0.3412096	0.358804146	0.9910821	0.087596949	0.6394738	3.137439	0.015574	0.020106955	0.01257229	0.1110306	0.357456	2.963152	3.7629	0.9339792	0.06613056	0.132932	0.8090543	0.08713392	0.4058419	0.117304	0.009450358
AC012213.3	0.01905597	0.2350342	0.04409032	0.081459871	0.100618366	0.08871169	0.1246239	0.08969419	0.03367843	0.03311163	0.07244357	0.194800937	0.135487	0.16390924	0.13990518	0.06150738	0.05989988	0.2197436	0.08464146	0.1477365	0.080907478	0.03303951	0.1399415	0.06223061	0.1552489	0.2466092	0.04037334	0.09904376	0.2239799	0.15862191	0.5051525	0.020079781	0.08944236	0.3010574	0.1927808	0.352596285	0.2074995	0.1527087	0.4424725	0.262932	0.09467196	0.200193	0.3183402	0.6033436	0.1112753	0.1540824	0.2392221	0.2117549	0.07798674
AC018752.1	0.8625139	1.920777	0.08315092	2.150777863	0.075903369	0.8922846	3.055404	0.9021668	0.7621789	1.498703	0.2732459	0.734758875	1.679118	0.206080064	1.319251516	0	0.1129665	0	0	0.4179293	0	0.8723394	0	0.1564828	0.7807664	0.558103	0.228423	0.2241466	0.3620646	0	0.5443876	0.378689077	0	0.4731424	0.1211899	0.078231671	1.076152	0	0.5563125	0.2479347	0.1190293	0.1887743	0.1715328	0.2068835	0.5596177	0.2905874	0	0.1141009	0.2206154
ZFHX4-AS1	0.006577738	0.865377	0.6239828	0.731076108	0	0.08165732	0.333387	0.2373649	0.9416346	0.4686082	0.0375091	0.112068953	0.227156	0.13201575	0.63987508	0.02123111	0.01033812	0.07585106	0.0438248	0	0.069819092	0	0	0.02148076	0.008931468	0.02553737	1.212438	0	0	0.009125516	0.06642609	0	0	0.07793923	0.1330881	0	0.09848391	0.06588999	0.01697029	1.928626	0.05446477	0.1036539	0.2040715	0.2745273	0	0	0.0247724	0	0
AC007292.2	0.2206265	0.08398712	0.1796097	0.03493064	1.23397431	0.2155616	0.1068795	0.1538463	0.0722079	0.106489	0.2019185	0.111376253	0.1825935	0.222571019	0.04499434	0.3164983	0.2183271	0.3297972	0.2268433	0.6572622	0.190815733	0.3258549	0.4200561	0.2846398	0.5103851	0.581614	0.3549044	0.6625437	0.4116187	0.215391396	0.1753537	0.473570336	0.23971	0.2044017	0.2755532	0.25792274	0.4448872	0.3928963	0.3162262	0.0845605	0.3518328	0.1609582	0.4875243	0.4115977	0.07952624	0.6276816	0.4103214	0.2724065	0.2424497
AC092794.1	0.5851361	0.8367541	0.2943143	0.435012508	0.107464564	0.513217	1.123061	1.277295	0.4496244	1.016732	0.3868636	0.433448821	0.6976884	0.765895497	0.840512821	0.5337509	0.8796637	0.293369	0.2260014	0.3944716	0.486070444	0.6175324	0.5604872	0.1938558	0.3454422	0.4609304	0.3503532	0.8727083	0.04271782	0.070589476	0.4496031	0.268075429	0.4776406	0.6028907	0.2573723	0.166141488	0.2423947	0.4587166	0.7219955	0.3510278	0.2527839	0.0334085	0.7892867	0.4759742	0.346636	0.3428465	0.2874365	0.04038624	0.1822036
AC011445.2	0.3423465	0.527808	0.8911087	0.182931561	0.361528186	0.6640557	0.8395907	0.2685641	0.1512609	0.3717881	0.162684	0.583276795	0.3477239	0.736170404	1.099630454	0.4143749	0.4035452	5.592664	0.1900764	0.4147082	7.26764286	0.890348	0.9876793	0.4658303	0.8134864	0.664562	5.802559	1.601417	0.862258	2.137269784	3.025075	5.952204274	2.008575	0.225358	0.8658422	8.38390282	2.446365	4.458124	1.54567	3.837972	1.98428	1.236308	1.021265	0.4926936	0.1665914	0.922713	2.148851	2.173854	0.5253962
SIAH2-AS1	0.1342992	0.4141079	0.07768295	0	0.354559956	0.1563016	0.2195755	0.2107102	0.1780146	0.4667163	0.1276387	0.05720345	0.3069196	0.048132079	0.184874702	0.1083702	0.1055379	0	0.1491302	0.1301488	0	0.2328499	0.1056701	0.3289332	0.04558897	0.08690039	0.7113398	0.4537148	0.1127518	0.419215048	0.3814417	0.035378662	0	0.2210144	0.05661024	0.036543593	0.1827972	0.06726457	0.6063512	0	0.3892069	0.04409013	0.1602529	0.2899184	0.3267609	0.04524641	0.08429732	0.1065977	0.1717565
SNHG14	0.8675882	2.099701	0.6627201	2.641806235	0.379220065	1.710047	1.996334	1.848402	1.499697	2.194803	0.4224766	0.951873664	2.378008	0.989548315	2.552471946	1.429569	2.076221	0.1859616	1.100063	1.014189	0.162435484	2.180898	0.3058027	0.02115361	2.517146	0.2640586	0.6870489	0.738996	1.772199	0.139852974	0.8646971	0.337866078	0.3092607	0.2585058	0.3440357	0.312858236	0.2408069	1.249876	0.1566735	0.5544143	0.261472	0.03934152	1.12269	0.5995396	0.8699758	1.58656	0.3481387	0.01413899	0.1466306
PRR7-AS1	0.1131595	0.1968291	0.1208401	0.018605032	0.055153771	0.1891056	0.05692698	0.1229143	0.04615193	0.06806279	0.09927453	0.103813668	0.1326196	0.149744244	0.111837783	0.2669117	0.1504892	0.5018834	0.04832923	0.236196	0.258704159	0.1811055	0.2830915	0.07580354	0.1891098	0.1577081	0.2120847	0.4252768	0.07307987	0.096609229	0.2087726	0.165100423	0.214496	0.09168003	0.05870692	0.18001103	0.1303276	0.1743896	0.1796596	0.2402095	0.1441507	0.3200617	0.1038676	0.2630741	0.1355453	0.3753777	0.5463715	0.0690911	0.5165418
AC006547.1	0.5355677	1.799095	0.7026931	0.935315271	0.455219324	0.6993236	1.131923	1.127211	1.061963	0.5390681	0.5214212	0.712179165	1.041523	0.870772359	1.87011322	0.8116289	0.6159092	0.627631	0.4786704	1.19627	1.123086451	1.007844	1.336142	1.329517	1.481028	1.124166	0.7057232	0.9980308	0.8663785	0.878927713	1.154252	1.163094975	0.5364766	0.6707059	0.6717566	1.606596248	0.9601085	1.099139	1.550248	1.03636	1.481802	1.17503	0.8884598	1.973926	0.6737876	2.086025	1.721829	0.7568812	1.136002
AC139100.1	0.3913901	0.1227296	0.1458121	0.05671534	0.315243832	0.5044086	0.3145331	0.2289774	0.1406889	0.1095042	0.1008757	0.158232123	0.2493034	0.275789047	0.255693641	0.3961191	0.4483232	0.4972289	0.3977808	0.3278648	0.32390178	0.3105448	0.7029049	0.5054843	0.7566298	0.5408498	0.3724495	0.1654989	0.03341636	0.128844768	0.3098359	0.167763333	1.626883	0.5240179	0.3914781	0.158846745	0.07223437	0.1594821	0.136918	0.02288286	1.516024	0.243918	0.0949886	0.4009758	0.4390191	0.4738102	0.6245819	1.221575	1.235262
AC007991.2	1.016132	0	0.5037968	0	0	0	0	0.9110116	0	0	0.8277744	0.247320798	0	1.040502286	0	0.4685415	0	4.742798	0.1611922	0	0	0	0	1.106119	0	0	2.152849	4.22509	0	1.208325728	0.7329663	0.611842745	0	17.39123	0.4895121	0	0	0.2908203	0.3745111	0.5007308	0.480785	5.909374	0	1.044559	1.41276	0	0	0.4608783	0
TBL1XR1-AS1	0	0	0.02003402	0.037014222	0.018287829	0.0537458	0.08494105	0	0	0	0.06583469	0.029504937	0.08794772	0.074478058	0	0	0	0.0332828	0.01922995	0.1006941	0.183816113	0.06005076	0.01816784	0.01885114	0.09405724	0	0.03669016	0.07200655	0.1453905	0	0	0.072991766	0.06096203	0.0911975	0.02919897	0.037697601	0.09428486	0	0	0	0.05735681	0.04548245	0.04132837	0.09969123	0.06741593	0.04667525	0.02173983	0	0.01771804
AL355916.2	0.07490635	0	0.05777096	0	0.237310028	0.1549837	0.2041164	0.1175251	0.0882568	0.02169286	0.2847656	0.170163382	0.4057757	0.071589365	0.183315894	0.3223692	0.117729	0	0	0.2903657	0.053005996	0.2597474	0.3143373	0.1358999	0.1695172	0.2908159	0.2116026	0.545058	0.5450304	0.034640029	0.1575939	0.342033507	0	0.2958536	0.08419938	0.054353202	0.3738403	0	0.3220921	0	0.04134914	0.03278878	0.2383525	0.2515396	0.5346095	0.2691895	0	0.07927417	0.07663874
AC092916.1	0	0	0	0	0	0	0	0	0	0	0.06847769	0	0.3293225	0	0	0	0.1698621	0	0	0	0	0.1249231	0.1133832	0	0.09783326	0	0.1526525	0	0	0	0	0	0	0	0	0.039211008	0	0.2165232	0	0	0	0	0.1719502	0.2592336	0.1402448	0	0	0.05718927	0
AC005034.6	0.603698	2.808558	0.8454272	2.512757338	0.469753899	0.3944434	1.610417	1.196436	2.133883	2.125575	0.6039556	1.569903261	1.742724	0.409948969	2.274434909	0.5127815	0.3995039	0.3053304	0.3881065	1.631957	0.674518356	0.7161634	1.26668	0.7263354	0.5608617	0.699026	1.077085	0.6936039	1.387138	0.617127732	1.042826	1.171823283	0.1864182	0.5438091	0.8035982	0.760828186	1.600162	0.9548393	0.9017198	0.8768162	0.05261811	0.2920735	1.213245	1.280369	0.9276924	0.6422855	0.4387621	1.260987	0.845219
AC010719.1	0.3964254	0	0.09172203	0	0.104659264	0.03075814	0.03240723	0.1865927	0	0	0.791206	0.202624268	0.4227848	0.369399205	0	0.3198878	1.433026	1.904738	0.04402036	0.59547	0.757410973	0.0687328	1.434821	0.1510363	0.1345698	0.4873751	1.826772	1.689551	0.4326681	0.714966495	1.526277	4.636735981	1.046637	0.8089658	0.7018306	0.302034994	0.9712476	4.84467	4.551287	0.1367458	0.2297728	0.2602911	1.46641	0.9698875	0.03858141	0.2671174	0.1741806	2.863368	0.7300686
MIS18A-AS1	0.1540337	0	0.133647	0.082307308	0.020333022	0.2689037	0.4722015	0.2114637	0.03402879	0.03345609	0.1463944	0.131218317	0.332463	0.193216809	0.141360631	0.1553681	0.5144457	0.3330444	0.0641415	0.111955	0.245247506	0.5007484	0.5251899	0.251512	0.287584	0.3488446	0.5507102	0.4203113	0.16165	0.106848049	0.1458308	0.344907451	0.2711185	0.2027929	0.4869659	0.230524015	0.3144872	0.5400409	0.2980504	0.06641683	0.09565684	0.05056892	0.4135525	0.2493901	0.1499106	0.2854231	0.1933686	0.4279156	0.2363941
AC023906.5	0.5596153	0.04793217	0.1888246	0.199352189	0.221613931	1.194045	0.4956009	0.1463357	0.1648387	0.1620645	0.4432178	0.397271203	0.8762917	0.1671358	0.171191063	2.483639	0.2198844	0.1344415	0.07767687	0.3615472	0.049500087	0	1.345421	0.5837917	0.918169	0.512986	0.1235043	0.4120532	0.2740668	0.097046633	0.08830224	0.270270693	0	2.578663	0.3538363	0.050758187	0.06347524	0.2335722	0.6015768	0.1608647	0.07722846	0.06124015	0.05564687	0.4362472	0.9531126	0.4713465	0.05854349	0.1850771	0.07156972
AC009269.5	0.1007244	0	0.05826221	0.053821701	0.23932797	0.1563016	0.205852	0.1185245	0.08900729	0.1531413	0.0478645	0.042902587	0.1534598	0.144396236	0.046218676	0.6502209	0.03957671	0.2903754	0.02796191	0.2684319	0.16037018	0.08731871	0.1056701	0.1370555	0	0.1955259	0.3467782	0.07852755	0.04228193	0.139738349	0.1907208	0.106135986	0.02954792	0.7956517	0.1698307	0.027407694	0.06854894	0.4035874	0	0	0.04170074	0.165338	0	0.181199	0.04901413	0.03393481	0.06322299	0	0
MEG3	2.670407	0.7875114	1.781451	1.677787162	1.067922715	5.405681	2.864639	5.500906	1.783927	2.174841	0.5140191	1.940517029	6.499537	7.291684826	1.301180723	8.269287	1.325224	10.21586	0.7183883	0.193818	1.078382425	0.9556274	0.3536386	0.2565508	0.2855895	0.7327292	0.4814231	0.4148231	0.472987	0.528877175	8.835059	1.218951847	0.1685744	0.4685157	0.9103267	0.233013199	0.9214657	2.449242	4.304752	2.276961	1.29372	0.0986429	1.239183	3.420196	0.1096594	0.8338809	35.48009	0.117755	0.1027925
LINC01134	0.0510066	0.0149788	0.2233863	0.023361585	0.023084785	0.06218986	0.01191348	0.02286496	0.02575605	0.02532257	0.0623275	0.0496589	0.1850278	0.020891975	0.006687151	0.01763948	0.09161852	0.09102812	0.09709609	0.1129835	0.270703602	1.023331	0.0764444	0.07535355	0.0791525	0.04243451	0.4978766	0.253746	0.1223512	0.040436097	0.1057787	1.324479957	0.08550284	0.05755945	0.3071496	0.134826434	0.1388521	0.605828	0.1785931	0.1633782	0.05430126	0.08133458	0.6521117	0.07340699	0.1063742	0.6039127	0.07317936	0.07518757	0.1528312
AC073333.1	0.1599466	0.04697057	0.07930134	0	0.168908423	0.3900303	0.1494333	0.07169998	0.08076587	0.1191099	0.2605956	0.077860251	1.090796	0.065513107	0.083878337	0.6268912	0.179561	0.0439148	0.02537285	0.5757277	0.09701406	0.1980841	0.6712007	0.1492382	0.8687231	0.6209757	0.387285	0.2137695	0.6522379	0	0.05768717	0.120385725	0.08043601	0.4813202	0.07705283	0.273569394	0.09330272	0.09155455	0.5305573	0.2364562	0.03783956	0.2100405	0.3817135	0.1644213	0.6671368	0.6466467	0.05736901	0.1088185	0.1870238
AC118658.1	0.2903233	0	0.1492731	0.137896122	0.034065564	0.3003442	0	0.2530588	0	0.05605171	0.06131662	0.054960177	0.4259429	0.23122273	0	0.5726619	0.1013991	0.3099868	0	0.03126123	0.136961026	0	0.1353682	0.2458041	0.04380117	0.2087313	0.1025166	0	0.2708254	0.268516828	0.3257628	0.067982527	0.1892612	0.9767968	0	0	0	0.258507	0.1664494	0.1112735	0.1068411	0.5506944	0.1539685	0.09284967	0.188368	0.04347205	0.08099154	0.1536261	0
MIR100HG	2.13037	12.94542	2.286446	14.429539717	2.26291652	5.672251	11.73844	10.08942	12.40569	14.42553	2.831437	8.283665569	6.80424	8.538814686	10.233699266	7.490674	3.024557	3.206737	2.208539	0.05846821	1.404461516	0.11182	0.1222251	0.1154987	0.5254293	1.610032	0.6479419	0.2097746	0.4611148	0.989988383	4.364739	0.787004975	0.1049726	0.3697651	1.676735	0.418913727	1.710362	0.9878166	1.207676	4.406319	0.4754482	0.4125342	0.7844668	3.622859	0.1498316	0.2607406	13.32757	0.04293414	0.1702844
AC012184.3	0.3632892	0.3027546	0.363482	0.146903263	0.186637727	0.4418525	0.3210637	0.1540504	0.2602932	0.08530416	0.1866335	0.418214877	0.468724	0.168909124	0.234280873	0.1426131	0.5092483	0.754822	0.7959132	0.4186683	0.250126435	1.361894	0.2781197	0.3099563	1.0399	0.4828504	1.414566	0.8267264	0.7913561	0.572111784	0.2478865	0.341422858	1.129091	1.09877	0.5297638	0.213736397	0.5479369	0.2950631	0.9626027	0.5080359	0.5040591	0.09025613	1.359068	0.6076174	0.2102277	0.5689707	0.2958232	0.4520152	0.5525138
TMPO-AS1	0.1543721	0.08160035	0.7245549	0.094272148	0.284123246	0.1916405	0.2451828	0.2145233	6.43875	0.04981539	0.3521185	0.661290283	0.2687946	0.373055869	0.17810092	0.04982703	0.3258093	1.068083	0.2497831	0.3376716	0.711609833	1.093552	1.526975	0.8258115	1.173824	2.557155	2.999642	4.539019	2.355092	3.579624475	0.8796906	1.06894778	0.7918526	7.223673	0.7064898	0.763300615	1.272719	1.564036	2.696881	0.8976462	2.293504	0.6023681	0.9894434	1.669427	0.3004799	1.170948	1.578032	2.996738	2.179604
AL513218.1	0.2650778	0	0.1752337	0.080939028	0.03999001	0.235052	0.1238271	0.3564828	0	0.06579983	0.2159411	0.193555407	0.1923154	0.108574152	0.069505323	0.9167117	0.3571013	0.2183385	0.1261504	0.8807512	1.045072173	0.9191914	1.271284	0.3709963	0.8227001	0.6860908	0.3209216	0.6298271	0.635851	0.210143605	0.5258237	0.758152966	0.6220933	0.6481204	0.9577411	0.659466979	1.082407	1.213859	0.8792868	0.3918763	0.1254222	0.5470108	0.4518639	1.907455	0.2948369	1.020648	0.4278466	0.541031	0.6199048
AC009118.3	1.356837	1.743238	0.7063542	1.123782314	0.53732282	0.6842893	1.220115	1.197464	0.6894241	0.4715278	0.8382045	0.664621525	1.068066	1.58041928	1.52537512	0.9306426	1.43945	1.499441	0.4708363	1.725813	0.540078271	0.5587197	1.939464	1.181597	1.220562	0.636523	1.095977	0.863893	0.9397921	0.329417552	1.049074	0.571894249	1.930464	0.93783	0.7149232	0.664565951	0.6694711	1.087328	2.012836	0.8775695	0.4774807	0.400902	3.804767	1.781852	0.2641037	0.9142574	1.256204	0.673104	0.8502833
AC009318.4	0.3351263	0.1878823	0.2467153	0.195352839	0.064346066	0.8982515	0.2988667	0.09559998	0.05384391	0.02646886	0.05791014	0.467161507	0.5879468	0.829832687	0	0.1475038	1.101307	1.112508	0.439796	0.4428674	0.388056239	0.2641122	1.246516	0.4311326	0.4136777	0.1971352	1.516866	0.5383823	0.562715	0.126799613	0.7307041	0.321028601	0.428992	0.2807701	0.1541057	1.492196695	0.2902751	0.9155455	1.336218	0.315275	0	0.1600308	0.436244	0.4823025	0.1779032	0.2873985	0.5354441	0.1934551	0.06234125
AC012676.4	0.6105768	0.05229713	0.2354514	0	0.107464564	0	0.08318969	0.03991546	0.04496244	0.04420573	0.1450739	0.043344882	0.1292016	0.291769713	0.046695157	0.3284621	0.1199541	0.6845276	0.1130007	1.15876	0.486070444	0.08821891	0.1868291	0.08308107	0.1381769	0.06584721	0.2695025	0.07933712	0.1281535	0.070589476	0.09634351	0.134037715	0.4179356	0.2009636	0.08579078	0.055380496	0.03462781	0.4587166	0.3938157	0.1755139	0.1685226	0.1670425	0.3035718	0.0732268	0.04951943	0.3771312	0.2874365	0.04038624	0.05205816
AC004704.1	0	0	0.05876189	0	0	0	0	0	0.08977064	0	0	0.043270534	0	0	0	0	0	0	0	0	0	3.566737	0.1332204	0	0	0.1314685	0	0	0	0	0.09617826	0	0	0	0	0	0	0	0.06552338	0	0	0.0333512	0.06061022	0	0	0	0	0	0
AC073487.1	0.3918541	0	0.3238013	0.119648998	0.206904836	0.3474681	0.1830488	0.2195727	0.1978687	0.07295199	0.3192173	0.286125384	0.5117261	0.28087661	0.051373499	0.4968843	0.2199537	0.05379355	0.06216108	0.8408621	0.178256458	0.1941149	0.5285502	0.517961	0.6840931	0.3984441	0.2965036	0.5528102	0.4229791	0.232985301	0.3533203	0.235946919	0.1313737	0.4421958	0.3775443	0.365574086	0.26668	0.33645	1.227603	0.1930985	0	0.1470227	0.2671891	0.8056333	0.2724037	0.9807096	0.4567831	0.088865	0.3722798
AC121338.2	0.3395984	0.03490474	0.2651866	0.018146307	0.026896951	0.1449195	0.1249276	0.02664082	0	0.01475214	0.06455121	0.101254042	0.4225424	0.12171013	0	0.178121	0.6271456	0.0979018	0.4619487	0.2468275	0.46860461	0.01472001	0.9530302	0.1201436	0.2190309	0.5713302	0.4227047	0.3353631	0.05702241	0.21201128	0.289362	0.187867999	0.4881506	0.9947927	0.3149269	1.27521213	0.3928986	0.3061618	2.037048	0.2342869	0.3514914	0.03344681	0.08104532	0.1099662	0.08262704	0.1830612	0.04263202	0.8356061	0.4430018
AL139041.1	0.1213647	0	0.08424142	0	0.025632941	0.07533222	0.03968557	0.3808327	0	0	0.3229677	0.041355281	0.8135885	0.104391377	0	0.03917315	0.2670455	0.1866019	0.1617207	0.04704559	0.103057559	0.7575256	0.02546476	0.264225	0.1647929	0.09423707	0.1542791	0.3027817	0.285299	0.23572256	0.1838424	0.255770328	0.1424113	0.191739	0.4092642	0.105676881	0.2312684	1.069837	0.5009853	0.08372876	0.04019678	0.5418749	1.390259	0.5589246	0.2362321	0.1962656	0.1218856	0.1541298	0.09933721
AC126118.1	0.1650405	0.1938658	0.08182686	0.151180701	0.149389434	0	0.2698366	0.1479668	0.1666761	0.0614516	0.2688949	0.040169938	0.263423	0.202798535	0.129824433	0.0761007	0.3335031	1.268774	0	0.6169115	0.150155519	0.163514	0.4204929	0.2053214	0.1280556	0.945872	0.5244998	0.9558354	0.03958881	0.327094544	0.6250055	0.795005859	0.4149883	0.2172839	0.07950674	0.102647926	0.2567311	0.5195866	0.6082823	0.4066445	0.3904465	0.1238455	0.7877399	0.5089729	0.2294611	0.1906401	0.4735684	0.149712	0.07236747
NADK2-AS1	0.04112913	0.4227351	0.07137121	0.175817556	0.021716797	0.1276463	0.3026025	0.5807699	0.7632375	0.8575912	0.3127148	0.280296904	0.9190537	0.029480898	0.415197769	0.09956508	0.2262468	0	0.02283556	0.2790065	0.218281635	1.568826	0.4746348	0.1119287	0.1954627	0.1862927	0.1524935	0.8123239	0.1726512	0	0.07787767	0.238363736	0	0.108297	0.1733689	0.044765901	0.1959357	0	0.5305573	0.3546843	0	0.02700521	0.2944647	0.3255542	0.04002821	0.4711283	0.02581605	0.03264554	0.126241
AP001160.1	0.5225819	0	0.649338	0.041368837	0.408786773	0.3904474	0.06328941	0.6680751	0.06841344	0.3363103	0.4414797	0.065952213	0.1572712	1.193109288	0.177624714	1.811694	0.7604936	1.487937	0.2579075	0.9565937	1.109384307	0.1677889	1.27923	1.011308	1.024947	0.6762895	1.025166	1.52908	0.9099734	0.671292071	0.6596697	0.632237503	1.271835	0.4586698	0.6200487	0.800519639	0.6322632	1.589818	0.7490221	0.8011693	1.891088	0.6354166	0.8314297	2.005553	0.1130208	1.69541	1.62793	0.5223287	0.7722981
AP001381.1	0.1386375	0.056998	0.2886925	0	0.146405375	0.1721073	0.09066741	0.04350336	0	0.09635856	0.1054095	0.094482103	0.0844891	0.278246679	0.203569897	0.0894967	0.08715769	0.8526379	0.3078952	0.3493179	0	0.0961487	0.2908895	0.7243923	0.1129479	0.2511812	0.117491	0.1729371	0.04655763	1.115551655	0.0350012	0.087651629	0.4229669	0.9126155	0.09350231	0.181075554	0.07548085	0.6665994	0.07153582	0.1912904	0.275506	0.2184691	0.06617184	0.9976123	0.2158825	0.2615649	0.1740408	0	0.05673754
RMRP	0	0	0	0	0	0	0	0	0	0.023999755	0	0	0	0	0	0	0	0	0	0	0.058642827	0	0	0	0	0	0	0	0	0.4215614015	0	0	0	0	0.04657671	0.2405331985	0.0751992	0	0	0	0	0	0.06592495	0	0	0	0.1733914	0	0
LINC00592	0.2552843	0	0.09844304	0	0.179725219	0.2200798	0.02318793	0.04450344	0	0	0.2695817	0.144981157	0.1152418	0.203316539	0	0.2517738	0.04458066	0.05451492	0.4882086	0.04123249	0.270970305	0.2213078	0.1934248	0.9108678	0.07702964	1.449963	0.1201919	0.3980535	0.2857675	0.196758021	0.3580583	0.059777739	0.03328387	0.5975009	0.09565179	0.18523821	1.795273	0.1704809	0.1463606	0	0.6341389	0.05587284	0.06769303	0	0.165634	0.1146763	0.1780417	0.02251417	0.2466779
ZBTB40-IT1	0.1084724	0.1114906	0.06274392	0.115923663	0.171825209	0.2524871	0.1773494	0.08509449	0.095854	0.1413612	0.3092783	0.184811146	0.7712339	0	0.29864375	0.8752974	0.08524214	0	0.180677	0.3679206	0.115137565	0.7522843	0.3982949	0.2361572	0.2945749	0.7018878	0.2872719	0.3946513	0.1821375	0.075243727	0.06846389	0.571501465	0	0.1428093	0.5486839	0	0.7382193	0	0.1399272	0	0	0	0.3883051	0.7805494	0.3167067	0.2192711	0.1361726	0.08609814	0.2219623
AC009309.2	0.8368885	0.9263414	0.2978972	0.343990869	0.27193207	0.5494339	1.473543	0.3535121	1.422182	0.8389479	0.4282833	0.658088384	0.3596297	1.707328534	1.831465256	0	1.618859	1.546565	0.8935655	0.1559664	1.981617621	1.116161	0.7091381	0.3153468	1.573414	1.457943	1.261623	0.5353531	0.648568	1.875531673	0.4469501	2.102876912	0.3399296	0.5085252	0.5969919	1.92688008	0.8762343	2.772909	2.076094	1.554443	5.010616	0.2113451	1.459521	1.204422	0.3132642	2.776163	0.4848928	1.532921	2.041812
AC010226.1	0.3890046	0.9495923	0.3515823	0.909401149	0.320937891	1.112975	1.729157	0.8582806	0.9668033	1.425798	0.23107	0.807752162	0.7161457	0.993346517	0.624748994	0.4512309	0.6878159	0.2803625	0.3644691	0.2356142	0.412907131	0.1686154	0.2040526	0.05293178	0.5612159	0.4562271	1.725612	0.7076506	0.4286512	0.252974598	0.8439945	0.627666264	1.340864	0.3520987	0.3894394	1.283436172	0.7776759	0.5845059	0.3136299	0.2935319	0.1811825	0.1596367	0.4061582	0.4898621	0.212958	0.2293525	0.1983894	0.5017443	0.3233761
AC027607.1	0.2495476	0.056998	0.3207695	0.059264345	0.146405375	0.3442147	0.3626697	0.3915303	0.2450201	0.5058824	0.1054095	0.566892615	0.8730541	0.834740036	0.101784948	0.4027351	0.2178942	0.1065797	0.2155266	0.08061183	0.412037243	0.5768922	0.3199785	0.2716471	0.1882466	0.2152982	0.3818456	0.5188113	0.6983644	0.269271089	0.6300216	0.818081872	0.1301437	0.07300924	0.2337558	0.150896295	0.3396638	0.4443996	0.786894	0.2869356	0.5510121	0.3641151	0.5293747	0.5187584	0.6476474	1.158359	0.3828898	0.2200823	0.02836877
AC009093.2	0.07239156	0.2480193	0.1619112	0.165043859	0.025482552	0.2171817	0.1814826	0.2423029	0.1961758	0.1132087	0.03669404	0.287788542	0.3529375	0.276743763	0.256884242	0.1246186	0.09102127	0.4266663	0.1071813	0.009353915	0.133188794	0.03347028	0.05063071	0.04202797	0	0.5058945	0.1687113	0.07023455	0.04051788	0.408420398	0.4690937	0.096622493	0.03397818	0.2033217	0.2603924	0.052528436	0.2299115	0.5414491	0.336181	0.3995401	0.2157891	0.08872636	0.2764205	1.048781	0.03757537	0.09755705	0.6300867	0.007661275	0.03950176
AC007546.1	0.1854122	0.1088978	0.06128476	0.226455528	0.167829274	0.2466153	0.08661252	0.08311555	0.1404373	0.09204914	0.2517382	0.045128303	0.1345175	0.493633643	0	0.2992296	0.3746689	0.3054396	0.2647128	0.1796822	0.393609817	0.137773	0.4168203	0.2306652	0.3236898	0.3770607	0.5331231	0.9086158	3.958314	0.110240809	0.3009227	0.33492644	0.1243233	0.2789763	0.3126222	0.057659121	1.189735	0.265328	1.640077	0.0913677	0	0.3130478	0.1896374	0.533678	0.3093414	0.7496012	0.06650289	0.1261438	0.1626003
AC048344.4	0.2247664	0.2887754	0.3250302	0.960824592	0.326370085	0.6103768	0.4134228	0.3085684	0.4965492	0.7811077	0.267024	0.526553957	0.2568341	0.845827665	0.309410792	0.49877	0.2649462	0.3779839	0.2495879	0.2450477	0.417510223	0.04871291	1.32639	0.1529196	0.8011374	0.5090351	1.041701	0.2628512	0.1415281	0.116934748	0.4965256	0.088815882	0.2967127	0.665811	0.04737214	1.926547688	0.1147252	1.688634	0.7248601	0.1938313	0.09305517	0.9592741	0.4693554	0.8086907	0.21875	0.1135882	0.2821641	0.3122079	0.2299647
U62317.1	0.7870558	0	0.3414436	0.052570033	0.415577251	0.1145	0.1206389	1.041913	0	0.1282113	1.075282	0.670477645	0.09992731	2.080313209	0	0.3572435	0.115969	3.40347	0.1092465	0.1906831	1.148698037	1.577829	0.6708821	4.631839	0.03339657	1.114043	2.006226	4.576513	1.032466	11.396799804	3.539424	0.492421611	0	15.34868	1.783223	0.080310918	4.050764	5.223172	1.396018	7.381205	2.647512	35.10856	0.4695782	4.14145	5.984284	0.2320194	0.09262903	4.841519	0.8304228
AC018410.1	0.09709173	0.1995864	0.05616095	0.05188059	0.025632941	0.1506644	0.1190567	0.1523331	0.4718845	0.04217661	0.04613824	0.041355281	0.4191214	0.034797126	0.17820709	0.1175194	0	0.09330095	0.02695345	0.07056839	0.463759014	0.2945933	0.1527885	0.1321125	0.06591716	0.3141236	0.3342714	0.5046361	0.326056	0.134698606	0.153202	0.179039229	0.1708936	0.3515215	0.2046321	0.264192202	0.1321534	0.1458869	0.4383621	0.2511863	0.04019678	0.286875	0.2896374	0.3842606	0.09449282	0.2616875	0.3656569	0.1155973	0.1986744
AC139768.1	1.45097	2.609848	1.258931	1.903058619	0.922842967	1.125789	2.102717	1.138257	1.282181	1.289252	0.5954813	1.095592576	1.138815	1.772793427	1.755280302	1.596589	1.503033	1.901345	1.794295	0.6870857	0.840068295	1.94396	0.4151493	0.5205057	0.3806019	0.8535206	2.899462	0.8227029	0.9413143	0.846366239	1.748345	0.781836915	0.9480342	1.020259	0.3614104	1.292129343	1.077241	1.684685	1.233634	1.876904	0.491493	0.6712207	0.983735	0.9491759	0.4172205	0.6443835	1.593811	0.523492	1.450788
AL021707.2	0.2954243	0.1450241	0.2958568	0.141366111	0.055876453	0.335271	0.3604556	0.3459022	0.311711	0.1110936	0.3352511	0.28547213	0.4478577	0.227559523	0.242792566	0.09250835	0.4504532	0.2203325	0.08813248	0.4273051	0.421222451	0.2905076	1.100945	0.455981	0.3412656	0.6105671	0.7753774	0.5683543	0.1258636	0.097875104	0.2616022	0.2787729	0.1190012	0.3773303	0.587327	0.76787251	0.2820754	0.4240192	0.955572	0.5323434	0.2774751	0.20845	0.29464	0.4315104	0.2918078	0.6060971	0.7970841	0.6299676	0.1804518
AC016717.2	0.0144004	0	0.1066195	0	0	0.04469233	0.02354425	0.1626743	0	0	0.03284691	0.058883613	0.4797522	0.0495458	0	0.02324024	0.07695172	0.21034	0.047972	0.06977682	1.149449603	2.736451	0.507611	0.02508108	0.035196	0.0149088	0.2867913	0.571826	0	0.003995631	0.01817802	0.015174081	0.01689766	0	0.01456825	0	0.08232273	1.367495	0.1857621	0.0198695	0.004769507	0	0.5979792	0.2777092	1.395887	0	0	0	0.2062682
PURPL	0	0.03461364	0.0584389	0	0	0.03483901	0.1376509	0.02641864	0	0.01462911	0	0.009562821	0.0171028	0.008046341	0.030905892	0.01811647	0.03528598	0	0.1558151	0	0	0.4476491	0.2355345	0	0	0	0.04756647	0.1050209	2.214752	0	0.01417031	0.01182865	0	0.007389487	0	0.012218138	0.007639647	0	0	0.01936109	0	0.05896512	0	0.00807771	0.01092506	0	0.00704608	0	0
MIR222HG	6.480829	0.6010884	1.482266	3.397666369	7.068525103	14.7263	1.260391	4.796304	0.3288635	2.85915	1.515853	0.760877772	1.026004	2.949571795	0.790414032	29.72152	1.211601	3.116453	4.144347	0.5203732	1.320505917	0.1106142	0.7529705	1.429472	0.8229586	0.495379	0.8954836	0.6631842	0.3660081	1.718555909	3.00661	1.731064599	0.567702	5.585561	0.6992026	0.173598467	0.4558935	3.248625	2.372934	2.860908	2.482819	7.742591	0.2791335	0.8646021	4.874099	0.3295759	8.416126	0.4304289	0.6853732
AC106820.3	0.2610716	0	0.4746095	0.239147305	0.157542509	0.5787488	0.365867	0.3510951	0.2636589	0.09720807	0.2126775	0.381260273	0.5682265	0.42773293	0.342274323	0.3009524	0.5861739	0.4300774	0.04141462	0.32529	0.554226417	2.780562	0.5477809	0.4059881	0.5064165	0.4826584	1.10625	0.852924	1.690851	0.155225723	0.3295579	0.94319335	0.7002188	1.031141	0.1257689	0.730687752	0.4061136	1.86799	1.635774	1.286512	0.18529	0.6856737	0.3560278	0.2683753	0.290381	1.156006	0.7023007	0.8880904	0.3434265
HOXB-AS2	0.9987809	0.03602004	0.08108445	0	0.185042533	0.1087637	0.1432438	0	0.03096822	0.07611756	0.4996035	0.119416433	0.8186944	0.075359456	0.064323269	0.1413942	1.23929	0	0	0.05094286	0.074396581	0.2734264	0.1470627	0.324262	0.4996443	0.4081747	0.1484974	5.172968	0.2059555	0.024309512	0.1548337	4.265159394	0.4112231	0.1845535	0.3840787	0.152574905	0.3577525	0	0.5876943	0.1813297	0.0290178	0.04602071	0.1672699	0.706097	0.4433894	1.015394	0.9238787	0	0.08963861
AL157392.3	0.5675501	0.3976477	0.5056285	0.432961701	0.287148335	0.5677887	0.6265757	0.5755087	0.4047701	0.3361237	0.301788	0.374661974	1.240048	0.432975142	0.592870509	0.5286576	0.7873197	0.5085641	0.2847163	0.6879551	0.2789356	1.308344	0.7466649	0.3277778	0.6492193	0.5455494	0.4243381	1.451214	0.9299991	0.370904693	0.57476	0.705728764	0.3030069	0.5586037	0.5215489	0.487632997	0.3738319	0.661752	1.508984	0.7050409	0.2281707	0.2947656	0.7665118	1.202874	0.6997721	2.210926	0.4284062	0.9907732	0.2772682
LINC01772	0.2007659	0.1782132	0.1266866	0.05851555	0.067459266	0.3115434	0.2461851	0.3078349	0.169347	0.08721266	0.251521	0.202124732	0.4217425	0.196236487	0.175873099	0.1251851	0.3227118	0.2630828	0.20267	0.3227951	0.309966648	1.455653	0.1340333	0.1589422	0.4646703	0.2539125	0.2126786	0.5264855	0.1992006	0.132934448	0.1900743	0.235592453	0.1124369	0.3183833	0.0769341	0.412204967	0.2484239	0.09141348	0.6121438	0.2203524	0.1435688	0.131822	0.4029039	0.3349026	0.1421032	0.2521111	0.2749469	0.2317884	0.2567614
AC016831.1	0.2438295	0.06437786	0.08022387	0.24384426	0.765386686	0.5380467	0.1170362	0.1789954	0.04348838	0.6180254	0.04677257	0.14863909	0.1658636	0.388030797	0.069799347	2.036128	0.0949267	0.649188	0.4048922	0.01734269	0.261186062	0.03490638	0.1009126	0.0730521	0.06986084	0.04052901	0.0616122	0.1860269	0.154001	0.192412044	0.1948413	0.113143303	0.049873	0.1649243	0.0528043	0.048695345	0.04871645	0.1165215	0.1789098	5.386015	0.1296572	1.838916	0.08541655	0.1062392	0.243834	0.05124828	2.072461	0.07457329	0.02059833
ZNF32-AS1	0.102349	0.2103935	0.2368077	0	0.072055733	0.3176451	0.3346756	0.3746902	0.241181	0.118561	0.3890921	0.232504344	0.3811743	0.244542012	0.500950806	0.1651771	0.3217203	0.1311373	0.2273033	0.9257358	0.5069767	0.5915139	1.896948	0.03713762	0.6948641	0.4415101	0.6505317	0.602889	0.6874223	0.520638044	0.21533	0.718985714	0.360294	0.7186531	0.4026632	0.445596064	1.439528	1.36699	1.056225	0.3530498	0.1694933	0.08960253	0.3256752	1.374774	0.265625	0.8275715	0.5995987	0.5415851	0.5933911
STAG3L5P-PVRIG2P-PILRB	1.050958	0.3348222	0.2691842	0.364713211	0.274389288	0.5656823	0.4501787	0.7483991	0.1370777	0.1819405	0.5160039	0.317151028	0.7444689	0.422523506	0.327428689	0.6321261	0.8167438	0.9242121	0.215317	0.6764806	1.144349187	0.5513566	1.244959	0.5150243	0.6529563	0.7979791	1.121534	0.9675055	0.7683837	0.5272579	0.9839756	1.826634239	0.6871401	0.9241271	0.6277243	0.523402256	0.9395765	8.00251	1.210638	0.7758836	0.2376222	0.6314889	0.7681687	1.300418	0.845436	1.64103	0.7351287	0.5663805	0.8570371
PCAT7	0.3561698	0	3.311035	0	0.080598423	1.77652	0.08318969	0.2594505	0.02248122	0.01105143	0.5561165	1.45205355	1.201574	0.455890177	0	0.2258177	2.559022	0.09778966	1.977513	2.329848	0.810117406	13.96064	2.402088	0.5261801	2.798082	0.2633888	3.34183	3.054479	1.36697	0.670600017	0.1124008	1.139320575	0.1492627	0.5359029	1.522786	2.201374712	2.510517	1.55454	3.708432	0.1755139	0.0842613	0.4343105	1.912502	2.453098	0.5942332	7.165493	1.756556	2.079891	5.739412
ZNF460-AS1	0.6620787	0.2062123	0.3017319	0.300176314	0.275432551	0.529265	0.8856658	1.13321	0.3191237	0.366045	0.686447	0.47855569	0.7132346	0.402665925	0.883791259	0.4533044	0.9459798	1.580933	0.334179	0.6999466	0.596281538	0.5565681	0.5262026	0.8954293	0.5176016	0.2336773	0.8713913	1.439033	0.1010641	0.139170307	0.5318475	1.141609024	1.577331	0.8452451	0.4059369	0.131022149	0.8192434	1.28623	0.5176169	1.384134	0.3986998	0.1844258	1.14913	2.107801	0.1562076	0.9733497	0.5037279	0.3821917	0.5542289
AC114947.2	0.3261341	0.1950304	0.1234776	0.050696292	0.162810751	0.1748299	0.116339	0.07442786	0.07335883	0.1854622	0.2141539	0.181850615	0.1385256	0.102008394	0.043534772	0.07655785	0.1304748	0.7635582	0.1382754	0.09194332	0.176233791	0.1850583	0.5723197	0.3808354	0.1207733	0.02302147	0.1256311	0.1047873	0.1792198	0.123397301	0.1347343	0.124965879	0.02783208	0.1014878	0.04999022	0.025816138	0.05649728	0.5227079	0.413057	0.06136309	0.1374772	0.03114737	0.05660514	0.1365414	0.06925185	0.07991057	0.02977582	0.1223718	0.1031365
AC010997.5	0.08365248	0	0	0.089398757	0	0	0.06838474	0	0	0	0.07950375	0	0.04248322	0	0	0	0.3944255	0	0	0.4458699	0.088792529	0	0.2193997	0.3642424	0.1135861	0.4330291	0.3101562	0.3913068	0.070231	0.522242476	0.05279842	0	0.5889552	0.05506629	0.1410459	0	0.05693048	0.08379569	0.2158199	0.4328351	0.2077969	0.1098517	0.2994556	0.5417542	0.08141331	0.1690989	0.2100289	0.1991931	0
AC010973.1	0.05795103	0.1191269	0.1340829	0.06193182	0.03059901	0.08992692	0.04737417	0.1363843	0.1024193	0.05034782	0.05507696	0.148102082	0.2060145	0	0.106366267	0.1870499	0	0	0	0.08424015	0.1230237	0.1507145	0.3039824	0.09462462	0.3147512	0.3749811	0.2762532	0.3012016	0.04865317	0.040198703	0.182883	0.580113131	0.03400035	0.1525907	0.2931325	0.063075242	0.1183173	0.05805024	0.3737782	0.09995019	0.1919377	0.07610078	0.6223519	0.1251018	0.338399	0.3904828	0.07274974	0.1379929	0.02964564
AC253576.2	0.1276421	0.2623873	0.6497241	0.109128138	0.18871148	0.2376862	0.2504296	0.440584	0.1353525	0.04435816	0.2426235	0.30446043	0.5963765	0.256178839	0.421705571	0.4943921	0.5617163	0.5887612	0.08504278	0.7421847	0.704522793	1.770462	0.1874733	0.2501027	0.3812967	0.4625199	0.4326908	1.432992	0.9001676	0.637495987	0.6767301	0.645599586	1.228175	0.9074545	0.8178228	0.805786215	0.8686805	0.767164	0.6586229	0.6164169	0.4227593	1.441519	1.766788	3.820924	0.04969019	0.6192518	0.3204751	0	0.1044753
AC245884.8	0.4879411	0.2075245	0.1946487	0.107888045	0.159914598	0.6266271	0.2475839	0.4487767	0.05947305	0	0.1279288	0.315334017	0.751953	0.578897636	0.339707265	0.1357706	0.9519997	1.455177	0.09341821	0.9783344	1.71450302	0.4375858	0.3353824	0.549468	0.6168498	0.5008129	0.4812456	2.431142	0.2825201	0.560223746	0.6159416	1.063772045	1.204346	0.4873367	0.8510835	1.117112708	1.259587	0.9438442	0.9984124	1.450981	1.05882	0.530284	1.204628	1.62239	0.3930042	1.043033	0.5280556	0.1602599	0.3098644
AC009948.2	0.1317596	0.08464108	0.09526746	0.140810501	0.095660197	0.2300189	0.08078376	0.1938053	0.04366208	0.05723634	0.01565313	0.140304346	0.3094801	0.153471194	0.045344685	0.4119934	0.3235693	0.364019	0.1554545	0.007980481	0.699278206	0.02855584	0.7516211	1.32671	0.2459979	0.01065714	0.08723606	0.1112838	0.0691373	0.491260349	0.3534382	0.052064483	0.2415764	0.2927272	0.3054686	0.23304162	0.06725269	1.138372	0.212459	0.6533451	0	0.9300124	0.2554866	0.165921	0.1923491	0.1220747	0.341151	0.1960911	0.2696138
LINC01943	0.2509574	0.02063521	0.19742	0.278924122	0.180212609	0.1713489	0.5908442	0.1732466	0.1064467	0.2093104	0.0572427	0.53018872	0.1121557	1.654927704	0.036849602	0.04860126	0.04733106	2.720276	0.05573425	0.0680965	1.129440973	0.19145	0.1474366	0.1311273	0.1499336	0.2987901	1.265437	0.5843515	0.3371088	1.92185231	1.469908	0.475992915	0.1060119	0.3832614	0.7277966	0.27314787	0.3689095	1.025659	0.9582405	0.6232826	0.4654651	0.8963897	0.1676951	0.7801261	0.2540095	0.1758628	4.095564	0.5099345	0.1335159
AC002091.2	0.07366412	0.1514275	0.1704387	0.078724279	0.077791513	0	0.1204388	0.2311522	0.06509488	0.03199967	0.07001077	0.439271268	0.7108014	0.897627345	0.270413744	0.1188837	0.4052182	0	0.04089951	0.07138759	0.078190436	0	0	0.04009385	0	0.1429965	0.7023154	0.4594448	0.618452	0.459885165	0.9763768	0.077621841	0	0.2909473	0.06210228	0.400888664	0.05013281	0.4427414	0	0.1270511	0	0.2418377	0.1757998	0.3180448	0.4301539	0	0	0	0.8290456
AL139287.1	9.321183	3.706051	4.215709	2.705586217	4.941977913	6.488134	4.327372	5.897974	2.440552	2.46613	4.228941	3.594481025	8.298756	6.048930389	3.097848637	12.50496	11.69584	5.529169	9.072699	9.293332	14.413373836	8.446389	10.62395	7.808329	18.22968	9.977899	5.729511	15.51102	9.017223	3.033335829	5.520034	8.568968596	13.95336	4.898617	4.980088	5.845081356	9.18911	7.146947	13.45911	7.542096	9.909652	2.065269	11.53447	12.91789	11.12494	10.54546	5.730361	4.32342	6.946528
AC139887.4	0.3500839	0.1269969	0.2144114	0.132046565	0.086988006	0.4473833	0.2356848	0.2584789	0.3639519	0.161022	0.3914371	0.31577259	0.7320822	0.147609504	0.188988743	0.09970355	0.2912934	0.03957829	0.4344791	0.6186593	0.43717045	0.7140946	0.6481294	0.3586699	0.5312795	0.3731036	2.683255	0.4067269	0.518674	0	0.155972	0.195296119	0.265808	0.2168953	0.52083	0.20172673	2.074201	0.2062842	1.647015	0.1420711	0.06820595	0.1892994	0.5897484	1.570761	0.2004194	1.221087	0.05170392	0	0.2949721
AC110995.1	0.1213647	0.5613368	0.2281539	0.648507377	0.112144117	0.1412479	0.669694	0.1666143	0.99203	0.1713425	0.08650921	0.387705759	0.4776751	0.782935327	0.473362583	0.04896643	0.04768669	0.3790351	0.1010754	0.02940349	0.096616461	0.3156357	0	0	0	0.07853089	0.04821222	0.2050084	0.1783119	0.1473266	0.9383621	0.415626783	0.01780141	0.03994563	0.3325272	0.06604805	0.4955751	0.3039311	0.07827895	0.2616524	0	0	0.1810234	0.2183299	0.2362321	0.08177733	0.03808926	0.09633111	0.1086501
LINC00513	0.06413702	0	0.04239874	0.058750916	0.116109609	0.2417064	0.08988193	0.1293794	0.06477263	0.2388094	0.01741605	0.046831785	0.1209825	0.131350536	0.033634383	0.4731806	0.02880087	0.2289222	0.3357506	0.02663782	0.038901677	0	0	0.05984305	0.0248821	0.09485909	0.07764873	0.08571943	0.2461562	0.05084539	0.08096194	0.048273484	0.09676213	0.1809418	0.01544871	0.029917805	0	0.0550687	0.1891095	0.2212387	0.07586645	0.03609607	0.08746475	0.02637252	0.05350305	0.02469513	0.2415462	0	0.028123
AC008759.2	0.8883893	0.8116515	0.6280666	0	0.130300784	0.8424654	0.363123	0.3871799	0.4361357	0.1071989	0.2345361	0.126133607	1.17806	0.77829571	0.498237322	0.1991302	1.978044	2.134259	0.9042882	5.404754	1.83356573	0.5562202	0.6731184	0.2686288	0.9717288	0.2235513	1.307087	0.615656	0.4972354	0.068471791	0.3426618	0.23402985	1.592633	0.3248911	0.6241279	0.725207594	0.7725465	0.2966367	1.337004	0.2553727	0.1226002	0.09721874	1.177859	1.77575	1.537083	0.7316345	0.2478341	0	0.2019857
LINC01376	0.194888	0.2773531	0.08093394	0.277700358	0.073879621	0.3799663	0.3349768	0.4390565	0.2737808	0.2257581	0.256462	0.289473009	0.4111252	0.257895673	0.311847371	0.2096814	0.3534255	0.3841619	0.1720181	0.8281008	0.94414358	0.7537759	0.8230711	0.3100609	0.7803053	0.3750824	0.3176182	0.1298633	0.1594241	0.117855597	0.3784808	0.157968174	0.09381939	0.09210548	0.1769381	0.179486636	0.8774172	1.021159	0.6188343	0.2240868	0.1158557	0.4134175	0.8944253	0.9349207	0.1750812	0.168357	0.1380109	0.8091423	0.9458491
NKILA	0.1652764	0.4686209	0.2439478	0.243627098	0.078240655	0.7517274	0.4286286	0.6885186	0.5338382	0.2079609	0.1083307	0.621443483	0.335745	0.261447226	0.251053868	0.2575355	0.1254024	0.2957403	0.3543995	0.02209223	0.193580018	0.07905066	0.04783218	0.6762249	0.09286252	2.315906	0.9961632	0.3317623	0.1722525	3.463122929	0.7050358	0.612549261	0.2474383	4.569485	0.720702	0.210906323	0.1784172	1.210296	1.470367	7.214918	1.30245	0.5388568	2.489009	1.65682	4.736826	0.3532982	7.333429	0.07237811	1.311974
AC092279.1	0.3378934	0.2639442	1.829396	0.202218275	0.192685778	0.7655281	0.3646146	0.4135103	0.382191	0.2054931	0.1669905	0.50660691	1.331619	0.31970157	0.198459744	1.854064	1.317032	0.5584856	0.8329612	0.5108236	0.37300157	5.553805	0.496278	0.02942534	0.6606759	0.9007934	4.023274	0.7516567	1.668042	0.450019988	0.6312677	0.740578256	1.324276	1.085442	2.267484	0.963559966	2.603108	4.643834	1.133276	0.7459541	0.3469289	0.02662311	1.516002	1.886785	0.3551567	3.014452	0.4920486	0.182374	1.292948
LINC02159	0.235833	0	0.02212108	0.040870202	0.087502894	0.0098908	0	0	0	0	1.526554	0.162893164	0.01942195	0.027412286	0	0.01028653	0	0	0.007077746	0	0.162372219	3.282176	0.9227823	0.1110132	0.01730929	0	0.04051238	0.231898	0.04280977	0.017685353	0.17701	0.047014176	0	0.08391505	0.1289632	0	0.008675587	0	0.03288862	0.02198646	0.063332	0	0	0.06421136	0.1364716	0.008589612	0	1.163604	0.03912766
AC007881.3	0.07317869	0	0.1410963	0	0.077278883	0.07570454	0	0.1148145	0.08622123	0.04238507	0.09273255	0.041559673	0.1238802	0.104907315	0.089543925	0	0.1533516	0.3281673	0.05417333	0.2836686	0.362484164	0.6343913	0.2303155	0.07965928	0.2318503	0.3788113	0.3100832	0.1521391	0.1228753	0.33841083	0.06158366	0.231330988	0.1717382	0.4496022	0.2467722	0.132748965	0.3984195	0.2443466	0.566394	0.3365703	0.3231636	0.03203253	0.2328551	0.2106326	0.04747992	0.2958534	0.15311	0.2710602	0.1996563
AC099850.4	0.9225226	0.3792764	5.282803	0.29576785	2.581660389	1.932588	0.9803944	0.5789606	7.825986	0.3606692	3.419404	6.758560867	0.6090585	1.388632958	0.25398674	0.6699706	0.3624783	1.241106	0.6146394	0.4470064	3.231384197	9.996769	7.45221	19.83334	11.33631	17.66921	8.013542	11.07605	10.30098	7.935048704	6.812477	12.97735616	1.190754	19.37201	9.021662	2.610646929	3.892555	2.495075	10.59131	13.84263	3.972093	5.75438	4.29313	4.18214	4.578928	8.018764	5.095655	12.15513	23.59646
AP001189.3	0.7278151	1.215607	0.4999273	1.361168172	0.984761684	0.8823475	3.644245	1.284652	1.246102	1.521533	0.3026272	1.782533308	0.5082325	1.304224064	1.66983602	0.6607083	0.5719473	0.305987	0.1515355	0.5069506	0.531118447	1.025291	0.1193049	0.02475841	0.2779456	0.323774	0.2409377	0.07092811	1.642175	0.189322925	1.981036	0.431391428	0	0.5988776	0.9970707	0.024755337	0.8358548	0.2278316	0.4694332	1.176833	0.03766519	0.2090726	0.4885128	1.505705	0	0.06130159	0.1142093	0	0.1396214
AC090198.1	0.8865031	1.072724	1.192854	0.80629707	0.710429751	0.6927046	1.428849	0.9469878	0.8222686	0.5953977	0.5497406	1.317573983	1.392151	1.054552381	1.292474351	1.09585	0.8596968	0.6525124	0.2024656	4.00307	0.680705021	2.343701	1.517072	0.444863	1.101278	1.611034	1.198857	1.006486	0.7178771	0.427403538	1.039692	0.490253613	0.2508374	0.7698057	0.6360539	0.745908259	0.4963467	0.6549941	1.346331	0.8241328	0.1665905	0.3963057	1.485452	1.384406	0.6853237	2.372411	0.2604626	0.3892513	0.7140257
LIPE-AS1	0.485574	0.2748582	0.5780254	0.300828517	0.516496453	0.4040514	0.4372203	0.5575832	0.2798399	0.2751302	0.5885696	0.371686484	0.4217227	0.504426013	0.335832277	0.3066453	0.6249132	1.56891	0.7150222	0.6819822	1.456594177	0.3355379	0.3912907	0.2757786	0.6019954	0.4462525	1.58416	0.3913688	0.218604	0.434457421	0.6307203	1.794525465	0.503719	0.4493503	0.765328	1.064679505	0.5603485	0.9305145	0.3449631	0.6068743	0.8099537	0.4805489	0.9572901	0.4152419	0.3287488	0.1659645	0.6272418	0.3128014	0.2628022
STARD4-AS1	0.09439234	0.1347482	0.08189931	0.123293345	0.044302728	0.1993696	0.248641	0.1522117	0.2873074	0.111622	0.05980732	0.218896644	0.3595313	0.063900512	0.125126813	0.1015574	0.05769355	0.03527493	0.02620408	0.3379501	0.100192314	0.3727784	0.08252259	0.05423	0.06052426	0.1255493	0.5388522	0.0981212	0.1540928	0.116403258	0.2316885	0.157484227	0.01230684	0.1622442	0.1061029	0.079907965	0.1784433	0.1260719	0.5547035	0.4250936	0.04342135	0.2306944	0.1376637	0.2905601	0.0102073	0.2473449	0.09874743	0.1706564	0.1851028
AC114939.1	0.3168704	0	0.09997523	0	0.060840833	0.2682062	0.1883907	0.4067649	0.1527323	0.1501619	0.109511	0.147237673	0.6436952	0.825923994	0.052872726	0.5578744	0.1810981	0.1660902	0.3838507	0.6420716	0.244611326	0.04994495	0.513754	0.06271489	0.07822854	0.2609548	0.3356721	0.3593323	0.241846	0.079928161	0.2545418	0.424956926	0.2028114	0.2654752	0.1457108	0.156767746	0.1176268	0.2308457	0.4459159	0.1987336	0.09540871	0.4161113	0.2062398	0.1243716	0.1121413	0.3882037	0.1084877	0.09145833	0.08841785
AF127577.4	0.3296435	0.2566785	0.7078136	0.443028214	0.313829515	0.23639	0.2286489	0.4192436	0.3133645	0.2039473	0.4034859	0.633965506	0.7051541	0.214804317	0.417113998	0.3304842	0.4395958	0.3743683	0.4409201	0.6219714	0.238567211	0.5152526	0.8147949	0.8345661	0.8273833	1.292733	0.4947045	2.697194	0.3731991	0.18362312	0.3373079	0.336828254	0.2578728	0.2761766	0.2989582	0.549059928	0.3908989	0.3852425	0.7344939	0.4479468	0.3515269	0.3312226	0.3397096	0.6433312	0.8749631	0.7168378	0.07837561	0.336972	1.047573
LINC02820	0.228231	0	1.386169	0	1.05445721	0.3984334	0	0	0	0.02478587	1.247244	0.583276795	1.217034	0	0	0.2302083	0	1.425581	0.3801527	2.930605	1.453528572	4.748523	2.125007	0.03105535	1.936872	0.1476804	2.931501	0.8600205	1.005968	0	0.180064	0	0	0	1.827889	0.900493266	3.455976	1.371731	0.3680166	0	0.09448955	1.873193	6.740347	1.806543	0.3331828	2.037658	1.933966	2.62674	1.196736
AC012640.1	0	0	0	0.045998779	0	0	0	0	0	0	0.04090745	0.036666746	0	0	0.039500845	0.034732	0.1352971	0	0.02389768	0.1251358	0.228434269	0.03731352	0.1354666	0.09370772	0.058444	0.1392554	0.1139901	0.1118561	0.1084089	0.119427543	0.02716663	0.045354622	0.05050633	0.2550017	0.07257301	0.046848036	0.02929272	0.1293474	0.05552344	0.1484725	0	0	0.05136012	0.09291715	0	0.2320194	48.11692	0.06832788	0.08807514
ATP2A1-AS1	0.3555589	0.730904	0.9401902	0.271416466	0.482761051	0.4335156	0.8719935	0.3187759	3.231743	0.948793	0.241375	1.298116023	0.2321639	0.728173126	3.309669411	0.2049367	0.3991613	3.367956	0.507631	0.4922437	0.916558218	0.6164731	1.865086	1.824648	1.965643	2.497902	1.479721	8.263308	2.942474	2.00834928	1.154139	2.836725453	1.430464	2.407426	1.455942	2.874846189	1.209895	6.56366	1.310468	3.153831	12.32311	3.668632	0.7879329	1.754429	0.8898209	1.81397	3.730265	1.290143	2.468521
AC008537.2	0.6143771	1.578679	0.3553753	1.51013419	0.291960262	1.096381	1.90853	1.253113	1.194397	0.8540327	0.4671258	0.732726347	0.4992219	1.100946402	1.747871406	1.536855	0.4345227	1.062702	3.001787	1.399167	0.782553246	1.011955	0.3222718	0.7022247	0.2919775	0.2385254	1.269122	0.7983092	0.2579022	0.511407569	0.8918771	0.712124024	0.8290583	0.4044288	0.1553845	0.200610676	1.421608	0.3077145	1.426561	0.6357827	0.05087145	0.5647562	0.4398642	0.6631431	0.4185522	0.2897836	0.3470706	0.3413559	0.3771516
THUMPD3-AS1	1.576213	0.8779417	1.498625	0.968327445	0.887083583	2.105401	1.118785	1.391997	0.8590657	1.07216	1.278268	1.382946957	1.958074	1.745457094	0.757912624	2.414314	1.924734	2.376312	1.145017	3.542064	3.386200387	2.168287	3.312163	0.7525887	2.624028	2.11922	8.441178	3.899972	1.909701	1.721888232	1.858639	2.657932637	1.608669	1.901195	1.468068	2.468081444	1.718257	26.57203	4.364859	2.856919	2.532109	1.620571	4.916035	3.436607	1.14822	6.890773	1.43961	2.172554	3.490892
AC068473.5	1.250548	1.351447	1.330977	1.527372586	0.437689891	0.9758286	2.4068	1.816307	0.8335412	1.576941	1.263235	1.692333142	1.43713	1.249807958	2.767499343	0.5189686	2.796576	1.112452	0.7776435	3.123241	0.849528524	3.345251	0.494793	1.019026	3.289336	1.821826	3.527621	1.767931	0.635943	0.614659902	1.885301	2.304154892	1.006227	1.279494	1.602491	1.477793252	1.48816	2.476745	2.433599	2.760786	2.402301	0.7131877	4.962696	1.573493	0.500739	1.810468	2.951403	2.053266	2.763655
AC010260.1	0.4236796	0	0.4127491	0.095322771	0.259031679	0.4498378	0.1093744	0.1749307	0.03940985	0.1162398	0.1271581	0.075984101	0.7700724	0.191803433	0.040928586	1.115609	0.4906558	0.2142831	0.1238073	0.3457567	0.331367301	0.4639464	0.4210889	0.1941895	0.4844514	0.1154309	0.2125985	0.6258551	0	0	0.2251885	0.563927349	0.366323	0.2055034	0.3759807	0.315518699	0.3035149	0.4020679	0.6328334	0	0	0.05856551	0.2660825	1.02694	0.9114857	1.68284	0.05598662	0	0.3650343
AC069281.2	1.18425	0.2005615	0.8017706	0.222917964	0.859789766	0.4959671	0.2035227	0.7812219	0.3983789	0.1607618	1.125517	0.619060647	0.5911742	1.215408805	0.185252769	0.8795933	0.840742	3.827862	0.5902689	1.22264	0.978473094	1.014968	1.189455	0.6555495	1.009577	0.779349	1.097704	1.370922	0.7456837	0.770132621	1.065974	1.123797052	2.210757	0.5758125	1.486221	0.736028309	0.7281047	10.75064	1.40614	1.566704	1.443011	1.020565	0.9554545	1.346035	0.8709615	0.9974567	1.368409	0.8812294	0.8226751
AC013403.2	0.5860902	3.360744	0.356856	1.846084333	0.228026372	0.3829388	0.7060725	1.74231	1.362924	0.9379903	0.7036082	0.367889687	1.409912	0.840205596	2.377950857	0.7467381	1.405963	0.4742798	0.3767868	0.6277646	0.327422452	0.2674136	0.3236146	0.335786	0.293194	0.5189583	0.4901576	0.5130467	0.2589768	0.470743565	0.6619602	0.552570479	0.4705507	0.4467253	0.312064	0.503616385	0.8817107	0.3707959	0.795836	0.5320265	0.1021668	0.04050781	0.7361617	0.6659062	0.4202962	0.4572716	0.4259649	0	0.5049641
GAS5	33.55621	18.27389	19.70482	17.632113649	24.550088735	42.95327	40.95593	36.22494	12.61923	25.86236	49.35915	23.517612738	33.82235	50.689282451	21.944846088	45.8301	82.36215	62.36826	48.15656	62.86093	65.574664536	21.38012	35.38781	24.21876	90.77307	23.88991	22.34179	22.75011	29.42878	48.805244534	38.92039	18.27894944	109.1449	18.69891	36.94232	29.12458907	56.61376	27.32718	38.65251	37.75381	61.8167	126.9868	36.22134	57.21328	18.85107	37.92351	54.65182	39.7141	53.01915
AC104794.4	0	0	0.1509776	0	0	0	0	0	0	0	0	0.080854876	0.01205053	0	0	0	0	0	0.02634872	0.1494678	0.327422452	0.04114055	0.2115942	0	0.06443825	0.2456607	0.2262266	0.01233285	0.2390555	0	0	0.100012756	0	0	0.1400287	0.232438331	0.0322971	1.640059	0.03060908	0	0.0589424	0	0.1132556	0.5122356	0	0	0	0.602687	0.02427712
OSMR-AS1	0.2357364	0.3230607	0.2337556	0.575839151	0.165963091	0.3135511	0.3120086	0.2641864	0.1785544	1.189835	0.3200644	0.095628208	0.1824298	0.257482901	0.185435353	0.1268153	0.08821495	1.121875	0.1994433	0	0.166814168	0.09731502	0.0471069	0.4154683	0.03048481	0.02905464	0.08324132	0.03500698	0.03769791	0.342618516	0.3542578	0.201087058	0.05268894	0.7241697	0.1324911	0.024436276	0.07639647	0.1574266	0.20273	1.587609	1.301291	0.1326715	0.1339491	0.193865	0.349602	0.01512788	0.3945805	0.1603814	0.05742579
RAMP2-AS1	0.1385444	0.2482859	0.357541	0.151857773	0.202578954	0.6174061	0.6447001	0.4347414	0.1883503	0.2191302	0.06752478	0.829189258	0.3680384	0.264818816	1.023686001	0.200659	0.2289144	0.061447	0.1380653	0.2375419	0.0678726	0.2956434	0.5739346	0.01546807	0.3521223	0.1884892	1.162831	0.180945	0.3221055	0.039427135	0.4260103	0.112298392	0.04168469	0.08886177	0.07786625	0.135328779	0.08219952	0.07117004	0.2291274	0.1347937	0.1882536	0.01399502	0.322159	0.214726	0.01382932	0.09095962	0.07135339	0.1127869	0.2035364
AC009065.9	1.014658	0.5021321	0.5216982	0.361452335	0.57544001	0.5831555	0.5222581	0.6485755	0.4981245	0.3101694	1.250065	0.544231299	1.106936	1.10441131	0.517320709	1.152327	0.826892	2.02231	0.5424895	2.603926	1.077003801	1.303132	1.872694	0.7363429	1.990063	1.337417	1.910868	0.9375472	0.8518628	0.443154994	1.138516	1.168169301	1.675682	0.8905644	1.235583	1.697468423	0.767261	3.237406	3.732754	1.620385	0.9646208	1.036342	1.838536	0.8653401	0.585184	2.861376	1.533238	2.296788	1.710983
AL162724.2	0.09614603	0.988212	0.2224557	0.924754675	0.152299617	0.5967877	1.336167	0.3771233	0.169923	1.127677	0.09137769	0.08190494	0.2929687	0.482414696	0.617649573	0.1551664	0.3777777	0.8315296	0.2669092	0	0	0.1666994	0.05043345	0.05233028	0.1958253	0.06221278	0.1527764	0.3997766	0.3228802	1.06709285	0.4247873	0.709181363	0.5640967	0.3164524	0	0	0	0.1926213	0.3720792	2.653223	0.7961051	0.4419034	0.229453	0.4151104	0.09357244	0.06478464	0.3017461	0.2289428	0.2459241
ERVE-1	1.353045	0	1.049888	0	0.110358762	1.476562	0.3507131	0.1812209	0	0	0.4809209	0.534146775	4.089373	0.473096136	0	2.35228	8.393849	0.05285436	1.215408	3.901708	1.319420043	5.71224	4.887398	0.01197454	12.29287	0.6762058	9.217585	1.915349	0.840424	0	0.1805188	0.185461991	0.1871661	0.1810314	3.867182	3.723618321	1.751818	1.10192	2.625195	0.01897271	0	0	1.588272	2.461775	1.627298	11.81506	0.0345237	0.008731349	2.650499
AL049539.1	0.1935489	0	0.07463656	0	0.102196693	0.4004589	0	0.202447	0	0.02802586	0.3065831	0	0.1310594	0.092489092	0	0.2603009	0.1013991	0.3099868	0	0.2813511	0.205441538	0.05592963	0.3045785	0.3862636	0.1314035	0	0.2392055	0.871844	0	0.268516828	0.2443221	0.033991264	0.1892612	0.6370414	0.05439023	0.140442042	0.04390716	0.6462674	0.4993481	0.4450941	2.297084	0	0.07698423	0.3249738	0.2511574	0.04347205	0.7289239	0.1536261	0.1980252
AL121672.2	0.1878563	0.1053181	0.1580539	0.219011488	0.072138842	0.2385086	0.0837654	0.2411501	0.0905472	0.07418609	0.09738522	0.087289693	0.381614	0.293788881	0.156727689	0.3307352	0.4026143	0.06564427	0.2465292	0.06620025	0.072508778	0.2072686	0.1254147	0.07436091	0.1391331	0.3094135	0.1447293	0.2130298	0	0.165848629	0.1077892	0.143962999	0.1202365	0.6969982	0.1439741	0.037175835	0.2556947	0.1026425	0.2643607	0.1767285	0.3393777	0.02242647	0.1222691	0.3195121	0.03324142	0.3682338	0.1715115	0.1084419	0.1922009
AL132657.1	0.1871607	0.598479	0.4089811	0.400034326	0.065882419	0.3227012	0.1700014	0.4894128	0.07350602	0.234874	0.3162284	0.106292365	0.4224455	0.298121442	0.076338711	0.2013676	1.732259	0.1199022	0.1154607	1.370401	0.309027932	0.6129479	0.2399839	0	0.5647397	0.05382454	0.6608866	0.3026399	0.06983644	0.057700948	0.2100072	0.48208396	1.195695	0.1368923	0.5259505	0.203709998	0.5944117	0.1666499	0.5901705	0.1434678	0	0.02730864	0.7444332	1.10735	0.1619119	2.129886	0.02610612	0.2310864	0.04255316
AC009097.2	0.03184191	0	0	0	0	0.1482344	0.05206064	0	0	0	0.3026272	0	0.03234207	0	0	0	0.3503177	0.4283818	0.03535829	0	0.135193787	0.1104159	0.5344861	0.1733089	0.04323599	0.08241521	0.8770132	0.2647983	0.6415941	0.618454889	0.2411696	0.671053333	0.2989106	0.29345	0.375819	0.103972415	0.5200874	2.296542	1.478715	0.3295132	0.4745814	0.2090726	0.3799544	0.9623419	0	0.2574667	0.159893	0.4549314	0.1303133
AC015961.2	0.5069268	0	0.1710465	0.045145735	0.111527062	0.1638825	0.2072028	0.2651161	0.1493189	0.1101044	0	0.071973527	0.1072686	0.333079476	0.116304913	0.2045274	0.5311522	0.284162	0.0703635	0.4912607	0.179358376	1.062025	0.1994316	0	0.2294406	0.2186766	0.5817562	0.4171706	0	0.058606383	0.2399654	0.400621712	0.4461273	0.2780808	0.07122715	0.206906589	0.4024928	1.184854	1.689307	0.5100169	0.06995731	0.05547432	0	0.425572	0.1233394	0.1423229	0.6894102	0.4694252	0.1080522
AL671710.1	0.239526	0.0518296	0.1750099	0.040417829	0.106503833	0.1369385	0.1133632	0.2373517	0.0557006	0.08214475	0.1797211	0.182568865	0.2688976	0.307233881	0.104124832	0.2034535	0.3863657	0.3270895	0.188984	0.3970536	0.334531241	0.6775843	0.4562842	0.2744611	0.282442	0.2855061	0.4139943	0.4783194	0.592703	0.201130421	0.2307487	0.358666437	0.3402351	0.2572573	0.3826072	0.26070563	0.1458525	0.35359	0.3415082	0.1739448	0.1148235	0.1324393	0.3008579	0.3084317	0.1963069	0.5181668	0.4193872	0.370233	0.2773111
AC010491.1	0.14293	0.01088199	0.05511684	0.01131468	0.022361236	0.04107316	0.03462024	0.09136172	0.01871158	0.03219416	0.1308103	0.063134447	0.1021602	0.075889334	0.068014326	0.07688973	0.4243212	0.2340029	0.0940528	0.292416	0.191045206	0.3946669	0.2165916	0.1152501	0.1293833	0.1781194	0.8355636	0.5062599	0.1333309	0.301109414	0.1536949	0.100406085	0.4348203	0.1881743	0.1071081	0.097950416	0.1513125	0.3287715	0.5053288	0.5660747	0.3594285	0.006951644	0.2274021	0.380926	0.06182405	0.2211526	0.1462017	0.3277393	0.2112292
AP001178.2	0.09083735	0.1867296	0.05254322	0.097077178	0.095926957	0.1409591	0	0.07126011	0.08027037	0.07891943	0	0.077382581	0.6458492	0.065111186	0	0.2198983	0.6424538	0	0.1008687	0.08803009	0	0.07874755	0.3335415	0.1483226	0.3083548	0.1175554	0.09622726	0.4721289	0	0.126021702	0.05733326	0.19143546	0	0.05979591	0	0	0.3709213	0	0.2343566	0.1566704	0	0.298217	0.2167838	0.1307301	0.1768117	0.9181136	0.05701705	0	0.1394073
LINC01852	0.1651588	0.3395084	0.4394524	0.282406336	0.113368222	0.3972483	0.4860542	0.3239096	0.452433	0.4304696	0.09418069	0.773825809	0.4864838	0.69846545	0.378926119	0.2265619	0.4283025	0.333292	0.1192085	0.04801641	0.070122823	0.07158868	0.09529756	0.07191401	0.1009161	0.1068686	0.3761611	0.08584161	0.1663922	0.355152068	0.5107872	0.452483815	0.2810101	0.3479035	0.1392366	0.107857608	0.303481	0.4301481	0.6391544	0.4842539	0.1367543	0.07590978	0.1970762	0.4872666	0.08036897	0.1224151	1.440976	0.2228564	0.1605296
AC026689.1	0.1471818	0	0.06810771	0.062916819	0.124342696	0.09135717	0.09625527	0.09236897	0	0.02557429	0.1678588	0	0	0.210996487	0.162086966	0.0475062	0.1387939	0.1697224	0.06537417	0.3708465	0.124980339	0.3062231	0.6793977	0.0320432	0.03996965	2.019009	0.8107577	0.2447936	0.9391127	0.245028279	0.22295	0.465268091	0.06908222	0.193772	0.04963244	0.544666627	0.6410621	0.6487086	1.139169	0	0.2924855	0.4252112	0	0.2118191	0.05729684	0.1983466	0.9238349	0.9345842	0.09035144
AC022364.1	0.6730222	2.197975	0.6844101	2.424580806	0.320975538	1.271784	1.730425	2.009702	1.822561	1.480665	0.6499607	1.192905813	1.725523	0.575785283	2.610067551	0.5255635	1.023656	0.3129412	0.626806	0.3944897	0.40327692	0.715194	0.5580217	0.9866791	0.4421862	0.2177447	0.8624474	0.5698429	0.2004982	0.587331347	0.8906831	0.217329773	0.3630235	0.66455	0.5124804	0.472601886	0.9012879	0.3805823	1.008215	0.8986723	0.188754	0.3706286	0.8548974	0.8045553	1.056463	0.277947	0.2180359	0.5255837	0.2276781
AC093157.2	0.3089282	0.0907211	0.3318602	0	0.163118716	0.1369677	0.1082334	0.1731058	0.03899872	0.1150271	0.08388772	0.375957099	0.1120645	0.442872508	0.081003223	0.1068359	0.1387249	0.08481905	0.07350941	0.3207654	2.061151172	0.3443298	0.2777974	0.2882455	0.4494352	0.3426802	0.7246443	0.5963881	0.4816737	0.214293236	0.4178236	0.511540655	0.2330367	0.1452568	0	0.312227148	0.09010457	0.2210408	1.650974	0.3044682	0.1096276	0.2607954	0.2633067	0.09527123	0.1718051	0.2676349	0.2216102	0.350295	0.3838029
AP001429.1	0.08381031	0.05742817	0.06463807	0	0	0.1734063	0.04567585	0.08766338	0.09874771	0.09708579	0.106205	0.095195175	0.2270047	0.160198088	0.051276568	0.04508607	0.1317232	0	0	0.1082936	0.059306708	0.1453115	0.2051595	0.06082161	0.1138004	0	0.05918884	0.2613634	0.140727	0.038757618	0.03526536	0.088313151	0.06556294	0.1471205	0.141312	0.212849189	0	0	0.07207571	0	0.1850569	0.2934905	0.3333562	0.04020566	0	0.1882422	0	0	0.08574863
AC004771.4	0.1365912	0.1123134	0.06320697	0	0.086546646	0.2119587	0	0.04286125	0	0.02373407	0.1038536	0.093087533	0.5271995	0.039162817	0.150423881	0.3527029	0.3864205	0.1050066	0.03033506	0.5030059	0.115987289	0.2368238	0.143298	0.08921252	0.8160593	0.2121203	0.144696	0.3975639	0.642186	0.075799031	0.3448458	0.287859594	0	0.1438632	0.2303055	0.029733809	0.297467	0.3283802	0.2114398	0.2827004	0	0.1076222	0.06519513	0.550417	0.159522	1.030817	0.1028832	0.08673355	0.1397502
AL445231.1	0.235869	0.06256306	0.1320331	0.065050689	0.120524877	0.09445561	0.04975992	0.1313149	0.04034143	0.06610415	0.2603278	0.142597089	0.1391074	0.174522069	0.013965355	0.1227935	0.2750439	0.2193483	0.1520806	0.06636184	0.323047846	0.8838664	0.4789363	0.07454242	0.526897	0.8369633	0.1047819	0.3875533	0.536585	0.073890422	0.163279	0.505100395	0.3124852	0.4507739	0.2565788	0.057970231	0.2589079	0.1981643	0.8637233	0.1312296	0.1638029	0.08992484	0.6718516	0.1314018	0.2665805	0.08202947	0.01910335	0.422748	0.1245544
AC053503.3	3.503321	24.45825	0.6117532	22.039986422	0.628235922	1.641166	17.72386	29.66075	13.43454	16.65411	2.512886	1.80190867	5.236816	9.570762992	26.205989036	1.70683	4.051665	1.65151	0.9542003	0	0	0	0.06934599	0	0	2.65182	0	0	0.1109901	0	4.005138	0	0	0.0870244	0.5572571	0	1.169616	0.2648542	0	6.840341	0.5473223	0	1.41974	4.851603	0	0	0.3319207	0	0
AL391121.1	3.413505	0.6768776	2.603012	0.609952676	1.228633039	5.484342	1.202335	1.15379	0.659538	1.268269	0.7093456	1.888731548	3.099228	1.510540902	0.765537499	4.587817	4.002147	0.7383155	2.084147	10.93453	1.025227899	0.9705388	1.715709	0.6810308	3.487404	2.656195	1.662684	4.438291	0.6081827	1.690222867	1.731898	2.822005602	1.352327	1.589534	5.033737	0.860142439	2.330562	1.319363	1.245964	2.877439	0.4725878	0.5188843	3.012315	0.8371957	6.067434	4.79243	0.4960357	1.881777	2.021354
AC090970.1	0.07772435	0	0.1348747	0	0.328316935	0.180916	0	0.1219464	0	0	0.3693481	0.066211867	0.1184178	0.111423867	0.142659219	0	0.122158	0	0.04315382	0.1506447	0.165000291	0.0673798	0.1630814	0.4653412	0	0.1005855	0.08233618	0.2423843	0.065254	0.107829593	0.2943408	0.08190021	0.09120303	0.1023279	0	0.253790934	0	0	0.2005256	0	0.1930712	0.4082677	0.09274478	0.2796457	0.07564386	0.1571155	0.04878624	0	0.03976096
AC129507.3	0.2270436	0	0.01876132	0.034662826	0	0.1761602	0.07954501	0	0	0	0.06165242	0.082891746	0.609469	0.023248901	0.029766244	0.1308632	1.070522	0.03116844	0.2341083	0	0.137711086	1.462134	0.2381917	0	0.7046566	0.1678996	0.08589837	0.3877352	0.4901554	0	0.04094336	0.051266123	0.247387	0.06405301	0.1093762	0.141211166	0.3090333	0.1624517	0.1673609	0.05594145	0	0	0.8127612	0.6301676	0.4419325	1.507999	0	0.05148914	0.1161473
ZSCAN16-AS1	1.505977	3.011328	1.979784	3.248113508	1.156622769	2.124487	4.252943	4.489354	3.520541	3.788388	1.535382	3.358897714	1.91204	3.699627823	4.271862051	0.972175	1.76443	8.577821	2.835284	0.5373376	1.148022133	0.8545365	2.7505	0.7973171	1.700955	1.993225	2.24072	0.9819756	0.9425175	4.007641595	3.214479	1.341641303	1.574359	1.505043	1.985206	1.810504395	1.127397	2.303975	1.554143	4.651727	9.839756	2.445076	0.4737573	1.66492	0.7461569	0.4243499	5.86071	3.846831	0.728381
AL133406.2	0.2966241	0.1270323	0.2287691	0.026416661	0.169673809	0.5561882	0.1616574	0.3490437	0.08737276	0.06442672	0.1409566	0.252688361	0.9164035	0.336643311	0.068054878	0.7180653	0.4273492	0	0.1921389	0.8983037	0.39356288	1.135726	0.3371211	0.4977929	0.990133	0.1919353	0.5891711	0.4753605	0.2697855	0.034293051	0.2808277	0.338607462	0.08701592	0.3417052	0.2917459	0.134521906	0.2018703	0.07428299	0.4782988	0.1705327	0	0.09738104	0.3539475	0.37353	0.4089694	0.4497071	0.1396394	0.05886008	0.139097
TRHDE-AS1	0.1264647	0.04506094	0.04876748	0.039644546	0.023148756	0.2145609	0.1020047	0.1084686	0.01490043	0.01464966	0.003205139	1.131913019	1.099542	0.089439828	0.077373253	0.07619603	0.5538846	0.3694424	0.2359233	1.191248	0.14676401	13.70268	5.338812	0.02936837	7.690674	2.522576	2.134566	0.7326734	6.13829	0.313468399	0.07662716	0.031982214	0.457059	0.00221996	2.746419	2.246400929	0.02983647	0	0.01740127	0.3664385	0.07818711	0.03321447	7.794712	5.147066	0.009846365	1.820167	0.002116793	0	0.7970394
MYCL-AS1	0.03772354	0	0.2400255	0.040314853	0	0.1170768	0	0	0.03333521	0.01638709	0	0.578447114	0.2682125	0.027039805	0.069239697	0.2130819	0.5632497	0.2537548	0.04188944	0.658039	0.960995323	1.438923	0.1385153	0.1231928	2.689168	0.5370112	2.277828	0.7254546	0.5067368	0.078502691	0.0714292	0	0.1991944	0.09932976	0.3498297	4.803922915	1.386348	1.133644	0.2433129	0	0.2498857	0.02476911	1.395425	2.551651	0.3304239	3.151917	0.07103526	0.05988482	0.09648996
AL080317.2	0.08235358	0.0987525	0.2064224	0.102679082	0.13769909	0.1597427	0.1009844	0.1830468	0.08490243	0.08645473	0.2413303	0.175388561	0.2613973	0.221362943	0.188944945	0.1772097	0.3181912	0.1187074	0.0723964	0.319234	0.269525967	0.6068398	0.3563886	0.5528213	0.6802529	0.2397968	0.1962902	0.2817893	1.728513	0.066646935	0.259893	0.245871453	0.1731378	0.1084225	0.2661403	0.220354052	1.074225	0.6599566	0.5488778	0.1775477	0.09092019	0.1892555	0.474965	0.4642053	0.1669775	0.4439287	0.2239984	0.1252863	0.3124575
AC009065.5	0.7554331	0.3726971	0.4544452	0.419809265	0.255283168	0.398569	0.6669606	0.5689174	0.3738306	0.2100223	0.6318115	0.283157077	0.5371093	0.953015155	0.499161696	0.5364323	1.021079	3.949106	0.4026515	1.449532	0.930147047	0.8906509	0.6974225	0.6743131	0.574421	1.58376	1.808581	1.476318	0.5581214	0.733626335	0.8582438	1.846766162	1.187826	0.8752168	1.222781	0.559116966	0.9459754	2.028027	2.221844	1.250805	1.175961	0.2976084	0.8293087	1.239401	0.3529018	3.054133	1.631153	0.4796896	0.8656528
AC073316.2	0.07084444	0.1456312	0.1639147	0.075710909	0	0	0.1158287	0.05557606	0.06260321	0.0307748	0	0.181053024	0.3238075	0.203121977	0.130031489	0.2858328	0.44538	0.2723138	0.1966699	0.3776028	0.601580007	3.009362	0.3344534	0	1.202436	0.183364	0.1876201	0.2577507	0.05947792	0	0.08942891	0.037325335	0.2909551	0	1.134778	0.154217458	0.09642769	0.2838629	0	0	0	0	0	0.9176124	0.06894811	3.38926	0	0.1124631	0.4348974
BNC2-AS1	0.4497298	0.4266859	0.2401274	1.70066514	0.18266465	0.4831471	1.357469	1.682604	0.9782483	1.472732	0.4603044	0.884114067	0.4919319	1.587009094	1.269933702	0.502478	0.217487	1.329757	0.1536599	0	0.2937622	0	0	0.03765824	0	0.3581596	0.4764149	0.03596122	0.1161765	1.199856155	1.266422	0.182266238	0.04059387	0	0.1166594	0	0.4708736	0.5544612	0.1785053	8.114647	0.2291592	0.1817173	0.4953611	0.9459603	0.06733717	0.1398622	1.302866	0	0
AL390195.2	0.3783307	0.2474547	0.2785218	0.404319117	0.163443492	0.3735988	0.2530474	0.2158494	0.1215709	0.268931	0.4903193	0.351591936	0.3318724	0.29583619	0.157819868	0.6105733	0.297308	0.231356	0.2291513	0.6832812	0.62061956	0.4472422	1.046392	0.2807967	0.9106674	0.3338247	0.1821724	0.3754	0.4908828	0.214719903	0.4341612	0.434898676	0.1614325	0.2716859	0.1739729	0.355631547	0.09362782	0.3445258	1.020445	0.1779601	0.3417427	0.090331	0.9849689	0.2227422	0.4016768	0.2317499	0.194295	0	0.4574588
AC078846.1	0.2320373	0.2191562	0.2055587	0.192125918	0.105962518	0.2465341	0.3862102	0.3246998	0.1514745	0.248814	0.1629137	0.28136538	0.4119127	0.323653062	0.299276202	0.1045834	0.4468262	0.5343432	0.2135575	0.401113	0.29289124	0.4095584	0.3486978	0.2047996	0.4030598	0.3246343	0.8392816	0.4215631	0.1088119	0.101504138	0.30874	0.418520132	0.372847	0.1816418	0.3841872	0.175195648	0.3727367	0.3978609	0.7496566	0.3965975	0.411956	0.1262759	0.7932212	0.2948301	0.1749645	0.5746927	0.2571764	0.3550773	0.4448646
AL034550.1	0.4054515	0.09260729	0.1042338	0.064193022	0.079290538	0.372841	0.319175	0.1413639	0.0530794	0.1565582	0	0.204679281	1.372734	0.043055267	0.055124911	0.5574029	0.1888122	0	0.05002517	0.8003953	0.223152016	0.7550501	0.1890487	0.1634658	0.4893647	0.2332033	0.127262	1.857583	0.05042956	0	0.0758241	0.110764635	0	0.1779322	0.2785155	0.179790028	0.04087908	0.1203394	0.5811378	0.207199	0	0	0.2150249	0.1728925	0.9645743	0.6071096	0.01885148	0.09535412	0.1997323
AC008105.1	0.2970338	0.01327385	0.3436276	0.01380164	0.122742997	0.1402829	0.05278718	0.1418365	0.01141219	0.00561006	0.1472882	0.099014606	0.3607276	0.101826739	0	0.1875801	0.5987768	0.1613337	0.1434069	1.483075	0.507197797	0.1791309	1.13131	0.1686984	0.4208579	0.4094703	0.6908807	0.8524675	0.1084247	0.609169011	0.1956282	2.660435275	1.924571	0.4590699	0.8601152	0.541173472	0.4570328	1.772317	0.9662483	1.113706	0.07485402	0.1611126	0.6934624	0.9757719	0.5278906	1.139961	0.09727462	0.5432856	0.6936926
LINC00863	0.3918967	0.5185483	0.5315385	0.529538728	0.456667183	0.3774633	0.4050657	0.296834	0.4139773	0.5635525	0.2226202	0.652349047	0.8006801	0.432661553	0.545681278	0.2835197	0.8566485	0.3376376	0.2250904	1.021492	0.382507519	1.671355	0.6521519	0.4707338	0.5260137	0.7461748	0.3865192	0.6134084	0.8698217	0.724921915	0.3241152	0.332260207	0.3382864	0.5278121	0.1974728	0.176503217	0.8031925	0.3700063	0.6275652	0.7147639	0.7832686	0.2188679	1.075016	0.5575217	0.6751335	0.2063963	0.8934695	0.3217875	0.530005
GMDS-DT	0.4651959	0.1247321	0.2976824	0.223357811	0.111542296	0.3818635	0.3104793	0.3473072	0.2045472	0.1893899	0.1067934	0.243135282	0.5809275	0.283510618	0.17530617	0.3264181	0.8141443	0.2051601	0.2932213	1.090025	0.233770238	0.3253528	0.4338111	0.1492269	0.4043223	0.2035831	0.49756	0.4555397	0.092451	0.199538346	0.260991	0.297192038	0.4126977	0.2337382	0.3448168	0.217697422	0.8151898	0.3984572	0.5450121	0.4728766	0.1674739	0.09886402	0.3110684	0.4139868	0.3761929	0.7147402	0.100153	0.2586472	0.1804949
AC099066.2	0.0677421	0.05968026	0	0.144790928	0.010219669	0.07508604	0.01582235	0.04555058	0.01710336	0.06726205	0	0.032976106	0.0196589	0.041620091	0.035524943	0.06247221	0.06083949	0.09299605	0.04298459	0.01875674	0	0.08389445	0.04061046	0.273896	0	0.2003821	0.1025166	0.03017922	0	0.322220194	0.6841019	0.071381654	0.03406702	0.1911124	0.2121219	0.052665766	0.1053772	0.2908203	0.2746414	0.1335282	0.2243664	0.06354166	0.2309527	0.5153157	0.1130208	0.03912484	0.8504112	0	0.009901258
AC022150.4	0.337929	0.3206137	0.3608657	0.333361938	0.329412094	0.4759843	0.2975025	0.3752165	0.7718132	0.3658614	0.1087035	0.628896495	1.251495	0.134154649	0.43894759	0.4866383	0.5147751	0.0999185	0.1385528	0.3123708	0.264881085	2.596015	0.5726888	0.1358235	0.8400504	1.486903	0.5892906	3.610062	2.784728	0.28129212	0.4200144	3.319805454	0.2379189	2.245034	1.183389	0.299906386	7.861803	0.677015	1.81075	0.9325408	0.05165738	0.4369382	1.439237	1.032529	0.7589618	1.9197	0.5547551	0.3466296	0.6063825
LINC01560	1.878876	1.141689	1.913865	0.757713328	0.798651253	1.393616	2.241142	1.446131	1.420139	0.6159873	1.168001	2.033438834	2.292467	1.863437454	1.431487918	0.8581826	2.210105	1.22639	1.089109	3.756138	2.909957241	5.183512	1.028955	1.620777	2.615381	2.049199	5.9836	2.247906	1.627027	1.131178036	2.013756	1.643625442	1.137017	3.920474	1.91273	1.594852206	1.897925	5.208307	2.652363	1.426663	1.585094	1.070725	2.848294	2.21083	1.794082	2.006514	0.9790733	3.076445	5.259204
AC112721.2	0	0	0	0	0.028902207	0	0	0	0	0	0	0.046629799	0	0.235411238	0	0.1325081	0	0.1578011	0	0.02652293	0.116201683	0.09490463	0	0.05958495	0	0.1062562	0.6668318	0.1422495	0.2757313	0.22781742	0.4836765	0.201874177	0	0.504452	0.5076087	0	0.8567984	0.7128055	0.07061022	2.643415	0	0.07188077	0.4572095	0.472658	0	0.3688294	25.3904	0	0
AC046143.2	0.832865	0.1902308	1.712909	0.59338425	1.465883817	0.8616123	0.3026025	0.4355774	0.4906527	0.482395	0.7036082	0.473001026	0.2819824	1.061312332	0.169853633	0.7467381	1.163555	5.335648	1.33588	2.152336	2.160988182	1.283585	2.718363	0.6044148	3.141365	2.155673	3.137009	2.693495	2.020019	1.412230694	1.401798	0.487562187	3.692013	1.218342	2.496512	4.834717293	0.6297934	1.483184	2.387508	0.3192159	5.823509	1.944375	0.441697	2.397262	1.981396	1.371815	3.020478	1.028335	2.745743
AC015819.1	0.3349884	0.09181578	0.7492362	0.047733273	0.566012454	0.5198264	0.4016443	0.7007781	0.1973465	0.07761006	0.5518496	0.837085777	0.453667	1.856896387	0.409903186	0.2162499	0.2807976	4.978865	0.3967808	0.02164239	0.3318671	0.1936026	0.1640038	0.1458618	0	0.2023088	1.253857	0.5107252	0.2999912	1.549135548	2.198899	0.376518612	0.0262054	0.3528229	0.1506191	0.048614553	0.911918	0.4474159	0.4033196	0.4622131	0.4438016	0.4692307	0.1065935	0.4178235	0.04346955	0.03009603	0.2523198	0.3190696	0.02284906
NBR2	3.277772	1.089108	3.603974	2.264825381	0.895196224	1.107161	1.362866	3.258518	1.610539	1.417726	0.7250924	2.226595159	5.19479	1.863372796	1.6855704	2.508128	5.240439	2.728919	1.859094	5.62729	1.499644817	6.552653	2.630913	2.622207	2.829626	3.537936	5.081176	5.066826	2.004599	3.312518908	1.890466	4.287569768	2.992404	1.794961	7.563382	3.521470293	2.32687	8.095239	7.818633	4.142496	1.883457	3.209703	3.624613	3.649776	5.843813	11.85225	2.882136	4.261365	4.401572
AC005722.4	0	0	0.1920302	0	0.035058507	0	0	0.05208698	0.05867296	0	1.009662	0.056562156	0.2360391	0.38073985	0	0	0	0	0	0.0965173	0.140953163	0	0.06965696	3.577702	1.036791	0	0	0	0	0	0.2514436	0	0.03895556	0.131122	0.2239024	0	0.04518697	0	0	0	0.05497766	0	0	0	0	0.04473917	0	0	0
AC026704.1	0.2307505	0	0.3336836	0	0.060919847	0.3580726	0.1257569	0.1508493	0	0.06682529	0.03655108	0.065523952	0.4101562	0.192965879	0	0.3723993	0.7555553	0.1847844	0.3416437	0.05590482	0.449036505	0.06667975	0.3631208	0.04186423	0.6527511	0.1990809	1.222211	0.7995533	0.1291521	0.21341857	0.218462	0.364721844	0.1353832	0.6582209	0.03242223	0.020929512	0.4711182	0.1155728	1.141043	0.5969752	0.06368841	0.1010065	0.3671248	0.2767403	0.2994318	0.4405355	0.02413969	0.3357827	0.09836964
AC078883.1	0.768461	0.07463081	0.7980042	0.064665223	0.313105275	2.535189	0.5144366	0.522147	0.08555175	0.1314249	0.4370595	0.298968091	1.296789	0.503114959	0.066636488	5.214655	0.5325631	0.9884868	0.3426734	0.662618	0.963400757	0.8917428	0.8950649	0.6652597	0.7887432	0.665603	0.3589548	0.201277	0.3251233	0.470096483	0.572864	0.446317654	0.2769076	0.8444248	0.6631519	0.098788666	0.09059553	0.4121638	0.5776072	0.5426801	0.1603272	0.9614604	0.6498199	0.2786628	2.414452	0.505569	0.4861478	0.1248722	0.3219224
MANEA-DT	0.1370971	0.1342016	0.1057351	0.083722645	0.055153771	0.1114372	0.2348238	0.1229143	0.1269178	0.07940659	0.08686521	0.189089181	0.4575376	0.196539321	0.227669772	0.1264318	0.5643345	0.0878296	0.08699262	0.5630743	0.138591514	0.1584673	0.3766943	0.09238556	0.3723099	0.168973	0.318127	0.4886159	0.08769585	0.108685383	0.1895435	0.254529819	0.3523863	0.2062801	0.2861962	0.056845588	0.2310353	0.1700299	0.4042342	0.2927553	0.02162261	0.2657655	0.4829844	0.5167526	0.1270737	0.1671604	0.04917344	0.1761823	0.126909
AC008735.1	0.1292337	0.07590257	0.1495058	0	0.097481883	0.3724342	0.06036957	0.2027625	0.03262861	0.01603974	0.3158341	0.251638118	0.3000311	0.185266492	0.135544046	0.3873355	0.1450817	0.07096456	0.04100151	0.6083077	0.274348987	0.2560768	0.8522121	0.2009692	0.4261602	0.4539516	0.2346889	1.324198	0.4649957	0.025612889	0.3029655	0.739246409	0.1299814	0.1944485	0.2179	0.140660935	0.2261602	0.3328841	0.2857865	0.3821038	0	0.07273223	0.5287146	0.7439551	0.2515488	0.5971173	0.139059	0.1758463	0.3777787
AC004263.1	0.02183848	0	0	0.046677227	0.046124171	0.2711071	0	0	0	0	0	0	0.08872602	0	0	0.2467099	0.1716158	0.2938017	0	0.2751265	0	0.03786387	0.1145538	0.1188623	0.237224	0.2260948	0.3932828	0.1589083	0.07333856	0.060594506	0.05513464	0.437223908	0.4356357	0.1150057	0	0.04753901	0.118899	0.2625104	0.3380542	0	0.3254872	0.05735619	0.05211764	0.1885752	0	0.3825925	0.1370764	0.1386713	0.08937419
AC138150.1	0.08509476	0.1311937	0.1230538	0	0.112328262	0.1650598	0.06956379	0.1668879	0.1127937	0.03696514	0	0.108735868	0.2160785	0.121989923	0.078093624	0.06866557	0.4680969	0.5724067	0	0.04123249	0.135485152	0.1844231	0.2455007	0	0.02888611	0.08259283	0.3155037	0.265369	0.1071628	0.029513703	0.214835	0.560416307	0.0499258	0.196055	0.3945636	0.069464329	0.08686805	0.08524044	0.1646557	0.1467659	0.1409198	0	0.8123163	0.2143146	0.08281699	0.1720144	0.05341252	0.03377125	0.1741256
AL031670.1	0.2655872	0	0.3072482	0.189220688	0.186978703	0.2747543	0.4342278	0.2083479	0.3911531	0.09614251	0.4206925	0.377081037	1.011596	0.38073985	0.203113462	1.857357	0.6261284	0.2977542	0.07372917	0.815035	1.174609692	0.5372255	0.7894455	0.9395985	0.8114019	0.515557	0.3047916	1.173335	0.4459511	0.153524196	0.6425781	0.746283527	0.07791111	1.456911	0.3731707	0.144535644	0.3614958	0.3547226	1.71301	0.6871015	0.4031695	1.017236	1.056375	1.178525	0.9046734	0.805305	0.305625	0.8783554	0.3170179
MIR924HG	0.1756341	0	0.8435245	0	0.230438482	0.0330357	0.02610518	0.03340157	0.1504997	0.01387189	0.3237306	0.235763751	0.06487014	0.022889554	0	0	0.008364883	0.1534334	0.06500994	0.7066139	0.1468811	0.4521615	0.4466859	0	0.00722672	0.2755074	1.110695	1.056707	0.03574662	0.502093653	0.1948342	0.616901114	0.1373946	1.072071	0.2422927	0.179578524	0.5867809	0.3518696	0.01373117	0.4773322	0.1145796	0.9784776	0.1397172	0.114894	0.09323609	0	0.3674751	3.362655	0.6098776
AC091182.2	0.3074011	0.1053181	0	0	0.541041317	0.1192543	0.0418827	0.1205751	0.0452736	0	0.4869261	0.087289693	0.2081531	0.14689444	0	0.3307352	0.1610457	0.1476996	0	0	0.326289502	0.08882942	0.05374914	7.835781	0.1043498	0.2652116	0.4070513	0.07988616	0.387121	1.95464456	0.8730923	1.025736366	0	1.720012	1.943651	0	0.1394698	0.7184973	0.1321804	0.4418213	1.1454	4.406801	0.3056727	0.2949342	0.9473805	0	0.09647522	0	0
AC098820.2	0.07222677	0.04242081	0.1551764	0.13232262	0.054481164	0.06404551	0.1180888	0.1295097	0.1641208	0.07171494	0.05883832	0.105477581	0.1048018	0.073959048	0.189383841	0.016652	0.09730078	0.09915258	0.05728782	0.04999618	0.087616879	0.6976978	0.1407216	0.3257241	0.05604107	0.3471777	0.5137261	0.1394343	0.2079033	0.186090582	0.1432732	0.380536341	0.1452893	0.1630116	0.1739729	0.168457049	0.7162528	0.3514163	0.2129624	0.1423681	0.1537842	0.1219469	0.8125994	0.1484948	0.1405869	0.3198149	0.3367781	0.3603522	0.2639185
TBX2-AS1	1.117239	1.236658	4.729674	0.918449917	0.583436345	3.638871	2.04746	1.521752	1.084915	1.247987	0.2333692	4.183535883	4.115166	4.030522786	1.216861846	3.66558	14.58786	2.784329	5.916796	5.056621	4.925997483	20.07331	0.9273732	0.09355232	11.50271	6.975054	10.41768	12.35396	4.370394	1.362622711	1.689287	0.517478938	52.22338	0.1778011	4.885379	7.65697349	1.905047	25.60521	1.171977	1.694015	2.033171	0.2257152	11.54419	11.37894	1.457744	41.9755	0.6473279	0.1364291	2.71324
AC116651.1	0.2663037	0.1094854	0.2772694	0.45535482	0.196857299	0.04132433	0.3047795	0.08356401	0.141195	0.2313645	0.0506193	0.136115403	0.4327787	0.190883513	0.244393716	0.04297773	0.2929815	0.1023626	0.3548548	0.02580738	0.169600119	0.3232049	0.3352554	0.202921	0.03615959	0.4135583	0.4231576	0.221459	0.3577233	0.406397322	0.2353138	0.224489065	0.9062071	0.1402408	0.1796052	0	0.1087413	0.1600558	0.5496421	0.4593035	0.6615118	0.90924	0.3813212	0.9581385	0.1555053	0.07177579	0.234016	0.08454961	0.02724627
DNAJC3-DT	0.5509391	0.7786192	1.769816	0.473130299	0.228567488	0.7404332	1.238559	0.6251476	0.72158	0.3889076	0.7667226	0.687239586	1.11419	0.542997007	1.101509272	0.2937335	1.484403	0.2079898	0.6773286	1.048757	0.323723992	2.515997	0.7070066	0.6479219	1.395977	0.770281	1.375698	1.34483	0.7351155	0.416290292	0.8941702	0.974476451	0.646481	1.172198	0.5805841	0.583592674	1.071276	1.428981	3.045857	1.713797	0.7168649	0.6653509	5.212318	1.012354	0.5170421	0.7689786	0.413743	0.8902147	1.947719
AC018682.1	0.1559604	0.1001874	0.1127656	0.166673654	0.092643085	0.4084008	0.2549909	0.1988152	0.1205905	0.2286533	0.05558459	0.116252172	0.2772177	0.19563361	0.214693203	0.5820526	0.1991602	0.0187339	0.0324719	0.3022811	0.310393898	0.3718087	0.3783671	0.09549674	0.4103007	0.3279789	0.1652144	0.2533147	0.3437111	0.013523066	0.3076142	0.154068367	0.01143791	0.06416546	0.213658	0.063656581	0.3051533	0.136699	0.4778159	0.06724759	0.01614222	0.05120144	0.3722002	0.547104	0.2845982	0.8932518	0.02447341	0.07736929	0.2194051
RAB11B-AS1	2.702568	1.948385	2.326356	1.177186747	2.27237353	1.172667	1.654367	1.989488	2.105222	1.413245	2.872864	2.575045953	2.263665	3.837617255	1.880732265	1.178244	4.006012	5.735668	2.773454	2.358384	1.359539592	4.685752	1.5856	1.143299	2.747879	1.259755	2.957906	2.649558	2.172179	1.883566576	2.958813	3.711546062	13.03063	2.192172	2.50515	3.624643876	2.004879	2.745686	3.073194	2.032378	3.542255	1.379228	3.820908	2.894042	2.243796	4.056325	3.971563	4.391899	2.319515
FAM83C-AS1	0.5468305	0	0.3406353	0	0.621890104	0.4569156	0	0.2639863	0.1486826	0.03654508	0.3198219	0.430000933	0.4699706	0.060301837	0	2.036558	0.3305555	0.2425295	0.7473457	0.8968066	1.071564388	0.2917239	0.7943268	0.961569	1.19943	0.4354895	0.8466358	0.08745114	0.8475604	0.175069921	0.5309841	0.398914517	0.2961508	0.7753083	0.6383126	0.961449462	0.9160631	1.85398	0.8681847	0.5803926	0.4876144	0.1104758	0.5019284	1.029128	0.5731312	0.3401194	0.5808612	0.06677498	0.5594773
AGAP11	0.2790046	0.01977708	0.1001701	0.030845185	0.071119336	0.537458	0.07864912	0.1434	0	0.05015153	0.02743112	0.073762343	0.4299666	0.131026214	0.052975792	1.117924	0.8467718	0	0.0106833	1.790117	0.08169605	3.569684	0.6913872	0.14662	0.3723099	0.504251	0.2446011	0.4650423	0.4361714	0.020020992	0.091085	0.025344363	0.1298265	0.1013306	0.6650876	0.204195337	0.2160695	0.4625914	0.1489284	0.04978026	0	0.01263401	0.5854853	0.152306	0.1872665	0.337099	0.006038843	0.01527277	0.1821021
AP001486.2	0.5907537	2.643066	0.7638241	2.110635939	0.397553731	0.3460155	1.818101	1.631108	1.136188	1.972476	0.7651206	1.045973974	1.12065	1.108431029	2.402467184	0.2804102	0.8420016	0.5676887	0.4051716	1.282505	0.1782797	0.2460226	0.5833038	0.1733767	0.2949061	0.4347229	0.3558508	0.2016867	0.2236733	0.237033191	0.7713134	0.253269151	0.3330079	0.5261291	0.1074188	1.005459819	0.264087	0.1914534	0.590223	0.3496204	0.1198907	0.1787319	0.3179044	0.3459118	0.2198303	0.1326862	0.2762868	0.1654943	0.2014721
Z94721.1	0.07691682	0	0.04449114	0.082200416	0.081226463	0.1193575	0.1886353	0.1206795	0	0.1336506	0	0.196571855	0.15625	0.165399324	0	0.1861996	0.2417777	0	0.04270547	0.2981591	0.326572004	1.000196	0.5245079	0.6698276	0.3655406	0.5972427	0.6111056	0.8795086	0.3228802	0.21341857	0	0.60786974	0.04512773	0.3037943	0	0.209295121	1.203969	0.6934365	0.3968844	0.1326612	0.1273768	0.3535227	0.458906	1.051613	0.2245739	0.4664494	0.1448381	0.06105141	0.55087
AC084876.1	0.1847924	0.04748351	0.0534449	0.098743089	0.024393282	0.143378	0.0755326	0.3624149	0	0	0.2634415	0.157421038	0.1642331	0.397371232	0.084794325	0.03727866	0.07260875	0.3995493	0.1025997	0.2238519	0.637477722	0.1201484	0.315032	0.07543398	0.2509171	0.2092524	0.2691661	0.1680808	1.357507	0.192276481	0.4665371	0.36510117	0.1897336	0.1216441	0.1557886	0.201132285	0.09432163	0.2776631	0.4171621	0.2390384	0.1147584	0.09100038	0.165378	1.097031	0.04496148	0.03112897	0.02899775	0.1466758	0.1181663
AC079174.2	0.1679237	0.1650918	0.1858185	0.171656193	0.123361689	0.3512161	0.5252272	0.3321958	0.1032274	0.1078332	0.111023	0.049756847	0.4078641	0.324464322	0.455623157	0.1296113	0.5507954	0.1964473	0.2351117	0.4740516	0.247988603	0.4050762	0.3982949	0.2225327	0.3073209	0.1984183	0.5723339	0.5236719	0.1225926	0.25322408	0.3502191	0.36927787	0.9680878	0.5575054	0.283135	0.19866524	0.2683143	0.511947	1.167854	0.5036937	0.3506317	0.09587647	0.6098381	0.661966	0.35528	0.4624371	0.2291366	0.4404251	0.2166266
AC022893.1	0.5840824	5.720325	0.2702815	4.886628254	0.127767463	0.233065	2.189584	2.631383	6.488578	2.649616	0.7295797	0.952488212	1.750108	0.496415461	3.499492144	0.06733057	0.2032697	0.1042373	0.08802211	0.7034966	0.115137565	1.25863	0.3370188	0.140786	0.2039364	0.5183171	0.1281674	0.3252621	0.1821375	0.046303832	0.8584318	0.083527137	0.04405962	0.2032286	0.1266194	0.476796577	0.5735396	0.1588081	0.2690908	0.69078	0.13818	0.1314877	0.5675228	0.8706128	0.09744822	0.3485848	0.09951074	0.08609814	0.1664717
AL035461.3	0.8476997	0.9293719	1.536388	0.785139465	0.596797483	0.8769591	0.9239771	0.6650037	1.148602	0.6873822	1.289053	1.636848333	1.061918	1.498799858	0.726091865	0.4560233	0.9770311	5.973754	1.914004	2.053755	5.998579269	4.262286	5.039495	3.321974	1.611448	3.071697	6.076458	3.730359	3.605906	3.684932277	2.425503	2.620181525	3.945663	4.575756	2.143951	1.32247356	2.538404	5.887447	5.394675	3.313997	2.94802	2.634554	1.618432	3.822607	0.7700083	1.256624	6.668819	2.153111	3.093387
AC120053.1	1.488696	1.902308	2.001497	0.687981739	0.573606711	1.279931	2.993133	2.177887	1.1733	0.5418205	1.529583	1.610945523	2.778957	2.163000676	2.473955084	0.6168706	2.750796	2.899809	1.80947	7.700839	1.067681908	1.988162	3.988902	1.642431	3.0321	1.666221	2.536033	2.551292	2.297012	1.590852758	3.504495	1.717066833	3.776995	1.642113	2.06912	4.642029285	2.984673	5.441027	6.591598	4.37187	2.098862	1.770015	4.561002	5.008773	1.644637	1.436881	1.868858	2.427125	3.457907
AC016876.3	0.3807558	0.05680887	0.177614	0.183766172	0.541523788	0.8529164	0.09538693	0.2408834	0.07597553	0.2694423	0.3268524	0.193568787	0.318122	0.413784153	0.15217082	1.159597	0.5163849	1.109473	0.5387336	0.3927946	0.482374346	0.1916593	0.7634674	0.3409391	0.5253415	0.246374	0.2439606	0.2330096	0.3970047	0.315237197	0.3333462	0.119716638	0.8179051	0.4527723	0.2588668	0.404397064	0.2382296	0.5044424	0.3723364	0.2859836	0.6661395	0.7822661	0.2638091	0.6628681	0.6694058	0.4924277	0.7825123	0.4143317	0.3895617
AL109614.1	0.1413507	0.3632092	0.4496897	0	0.335858822	0.7677055	0.1155523	0.6653211	0.1249076	0.2149095	0.3358512	0.722483667	1.758745	0.0506593	0.389163454	2.395265	0.6664755	0.4074958	0.03924011	0.9588767	0.37509016	0.9803037	1.371693	0.4231384	3.694665	1.829264	0.6738205	4.187636	0.1780079	0.392201191	0.3568619	1.228796348	1.036645	1.535285	0.5958262	0.153849397	0.7214817	0.4247781	2.096904	0.6094814	0.468163	0.1392154	1.43367	2.54284	1.582022	0.8095761	0.08872343	0.1121947	0.5423243
AC006017.1	0.1760058	0.0904515	0.05090368	0	0.023233424	0.1365606	0.07194116	0.03451827	0	0	0.08363842	0.112451953	0.4245797	0.094619227	0.04038125	0.2485428	0.2420471	0	0.04886064	0.3198121	0.186820537	0.6866131	0.8078344	0.1197454	0.8065793	0.05694365	0.30298	0.1829587	0.5910674	0.061044688	0.2777213	0.324558484	0.02581601	0.1448252	0.2225716	0.287353182	0.149728	0.5289214	0.1702829	0.2276726	0.1093018	0.1733469	0.2625242	0.3799524	0.3425891	0.3261372	0.1933327	0.174627	0
LINC02084	0.2701914	0.2221674	0.6251493	0.057750292	0.213997638	0.4612037	0.4638432	0.5510955	0.09550417	0.03521132	0.5135826	0.667495365	0.2744354	0.697212481	0.099184603	0.3270386	0.2972586	1.791531	0.3750366	0.0392762	1.118494215	0	0.02834581	0.05882382	0.09171868	0.08741577	3.134146	0.4212975	0.0226841	1.518124569	0.5457122	0.341649416	0.04755706	0.08893005	0.5011246	0.088224768	0.3493744	0.270654	0.1045624	0.1398026	0.0223723	1.082179	0	0.4277354	0.2103672	0.0182059	1.56027	0.2359058	0.06911006
BCL2L1-AS1	0.07917908	0.08138217	0	0	0.167230952	0.1843021	0.1941834	0.1863433	0	0	0	0.067451127	0.1608456	0.227018681	0	0.3194601	0.1866666	0.07608767	0	0.03836606	0	0.2745637	0.1246003	0	0.107512	0.4611065	0.2516317	1.06999	0.1329507	0.054923897	0.2498749	0.250299305	0.09291004	6.827925	0.06675165	0.086180344	0.05388606	0.2379439	0.6128363	0.5462518	0.1311232	0.1039773	0.1889613	0.2848797	0.07705965	0.05335206	0.09939871	0	0.9721235
AC080013.1	0.6699608	0.2696113	0.4264844	0.386402959	0.07486758	0.1485183	0.5853551	0.6006526	0.3884187	0.3572441	0.2627792	0.483154826	0.5472677	0.325228581	0.461943325	0.5549138	0.6462648	0.4292022	0.1574489	0.1511496	0.097826962	0.3933419	0.5578227	0.1234779	0.5631444	0.2523066	1.010121	1.36706	0.3511718	0.137697641	0.3982445	0.63872164	0.1497415	0.4806864	1.661552	0.11960437	0.4728351	0.1207284	0.9876978	0.4646475	0.04109176	0.0837892	0.4314397	0.6733991	0.758974	1.38534	0.200249	0.1631886	0.2176049
ALG13-AS1	0.3796535	0.4682605	0.3513659	0.162293128	0.080185098	0.4713093	0.4965784	0	0.1341956	0.1979057	0.2886598	0.388103406	1.311098	0.653115281	0.41810125	0.8577914	0.358017	0	0	1.913187	0.483577775	1.316498	0.6372719	0.4132751	0.3093036	0.2947929	0.4021806	2.841489	0.1274963	0.105341217	0.4792472	0.400051025	0.08909835	1.899363	0.512105	0	1.240209	0.3042428	1.175389	0.2619207	0	0	0.181209	0.8742154	0.7389823	2.148857	0.1906416	0	0
AC068700.1	0.1222699	0.2675596	0.1049465	0.463663772	0.058312551	0.0795664	0.1225242	0.2475311	0.264888	0.2878436	0.1049602	0.282238225	0.224344	0.169629035	0.253377822	0.1400383	0.2913537	0.1516078	0.08759512	0.8409055	0.519131176	0.1914778	1.390319	0.004293481	1.017555	0.1276075	0.0584951	0.0738	0.01986823	0.01641572	0.1045561	0.024936585	0.1619862	0.02596359	0.1529562	0.098737789	0.09663319	0.05531319	0.1729894	0.149659	0.01306342	0.0207179	1.722548	0.1532613	0.1381901	0.06909901	0.03961121	0.1314866	0.2542308
AC106798.1	0.4821651	0.04129841	0	0	0.021215867	0.1558774	0.03284695	0	0	0.01745437	0	0.06845786	0.08162312	0	0.073749203	0.06484564	0.03157545	0	0.06692648	0.1557547	0.085298658	0.5921559	0.4847633	0.02186937	0.6546996	0	0.02128228	0	0	0	0.02536044	0	0	0	0.06774794	0.021866654	0.328142	0.2012461	0	0	0.09981019	0.5012635	0.719181	0.5782632	0	0	0	0.669743	0.3905422
AC018521.6	1.812137	5.178821	1.022632	4.440049312	1.353572321	1.371721	5.564273	3.883357	3.827579	3.532764	1.260194	2.93684219	1.616138	1.013790884	4.624075014	1.283944	2.014513	0.3397826	0.4907942	0.2998279	0.375314094	4.444653	0.5564239	1.10659	0.7801837	0.2859931	0.7959574	1.148612	1.187428	0.91977033	1.171652	0.558877253	0.466769	1.512926	0.8197501	0.432959758	1.143028	1.328224	2.394635	0.7623066	0.9515238	0.3482462	2.109598	1.463006	0.4301539	2.382528	0.5548525	0.5613085	1.266179
AP003352.1	1.310177	0.8416446	1.57598	0.63644364	1.006244363	2.633787	0.888486	1.483314	0.6051958	1.093008	1.542349	0.862452013	0.9980674	2.401159122	0.792479493	3.171666	2.679277	3.219094	1.066348	9.962714	3.176442247	1.303591	3.319124	0.8751707	3.406383	1.213853	1.687581	1.454793	2.412429	1.363239283	2.217693	0.949140668	3.66002	2.205143	2.485215	7.551460561	1.347612	3.400361	2.362301	2.002923	4.006542	2.453686	3.553118	4.767473	1.289597	2.638419	1.448503	3.202513	2.955145
AC011472.4	1.326854	3.78137	0.3488613	4.189542565	0.318454054	0.9826943	4.042917	5.724901	7.354793	4.322888	1.547651	0.924808523	1.868397	1.513072571	6.309837595	0.2433362	0.9005112	0.6375248	0.7032051	0.5552529	0.640174244	36.80831	0.6643657	0.295437	0.163786	0.3512298	0.2236157	0.3134705	0.3038098	0.125508375	0.7993961	0.508415152	0.5661647	0.5558218	0.4576091	0.393866989	0.5746384	0.664563	1.011409	1.040215	0.04993898	0	0.3598346	1.345375	0.05869717	0.3251107	0.2271392	0.09574253	0.1234128
AC009902.2	0.5491707	0.0434193	0.6108805	0.045145735	0.37919201	0.393318	0.2072028	0.132558	0.07465946	0.01835074	0.9234231	0.431841165	0.9439639	0.726718858	0	1.193077	1.128698	0.4059456	0.422181	2.968033	0.358716752	0.2563508	0.70909	0.8967067	1.061163	0.2186766	0.8950096	0.6147778	0.4255938	0	0.7998848	0.356108188	0.8179	1.223556	0.5342036	0.183916968	0.3449938	0.4654785	0.2724688	0.5100169	1.259232	0.3051087	1.361006	0.668756	1.192281	0.1138583	0.4242524	0.2347126	1.188575
AP001107.1	0.1272764	0.03270444	0.1165662	0.034004828	0.078404483	0.1975043	0.06069391	0.08320485	0.08435289	0.06911104	0.1411249	0.225883966	0.2262323	0.09883281	0.048668663	0.2909925	0.2667175	0.2242297	0.0883324	0.1901538	0.191387336	0.1747	0.367196	0.3232782	0.3456401	0.2402055	0.1572999	0.2646086	0.1157604	0.183932104	0.1071097	0.195583685	0.1306797	0.3141855	0.2682498	0.075037398	0.3753496	0.1806169	0.3967778	0.3292771	0.06147574	0.146246	0.2531215	0.4045046	0.1754818	0.4573907	0.07323179	0.1262793	0.09766499
SNHG19	23.37867	12.37057	18.28105	15.360902217	23.17982364	24.05124	31.21584	32.26499	12.16589	27.45796	34.56321	21.022267812	15.3029	38.170004916	25.82569853	17.32782	28.17028	84.78792	30.19102	23.57919	27.112876708	22.5941	26.20711	32.32971	58.60942	25.54872	13.80467	6.525594	15.55678	29.97142441	19.2918	17.472403995	67.41384	14.4776	22.77519	19.225776368	8.132069	20.64314	13.62695	37.18585	94.92553	17.51074	19.52766	20.31209	3.033717	26.77992	81.90483	28.65935	45.26959
KLF3-AS1	1.106655	0.2709706	0.5993408	0.216222832	0.216898199	2.131138	0.6615905	0.9042214	0.2329669	0.5859319	0.3146571	0.182802329	1.363791	0.60646419	0.343223904	1.464411	1.561043	0.1885336	0.5957103	0.9863015	0.221264365	0.2285472	0.2315553	0.2302533	0.4620343	0.1110814	0.2630411	0.5257932	0.09779993	0.051034875	0.5185395	0.319792341	0.3273396	0.4560583	0.3876571	0.0600586	0.1543841	0.1842464	0.7908929	0.5075731	0.07614918	0.1650505	0.4316377	0.3044143	0.5549252	0.892338	0.1847211	0.07786266	0.2132768
SCOC-AS1	0.3563387	0.176812	0.9737283	0.144447618	0.110296099	0.4194848	0.3214367	0.28918	0.07600705	0.05871475	0.1401377	0.324493097	0.4680206	0.352302849	0.293191333	0.2875406	0.5697075	0.7320834	0.6344686	1.375351	0.652127705	0.5432601	0.7541161	0.1270692	0.742457	0.206722	0.7354398	0.5683961	0.4848561	0.323891461	0.3412399	0.42080056	1.203937	0.2022144	0.9426662	1.009740403	0.936589	0.4923431	0.634027	0.1059638	0.386623	0.2178345	1.524863	0.486305	0.1674209	0.3560198	0.4010594	0.5754285	0.226291
DANCR	9.266205	5.39473	20.07514	5.92778314	12.187257553	12.64955	8.115309	10.64448	4.397622	4.734579	38.14573	18.116870799	12.28793	14.714387165	7.754543088	14.29554	31.19448	19.36556	29.69562	29.23158	17.126271963	20.13291	26.79104	13.3174	46.2101	6.859579	22.75533	18.48989	36.26446	15.075780381	14.78074	12.365515918	29.02286	12.10557	33.34509	12.06739794	14.79091	27.76831	16.33327	15.71353	20.614	11.1642	12.98995	24.30252	4.654133	80.95863	20.23888	13.27995	36.72205
AL606489.1	1.218641	0.06262743	1.550782	0.195352839	0.836498859	1.134633	0.2988667	0.1912	0.1615317	0.05293773	0.8686521	0.88241618	1.454395	0.436754046	0.055918891	0.4916794	1.580137	0.4684245	0.3721351	3.159121	0.517408319	0.4754019	1.374363	0.2984764	2.606169	5.559211	1.355498	3.832015	0.8184946	0.295865765	0.3845811	2.825051685	0.107248	0.4813202	1.027371	0.331599266	5.224953	0.1220727	0.3144043	1.2611	0	0.08001542	7.270733	0.8330679	1.897634	2.915042	0	0.09672754	2.026091
TMEM9B-AS1	1.439874	1.414453	0.5306775	0.680876936	0.524791453	1.127066	1.708324	0.9196356	1.171036	0.7970727	0.532853	0.43419486	1.915474	1.077752626	1.754082265	2.796733	1.902543	0.7101953	0.6367231	1.543557	0.811511757	1.72323	0.2005185	0.7351459	0.9689029	0.3957632	1.20135	1.523245	0.2781438	0.636398748	0.72382	1.852904147	0.4186549	2.54992	0.4296922	0.360592799	1.318122	0.5105624	1.84097	0.8351259	0.2321174	0.384859	1.520472	0.6418373	1.091303	1.991933	0.2559388	0.3843296	0.5736254
AC073534.2	0.233173	0.3195478	0.2697494	0	0.164158468	0.06030532	0.06353858	0.1829196	0.1373656	0	0	0.331059336	0.2368356	0.668543201	0.142659219	0	0.4886321	0.3734487	0.3883844	0.8285457	0.907501599	0.7411777	0.4077035	0	0.791525	0.2514637	0.2470086	0.2827816	0.391524	0.377403574	0.2943408	0.450451155	2.280076	0.1023279	0.3931514	1.988028983	0.4231683	2.491437	0.7018396	0	0.4504994	0	0.2782343	0.5033622	0.1512877	0.314231	0.2927175	0	0.1988048
FAM13A-AS1	0.2626428	0.1957142	0.3722064	0.091222412	0.253089771	0.2903882	0.3166926	0.3090571	0.162463	0.1112397	0.4368299	0.095089637	0.3801448	0.451822545	0.204878883	0.6622954	0.5056692	0.4732282	0.08020295	0.9894699	0.348476224	0.7342904	0.4787487	0.2966234	0.4903594	0.5523281	0.6086214	0.4470673	0.2756294	0.318826522	0.5511874	0.29751023	0.408351	0.6483414	0.3321302	0.157226579	0.268116	0.506453	0.8978301	0.804056	0.1522308	1.107992	0.7364881	0.4913827	0.8690825	0.5574639	0.09067102	0.3596077	0.1175637
AC145207.5	0.6403999	0.3745036	1.622218	0.31859557	1.346732933	0.7453171	0.5415705	0.3637932	0.1658682	0.297375	1.08086	0.667821483	0.678496	1.163407254	0.303988604	0.596945	1.188718	1.061029	0.7601637	0.6527093	0.796947713	2.17281	1.222061	3.437487	1.11693	0.8430505	1.888989	1.182188	3.707945	0.681654298	1.205623	1.669564179	0.2526446	0.8140448	0.4095694	1.412078752	0.3156012	0.6414963	2.0795	1.732954	1.581643	0.2827391	1.541493	0.7706834	0.3653582	1.607007	2.127659	2.699283	1.169212
ATP6V0E2-AS1	0.3149359	0.4069356	0.2862656	0.365418438	0.109276865	0.2583179	0.4339969	0.4164743	0.5565998	0.1485345	0.1368305	0.421595161	0.4341266	0.264441237	0.222961924	0.07986989	0.6081176	0.3285804	0.3397232	0.05668057	0.630370299	0.5460405	0.2879197	0.01469255	0.7514076	0.8908281	0.9341442	0.6173397	0.2492976	0.118592893	0.301004	0.350819587	0.6440747	0.2843167	0.4779102	0.675773307	0.7777212	0.6579909	1.009848	0.1707141	0.2160684	0.06498974	0.7408591	0.4079207	0.04378656	0.1940193	0.9319195	0.5142343	0.1288878
AC023034.1	0	0	0.03151626	0	0	0.02113738	0.02227065	0	0	0	0	0	0.01383538	0.078109463	0	0	0.04281712	0	0.01512567	0.2640093	0	0.2361702	0.01429025	0.1334494	0.09247808	0.01762791	0.02885932	0.08495713	0.02287192	0	0.0171947	0	0	0	0.04593398	0.163084607	0.03708075	0.05457898	0	0	0	0.3577507	0.162538	0.07841398	0	0.1652098	0.03419974	0.04324709	0.1114916
LINC00852	0.3456334	0.06875813	1.031873	0.26213762	0.482740856	0.6920581	0.4739557	0.5772713	0.256164	0.164673	0.2331232	0.341928452	0.5322559	1.198771459	0.122785759	0.5398107	0.8060774	0.7071341	0.6933207	0.9724409	1.183454645	1.140535	0.6550272	0.1941895	1.01432	0.6204413	1.429134	1.483508	0.8050122	0.464040754	0.7881596	0.516933403	0.4055719	0.3669704	0.3571816	0.873744089	0.3793936	0.5807647	1.236902	0.6538157	0.166175	0.2928275	1.756145	0.8022967	0.2387225	3.080197	0.853796	0.4424848	0.8441419
GAS5-AS1	0.6613849	0.526287	1.777081	1.003224092	0.360486318	1.02632	0.9069354	0.3682114	0.7918314	0.6116825	0.2433227	1.017792793	1.126846	1.40692701	0.74402744	1.273974	0.90536	0.7380724	1.374082	0.8063506	0.679377998	1.035746	0.9624504	0.5806098	0.4345404	2.153602	1.423858	1.685514	0.5373582	0.828765197	0.9695434	1.326393962	1.351881	1.067366	0.5036191	0.928860191	1.451973	0.7266318	1.486172	0.66235	0.8126237	0.08405078	0.7128251	0.9518429	0.5813896	0.4312753	0.9106297	0.3048172	0.4583968
AC093582.1	0.03845841	0.3162279	0.8453317	0	0	0.537109	0	0.2413589	0	0.03341264	0.07310215	0.327619758	1.09375	0	0	0.1241331	0.6044443	0.2217412	0.1281164	0.6708579	0.408215005	0.8668367	0.8876287	0.04186423	0.6788612	0.5972427	0.4074037	0.6796203	0.5811843	0.053354643	0.09709424	0.121573948	0.09025547	0.5063238	0.3890668	0.125577073	2.51263	0.5393395	1.78598	0.5306446	0	0.202013	0.3671248	0.9409169	0.1497159	1.554831	0	0.1831542	0.3147828
MIR497HG	0.3853849	1.10118	0.2050854	0.971984612	0.154651633	0.5561683	1.449215	1.439076	1.804934	1.001118	0.2710412	0.636905771	0.5597568	0.972363198	1.994741256	0.1243916	0.3634217	0.8221509	0.2910018	0.02240849	0.155444704	0.1737283	0.07681846	0.03775626	0.05232883	0.129672	0.1265581	0.08012181	0.1423631	0.10693148	0.7102638	0.040609032	0.1808868	0.05073781	0.129959	0.062919278	0.1258931	0.1389761	0.1093705	0.3855184	0.1212599	0.0506084	0.1471557	0.4048821	0.04500829	0.1090648	0.1403017	0.4343676	0.05914468
AC018690.1	0.7568812	1.021047	0.9303339	0.707763961	0.999111441	0.734068	0.9667811	0.9277474	0.4180214	0.6370286	0.9441388	0.846263816	0.9609623	1.118955494	0.303891483	2.023111	0.8921829	0.2272907	0.5252909	1.489902	0.652752747	1.558346	2.084368	0.9268981	2.216017	1.040722	1.152575	1.278519	0.7943058	0.295325617	0.7165741	0.872315734	0.3052971	0.8719122	0.5184449	1.23571049	0.4507148	1.089879	1.281474	0.897476	0.7833878	1.05605	1.298279	1.940276	0.5064272	2.454365	0.9204702	1.013785	1.355175
AC087222.1	0.1468898	0.3019537	0.2039177	0	0.062047992	0.1367639	0.1921286	0	0	0.1531413	0.1675258	0.050053019	0.5669487	0.379040119	0.215687153	1.137887	0.3232098	0.5646188	0.06524446	0.3985807	0	0.611231	0.6164088	0.3197962	0.1994517	0.4182081	0.809149	0.7329238	0.4932891	0.081514037	0.1112538	0.804864563	0.03447258	1.276358	0.3962717	0.127902574	0.07997376	0.2942825	0.4547634	0.2026768	0	0.2314732	0.2804425	1.522071	0.1143663	0.2771343	0.1475203	0.3730919	0.1502869
AL133215.2	0.2424809	0.1246138	0.157791	0.06478436	0.032008381	0.1175861	0.1982248	0.07133304	0.2410576	0	0.1728413	0.464770711	0.153931	0.108629717	0.027816357	0.04891631	0.1429136	0.4369006	0.06731465	0.5727813	0.418242804	0.9984899	0.6677657	0.1649716	0.679075	1.823974	0.7063888	0.6931644	1.348694	0.693828796	0.3060903	1.213665547	0.5868453	1.356761	0.3321868	0.544338692	0.123767	1.032308	1.446678	1.568307	0.8282101	0.2587193	0.8680228	0.981479	0.1179951	0.9803235	0.9132066	1.0345	1.643589
JARID2-AS1	0.2603339	0	0.3388172	0.069554198	0.206190251	0.4544768	0	0.3063402	0	0	0.185567	0	0.06610576	0.419859824	0	0.05251784	0.2045811	0.1250848	0.2529478	1.955235	0.069082539	0.2821066	0.5120935	0.3896594	0.3976761	0.2947929	0.4826167	0.2029635	0.2732063	0.496608596	0.123235	0.137160352	0.190925	0.2998995	0.4389471	0.354191743	0.2214658	0.6519489	0.5037379	1.347021	0.9161333	0.2991346	0.155322	0.3278308	0.5067307	0.3508337	0.4085178	0.2582944	0.2330604
CR936218.1	0.3896444	0.200243	0.3380741	0	0.308607119	0.6802202	0.9555868	0.6877538	0.3443177	0.2115768	0.3703201	0.165965272	1.187294	0.209469539	0.536379893	0.8646441	0.9951459	0	0	1.888014	0.413586255	0.5911247	1.277426	0.5301884	0.8597419	0.6303137	0.5159554	2.025184	0.1635643	0.20271254	0.3688942	1.077769045	0	0.6412324	1.97093	0.053012251	0.5303523	0.4878894	1.382241	0.3360167	0	0.3837582	1.162361	1.191622	0.7584292	1.11583	0.06114328	0.4639104	0.3986559
AP003170.3	0.4685597	0	0	0.200298481	0	0.2908396	0.3064329	0.2940607	0.3312423	0.2442506	1.068772	0.159662794	0.9518393	0	0	0	0.4418564	1.080638	0	0.09081585	0	0	0.2949399	0.1020109	0	0.1212755	0.8934518	0.5844836	0.157353	0.13000973	0.1182952	0.296240316	0	0.6168818	0	0.101998255	0.2551062	0.1877448	1.692411	0	0	0.1230617	0	0.4046013	0.5472211	0.3788671	0.1176428	0	0.4793963
SLFNL1-AS1	0.08945587	0.2853462	0.07493977	0.131863167	0.179163578	0.1579623	0.1311277	0.2032695	0.2180678	0.3135568	0.1817655	0.141900308	0.3446451	0.163618984	0.17551542	0.3584343	0.2278629	0.07114197	0.04110401	0.2002868	0.438746085	0.572265	0.3171423	0.2316923	0.628273	0.5588782	0.2450788	0.4136439	0.7406736	0.077030765	0.1985881	0.328291873	0.1737418	0.1786901	0.2912597	0.137655145	0.3316912	0.9455296	0.509335	0.159608	0.07662512	0.166082	0.2723798	0.5194069	0.1861312	0.4655856	0.1742584	0.1028335	0.126241
AP000763.3	0.08608423	0	0.04979387	0.091997558	0.227268809	0.06679165	0.07037267	0.4727197	0	0.07478993	0	0.220000477	0.1748728	0.246816821	0.07900169	0.5557121	0	1.489018	0	0	0	0	0.09031106	0.09370772	0.116888	0.2228086	0.2735763	0.6711367	0.2890904	0.4179964	0.5433326	0.181418488	0	0.5666705	0.217719	0	0.1757563	0.1724632	0.4441875	0.4454175	0.3563959	0.2826126	0.1027202	0.06194477	0.08377997	0.2320194	0.4322688	0.1366558	0
AC026470.2	0.574681	0.2779628	0.15643	0	0.285590759	0.2098295	0	0.2121534	0	0.02936956	0.1927694	0.287976271	0.2060145	0.339232252	0	0.4364497	0.05313037	0.3248492	0.7882961	0.1310402	0	0	0.7092923	0.03679847	0.2754073	0.1312434	0.0716212	0.1757009	0.1702861	0.093796974	0	0.178104909	0.03966707	0.5785732	0.3419879	0.036793891	0	0.06772528	0.2616447	0	0.2239273	0.7990581	0.322701	0.09730137	0.3947988	0.1822253	0.04243735	0.1073278	0.06917317
YEATS2-AS1	0.1357978	0.1209661	0.1623362	0.10642579	0.076483493	0.1756063	0.1332154	0.156245	0.08000043	0.06685593	0.2151049	0.069410117	0.3678156	0.155741339	0.083083403	0.3360436	0.2632317	0	0.105556	0.4649905	0.64383406	0.3924137	0.8215518	0.3646322	0.3687814	0.5330785	0.5370605	0.4517195	0.3040266	0.144437591	0.3656989	0.252798982	0.1327895	0.2205008	0.5113613	0.320245209	0.5237047	0.3627475	0.3269959	0.3279014	0.1124428	0.2377713	0.8210082	0.8012861	0.3876777	0.457513	0.181841	0.1796453	0.5557539
AC015813.4	0.3308712	0.3400774	0.09569324	0	0	0	0.405724	0.129781	0.1461907	0.2874607	0	0	0.1680342	0.237164767	0.607297904	0.4004852	0.1300062	0.317953	0	0	0	0	0.1735587	0	0	0.1070477	0.3505038	0	0.1388926	0.57378596	0.104417	1.568915195	0	0	0.1394699	0.180063959	0	0.1657188	0.2134085	1.711996	0.1369834	0	0	0.1190447	0	0.111473	0.8307289	0.3939351	0
AC012435.3	0.1230456	0	0.284694	0.087665263	0.04331328	0.2545854	0.2011762	0.06435123	0.07248793	0.07126796	0	0.209640344	0.2499567	0.117596934	0.075281388	0	0.2578516	0	0.1821784	0.119243	0.08707079	0.284451	0.2151455	0.08929489	0.2784589	0.9023438	0.1737955	0.2131773	0.1377384	0.398312359	0.1553239	0.259312853	0.04812792	0.8639763	0.4149327	0.267851374	0.2791328	0.08217084	0.3174526	0	0.06792254	0.1615824	0.195766	0.1180554	0.07983466	0.5527332	0.2059563	0	0.1258913
LINC01605	0.4961438	0.05999395	0.1237976	0.124758844	1.171166046	0.3774036	0.1590552	0.03052667	0.05157978	0.09297145	1.756709	0.149172465	0.5236992	0.404442282	0	0.3611033	0.3057964	0.3365455	0.2808684	0.009427664	0.309782083	0.3542088	0.3470033	10.01798	0.1320942	0.5917163	1.051166	0.06067569	0.9310913	4.062419677	1.399956	2.214211457	0.04566144	3.073871	2.952511	0.021177036	0.6488279	2.046443	0.2509864	4.127575	2.271567	10.46283	0.7197165	0.980046	1.192956	0.4326354	0.3175273	0.07721679	0.0398132
AC012146.1	0.4797715	0.5917449	0.2732457	0.709931306	0.303991858	0.2176223	0.8206169	0.6137747	0.3652582	0.442476	0.2806015	0.591054788	0.1499408	0.941742747	0.609644145	0.1786811	0.46403	2.184619	0.6638933	0.2002838	0.548424446	0.3967212	0.5420464	0.2410428	0.5111373	0.5444704	0.8210018	0.4296702	1.313733	1.003524757	0.7640242	1.057762033	0.2684943	0.0971758	0.5226994	0.939950022	0.3315363	0.7689487	0.5332022	0.5856005	1.002315	0.5137182	0.5989112	1.508414	0.1293035	0.5072967	2.223836	1.382635	0.6419036
ACOXL-AS1	0.1294273	0.02660571	0.2245947	0.036884802	0.009111943	0.1874526	0.1058051	0.08122656	0.0152495	0.01874107	0.01640112	0.124957536	0.7098857	0.117511272	0	0.2297656	0.7187462	0.04974963	0.1676737	0.1254275	0.10990404	0.4413259	0.1991475	0.04226677	0.2226049	0.03349919	0.1279666	0.2466571	0.02173232	0.011970593	0.1034738	0.068190516	0.2480579	0.1192782	0.1236617	0.211307574	0.2407602	0.1210057	0.05565287	0.0744093	0.02857813	0	0.1647355	0.2545656	0.2603233	1.011637	0.05415955	0.1095794	0.2118731
FARP1-AS1	0.1375216	0	0.4242499	0	0.387271679	0.1422683	0	0	0.08101592	0.1194786	0	0.312405218	0.2328028	0.197147802	0.084138022	0.1479605	0.1440935	2.554944	1.018056	2.31004	0.291943239	8.186332	0.6732787	0.04990009	0.8091689	5.339128	0.194242	1.858404	0.2309143	0.190788273	0.2893288	0.579640495	2.743291	0.1810539	0.4637483	0.997877666	0	1.561246	0.4730666	0	0.2277403	0.2407895	1.64098	0.5277771	0.2676809	0.926641	0.2877331	0.1455405	0.1876028
AL589765.6	0	0	0	0	0.056962091	0	0	0.1269442	0	0	0	0.045950312	0	0	0.049501969	0	0.2967172	0.05183386	0	0.3920466	0.057254199	0.2338042	0.5658835	0	0.2929652	0.3141236	0.2571319	0.3924947	0.09057112	0.074832559	0.1361795	0.682054207	0.1898817	0.1420289	0	0.058709378	0.6607668	0.270161	0.2087439	0.09303196	0.08932618	0	0.2574554	0.3881421	0	0.2907638	0.03385712	0.4281383	0.5242797
AL583785.1	0.4337838	0.5944713	1.037113	1.359838906	0.794020401	0.08975128	2.60049	1.905651	1.022193	1.256237	0.9894491	1.970837607	0.528717	2.653280829	3.025517831	0.1866845	0.1363541	8.781588	0.9312627	0.05605041	0.06139171	0	0.1213555	0	0.03926706	0.4116736	0.2757136	0.180368	0.3884652	0.120360571	4.015568	0.304726367	0	0.03807318	0.14628	0.346236264	0.1180863	0.1738106	1.566802	8.279662	0.478907	0	1.656364	1.664766	0.05628967	0	0.03630383	0.0459078	0
SPRY4-AS1	0.1062862	0.336134	0.08512524	0.314549354	0.017267912	0.2791161	0.4411212	0.2950349	0.2745415	0.2415083	0.01554077	0.181086349	0.4484314	0.09376586	0.300127899	0.3430624	0.2184477	0.1414197	0.3813072	0.1584639	0.34712927	0.5386663	0.4974838	0.01779981	0.3996524	0.3068385	0.3464394	0.03399536	0.4255742	0.090741192	0.04128248	0.103381491	0.1822802	0	0.413558	0.044493993	0.01112832	0.4258727	0.06328017	0.2256192	0.09477651	0	0.4292583	0.4235914	0.2387105	0.2534149	0.5542397	0.3634093	0.1840289
AC020916.1	103.9876	3.139774	49.23406	6.047568905	33.757745334	208.9628	11.88576	46.7104	2.950185	8.36804	9.36029	6.114706985	76.2889	64.001800032	10.922718383	169.2763	37.71388	34.76092	58.5095	5.548675	13.46603274	2.792919	53.48288	11.43868	18.38212	5.57348	7.365074	10.68895	4.092242	11.729750483	21.47211	31.810821756	6.659775	28.73473	4.883256	2.907007767	2.828745	10.86888	9.646932	15.95	8.735436	10.44526	6.055282	20.34805	104.4452	2.002116	18.24179	8.161754	4.115999
AC092755.2	0.2578244	0	0.2556581	0	0.155583025	0.1143101	0.0602194	0.05778805	0	0	0.1400215	0.188259115	0.187053	0.264008043	0.135206872	0.05944184	0	0.1415761	0.1635981	0.3926317	1.016475671	0.1277199	0.03864055	0.3207508	0.3000707	0.4289896	0.1170526	0.4211577	0.1855356	0.153295055	0.04649413	0.155243681	0.3025354	1.260771	0.434716	0.120266599	0.05013281	0.5165316	0.09502519	0.1270511	0.06099512	0.6287779	0.2636997	0.1060149	0.4301539	0.3970879	0.1387131	0	0.07536778
RPARP-AS1	1.357697	0.3065203	0.7142165	0.27397718	0.511073746	1.05545	0.8554134	0.9522163	0.2311673	0.3318241	1.402244	1.011743066	1.280712	1.275074886	0.398525838	0.5108427	2.668365	2.699876	1.138712	2.872316	1.110691002	2.313175	1.309095	1.261511	2.024682	3.077356	1.621157	2.542572	1.357295	1.974310306	1.221826	2.902631707	3.253821	1.177874	1.583476	0.857037636	1.481238	3.186487	4.07648	2.896631	2.703269	1.971857	2.428553	2.417028	0.9420066	4.473711	0.2988459	1.191851	3.021755
AL138756.1	0.6460234	0.03776294	1.108645	0.137425633	0.242495255	1.221033	0.4054723	0.4467461	0.09198892	0.1356611	0.2735284	0.938959853	1.558017	1.114860762	0.157349933	1.334123	2.425276	0.7296613	1.723717	1.082992	1.117948619	6.449776	1.024646	0.2366333	1.001911	0.9826429	1.735215	1.871411	2.99205	0.293086451	0.7729794	0.948508076	1.304141	2.499162	0.7175664	1.113038031	0.8334735	2.054866	1.169069	1.1195	0.3346407	0.1326807	2.579306	1.365962	1.28726	1.613293	0.3997324	0.4422945	0.9115668
RBMS3-AS3	0.1449248	0.7944386	0.1676583	0.30976013	0.102029978	0.2998542	0.9477925	0.6821441	0.5122638	0.4616722	0.09182489	0.781904904	0.6133385	0.380895127	0.97534223	0.1559257	0.1138879	0.1392665	0.3755016	0	0	0.1256364	0	0.1577592	0	0.03125862	0.1023494	0.05021664	0	1.910061387	0.8537324	0.02545186	0.0850286	0	0.04072613	0.262899255	0.09862996	0.145173	0.1246334	0.166638	0.1600002	1.205322	0.05764398	0.2433328	0	0	0.6670902	0.03834387	0.02471276
AC004921.1	0.1817986	0.1660951	0.07010541	0.215874215	0.021331643	0.1880736	0.3963143	0.3803132	0.1785003	0.3509923	0.1151882	0.103247154	0.2256885	0.57916089	0.222454962	0.260798	0.1587388	0.3882236	0.1794445	0.03915117	0.257292404	0.1400911	0	0.1759097	0.02742801	0.2352713	0.2567811	0.1889804	0.1356713	0.644550286	0.5864731	0.297991623	0.09481134	0.4255054	0.2043529	0.109929907	0.3849215	0.1618754	0.5211477	0.1393576	0.2341613	0.07957878	0.2410352	0.2616385	0.0393183	0.02722192	0.1014328	0.09619969	0.04133404
AC007285.2	0.1143358	0	0.06613548	0.122189807	0.150927549	0.1774234	0.09346795	0.1793884	0.05051765	0	0.2173307	0.146100703	0.2032305	0	0	0.1383916	0.04492491	0.3296153	0.1587027	0.1662035	0.242722435	0	0.2398996	0.2178071	0.2716856	0.3329225	0.12112	0.237705	0.7199355	0.039655478	0.03608232	0.33131639	0	0.07526435	0.09639041	0.031111437	0.2723431	0.1145316	0.1474908	0.09859951	0.2840159	0.2252172	0	0.2468224	0.2225507	0.6548501	0.1435333	0.1361281	0.2924503
U52111.1	0.1906999	0.2520077	0.1418232	0.174685336	0.086307787	0.5495718	0.4454131	0.5129154	0.5055483	0.2840228	0.1294587	0.417737796	0.5119091	0.429602048	0.575033457	0.2857802	0.5566225	0.4450464	0.1210054	0.3960139	0.20241756	0.3306383	0.800254	0.07413858	0.240443	0.4230698	0.1442966	0.2831904	0.1829753	0.094487292	0.3954782	0.12917931	0.2557377	0.8069972	0.1148349	0.103781113	0.2410249	0.2728949	0.3514271	0.3758936	0.1579027	0.2146504	0	0.8233468	0.2916499	0.8076922	0.7694941	0.02162354	0.6550133
MZF1-AS1	0.5687128	0.4614764	0.675237	0.597116226	0.273947739	0.6657561	0.3833509	0.4696252	0.8111419	0.6587964	0.5405077	0.586470275	0.8766029	0.557832627	0.622644044	0.3542477	0.6742975	0.6136235	0.4210114	0.9282311	0.868419656	0.5016707	1.522995	1.249015	1.178647	0.8328296	1.31061	3.832293	0.2094152	0.456786208	0.4660066	2.507462677	0.8253905	0.2889867	0.6140342	0.374658011	1.751878	1.069411	1.621704	1.961758	0.247844	0.1572271	2.309682	0.9692436	0.6603036	2.40681	0.5448509	0.744424	0.7247801
AF117829.1	0.4868863	0.3539651	0.4991501	0.541483288	0.269623865	0.9828131	0.6763152	0.5993241	0.3008234	0.5107029	0.2219644	0.303489497	0.8805118	0.505049044	0.370540206	0.6899417	0.7279025	1.042262	0.6988946	2.155884	0.861338571	0.5284644	1.245836	0.366263	0.5939241	0.3739586	0.6667349	1.215923	0.7211609	0.472282372	0.6196069	0.586039191	0.5341613	1.128281	0.7742156	0.60964443	0.7004252	1.304551	1.215296	1.297175	0.3867617	0.9122785	2.168041	1.02543	0.9053299	0.8321808	0.2559175	0.9174441	0.8768192
AC011247.1	0.1906415	0.5225224	0.1470308	0.135824721	0.268430799	0.4930543	0.2077957	0.6979209	0.3369289	0.3864681	0.2415822	0.216538381	0.06454532	0.364399084	0.116637688	0.6153378	0.09987598	0.2442643	0	0.6158328	0.944325698	0.110179	0	0	0.1725728	0.08223836	0.6731778	0.06605751	0.2134058	0.264483314	0.3208694	0.200883991	0.1491346	0.08366294	0.1071464	0.207498596	0	0.6365595	0	0.2192041	0.1052362	0.5006974	0	0.2743648	0.1236923	0.1712761	0.6381994	0.2017579	0
AL512770.1	0.29495	0.06063134	0.2115545	0.01260843	0.242951262	0.2380018	0.1157364	0.2869142	0.04170222	0.06150056	0.1794061	0.201009732	0.5991658	0.43129027	0.097445909	0.799694	0.4542965	0.4421573	0.09170616	0.9032378	0.525963078	0.2250109	0.7488262	0.4366556	0.7128771	0.4733129	0.4561785	1.073106	0.2971527	0.310987418	0.3872165	0.453763055	0.2838013	0.2562886	0.2188178	0.211880041	0.1525555	0.8036374	0.7913971	0.7325433	0.07815151	0.1704233	0.6335096	1.383812	0.2640905	1.772776	0.3406485	0.449494	0.8328891
GPC5-AS1	0	0	0.1486255	0	0	0	0	0	0	0	0.0610506	0	0	0	0	0	0	0	0.1426603	0.03112561	0	0	0	0	0	0	0.03402395	0	0	0	0	0	0	0	0	0	0	0	0	0	0	0	0	0	0	0	0.04032008	0	0
AC093620.1	0.4825442	0.05220743	0.9401902	0.108566587	0.107280234	0.2364631	0.1245705	0.03984699	0.134656	0.06619486	0.337925	0.173082136	0.3611438	0.254860594	0.093230124	0.08197468	0.6386581	0.3416767	0.02820172	0.5414681	0	0.220169	0.1598645	0.3041081	0.06896993	0.3944056	0.8071206	0.5808076	0.2985118	0.352341979	0.2885348	1.338078044	1.311259	0.3678012	0.2569309	0.055285504	0.3802526	0.5088109	0.524187	0.4380321	0.4205838	0.3001608	0.545492	0.8406638	0.197738	0.8556462	0.5738869	3.265674	0.2858288
AC019080.5	0.273832	0.08041461	0.3846691	0.33444819	0.268519449	0.3945737	0.2238539	0.7058234	0.2419775	0.1869254	0.3346089	0.266596791	0.5562664	0.196279691	0.323103343	0	0.7992717	0.1503661	0.2823525	0.03790992	0.415225302	0.406949	0.8002729	0.1490411	0.8498699	0.9618737	0.6216001	1.118266	0.2955825	1.112553543	0.419737	0.370985231	0.2295136	0.2317585	0.2308531	0.106444678	0.7454358	0.8620883	0.8578628	1.146984	1.068905	1.207208	0.2800721	0.309642	0.5330044	0.2372299	0.515639	0.4657488	0.3001768
CEP83-DT	0.06562102	0.06131533	0.1587305	0.038252006	0.031498981	0.06480028	0.1072886	0.08423737	0.2003202	0.0570115	0.0453575	0.152458026	0.07877026	0.085520736	0.098545218	0.06739296	0.07500759	0.1834443	0.03312168	0.06359305	0.265948293	0.2378925	0.2816308	0.07143231	0.1620043	0.1852848	0.9605667	0.3596701	0.1302188	0.20690509	0.1656705	0.182295612	0.03500036	0.4947979	0.2414032	0.045451277	0.3816314	0.2031758	0.5232894	0.3292477	0.5137155	0.1175086	0.2135521	0.3004895	0.06967037	0.09647221	0.3444914	0.3977443	0.3051758
AP002840.2	0.9716758	2.377885	0.6691051	0.939525062	0.390902351	1.077015	0.8699822	2.686061	1.308407	1.085389	0.3957796	0.827751795	2.044372	0.795984249	1.528682694	0.9334226	2.545277	3.156925	0.6679402	0.9416469	1.276947562	0.3208963	0.5582352	0.1511037	1.256546	1.077836	1.421457	1.058159	0.1553861	0.641923043	0.8177156	0.682587062	1.818859	1.949347	0.6631359	0.428073927	0.9446901	0.6488929	2.208445	0.3990199	0.6896261	0.6683788	0.9938183	1.265222	0.9456665	0.9665058	1.074593	0.07345247	0.4970741
AL390719.2	7.695773	0	2.499077	0	1.520835896	3.701354	0.0981082	1.012081	0	0	2.851502	1.507980305	6.414837	2.946297659	0	9.417827	11.93027	7.409721	1.149413	20.1786	6.847010542	5.123936	3.273524	8.83454	8.84038	2.698535	6.531462	14.36219	0.6045416	1.227913581	1.969429	12.614374886	23.58804	3.199535	2.099397	4.457540766	4.145023	20.16649	8.39861	4.191528	4.248152	1.556288	19.58324	12.21975	7.007978	16.41578	0.39548	6.810912	4.512446
LINC02814	1.779745	0.05081291	0.4575383	0.052833322	0.234932966	0.5370093	0.1212431	0.5429568	0.08737276	0.150329	0	0.547491449	2.761764	0.070872276	0.045369919	1.156883	1.359747	0.4275645	0.6313137	0.2874572	0.472275456	0.6857216	0.4149182	0.08072318	0.03356383	7.29354	0.05237076	1.387539	2.19979	0.034293051	0.3432338	1.640943855	0.08701592	0.3905202	1.125306	0.053808762	4.340212	1.683748	0.8928244	0.08526635	0	0.03246035	0.4129388	0.6403372	1.347193	8.661025	0	0.1569602	0.1264518
AC093726.2	0.5451579	0.1793045	0.5802195	0.512693314	0.207253088	0.8798005	0.3565272	0.8211179	0.4239316	0.3599609	0.248698	0.594444097	0.5758698	0.687742895	0.440268621	0.3167313	1.096724	1.089656	0.4116455	0.5494426	0.509216655	0.6049296	1.258237	0.2848494	0.5625773	0.5926248	0.4851044	1.677413	0.402768	0.484042118	0.6331145	0.666358924	0.7164609	0.6603089	0.845652	0.498424463	0.6529817	0.742684	1.575263	1.128304	0.108336	0.3149944	0.6244906	0.8787216	0.4244523	0.3232553	0.1916243	0.06923355	0.1338638
AC026368.1	0.06437604	0.08822299	0.2482477	0.091730899	0	0.2996912	0.2455904	0.06733564	0.07584969	0.03728657	0.08157776	0.146241863	0.6538722	0.461440144	0	1.073571	1.011787	0.3711755	0.7863376	0.8734116	1.366632842	0.03720537	0.4052218	0.02335903	0.6410205	0.08331103	0.02273195	0.04461276	0.1080947	0.059540688	0.3792304	0.158281058	0.4280595	0.1695084	0.07236266	2.102050997	0.4965328	0.1719633	0.22145	0.2220632	0.7817983	0.02817935	0.3584787	0.06176522	0.1253057	0.2602652	0.1885694	0.2384544	0.1536847
AL049840.7	0.5096436	0.7719511	0.09309288	0.343990869	0.254936316	0.957347	0.6578315	0.2525086	0.8059029	0.2796493	0.4588749	0.274203493	0.6811169	0.307626763	0.886192866	1.125518	0.3372624	0.5155216	0.02978552	0.2599439	0.797202491	0.3255469	0.3658252	0.3503854	0.291373	0.5901198	0.3409792	0.7807232	0.3603155	0.3721293	0.3724584	0.197851322	0.3776995	0.3531425	0.4974933	0.175170916	0.4381171	0.2149542	0.6228282	0.4626317	1.28819	1.021501	0.6401406	0.8106685	0.4698964	0.5060713	0.6734623	0.3406492	0.05488741
AC009318.3	0.735909	1.149705	0.8854003	1.006669105	0.373028089	0.4567859	1.395701	1.016059	1.040483	0.7672287	0.4476235	1.955948576	0.8670631	1.097181735	1.188637747	0.475062	0.6477047	1.018334	0.392245	1.141066	0.499921358	2.296673	0.864688	0.4165616	0.6794841	0.4190396	0.6860257	1.254567	0.5436968	0.245028279	0.8918	0.403232346	0.4144933	0.5813161	0.7444866	0.57670584	0.4407302	0.5307616	0.9113351	0.710779	0.04874759	0.3092445	0.7025002	0.6778211	0.5156716	0.6347091	0.9607883	0.2803752	0.21082
AC100821.2	0	0.06917484	0.155719	0	0.177682887	0	0	0	0.05947305	0.02923606	0.06396438	0.172000373	0.1708984	0.144724409	0	0.2715411	0.2115555	0	0.1121018	0.8152787	0.142875252	0.7001373	0.1412137	0.0366312	0.6396961	0.4354895	0.3564783	0.4197655	0.5085363	0.140055937	0.1274362	0.106377204	0.1184603	0.2215167	0.2269556	0.256386523	0.09160631	0.8764267	1.215459	0	0.3900915	0.2209517	1.204628	0.3390068	0.06550071	2.358161	0.1689778	0.05341998	0.5164406
AC016949.1	0.261969	0.06462193	0.2060825	0.089588563	0.254515331	0.2601707	0.1199274	0.2137299	0.07407825	0.07283152	0.1195088	0.160679754	0.2128671	0.075110568	0.134632745	0.2705803	0.2635086	0.2618105	0.2908989	0.2538731	0.266943145	0.2725234	0.2088723	0.4106427	0.142284	0.3254613	0.1776084	0.6099918	0.3167105	0.130837818	0.09259341	0.143542725	0.1844393	0.9105228	0.03533633	0.444807677	0.1854169	0.5458284	0.5136606	0	0.2429445	0.05504246	0.2000609	0.6183078	0.2447585	0.1977009	0.1841655	0.08317336	0.1608166
AC100810.1	6.75364	7.091206	3.887085	5.912896004	6.13852709	9.680647	6.775366	6.290941	4.473525	4.067395	5.36488	8.14811651	6.882475	10.661291805	5.961579845	5.133401	11.88199	9.708027	14.52632	3.679485	2.710522929	5.068316	8.037001	4.035528	2.935109	4.333812	6.525547	3.923526	2.049874	4.956694721	6.659071	5.110182803	10.46131	6.399519	3.51249	1.816371348	3.323327	6.731545	8.14859	5.486071	5.76833	2.426792	5.292345	3.804027	3.793294	3.592264	11.02318	2.382483	1.879292
LINC01534	0.2862414	0.5081737	1.038583	0.528379648	0.480899202	0.5249425	0.4467242	0.9390304	0.3909125	0.463461	0.1978512	1.064044487	0.7136285	0.839350702	0.907478108	0.7349268	0.8997615	0.775185	1.098033	1.084364	1.822977728	0.5639653	1.051037	0.1274688	1.413338	0.6566783	1.984751	1.081997	0.7209477	0.270758401	0.5255716	1.604071027	1.160314	0.4796283	1.360138	0.495650572	2.266813	0.6255959	0.7720588	0.3141668	1.702182	0.2050307	1.086776	2.00357	0.2532541	1.437786	0.2123359	1.012069	0.3194852
AC010973.2	0.3731717	0.1484728	0.1949652	0.205835187	0.165259531	0.4669985	0.1574517	0.3777365	0.1701993	0.1673349	0.2059341	0.410190591	0.3423526	0.465941999	0.353516504	0.4856833	0.4729899	1.110509	0.3208118	0.5832888	0.971087076	1.481862	0.7324741	0.5503614	0.8172656	1.043759	0.3060496	1.188767	0.4648949	0.467612233	0.6534127	1.306508105	1.21478	0.3803603	1.014842	0.707519604	0.3932368	1.712293	0.8695964	1.121149	0.7774646	0.7745883	1.49387	0.9874902	0.3514672	1.49247	1.88898	0.6879451	0.2709564
AL050343.2	0.2523371	0.1338623	0.2448358	0.069592435	0.180515654	0.1515756	0.2129363	0.2298814	0.04315801	0.2050864	0.185669	0.208026839	0.3720493	0.221714506	0.194225154	0.2101869	0.1023468	0.09386517	0.05423289	0.2839805	0.190081423	0.2963748	0.3586625	0.2126583	0.3205263	0.4529665	0.1379663	0.4230731	0.5740486	0.067756583	0.1644037	0.385975563	0.133721	0.2893478	0.09607247	0.106315938	0.5207308	0.1793845	0.5670167	0.2807836	0.08087973	0.1068925	0.271963	0.1405761	0.3010368	0.2523004	0.08174847	0.07753092	0.1332506
SNHG15	4.843471	1.802681	2.911992	2.837570967	6.744057018	3.534335	2.894098	3.063892	1.535504	5.012217	4.684291	3.991175825	2.531939	7.764138473	1.706453825	11.31553	5.959751	14.95796	4.273825	6.649205	8.722167819	3.604034	10.18814	4.158701	9.481805	4.917795	5.862	5.013705	5.262761	10.296114701	7.554156	3.080184478	7.503244	6.360632	1.985161	4.728221829	2.602755	4.782627	5.540956	11.1196	13.02984	9.729871	6.35598	3.867989	3.888016	10.65253	8.51144	6.792994	10.63374
AC018926.3	0.5105686	0.07496781	0.8437975	0.31179468	0.269587829	0.1697758	0.3577566	0.1144374	0.06445355	0.2217908	0.346605	0.248539127	0.4815463	0.627376748	0.066937392	0.2354248	0.4012259	0.5607249	0.2429794	0.2473949	0	0.2529232	0.3443387	0.238193	0.2475953	0	0.2704318	0.6065577	0.3674154	0.101189839	0.3222524	0.192142734	0.1283806	0.09602693	0.1229809	0.119081707	0.1985555	0.2191897	0.282267	0	0	0.09578201	0.2611017	0.5773374	0.212958	0.3931757	0.1373465	0.2315743	0.1119379
AC004540.2	0.3021732	0.172545	0.7768295	0.071762268	0.124095985	0.3907539	0.9606428	0.4214203	0.05933819	0.1166791	0.09572901	0.800848298	0.1534598	0.288792471	0.184874702	0	0.3957671	1.322821	0.1864127	0.081343	0.142551272	0.02910624	0.3698453	0	0.09117794	0.0434502	1.315979	0.1396045	0.2818795	0.023289725	0.4450153	0.088446655	0.3151778	0.1105072	0.08491536	0.274076944	0.2513461	0.7399102	0.433108	0.1737229	0.166803	0.1322704	0.6810747	0.1207993	0.06535218	0.3167249	0.02107433	0.1065977	0.8072556
COA6-AS1	1.467774	1.693881	1.280958	1.375963478	0.516670934	2.39753	1.684049	2.545287	0.9101962	1.073853	2.692066	1.316176767	1.438519	3.654605943	2.221390117	1.496074	3.399605	6.433709	2.201745	3.194191	2.623935057	1.38404	1.728946	1.625788	2.167815	1.499599	3.218844	2.087877	2.161893	1.64332299	3.088019	3.066130207	5.620169	2.135806	1.649869	1.177148558	2.032864	4.64301	2.458095	4.085964	3.539414	1.758391	2.396686	2.594139	0.5012228	4.09484	2.392138	2.943209	1.633449
AC009022.1	0.8451855	0.1792165	0.4006313	0.310570756	0.232725639	0.8042091	0.3721902	0.6269351	0.1669214	0.1998802	0.7181085	0.350714968	0.7502312	0.899181858	0.244473662	1.453904	1.636666	0.4514734	0.3092549	3.292691	0.560377582	2.960182	1.793695	0.6036898	1.680327	1.413453	0.7157552	3.844074	1.317503	0.571158219	0.8957079	2.199691752	3.142925	0.7333165	1.384229	0.653696374	1.621764	1.654451	2.480447	2.121841	0.4210998	0.6105986	6.403667	1.854169	0.9851889	2.258413	0.3496188	0.3729089	1.070385
CACNA1C-AS2	0.4376302	0.1499356	0.4218988	0.05196578	0.282425344	0.1131839	0.1987537	0.381458	0.08593807	0.1267376	0.138642	0.124269563	0.3210308	0.27883411	0.178499712	0.1177124	0.267484	2.476535	0.4319633	0.1649299	0.412907131	0	0.6631709	0.02646589	0	0.1258557	2.343742	0.3285521	0	0.337299464	0.6751956	0.179333218	0.2282322	0.1280359	0.1639745	0.449864225	0.3309259	0.2922529	1.756328	0.1677325	0.1610511	0.09578201	0	0.03499015	0.04732399	0.458705	1.770244	0	0.3731262
AP001619.1	0.1324965	0	0.07664022	0.070799016	0.069960152	0.05140118	0.05415705	0.1039409	0	0.1151129	0.0629627	0.112871237	0.06728886	0	0.182393163	0.05345776	0.1561819	0.1273234	0	0.1284018	0.140637832	0.1148622	0.03475056	0.1081727	0.4947474	0.2572018	0.1754479	0.5853553	0.05561918	0.045954222	0.04181352	0.139615123	0.03886841	0.2616573	0	0.180265373	0.4959447	0.3318084	0.0854589	0.1142607	0	0.08699664	0.07905092	0.3813691	0	0.580308	0.1247487	0.1051669	0.3389021
PPP1R26-AS1	0.3593041	0.2353789	0.2649299	0.185663339	0.120919127	0.3798753	0.3421426	0.3407183	0.1604979	0.1029109	0.2551752	0.403627542	0.8421874	0.373581941	0.188424296	0.465168	0.9929004	0.3566584	0.2411435	1.090517	0.410718724	1.34862	0.542637	0.3610371	0.9221372	0.5211938	0.6524978	1.017885	0.205524	0.361531058	0.1993668	0.611598008	0.3289511	0.5198258	0.1398047	0.846612717	0.5320494	0.7593901	0.4787749	0.5175554	0.2157763	0.30073	2.044763	1.011467	0.4534396	1.457948	0.4510581	0.3572728	0.9776106
AL590764.1	0.2447353	0	0.5190633	0.174364518	0.387671753	0.09494351	0.5001694	1.311932	0.1081328	0	0.2713641	0.521213252	0.2278646	1.023303901	0.224599845	0	0.06410772	3.292521	0.2264684	0.03952866	0.822615085	0.1414419	0.04279202	0.02220073	0.02769247	0.3167196	0.669747	0.9752127	0.4794281	1.414706431	0.9268087	0.408316542	0.02393137	0.2416545	0.5845826	0.088791869	0.3608733	0.6128858	0.6314071	0.4924543	0.7430314	0.8838067	0.09734369	0.5576735	0.1190922	0.05496878	0	0.2266302	0.1043314
Z84485.1	0.09108571	0.1040223	0.3161213	0.021631688	0.117564617	0.1884593	0.1158287	0.2064254	0.01788663	0.0351712	0.1154245	0.051729435	0.2158717	0.101560989	0.037151854	0.2613328	0.3022221	0.2723138	0.08990624	0.8042448	0.386730005	0.3158514	1.52893	0.1762704	0.5222009	0.3012408	0.2573076	0.673308	0.1019622	0.028081391	0.319389	0.277273916	0.08313004	0.4263779	0.8020236	0.055077663	1.308662	0.4460703	0.6527705	0.4887516	0.06704043	0.2126452	0.6762825	0.5389152	0.1575957	1.022915	0.1143459	0.5783817	0.08283759
KRT7-AS	7.022806	0.0179781	3.004926	0	0.055414391	13.51708	0.5862588	2.154303	0	0.0227948	0	2.145686874	9.051862	0.401204898	0.016052322	48.65221	26.74871	5.26106	3.165956	24.96862	12.773536973	6.899365	20.87343	1.32331	25.09232	20.37257	8.403033	1.472774	2.555197	5.387148608	0.6623972	16.919819032	18.71855	0.5987361	13.19774	9.31913414	13.64193	8.305128	3.880934	6.87832	0.1737983	0	13.25352	27.92952	13.14193	20.23653	0.2195813	0.9996131	8.366358
AC145098.1	0.1705817	0.2103935	0.4736154	0.729197235	0.540417997	0.1058817	0.1673378	0.8564348	0.3617715	0.1482012	0.3890921	0.465008689	0.2425655	0.684717633	0.313094254	0.3303542	0.1608602	0.6556864	0.03788388	0.2975579	0.217275728	1.301331	0.1431659	0.07427524	0.1852971	1.236228	0.5421098	0.9929936	0.8019927	0.615299507	2.1533	0.539239285	0.2001633	0.6737373	1.03542	0.63126109	0.4643638	0.4100969	0.8801873	0.5884164	0.05649778	0.1344038	0.4885128	0.7364862	0.5976562	0.5057381	0.2569709	0.108317	0.2792428
AC007406.5	1.793594	1.968319	2.863854	1.677199646	1.32684836	1.667052	3.276125	2.23514	1.816086	1.180879	1.411656	2.649999438	2.974603	2.316807992	2.254713206	1.093017	3.03185	0.8976905	1.587108	3.308848	1.14029775	4.000574	1.323043	0.8084286	1.991447	1.02759	3.082581	2.393678	1.325438	0.907197234	2.252311	1.013883261	1.737418	2.336756	1.858602	1.682745977	1.309652	1.169703	2.410103	1.272836	0.2165808	1.656092	2.129063	2.352729	1.700126	2.020545	1.448305	0.9935779	2.805179
AL162595.1	0.2948478	0.1054093	0.3707595	0.027400139	0.148915181	0.2785009	0.1886353	0.2212457	0.2718768	0.05568774	0.04873477	0.305778441	0.6510416	0.128643919	0.18823606	0.1448219	0.4634073	0.1971033	0.1708219	0.5093551	0.571501007	1.022423	0.9145265	0.1535022	1.322909	0.8626839	0.5839453	0.8262051	0.4305069	0.053354643	0.2751004	2.215347496	0.1805109	1.181422	0.7781335	0.306966177	0.6281576	0.462291	1.554464	0.3095427	0.3821305	0.1010065	1.131968	0.1844935	0.5489583	0.7774157	0.08046562	0.2238552	1.442755
AC005387.1	0.2103194	0.2594057	0.4379597	0	0.177682887	0.1305473	0.2750932	0.2639863	0.1486826	0.1096352	0	0	0.6835937	0.482414696	0	0.4073117	0.7933331	0.7275884	0	0.7337508	2.411019872	0.4375858	0.7060683	0.366312	0.628273	0.598798	0.4901576	0.8307858	0.1412601	0.875349604	0.5309841	1.241067386	1.92498	0.2215167	0.8510835	0.366266462	0.4007776	0.6741744	0.7596616	0.8705888	0.2089776	0.718093	0.301157	1.331812	0.4093794	1.020358	1.42575	0.2670999	0.2582203
FSIP2-AS2	0.1106463	0.02067726	0.2560054	0.021499429	0.010622347	0.2497427	0.01644579	0.1104725	0.01777727	0	0	0.085688592	0.02043351	0.014420005	0	0.1461009	0.07904587	0.05799618	0.1675435	0.2047058	0.170829105	0.2267202	2.131635	0	0.6965635	0.1041388	0.7672032	0.1045611	0.05066937	0.013954849	0.07618468	0.021198356	0.1652435	0	0.11872	0.021896365	0.08214696	0.3425832	0.1038047	0.06939476	0	0.05283627	0.5041107	0.8685733	0.1762111	0.1355548	0.05050967	0.3672624	0.3087417
WARS2-AS1	0.7210776	0.3845017	1.633881	0.37081989	0.380739749	0.9128274	0.8465335	0.7528105	0.5078402	0.3956664	0.3709981	0.780541178	1.577697	0.501315602	0.472679461	0.7437303	1.759606	0.9690522	0.5328019	1.014038	1.450202115	2.425229	0.4863107	0.9796934	0.905486	0.5086823	0.5169	2.023256	0.7829046	0.488905137	1.016316	1.091168103	0.8270389	1.131349	1.156385	1.118245975	1.368895	0.4290425	1.720474	1.150159	0.7901001	0.6763662	0.8474889	0.8192768	1.023643	1.245734	0.9732775	0.2409865	1.042841
COLCA1	10.18126	0.5402181	8.18501	0.645046889	0.757364913	7.69561	2.519782	3.322485	0.5213852	1.206402	4.402285	2.328264906	20.17952	4.474695987	0.451231453	10.17609	17.7631	1.586907	6.252441	1.242159	0.071985699	2.586866	3.813561	0.04614029	5.932658	0.6736049	32.20166	5.99935	0.008540629	0.042339136	0.9310007	1.554303366	0.7639625	3.290206	2.158326	2.694258272	0.1707719	0.101902	28.11316	0.0760299	0.120733	0.04452937	1.072252	0.2610859	4.811636	4.028205	0.33842	2.669959	9.01858
AL450998.2	1.571839	1.911558	2.755368	1.436175818	0.874303476	1.787462	2.756282	2.541456	2.014565	0.7818396	0.83247	1.768323662	2.236359	2.046939505	1.882980303	1.462009	2.913603	4.150909	2.857961	4.081415	4.444879183	3.567826	2.051832	1.201646	2.370534	2.173918	3.959393	4.415361	1.561416	1.389966265	2.150787	3.508551234	3.041185	2.843455	3.560665	4.361954554	2.457929	1.634627	3.46711	3.269764	3.993945	0.3624037	6.915386	3.479549	1.074339	1.956559	2.688719	2.961908	4.664985
AL691432.2	4.097576	3.345374	2.210476	2.080824062	4.787498866	4.160091	4.121808	3.38545	2.003057	2.827779	3.286727	2.921249384	3.224764	3.759899429	2.853674378	2.942983	4.281975	2.960176	4.501676	4.400425	3.73242316	3.539621	1.791155	1.439365	3.294888	1.739394	4.502331	2.265663	2.049449	1.592523506	2.82469	3.452648423	3.716949	1.68344	2.143717	1.763398685	2.838088	3.158497	4.948397	5.513444	5.041166	0.8681948	5.340242	3.952307	2.828294	4.4744	3.602594	2.894849	2.62393
AC022079.2	0.1307994	1.828367	0.2723707	0.670964523	0.193379255	0.4059422	0.7698721	1.19027	0.3698677	1.022746	0.3480747	0.623982507	0.4517032	0.412524228	1.24839419	0.3799657	0.4522653	0.5027701	0.2904877	0.2028114	0.05553455	1.315335	0.4116652	0.3986717	0.1065622	0.1015629	0.6373781	0.1359664	0.04392539	0.181462344	0.2641787	0.027565353	0.1534821	0.6543743	0.2646479	0.341676134	0.1780335	0.2620466	0.4724397	0.3609508	0.4332162	0.2404704	0.561876	0.4517809	0.2036771	0.1057615	0.2298815	0	0.02676488
AL139246.4	0.3168704	0.05921582	0.03332508	0	0.091261249	0.5364123	0	0.0903922	0	0	0.2737775	0	0.7022129	0.082592399	0	0.4648953	1.494059	0.276817	0	1.284143	0.611528315	0	0.5741956	0.282217	0.7040569	0.298234	0.3356721	0.5389985	0	0.159856322	0.1090893	0.121416265	0.1014057	0.6068005	0.6799837	0	0.03920893	0.1154229	0.3715966	0	0	0	0.6874662	0.1658288	1.177484	0.1552815	0.1084877	0.2286458	0.02947262
AC090948.2	0.288779	0.1618986	0.4859316	0.505007872	0.27723571	0.2036909	0.3433787	0.4530829	0.3247819	0.250891	0.2495065	0.581466982	0.79995	0.451622269	0.192741711	0.3813131	0	0.3531871	0	0.3561785	0.445851849	0.1820688	0.247875	0	0.4990537	0.5775641	0.8343108	0.7095327	0.1322435	0.509896318	0.530231	0.331957234	0.1232211	0.7258205	0.3098507	0.228591834	0.5359944	0.1051903	0.8127687	0.4527885	0.04347524	0.4136968	0.5638685	0.3778191	0.5109984	0.3184096	0.03295666	0.08335032	0.08057939
AC245014.3	0.21335	0	0.2961802	0.547213141	0.04506079	0.7283562	0.2092928	0.06694754	0.2262375	0.3707166	0.08110758	0.654295367	0.3033816	0.122341479	0.078318678	0	0.1341274	1.312129	0.1421464	0.08270262	0.724669864	0.4438911	0.6267119	0	0.05793872	0.386544	0.1808074	0.5322675	0.1432955	0.118395028	0.1615906	0.494587579	0.1001394	0.1123543	0.4316735	0.696645143	0.6969471	0.3419444	0.1100868	0.2943778	0.07066293	0	0.1018322	0.552683	0.3322226	0.4025236	0.1071329	0.7451087	0.3492547
MIR17HG	0.1653646	0.008716189	0.1618728	0.063439324	0.505978989	0.644811	0.04852732	0.2062299	0.0374687	0.4420573	0.1047756	0.108362205	0.1421217	0.291769713	0.147867996	2.675598	0.2932212	1.344608	0.07533381	0.4766532	0.108015654	0.2720083	0.3024851	0.1984714	0.6620975	0.2853379	0.3907786	0.5465446	0.2420677	0.41177194	0.3372023	0.218928267	0.1044839	0.3795979	0.05004462	0.083070744	0.1096547	0.2973163	0.470391	0.5265417	0.779417	0.3841978	0.5160721	0.07932904	0.1815713	0.577125	0.4098631	0.1548139	0.1735272
AC040169.3	0.1693553	0	0.2239097	0.051711046	0.07664752	0.1501721	0.07911176	0.07591763	0.0855168	0.08407757	0.2299373	0.247320798	0.196589	0.242783867	0.133218535	0.1171354	0.03802468	0.3254862	0.1611922	0.3751348	0.308162308	0.04194723	0.7360646	0.7374124	0.7227192	0.2504776	0.6150997	0.02514935	0.4468619	0.46990445	0.458104	0.076480343	0.4542269	0.3503728	0.2039634	0.263328829	0.5927467	0.2423503	0.4369296	0.2503654	0.8413738	0.6036458	0.1732145	0.2089118	0.3296441	0.5868726	0.4859492	0.1152196	0.6188286
AP001628.1	0.9351466	0	0.1803062	0	0.329180927	0.2418561	0.08494105	0.3260462	0.09181804	0.2256819	0.1975041	0.354059247	1.635828	0.297912233	0.286069276	0.5869099	1.469754	1.198181	0.05768984	1.157982	1.654345019	2.972513	1.308084	0.395874	1.904659	0.4706342	1.596022	3.456315	1.570217	0.216226709	0.327906	2.463472104	1.097317	0.6155831	0.3503876	1.300567225	1.343559	2.393911	1.876497	1.254462	0.3441409	0.3411184	1.735792	1.495368	1.213487	2.800515	0.652195	0.1649459	0.9567742
AP000350.6	0.08930647	0.0593944	0	0.016842555	0.038833656	0.1304315	0.08589037	0.07005917	0.07427537	0.04335879	0.0998557	0.165582525	0.4402067	0.052717306	0.038568858	0.1017376	0.1362332	0.005048215	0	0	0.072489484	0.350669	0.1763605	0.2001492	0.1747618	0	0.3144243	0	0.1984708	0	0.05305132	0.013838913	0	0.3561872	0.1107199	0.008576756	0.6542611	0.03683621	0.3185038	0.09966649	0.01739935	0	0.01880562	0.3969212	0.4345798	0.1911474	0.09232777	0	0.2794905
HIF1A-AS3	0.1944567	0.2284197	0.1285485	0.059375535	0.293360114	0.08621512	0.1362563	0.2615099	0.04909595	0.2413484	0.3168217	0.094659367	0.2821587	0.039824103	0.254939786	0.1793292	0	0.05338985	0.03084729	0.08076307	0.058972899	0.09632909	0.437153	0.2116775	0.1508798	0.3595035	0.1765671	0.3176462	0.04664498	0.077078939	0.1052006	0.23417621	0.1955817	0.4388773	0.09367774	0	0.03781123	0.1113083	0	0.1916493	0.09200765	0.3647983	0.3314799	0.1599174	0.2703594	0.1497461	0.1046204	0	0.028422
AC093904.2	0.7067969	0	0.125795	0	0.593291206	0.1687368	0.0296306	0	0	0	0.3100354	0	0.220892	0	0	0.05849601	0.08545081	0.2438158	0.1811193	0.1756292	0	0.3770629	0.4182828	1.045581	0.024608	0.2110818	0.07679336	0.1318725	0.912917	0.050285281	0.137263	0.534707123	0.1275949	1.479308	1.680638	0.019725489	0.1726728	0	0.1402697	0.7501769	1.110455	0	0.2162531	0	0.2822062	0	0	0.0863089	0.1483371
LINC01235	0.5173074	0.2126804	0.1595878	0.417703199	1.147213422	0.05351629	0.4322893	1.010035	1.097112	0.1997495	0.3059166	0.381926294	0.07589588	0.758080237	0.232098132	0.06493375	0.02710144	2.761723	0.836122	0.1559664	0.793135132	0.1893487	0.07839112	0.106367	0.06243706	0.2380315	0.779381	0.1792477	1.39944	0.127587189	1.741364	0.551157255	0.04046781	0.3480976	0.3973485	0.344085729	0.3051173	0.230308	0.919413	0.6344664	0.2379662	0.1132206	0.4389535	0.6865866	0.1118801	0.02323797	0.021647	0.1916151	0.3352052
AL008721.2	0.1262141	0.5675507	0.3194023	0.20232601	0.212424293	0.2570607	0.3804698	0.3527318	0.4112734	0.2295895	0.08246873	0.598076239	0.6650197	0.28836936	0.390925782	0.2418843	0.5703094	0.02274117	0.2102283	0.1834703	0.41028109	0.4923715	0.2234441	0.02146741	0.4445107	0.2245891	0.04596044	0.3198	0.1523231	0.082078599	0.2987316	0.261834142	0.8932382	0.3894539	0.2194589	0.223233262	0.263057	0.1896452	0.4782648	0.2448966	0.0718488	0.1916406	0.6024211	0.6016926	0.4145703	0.1754052	0.2525214	0.4132435	0.1694872
USP30-AS1	6.613264	0	0.7572311	0.144727866	0.405203657	0.3852738	0.7011521	0.9207327	0.03989046	0.05882866	0.5577382	0.653741255	0.3209556	2.26499583	0.041427715	0.29141	1.312547	5.20551	1.102791	0.13124	0.766647692	0.1174011	0.2841494	0.1719879	0.06129492	0.3213063	3.992991	7.906863	0.4547885	6.419230429	1.111181	1.593495929	0.2648503	6.002561	1.179754	0.098266612	1.198144	1.673104	3.260987	2.257869	0.7475621	4.357059	0.1615965	0.8770472	9.533548	0.1825031	0.1416735	1.182406	0.2309287
AC006213.4	0.5838521	1.056171	0.4322799	0.399333249	0.22196348	0.4348832	1.069132	0.8061159	0.7016694	0.3652202	0.2663501	1.153903659	0.9013948	0.46871838	1.200227562	0.1130708	0.4771678	0.04488453	0.3371307	0.724235	1.487344891	0.6478663	1.494548	0.2288006	1.109883	0.5137951	2.201844	1.23811	0.3921415	0.421198716	0.9728567	0.147652902	0.6851017	0.1844808	1.968858	1.194698805	3.56022	1.076127	0.5422731	1.369507	0.5414519	0.1533419	0.8917542	0.571377	0.454579	0.283254	1.026127	0.7414761	0.1911536
MAP3K5-AS1	0.4104769	0	0.3731089	0	0.092887687	0.3639814	0.1438111	0.1840063	0.0518181	0.178311	0.2229254	0.049953904	0.2680229	0.462353887	0.107630025	0.09463611	0.6912209	0.3944506	0.5209221	0.170482	0.871397575	1.016701	1.261136	0.2872466	0.9156612	0.3414927	0.2795354	0.8533846	0.1969249	0.528792051	0.4811452	0.216265208	2.064259	0.5404129	0.395487	2.361512077	0.1995385	0.2349598	0.5295067	0.3034131	0.5340998	0.4620297	0.4198308	0.1265881	0.6277691	0.7112199	1.177825	0.3723531	0.5699595
AC008770.3	0.4745669	0.3251809	0.3294056	0.20286641	0.167052287	0.1963789	0.4138154	0.4467461	0.1677445	0.1099476	0.1202749	0.215613003	0.8355034	0.317486595	0.058069618	0.05105901	0.596695	0.06080511	0.07026327	0.582541	0.13432716	0.6033947	0.5974424	0.06887918	0.5584649	0.1637738	0.5697558	1.118179	0.6906048	0.087784348	0.2795609	0.866777222	0.1484972	0.2915689	0.3200656	0.172176542	2.368454	0.1267678	0.408121	0.1091336	0	0.08309294	1.057053	0.6374487	0.3694912	0.5542686	0.03971701	0	0.258956
AL049552.1	0.3079339	0.2110013	0.1484323	0.219391057	0.081296849	0.7167659	0.2097764	0.4428748	0.3174645	0.3121216	0.292662	0.131161463	0.9383123	0.367872559	0.376798353	1.86361	0.2419872	0.2465926	0	1.541823	0.708185823	0.4004252	0.188448	0.02793367	0.3832792	0.09962671	0.2446541	1.013645	0.3447039	0	0.2591423	0.54079688	0.3312235	0.202705	0.4759381	0	0.2095673	0.05141018	1.12548	0.2655522	0.08499146	0.303282	0.5511644	0.2954454	0.549434	0.9337072	1.642921	0.4073621	0.7613844
AP005899.1	0.1905247	0	0.1259492	0.058174926	0.1437141	0.2956513	0.6230051	0.2135183	0.1443096	0.07094045	0.4138872	0.463726496	1.050523	0.117056507	0	1.317773	0.2994444	0	0.06044707	0.9495599	0.693365192	0.1415719	3.283737	0.5629353	0.5543585	0.2113405	0.7496528	1.188307	0.9140357	0.226561074	0.2748624	0.43020193	0.06387565	0.931673	0.4589176	0.08887348	2.593267	0.4907593	0.8426499	0.8449833	0	0.393164	0.4546881	1.488496	1.271484	0.953668	0.03416831	0.129622	0.2227783
AC245060.2	0.05651331	0.232343	0.2288237	0.120790687	0	0.3069357	0.3695908	0.08866716	0.1997568	0.0736481	0.1611317	0.24071299	0.9184159	0.243048626	0.155591114	0.136807	0.3108735	0	0	0.4107511	0.059985793	0.8328606	0.1778645	0.3998673	0.613885	0.7313564	0.08979986	0.9986787	0.379569	0	0.1783458	0.893243702	0	0.7068242	0.4287902	0.061510398	0.461528	0	0.218703	0.194941	0	0.2597447	0.1348693	1.382645	0.5500059	0.9900675	0.1418898	0	0.3180118
AC024560.3	0.08485093	0.3488473	0.3926439	0	0.134407685	0.3291738	0.06936447	0.1996916	0.07498035	0	0.4032139	0.072282869	0.6032861	0.182460573	0.07786986	0.2054065	0.3333969	0.8969189	0.4711061	0.2878004	0.450323143	0.8091367	0.3115602	0.2770956	0.5760669	0.8235618	1.393227	0.7497244	0.07123717	0.529724459	0.4284388	0.670572636	0.2986965	0.4468416	0.3576664	0.230884302	1.097176	1.359939	0.4378238	0.4390362	0.210774	0.05571275	1.012486	1.343261	0.6606375	0.2858692	0.5858543	0.8081877	0.2170333
EPB41L4A-AS1	5.640989	3.813718	4.159336	3.217713635	3.343243794	7.99087	7.340644	7.106789	2.644986	5.243257	4.502756	4.639483746	4.501824	9.489604881	4.421070629	6.645612	14.41222	7.216315	12.73438	7.543473	4.333255989	3.715641	3.623245	0.8531214	5.302744	1.959703	4.244905	3.534867	3.479459	3.427684765	4.376427	2.085553088	10.9368	3.754124	2.530854	5.069898915	2.591494	2.10236	2.250426	3.451808	3.922913	7.36118	3.677286	3.995437	1.956403	4.051597	5.369492	3.472299	5.689907
AC135050.6	12.41708	6.884544	9.606791	8.121096611	6.680500502	11.64012	9.062064	11.86123	6.299738	7.43586	9.753722	9.376598818	14.28313	15.863530885	8.052320362	17.63724	18.93086	11.44294	12.52694	12.56478	6.818702488	11.57943	13.56099	4.669024	13.61591	8.262779	11.5978	29.52054	11.24699	4.184387242	10.87815	14.446287028	21.18914	11.19069	6.406392	15.518845631	9.303614	14.40022	14.75455	10.06628	7.4598	5.581076	26.87574	14.12144	6.023292	14.59574	8.629938	3.855283	8.29584
AC008610.1	0.489782	0.07744766	0.740953	0.644216997	0.35807849	0.1169279	1.047174	0.5320029	0.5992704	0.2945924	0.7161407	0.064190131	0.8801486	1.728345782	0.968122486	0.1824093	2.013276	6.227186	0.5020337	2.373229	2.239469594	2.024994	1.383391	0.4921444	0.9208275	1.560227	3.831461	3.407257	1.455015	1.724861917	0.9987366	2.739280685	3.757774	1.240042	0.5081958	1.271214895	1.17946	4.151405	1.652423	0.779764	2.058934	1.088454	2.697386	3.090618	0.3666706	5.178815	6.10126	1.794259	0.8865783
AC098484.2	0.2710006	0.1519314	0.1710059	0.105315008	0.104067182	0.1911508	0.1208396	0	0.043541	0.1284246	0.04682917	0.167898312	0.2752573	0.282545712	0.090437874	0.1192793	0.2323238	0.8996323	0.08207124	0.5491261	0.261502125	0.2562899	0.3618453	0.2145455	0.8697556	0.3188276	0.4436701	0.4097544	0.3723061	0.205073584	0.1865954	0.233640449	1.069625	0.2594804	0.3323144	0.348593038	0.368864	0.04935719	0.3178047	0.0849826	0.2447924	0.3882279	0.4115646	0.2836472	0.09590786	0.5312125	0.5566989	0.4302042	0.5293301
AC023302.1	0.5417008	0.06186368	0.1044457	0	0.031780679	0.1400996	0.1968146	0.1416512	0.3191237	0.02614607	0	0.205095296	0.3362392	0.086285555	0.165710861	0.29141	0.3310929	2.602755	0.2339253	0.729111	0	0.208713	0.3472937	0.1965577	0.2043164	0.4284083	0.9882852	1.094917	0.05053206	0.501013107	0.1899455	0.634227235	0.8828342	1.109384	0.2029684	0.098266612	0.5325082	0.7235042	1.164638	0.3114301	0.5980497	0.1185594	0.4309239	0.7362866	0.4686229	1.2978	0.1133388	0.09554793	0.246324
AL157871.5	0.05555905	0	0.06427426	0	0.058672023	0	0	0.04358498	0	0	0.1056072	0.047329684	0.2539429	0.079648205	0	0.1793292	0.3056243	0	0.03084729	0.2692102	0.058972899	0.09632909	0.2331482	0.1511982	0.3017596	0.3595035	0.1765671	1.010692	0.1399349	0	0.07013374	0.23417621	0.03259696	0.2560118	0.1873555	0.181415283	0.4159236	0.1669625	0.4300202	0.287474	0.04600382	0.1823991	0.198888	0.5197317	0.05407188	0.1871826	0	0.04409905	0.08526599
AL022328.1	0.8673257	0.3820535	0.2866793	0.198622343	0.228980457	1.297826	0.8103163	1.3122	0.1642352	0.6997083	0.6476728	0.211102271	1.195574	1.110159343	0.284273862	1.299762	0.6815805	1.36926	0.2407766	1.53095	1.052135745	1.07413	1.007403	1.348764	1.261803	1.082346	0.8859752	3.574154	0.676157	0.257843565	1.055748	1.37088615	0.7996484	0.8156262	0.940109	0.438293757	1.096209	1.427332	0.6393327	0.3205515	0.35908	0.406773	0.2956967	1.159067	0.7235224	2.212436	1.088811	0.9834641	0.9824616
AC008443.3	0	0	0.4056069	0	0	0	0	0	0	0.02343145	0	0	0.1095742	0	0.049501969	0.1305772	0	0.05183386	0	1.934096	0.458033594	0.280565	0.08488252	0	1.245102	0	0	0.02803534	1.856708	0	0.03404488	0	0	0	0	0.381610958	1.174697	0.270161	0.3479064	0	0	0.425	1.222913	0.1552568	0	0	0	0.256883	0.02759367
NPTN-IT1	0.155653	0.6132715	0.1425548	0.499035374	0.089036015	0.3321151	0.4665619	0.3764956	0.8711252	0.400059	0.3081946	0.143647559	0.6653286	0.092975237	0.857080091	0.4605375	0.28541	0.01246465	0.007201754	0.2702597	0.027536185	0.4160547	0.2041196	0.3529945	0.4050888	0.3525118	0.1648888	0.5595647	0.2395791	0.026992822	0.2128588	0.232355523	0.00761024	0.4440036	0.1749636	0.056472096	0.4590347	0.07795972	0.5354376	0.2237168	0.02148054	0.05110052	0.2631222	0.2706794	0.4165879	0.4457456	0.04885035	0.06177343	0.1526173
BACH1-IT1	0.2885552	0.07414599	0.3546827	0.115641267	0.342813268	0.3078436	0.1474312	0.2546616	0.127494	0.3447078	0.1714027	0.337995049	0.1465438	0.155124823	0.165509021	1.018693	0.1417241	0.3466113	0.5607368	0.0699094	0.344571253	0.2188817	0.4162449	0.5693229	0.2938573	0.350089	0.2101528	0.3936899	0.2422584	0.225181287	0.227657	0.361069196	0.1904599	0.4986148	1.125103	0.117776304	0.4418526	0.4335738	0.2326439	0.1866305	0.2687946	0.5683922	0.6025586	0.389324	0.2106235	0.1944328	0.1358409	0.3149241	0.2398733
AC108449.2	0.7778771	1.599042	0.9309288	2.694595144	0.821461463	1.956318	1.929639	1.052119	2.654739	2.726581	0.6118332	1.051113391	4.222925	0.538346835	2.018550417	1.515121	1.897101	0.4639694	1.489276	1.195742	0.569430351	2.883416	0.6472292	0.7007708	0.9833838	1.006675	0.6251285	2.648882	0.81071	0.29770344	0.9819359	1.384959256	0.4091745	2.295426	0.7236266	0.32114668	1.606429	0.2149542	1.799281	1.110316	0.04442036	0.4931385	1.088239	1.54413	1.879585	2.168877	0.4377505	0.298068	0.74098
AC026202.2	0.06610039	0.04529305	0.178428	0.047093988	0.093071988	0.1709548	0.1801205	0.1037089	0.1557627	0.03828532	0.04188144	0.375397639	0.201416	0.126346706	0	0	0.03462962	0.4234641	0.1223334	0.08541015	0.280647816	0.1910097	0.34673	0.07195414	0.02991776	0.9409683	0.7002251	0.1603271	0.1479867	0.275109876	0.2781345	0.23217247	0.05170886	0.2030569	0.3715047	0	0.9596852	0.04414237	0.1705363	0.4560227	0.1094645	0.1446707	0.6835787	0.2536786	0.04288737	0.5344733	0.3042606	0.1399095	0.2028874
AC010201.2	0.1881761	0.1017958	0.1718638	0.021168669	0.020917852	0.1229503	0.2105061	0.2330849	0.1225264	0.008604594	0.1317795	0.101244367	0.4526808	0.212972374	0.254496413	0.1758206	0.9806552	0.09517321	0.03299319	0.3647213	0.168200965	0.8929288	0.4987345	0.2156218	0.4168875	0.3332441	0.4301584	0.8339154	0.1829294	0.178622064	0.2625441	0.271338956	0.3486457	0.2607822	0.2838843	0.010779749	0.5796627	0.8928865	0.7665577	0.3757993	0.08200681	0.05202341	0.6854428	0.9834923	0.0771112	1.054408	0.3232619	0.2987231	0.162129
AC025171.2	0.66744	0.5817372	0.7227203	0.582042971	0.242463774	0.8037158	1.169816	0.4691397	0.396344	0.3572008	0.5683673	0.582225088	1.393811	0.520513801	0.725231522	0.456714	1.090964	0.6875604	0.3201755	0.9469346	0.22670433	1.286825	0.4705424	0.5463637	0.703267	0.5666232	0.6335106	4.273847	0.4303516	0.762992553	0.721204	1.102773184	0.3195395	1.778524	0.5131668	0.133668106	0.9593391	0.6418393	2.617391	0.6630666	0.3625393	0.553933	0.5734256	0.7684457	0.6235913	0.3885677	1.199846	1.000204	0.1857423
EHD4-AS1	1.03703	0	0.6220681	0	0.202802776	0.4470103	0.2197891	0.2410459	0	0.08342327	0.03650367	0.229036381	1.306896	0.082592399	0	0.5578744	0.8451244	0.2952715	0.2772255	0.409437	0.203842772	1.231975	0.1813249	0.04180993	0.4432951	0.7207323	0.4475628	0.3593323	0.4191998	0.02664272	0.1212104	0.10118022	0.4732266	0.3792503	0.4857027	0.54346152	0.3136714	0.1154229	0.3963697	0.1324891	0.0636058	0	0.6874662	0.635677	1.121413	3.027989	0.1446503	0	0.09824205
LINC01527	0.01482873	0	0	0	0.469787503	0	0	0	0	0	0.972438	0.012632309	0	0	0	0	0	0.02849954	0.008233152	0.05029661	0.173138763	0	0.1555684	4.552027	0.02013494	0.4893532	0.03927151	0	0	0	1.300951	0	0.01740028	1.356831	0.1500157	0.008069967	0.01009183	0	0	0	0.2701256	0.02920944	0	0.02134101	0.0144318	0.01998364	0.009307741	0	0.09103009
AC125437.1	0.5806466	0.4689163	0.3358645	0.797827563	0.744575907	0.4505162	0.5085756	0.6181864	0.4398007	0.5585153	0.7095209	0.494641596	0.2948835	0.416200914	0.266437071	0.4350743	0.3585184	0.5181208	1.565867	0.2009651	0.264139121	0.7910048	0.7832018	0.7900847	0.1689474	0.2952057	0.8787139	0.5389146	0.2785633	0.345235922	0.6544342	0.13110916	0.09733433	0.4914319	0.5944075	0.902841698	0.1975822	0.7062779	0.5350158	0.5722638	0.5151268	0.7897321	0.4948986	0.4178235	0.2421875	0.3633021	2.108673	0.7242373	0.4879906
AL354696.2	0.1897573	0.1448847	0.131714	0.092704973	0.034352459	0.2944605	0.1684203	0.1361013	0.1054008	0.1365991	0.103055	0.147794779	0.3359146	0.062178679	0.248778664	0.2537433	0.2215484	0.1562987	0.1324479	0.1103358	0.115095406	0.5546065	0.08531766	0.1593477	0.3386371	0.2315382	0.2871667	0.1070804	0.2093815	0.12034588	0.116346	0.194239348	0.1781314	0.2783761	0.2011104	0.100317581	0.2213847	0.2063749	0.4196279	0.1309124	0.1436546	0.07831609	0.491673	0.2340791	0.0844242	0.09498268	0.1293166	0.5422196	0.1109405
AC008438.1	0.9169774	0.4989661	0.530409	0.288225501	0.484177776	0.3348099	0.7055213	0.3808327	0.1906604	0.3983347	0.8715002	0.597354058	0.5204775	0.579952094	0.148505908	0.1741029	1.525974	0.4146709	0.6588621	1.09773	0.515287793	1.589869	0.7073544	0.2348667	0.4760684	0.4188314	1.914204	0.8130248	1.086853	0.523827911	0.7149426	1.278851639	1.13929	1.562318	0.7730546	0.32290158	0.4405112	0.8104829	1.182882	1.302447	0.982588	0.8499999	0.9010941	1.280869	1.102416	0.5451822	0.9141422	0.984718	0.4414987
AL132780.1	0.4940486	0.1538773	0.8313411	0.063998301	0.07905002	0.5343332	0.269252	0.1879134	0.132296	0.06503472	0.1138294	0.229565715	0.8515545	0.128773994	0.164873091	0.1691298	0.2588293	0.2589597	0.1163713	0.377221	0.222475114	0.337444	0.2827129	0.3422369	0.3659102	0.4456171	0.4916444	1.089381	0.7038722	0.228470082	0.2267823	0.820327077	0.1054045	0.5715981	0.3029135	0.211834597	0.3056631	0.2099552	1.042875	0.5680687	0.04958552	0.2359201	0.2143727	0.6679262	0.203986	0.605268	0.3382973	0.3327271	0.3216657
RNF213-AS1	0.1598491	0.1681176	0.258033	0.182747848	0.129548356	0.2941985	0.2370374	0.2507969	0.2759382	0.2067004	0.12719	0.133005561	0.4002361	0.186522378	0.252456316	0.2399761	0.1869634	0.0928793	0.1816296	0.3134207	0.118375177	0.2964846	0.3392957	0.1335388	0.1766673	0.2020549	0.1535819	0.9428827	0.1123555	0.077359543	0.1220077	0.466140298	0.1395867	0.2789675	0.2005734	0.303459534	0.3845487	0.3574834	0.3836317	0.1410545	0.141592	0.2587293	0.4524539	0.2995993	0.3473198	0.275534	0.2240027	0.147532	0.1217087
AP001458.1	0	0	0.1861858	0.343990869	0.339915088	0	0.7893978	0.2525086	0	0	0.6118332	0	0.3269361	0.230720072	0.295397622	0.51947	0.2529468	1.546565	0	1.71563	0.683316421	0.2790402	0.6753696	0.1751927	0.8741189	1.041388	0.3409792	0.6691913	0	0.22327758	1.015796	0.508760543	0	0.6356565	0.5427199	0	1.53341	0.3224312	0.4152188	0	0	0	0.7681687	0.2316196	0	0.6506631	0.606116	0.2554869	0
SH3RF3-AS1	0.1569266	1.062636	0.2242587	0.53271404	0.243704708	0.8164905	0.7244349	0.3910421	0.8320295	0.5613907	0.105278	1.116644151	0.8438376	0.979265743	0.762435259	0.5810032	0.3046716	0.4790108	0.1127541	0.09840272	0.489908905	0.09602881	0.09684228	0.06029075	0.200546	0.1075149	0.09778705	0.1343389	0.325497	0.307354674	0.8389814	0.204265455	0.02166356	0.1215303	0.2801572	0.221038613	0.1633379	0.4808326	0.1667088	0.4776298	0.1070076	0.04848815	0.3745062	0.5579663	0.05390332	0.1492793	0.1970003	0.01465386	0.3494453
AP003171.1	0	0	0	0	0	0	0	0	0	0	0	0.094837298	0	0	0	0	0	0	0	0.05394325	0	0.6755711	1.576709	0	1.436052	0	0	0	0	0	0.07026557	0	0	0.1465674	0.09385382	0	0.1515292	0.1115176	0.1436095	0	0	0	0	0.6408722	0.108347	0	0.06987804	0.08836388	0
AC073957.3	0.407518	0.2071765	0.3345723	0.276292163	0.083293783	0.5949774	0.1898542	0.2440643	0.08905997	0.05329806	0.1415962	0.153047585	0.9079516	0.144481702	0.281497586	1.007732	0.9400727	0.0842166	0.0997493	1.284565	0.623255759	1.91835	1.163059	0.3935225	1.198906	0.9583604	0.5663141	2.491594	0.5775819	0.145900236	0.235085	2.174766879	0.2390942	1.471096	0.421134	0.200313827	0.9393781	0.7198642	3.159792	0.8993594	0.08345085	0.1208401	3.37776	2.522521	0.8827766	5.276296	0.1347722	0.1947719	0.6523139
AC002553.1	0.7938641	0.1897564	0.3844434	0.118380898	0.565394922	1.231898	0.8753588	0.8689824	0.2284002	0.2887152	0.7369463	0.566185767	1.781435	1.005732384	0.440518149	1.966472	1.102621	1.206398	0.4510166	1.341855	0.313541699	0.4481344	1.62695	0.8038767	1.980392	0.6450891	0.3911482	1.132285	0.867992	0.153677337	0.6758461	0.855969526	0.7365612	0.6805699	0.6848286	0.30141629	1.005157	1.183588	1.428932	0.6368397	0.2140153	0.8242986	1.01337	0.9830835	1.796777	1.418154	0.1854121	0.4103081	0.3400008
LINC01023	2.513028	2.582951	2.750083	1.742045504	1.577954446	1.791732	2.554076	2.557519	2.220691	1.681744	2.001088	1.677924128	1.345237	5.014457347	1.994611466	1.315355	4.056431	5.286697	3.469329	1.777158	4.18139498	1.589761	1.923874	1.072051	1.982806	1.494248	6.223652	2.04748	2.623031	3.345066866	3.558081	4.079419401	6.256298	3.710912	2.576675	2.735237612	1.756488	3.741977	1.927529	3.514304	9.166895	2.318979	5.267946	3.274548	2.049151	0.7322447	3.453193	2.695504	1.737262
AC009087.1	0.08025197	0.1649698	0.0464203	0	0.084748477	0.06226647	0	0	0	0.03486143	0.07627189	0.136730197	0.08151252	0.115047407	0.073649272	0.2590311	0.189196	0.07711867	0	0.1555437	0.085183077	0.208713	0.4630583	0.08735896	0.2724219	0.1557849	0.1700276	0.4171111	0.2021282	0.167004369	0.2532607	0.422818157	0.04708449	0.1584835	0.2706246	0.262044298	0.1092325	0.2411681	0.2070468	0.2768268	0.06644997	0.05269308	1.05337	0.2309919	0.07810382	0.7570498	0.2014911	0.2547945	0.287378
RNF157-AS1	0.4345312	0	0.4126587	0.027724187	0.061640318	0.533397	0.09543311	0.1526333	0.02292435	0.005634633	0.2465557	0.386743429	0.7180279	0.083677713	0	0.3244696	0.5912063	0.3116162	0.7561842	0.6787918	0.550723703	4.509134	3.885076	0.01411978	0.1761256	0.4448364	1.525221	2.440511	1.426584	0.044988036	0.2619801	0.615058738	1.385064	0.4098495	2.974381	0.28941949	0.09710349	0.3248322	1.070875	0.06711504	0.06444162	0.008516753	0.1083444	0.2613456	0.1893582	0.3670846	0	1.07074	0.3317767
AL121987.2	0.2158107	0.05786489	0.06512962	0.080220938	0.485531438	0.3494499	0.1380696	0.08833002	0.01658311	0.1548881	0.1426835	0.271770763	0.4002792	0.161416324	0.08611084	0.8631497	0.3834276	0.2885353	0.1041927	0.2636998	0.239030839	0.4229811	0.7382843	0.2247085	0.4204412	0.3400019	0.2683753	0.3413809	0.582944	0.104139606	0.1776677	0.276841394	1.001933	0.2223589	0.2214903	0.439148381	1.315462	0.4511585	0.2904953	0.1294665	0.1398481	0.08625237	0.6717825	0.7157015	0.2739573	0.5563761	0.0942335	0.2532202	0.08640071
ZNF197-AS1	0.2376643	0.09771085	0.4399124	0.05079801	0.050196129	0.5532021	0.3108597	0.186443	0.1680138	0.1238896	0.09035098	0.202461648	0.2655372	0.102213066	0.261732724	0.1534229	0.3361797	0.09135406	0.1055641	0.3224473	0.403628319	0	0.4737344	0.0517423	0.3227084	0.03075688	0.3272962	0.4694007	0.07981307	0.230803791	0.1200041	0.150259936	0.2509913	0.6257935	0.9216656	0.232811427	0.2911404	0.2380712	1.165012	0.4099081	0.118074	0.03120987	0.2835936	0.239427	0.09252106	0	0.1790134	0.3395556	0.04863218
OIP5-AS1	7.505475	9.450747	9.830338	10.495779487	5.418900425	5.457173	9.709641	9.4276	8.905799	6.631393	7.09771	7.564234295	10.5023	5.788519559	10.374836263	3.105506	7.914342	3.929565	5.391881	6.285076	3.698093589	9.816544	3.874489	8.250272	10.22449	11.10713	5.914844	11.91428	5.908913	4.211071892	6.442099	10.34264325	4.491265	12.79619	9.158276	3.099031022	7.647569	5.06059	7.749746	5.219091	3.531056	6.334983	5.186184	7.321028	5.828648	9.352544	3.631563	6.875425	7.799789
AC078909.2	0.1860112	0.3823735	0.1291137	0	0	0.05772947	0.5474216	0.05836883	0.2629964	0.03232128	0.07071439	0.126767444	0.2645061	0.159996834	0.136565735	0.1200785	0.1169402	0.4289968	0	0.7931556	0	0.2580071	0.0780578	0.2834776	0.2020576	0.2407228	0.118229	0.3867186	0.4372674	0.412895224	0.6574598	2.548063692	0.305576	0.4897856	0.5018114	0	0.15191	0.8198503	4.22313	0.256656	0.1848244	0.04885364	0.08878332	0.9637236	0.1448257	0.05013485	0.04670241	0.5315154	0.2664384
AP000866.6	0.6811702	0.1842429	0.2488488	0.076627506	0.132509272	0.4728784	0.117231	0.3937423	0.09504168	0.1090158	0.5110956	0.244326599	0.4369703	0.539650338	0.06580286	0.5785864	0.450772	0.5167698	0.07962036	0.78172	0.114161823	0.3107954	0.6581992	0.07805195	0.4624576	0.4871577	0.8735012	0.5217424	0.692277	0.397899029	0.3167905	0.132220254	0.4417164	0.9675934	0.2115688	0.117063373	0.4879755	0.5027741	0.4624713	0.5565023	0.1484264	0.2353965	0.5133524	1.135104	0.3489142	0.2415698	0.2925403	0.1422808	0.3484619
AL136221.1	0.2036256	0	0	0	0.061438484	0.09028027	0	0.2282003	0	0	0.2211735	0.049561339	0.2363703	0.08340372	0.053392105	0.04694621	0.1371578	0	0.1292071	0.1691423	0	0.4539201	0.2136238	0	0.6319759	0.1882273	0.4930465	0.9978708	0.146533	0	0.110161	0.306522397	0.9898844	0.3446782	0.637616	0.918184686	0.3167527	1.107288	1.125741	0	0.09634592	0.1145997	2.638033	0.4186444	0.2831072	0.3920171	0.1460712	0	0.08928639
NUTM2A-AS1	1.376694	1.088461	1.252616	1.06245027	1.602180415	1.287828	0.6113003	1.210538	0.8670513	0.9613633	1.084528	1.439738441	1.870279	1.257897553	1.285244828	1.953225	1.538726	1.175488	1.372734	2.308056	1.188298327	4.387909	1.528183	1.24453	1.916274	1.619403	1.163042	1.177214	1.981394	1.643083124	0.7611574	0.819838914	1.361835	1.288942	0.7069381	0.64453488	1.235502	1.108437	1.399538	1.893583	1.299193	1.631901	1.78974	1.552064	1.169471	0.690267	2.029411	1.814923	1.815394
AC095055.1	0.3325806	0.3828545	0.3078004	0.369643378	0.323117847	0.2890104	0.7612641	0.8557615	0.4232045	0.7859326	0.1517214	0.385313804	0.2837559	0.972631247	0.317426375	0.4723303	0.5854366	0.2812441	0.6499826	0.2707341	0.367136765	0.7380903	0.19539	0.02896267	0.1986991	0.3271062	0.338222	0.2904038	0.4467524	0.184560084	0.4030327	0.112143684	1.030275	0.1050861	0.08972189	0.08687722	0.3078235	0.053304	0.5148265	0.4588908	0.06609175	0.3843328	0.09524464	0.2488922	0.103577	0.1254948	0.1670041	0.06335523	0.1361089
AL031651.2	0.1618195	0.8870508	0.03120053	0.576451002	0	0.04185124	0.4850459	0.3808327	0.0476651	0.726375	0.1537941	0.275701873	0.246542	0.193317365	0.89103545	0	0.08477634	0.1036677	0.08984483	0	0.057254199	0	0.05658835	0.05871668	0	0.5933445	0.05714041	0.1121414	0.04528556	0.374162794	0.3744937	0.085256776	0	0.1420289	0.2728428	0	0.4405112	0.4322575	0.1391626	0.5581917	0.2233155	0.07083333	0.450547	0.931541	0.05249601	0	0.3385712	0	0
AL603839.2	0.3525354	0.2229812	0.6588111	0.347770989	0.171825209	0.5049742	0.2216868	0.2552835	0.239635	0.09424079	0.05154639	0.600636223	0.4682491	0.466510915	0.099547917	0.350119	0.5540739	0.1042373	0.4818053	0.2102404	0.115137565	0.6582488	0.8250395	0.2066375	0.8837246	0.5615102	0.6894524	0.9302495	0.5008782	0.33859677	0.5134792	0.142875366	0.4136709	0.5355348	0.4572366	0.61983555	0.5905755	2.227492	0.9095268	0.748345	0.179634	0.5697802	0.9060451	0.5073571	0.3167067	0.2558163	0.4425609	0.4735398	0.7491226
AC008764.8	0.1743863	0.08961923	0.09456619	0.046591329	0.097833492	0.2114127	0.0712792	0.1881036	0.03852505	0.06154961	0.2175307	0.139271557	0.193731	0.296870582	0.1800436	0.3693839	0.3426	0.3561026	0.01815415	0.771049	0.104119617	0.396839	0.2744233	0.1720332	0.2589863	0.1410492	0.3867861	0.7874143	0.183009	0.211690485	0.3714739	0.602947718	0.3005471	0.1865403	0.2572776	0.213531864	0.519226	0.2947807	0.5202078	0.3947609	0.04512337	0.09303229	0.5852445	0.69017	0.09546662	0.6389287	0.2531246	0.4325505	0.1170877
AL731563.4	0.1428912	0.0810301	0.3705128	0.073720506	0.088457104	0.08410636	0.1530635	0.1468836	0.1044984	0.07277396	0.1592192	0.083949156	0.1551451	0.148336499	0.03617515	0.1113273	0.123906	0.1231076	0.06018557	0.496601	0.16736136	0.2819189	0.09821515	0.295	0.3077597	0.1466607	0.2296645	1.152434	0.1902898	0.211909371	0.2301344	0.155760299	0.3237784	0.2075843	0.1495415	0.085807517	0.2615581	0.1875573	0.5847607	0.2889409	0.1631949	0.1035274	0.3880466	0.4112885	0.08631707	0.09296218	0.148453	0.1095065	0.1008248
MYCNUT	0.04275213	0	0.03297226	0	0	0.02211389	0	0	0	0	0	0.024279809	0.7092531	0.061288489	0	0.1839894	0.08959039	1.177711	0.1898934	0.06905152	1.149602603	0.2223728	0	0	0.09675041	0	0.04528886	0.01481367	8.494638	0	0	0	0.01672202	0.07504703	0.02402802	0	0.01939691	0.02855022	0	0	0.0471993	0.01871391	0.06801879	0.02050914	0.02773851	1.536375	0.01788985	0	0.2770256
AL355075.2	0.2478073	0.5094047	0.2150095	0	0.098134482	0.4806763	0.2025791	0.2429999	0.1094901	0.2152949	0.05887935	0.158326703	0.7550993	1.021346595	0.397983407	1.499725	0.4381589	0.2976652	0	1.050652	0.526067872	0.6981844	1.299875	0.1348764	0.5047214	0.6814772	0.4265807	1.770977	0.4681087	0.128921783	0.5083229	0.45696205	0.03634765	0.4485944	0.2089131	0.101144713	0.9275618	0	0.958999	0.8548041	0	0.2033865	0.2217726	0.5795335	0.5426418	0.542673	0.4277472	0.4425588	0.1901539
LINC00640	0.3871594	0.09705654	0.07646915	0.141281964	0.538487933	0.2344523	0.07719451	0.2518645	0.1501998	0.02461199	0.8077135	0.160884703	0.3356933	0.555023031	0.05199601	0.1066769	0.1484127	0.9074232	0.2306858	0.3385902	0.100231363	0.01637226	1.723743	1.212941	0.243616	0.3788314	0.09002895	0.07852755	0.09513433	0.117904232	0.3456815	0.07960199	0.3324141	1.044293	0.3184326	0.143890396	0.01285293	0.01891816	0.5116089	0.09771915	1.282298	0.0248007	0.06760668	0.3125682	0.1470424	0.3054133	0	0.0449709	0.2125487
AP001107.5	1.146668	7.300286	1.017442	17.631989137	0.752413548	4.992601	7.007637	11.70273	8.499727	5.987018	2.221921	3.717622097	2.046669	4.644238926	7.029130782	2.317695	2.169637	1.262369	2.237542	0.01078865	0.047267001	0.1351142	2.137316	0.09694874	0.01511634	0.2593291	0.09434612	0.02314496	0.1121584	0.139002884	1.588002	0.222885571	0.05225317	0.3664185	0.1877076	0.096936688	0.4545877	0.2676422	0.0574438	0.5376268	0.3318501	0.02923872	0.3985236	1.393897	0.02166941	0.06001103	0.2934878	0.01767278	0.01139017
LINC01089	1.325847	0.5008982	1.032222	0.176157957	0.597895174	1.05095	1.066286	1.214388	0.3483175	0.2148129	0.7288101	0.500627094	2.580516	2.260297318	0.828714723	2.139734	3.553743	8.966781	0.5570728	3.576808	0.958495154	4.212346	2.37213	1.314539	2.048425	2.253753	2.493967	3.952148	0.8122796	1.556026427	2.827118	1.419735778	7.207004	2.047474	1.872988	1.89940894	1.594908	3.768981	7.691797	1.619256	1.157165	0.5552668	3.865383	8.921725	1.827425	4.732477	3.229881	0.9385989	0.9348925
AC105137.2	0.07523622	0	0.1914837	0	0.063561358	0.1400996	0.09840731	0.09443413	0.1063746	0	0.1430098	0.102547648	0.1069852	0.043142778	0.055236954	0	0.4729899	0.3759535	0.1002537	0.2478977	0.095830961	0.6522282	0.1105026	0.2129375	0.1021582	0.1557849	0.6216633	0.610025	0.05053206	0.104377731	0.1139673	0.71350564	0.6356407	0.4160191	0.3044526	0.22928876	0.3686595	0.5124822	0.3882127	0.3114301	0.1993499	0.1580793	0.107731	0.3031768	0.02928893	0.8719591	0.3211265	0.04777397	0.2155335
MUC20-OT1	2.301025	1.068812	0.8730492	0.271533676	0.852037854	1.309464	0.4649339	0.6864034	0.2260104	0.475844	1.065068	0.309618263	1.184393	0.64767853	0.668643654	2.010876	0.9454423	0.6548668	0.7128214	1.80676	1.119848413	1.909441	2.487267	1.913173	1.859794	1.02237	2.262874	3.026856	1.124494	0.755177833	1.342404	1.28191815	1.12445	1.066663	0.8482948	0.543020883	1.809327	1.39562	2.700208	1.004136	0.4249452	0.4308803	1.439612	2.876878	1.054621	0.8367412	0.9727338	0.7479222	1.711237
AC023510.2	0.8931528	0	0.5051474	0.127267399	0.209599116	0.1539968	0.5192107	0.591669	0.07015588	0.05173137	0.5659047	0.236711863	1.108778	0.711335343	0.109289201	0.2882849	0.9670298	0.1144375	0.06611905	1.481053	0.084269585	2.133573	1.082764	0.2376609	1.024102	0.9760568	0.1471787	0.6808528	0.2332874	0.027535573	0.576253	0.501940697	0.5123752	1.411055	0.4685143	0.302439866	0	0.5169273	2.201884	0	0	0.05212801	1.042073	0.6855442	0.927195	0.5349509	0	0.03150776	0.06092061
AC013468.1	0.3961602	0.1526936	0.2291517	0.264608361	0.209178516	0.03842195	0.1214458	0.07769497	0	0.02151148	0.09412819	0	0.4526808	0.106486187	0.272674728	0.2397554	0.3113191	0.1903464	0.02749432	0.2399482	0.31537681	0.2575756	0.4675636	0.1347636	0.2017197	0.3845124	0.8131042	0.1801669	0.08314974	0.206102382	0.1875315	0.260902843	0.2324305	0.3259777	0.1252431	0.431189948	0.1348053	0.3472336	0.5749183	0.4270447	0	0.1625731	0	0.2494364	0.2409725	0.100102	0.09324862	0.03930567	0.1519959
AC009262.1	0.1161293	0	0.1343458	0	0	0.1802065	0.04746706	0	0	0	0	0.04946416	0.2948835	0	0	0.04685415	0.1368888	0.1673929	0.09671532	0.253216	0.061632462	0.7047134	0.7614462	0.06320678	0.1576842	0.03757164	0.2767949	0.03017922	0	0	0.1465933	0.030592137	0	0.3057799	0	0.157997297	0.0790329	0.05816407	0.1498044	0	0	0	0	0.1671294	0.05651041	0.8607465	0	0.3226148	0.05940755
AC083843.3	0.5872396	0.170365	0.3369388	0.42007265	0.310071272	0.9627056	0.3600452	0.4606778	0.1799504	0.4052746	0.4861007	0.254163353	0.9427973	0.580471482	0.569347855	1.731123	0.3684374	0.55521	0.2576807	1.714158	0.497652804	0.6774078	0.5365803	0.2783807	0.8230949	0.8610894	0.3336176	0.5809005	3.216564	0.137972904	0.4961853	0.379258353	0.1778262	0.9913517	0.1996251	0.247418764	1.601829	2.324516	1.453963	0.1715281	0.2274368	0.5130687	0.4972888	0.4396067	0.5392574	0.4276014	0.08323231	0.2781632	0.2422665
AC005785.1	0.6275905	0.2229812	0.3943903	0.04968157	0.294557502	0.6372294	0.278692	0.547036	0.095854	0.1278982	0.2945508	0.158409553	0.4485748	0.877484816	0.312864881	0.7377507	0.9376635	1.578451	0.4387869	0.9986417	0.411205591	0.3358412	1.089215	0.4723144	0.5260266	0.4512136	0.4842583	0.8537355	0.4033045	0.376218633	0.7042	0.636815918	1.972892	0.2754179	0.3265976	0.910778768	0.3058337	1.552259	1.039459	0.9888844	0.6543809	0.1933183	0.4807586	1.42729	0.3167067	1.033707	1.585438	0.3197931	0.2933073
AL359715.3	0.6598992	0.466304	0.5129184	0.330576184	0.381102571	0.7040101	0.8934781	0.5338553	0.4920194	0.2597856	0.8035637	0.9310698	1.005397	0.502571299	0.321728329	0.7987393	1.474701	0.1783504	0.938866	0.4196755	0.262667594	2.073759	1.752387	0.1571366	2.156079	0.7872776	0.283991	0.4716028	0.5193964	0.071523459	0.3774572	0.380271344	0.3629703	0.42082	0.2260073	1.099819626	0.2666535	0.9708863	1.409893	0.6046429	0.1366019	0.7853324	0.5659627	0.8903482	0.9834229	0.5836031	0.5436473	0.687466	0.4641732
AC067750.1	0.1990788	1.125399	0.1125364	1.523125347	0.050169286	0.2316941	1.024549	1.17485	0.7956395	1.088859	0.305309	0.531900313	0.289522	0.392418005	1.262288876	0.1241331	0.4942221	0.130436	0.1055076	0.4538156	0.052827824	0.6275741	0.3536275	0.08126585	0.09829664	0.4420767	0.1629615	0.1998883	0.2051239	0.131817352	0.3798098	0.448154945	0.1353832	0.3037943	0.08391636	0.061557388	0.1693562	0.290065	0.4377402	0.4526086	0.1086449	0.06238636	0.5992772	0.4785978	0.06605113	0.1951161	0.150518	0.1328766	0.2013684
EGLN3-AS1	0	0	0	0	0	0.07459847	0.07859805	0.07542466	0.0849615	0.08353161	0	0	0.09765624	0	0	0.3103327	0	0	0	0.1397621	0.306161254	0.08334968	0.1008669	0	0.06527511	7.527747	0	0.3997766	0.5650403	0	0	0	0.1128193	0	0.2431667	0	0	0	0	0	0	0	0	0	0.09357244	0.1943539	0	0	0.09836964
AC027307.3	0.2153671	1.743206	0.1245752	0.719253636	0.625443762	0.2297633	1.254425	1.626156	1.474932	1.286387	0.5373008	0.389867512	0.3554687	0.675380575	0.963533334	0.7820384	0.3596443	0.1810887	0.2690444	0.2478447	0.114300201	0.2333791	0.5224905	0.5421418	0.584865	0.1916154	0.2281461	0.1119375	0.2260161	0.168067124	0.4247873	0.141836273	0.3158941	0.3544267	0.1815645	0.234410535	0.1648914	0.05393395	0.2430917	0.464314	0.2006185	0.1237329	0.4497279	0.4842954	0	0.1269779	0.540729	0.1709439	0.2341197
AL122035.2	0.5067461	1.204456	0.5312766	0.913875208	0.31773881	0.6143403	0.9709171	1.739204	0.7556576	1.589066	0.4214124	0.714981943	0.8766083	0.87402192	1.482358976	0.5111362	0.8586664	0.3043507	0.3956536	0.6368765	0.369794769	0.3981173	0.6479215	0.4740508	0.6343205	0.5738214	0.486488	1.440372	0.2924914	0.241665146	1.049475	0.500598609	0.3995132	0.6254588	0.2403059	0.155124619	0.3233164	0.5076137	0.6332641	1.283692	0.5638297	0.3223295	0.3212342	1.219285	0.4623579	0.5548614	0.616272	0.2639576	0.2511319
DICER1-AS1	0.8035762	0.4661217	0.6396946	0.357114648	0.15123573	0.9691788	0.8065064	1.079776	0.3445027	0.2764937	0.4536969	0.345664371	0.9495377	0.650132218	0.60603338	0.3402654	1.281724	2.026075	0.9762479	1.526643	0.734721203	1.138052	1.047531	0.1125903	1.65829	1.209823	1.175746	2.146195	0.9752334	0.772653206	0.8135099	0.85932508	1.176328	1.524073	0.4493989	0.411336327	1.142495	0.5817969	2.873733	1.509457	1.515209	0.976889	1.594951	1.56869	0.7201206	1.619024	0.7441016	0.6883456	0.6105155
SPINT1-AS1	13.3844	0	22.38256	0	5.565389409	6.861373	0.9769249	3.749927	0.02112037	0.03114738	7.450637	3.33913019	6.311793	4.008831084	0.043868573	7.965206	14.59374	9.876045	15.73829	14.33732	19.610464327	7.521249	7.798094	8.130411	15.73978	11.83097	10.21617	23.56536	9.591547	9.831421841	2.232619	26.179610322	27.0078	9.6602	18.49716	7.205900942	14.37901	19.99126	10.82183	8.285701	9.143065	5.618129	15.82837	12.93331	10.56047	18.69751	0.465064	14.91103	7.348268
AC093249.6	0.3611339	0.5302601	0.7161989	0.441075401	0.245165238	0.4202987	0.3795711	0.6070765	0.3647128	0.4818348	0.6128991	0.725158367	0.4454077	0.739590475	0.331421722	0.520375	0.8919239	1.189831	0.630166	1.949851	0.629746318	0.7155875	1.041881	0.6458323	1.208386	0.8345617	0.9290792	1.957443	1.927437	0.37575983	0.6349608	1.576507699	2.951189	0.5773326	0.5654121	1.109008903	1.176199	4.030952	1.031537	0.7118403	1.559201	0.2201818	3.047248	1.20652	0.4769912	0.9733497	0.8905189	0.3890166	1.755058
LNCSRLR	0.02088362	0.1287881	0.09663802	0.446363328	0	0	0.3414415	0.06553116	0.07381704	0.7257471	0.07939162	0.106742121	0.0848466	0.059876577	0.19165431	0	0.03282243	0	0	0.04047646	0.044333647	0.2896666	0.1533632	0	0.05671293	0.1351307	0.1769822	0.04341721	0.03506597	0.028972549	0.05272395	0.044011255	0	0.1649659	0.07042346	0	0.02842509	0.04183875	0.05387888	0.07203744	0.03458397	0.4113628	0.1495166	0.210385	0.1219477	0.05628679	0.02621658	0.2983683	0.04273321
C1orf195	0.635699	0.05444889	0.03064238	0	0.055943091	0.2877179	0.04330626	0.2493466	0.04681242	0	0	0.135384909	0.2690351	0.075943637	0	0.2137354	0.3746689	0	0.2353002	0.2823577	0.168689921	0.275546	0.1945161	0.05766629	0.2157932	0.3427824	0.252532	0.4130072	0.1334263	0.036746936	0	0.139552683	0.1243233	0.1046161	0.08932063	0.432443407	0.1442103	0.1061312	0.06833654	0	0.2193205	0.03478309	0.2528498	0.2287191	0.3608983	0.2498671	0.06650289	0.04204793	0.02710004
AL441992.2	3.075612	0.4476019	1.668827	0.290874632	1.695826377	1.351549	1.112509	1.793554	1.250683	0.4256427	2.586795	3.014222223	1.603429	3.589732887	0.549526459	0.9663669	2.181666	6.172613	3.203695	0.8968066	3.986849854	5.521304	2.598435	4.38497	2.550049	5.001725	3.229274	5.375673	4.250266	11.705655487	3.538853	4.359379556	1.053948	12.14758	1.83567	1.807094086	1.815287	4.362305	4.845237	12.11143	13.02627	7.04121	2.338396	3.172847	2.966797	2.017375	5.466929	4.191112	2.060699
AC130650.2	0.3881851	0.1013298	0.09979495	0.131698543	0.17568645	0.6119372	0.3626697	0.2610202	0.0544489	0.2783692	0.3279406	0.178466194	0.2503381	0.406328483	0.192260458	0.5469243	0.1936838	0.1776329	0.2736846	0.364246	0.497060801	0.3739116	0.3813885	0.2213421	0.3179276	0.2073242	0.2741456	1.204155	0.3828071	0.05983802	0.1866731	0.168810545	0.1156832	0.5354011	0.2701178	0.362151108	0.1509617	0.2098554	0.317937	0.3825809	0.08163142	0.5906757	0.4411456	0.186221	0.431765	0.166073	0.06961632	0.156503	0.1639085
AC087683.2	0.4541868	0	0.1050864	0.194154356	0.047963479	0.3523977	0.2227748	0.2850404	0.08027037	0.1183791	0.1726646	0.077382581	0.3690567	0.390667116	0.583546223	0.659695	0.2141513	0.08729077	0.4539093	0.4841655	0.482094408	0.07874755	0.6194341	0.1483226	0.1233419	0.1175554	0.4330227	0.3304902	0.2287893	0.063010851	0.05733326	0.430729785	0.6395403	0.1195918	0.3829006	0.148304211	0.309101	0.2729786	0.4687132	0.1566704	0.3008594	0.894651	0.3251757	0.3921902	0.3536234	0.06120757	0.2850853	0	0.04646909
LINC01424	0.201058	0	0.04984216	0	0.090995698	0	0.07044093	0.04506459	0.02538132	0.01247708	0.08189426	0.073404621	0.0437606	0.10294009	0.026359439	0	0.06771417	0.1656069	0.01594724	0.05566985	0.182924668	0.2489981	0.2862624	0.2032303	0.2925034	0.09292695	0.1977745	0.5225015	0.1446854	0.099619483	0.1631579	0.378321775	0.2527766	0.3403321	0.02421447	0.203205059	0.1954742	0.3164892	0.7039791	0.297233	0.2140449	0.1131547	0.1028199	0.1033414	0.05590749	0.193537	0.2524014	0.06839416	0.1469343
AC010186.3	1.682555	0.1577672	1.796232	0.41641	0.417710647	1.081023	0.8011485	0.889217	0.2191112	0.2410693	0.7181966	1.41824869	1.840906	0.99021964	0.498454042	0.514499	1.837192	2.008314	0.3736728	0.4405366	0.914902927	2.692048	1.536008	1.323864	1.883817	0.8404183	3.001922	3.467361	0.802952	1.466082611	1.058242	1.3188285	0.8105179	2.417252	2.289464	1.497194483	2.049089	2.034351	6.305763	1.323702	0.4301761	1.023355	3.719554	0.8071591	1.896073	1.432081	0.4891463	1.462021	1.087243
SCAT1	0.03494844	0	0.04043058	0	0.036906595	0.03615473	0.01904658	0.03655515	0.04117725	0.01012106	0.02214345	0	0	0.116903011	0	0.01880064	0	0.08955717	0	0.01128946	0.247305707	0.1615843	0	1.00181	0	0.04522786	0.1974514	0.4601678	0.0195608	3.73335573	0.9999714	0.14730439	0	2.822028	0.07856842	0.063397814	0.04756897	0.2100496	0.7814346	0.08036907	0.7138012	1.376819	0.2502139	0.1341243	0.6802591	0.1726911	0.5264769	0.09246574	0.4290805
AC012085.2	0.2658938	9.697965	0.1318298	9.369118171	0.336950205	0.7544818	3.279099	4.15985	9.47907	5.266991	1.285195	2.951099268	0.6018711	1.481154203	6.079522531	0.2329486	0.8835617	0.1168057	0.2193339	0.05153532	0.01612753	0	0.03187994	0.008269742	0.04126164	0.1867979	0.04023869	0.04738245	0	0	1.659046	0.040025629	0.01782881	0.06001067	0.1280919	0.057881001	0.2895305	0	0.07839944	0.2620551	0.1006466	0.01995254	0.0362604	0.7653309	0.02957446	0.0409516	0.01907394	0	0
AC008969.1	0.2325362	0.2528617	0.1189114	0.309736629	0.144136067	0.34254	0.5372253	0.4838097	0.3782126	0.3323202	0.05765311	0.410540703	0.6965856	0.239148562	0.278353512	0.4976554	0.7945068	0.323851	0.1627882	0.4588645	0.082274812	0.6631929	0.9033367	0.0788736	0.9380837	0.2180669	0.6408251	2.800825	0.3253788	0.24779822	0.6019633	0.207742441	0.2768163	0.4414703	0.4432182	0.157727585	1.662821	0.9317371	0.6216705	1.883254	0.3655542	0.08408586	1.97047	1.41381	0.3181484	1.235324	0.1649971	0.0160497	0.336183
AC004466.3	0.1355906	0.05574529	0	0.115923663	0.085912605	0.08416237	0.1773494	0.08509449	0.047927	0.117801	0.1546392	0.046202786	0.1377203	0.116627729	0	0.04376487	0.1278632	0.1042373	0	0.2628005	0	0.2821066	0.5405431	0.2951965	0.9941902	0.5966046	0.1149087	0.5919769	0.2732063	0.188109317	0.4450153	0.171450439	0.09546252	0.5712371	0.2286183	0.236127829	0.1845548	0.2716454	0.2798544	0.2806294	0.04490849	0.142445	0.6471751	1.600126	0.1055689	1.242536	0.0680863	0.04304907	0.5826509
AC023908.3	0.009718732	0.05993488	0.03372975	0.010386334	0.015394907	0.02262192	0.08739422	0.007624153	0.01717633	0.01688726	0.08313061	0.082791997	0.1036496	0.160224376	0.089191274	0	0.3284074	0.07471425	0.01618799	0.5227202	0.030947708	0.2864581	0.3517596	0.09521467	0.1187677	0.1635051	0.308862	0.6364675	0.114232	0.148314349	0.1962916	0.261142596	0.2965071	0.2623013	0.1147068	0.084624742	0.3637796	0.2433843	0.7647548	0.2011469	0.02414182	0.0255251	0.3015195	0.4126127	0.03783434	0.3929177	0.3355155	0.100283	0.1541243
AL512598.1	0.5423622	2.898755	0.5019513	2.550320585	0.229100279	1.178273	2.571567	2.382646	2.300496	1.17801	0.3092783	1.755705883	0.6610576	2.099299118	2.787341664	0.350119	1.022906	1.772035	0.9636105	0.05256009	0.115137565	0	0.3413956	1.239825	0	0.1403776	3.447262	0.05637876	0.5464126	0.752437266	0.8215667	0.285750732	1.209192	0.785451	0.2743419	0.118063914	0.07382193	2.173163	0.5597088	3.367552	2.874144	0.4273351	0.25887	1.014714	0.4222756	0.6578133	2.110675	4.477103	0.5549057
AC026979.2	1.175701	0.8307847	2.465229	0.471173598	1.047579502	1.59637	1.501749	2.190497	1.428534	1.021449	0.7682075	2.003114352	0.9329442	3.528929341	1.888199192	2.490362	1.616851	12.569	2.774266	4.7711	3.275849443	3.82209	3.160663	0.999859	1.147417	1.616606	4.047753	0.9548015	2.46767	2.650520951	3.432028	2.826166921	5.259677	0.9190468	2.04429	1.999469517	0.8501429	4.931678	4.170734	5.449641	5.597626	2.412376	3.156544	1.374774	1.072716	2.97077	3.044116	2.099684	1.428435
CARD8-AS1	1.391163	0.3400774	1.852969	0.642908278	1.310287211	0.6184588	1.389297	1.238818	0.6645034	0.5879878	1.400784	2.280526361	1.145688	3.266405653	0.62110013	0.5339803	0.8391307	2.485814	0.4759632	0.5028311	1.835827256	1.851387	0.8677934	0.9659177	0.8985356	1.187256	2.142853	2.728085	2.386427	2.003034624	3.740027	1.537219938	0.626494	1.257324	1.483453	0.777548913	1.177064	1.5216	2.580303	2.360479	1.730973	0.9084941	1.274169	1.525936	1.62471	0.6891059	0.6608071	0.6088087	0.5154789
AL844908.1	0.2725121	0.04668241	0.3152593	0.145615767	0.215835654	0.4228772	0.1113874	0.4631907	0.04013519	0.03945972	0.2158307	0.309530324	0.4613209	0.716223046	0	0.07329944	0.57107	3.317049	0.3026062	0.04401505	0.289256645	0.1968689	0.4526634	0.07416132	0.06167097	0.9404435	0.6735908	0.4721289	0.2669209	0.913657337	0.9459987	0.09571773	0.1598851	0.5680611	0.3063205	0.074152106	0.1236404	0.1364893	0.6444807	22.24719	0.8649706	0.0298217	0.5419595	0.5882853	0.1326088	0.03060379	0.1140341	0.2523521	0.3252837
USP27X-AS1	0.3131487	1.147507	0.4095231	0.771172174	0.064701079	0.3380425	1.046239	0.9505934	0.7820364	0.2838922	0.3752577	0.35955327	0.9127154	0.487959693	1.237003007	0.1647974	0.9950403	0.06541791	0.1814246	0.6465254	0.390197239	0.2006524	0.9998576	0.2223135	0.5731005	0.7047922	1.42788	1.096858	0.4457973	0.387219785	0.5671643	0.674292901	0.439347	1.42504	0.482085	0.200057267	1.028518	0.5728158	2.002214	0.7514416	0.4960375	0.1072759	0.4711435	0.3722952	0.3445187	0.5687942	0.1452821	0.3890448	0.2437758
Z82246.1	0.06479863	0	0	0	0	0	0	0.05083325	0	0	0.1231699	0.055200703	0.03290823	0	0.059467355	0.05228801	0.2036858	0	0.07195451	0	0.068780209	0.0561744	0.03399016	0.03526855	0.4839214	1.593301	0.2745741	0	0	0	0.08179712	0.034140022	0.4942326	0.6824846	0.4916544	1.269510011	0	0.06490957	0	0	0	0	0.3866057	0.3263961	0	0	0	0	0.09944589
AC084824.5	0.6279085	0.9576599	0.6561074	0.86585937	0.705870183	1.162961	1.026613	1.302958	0.4653705	0.4927336	0.7315215	1.138825999	1.460702	1.626087294	1.040963439	2.059404	1.177881	1.751786	0.3148871	1.511444	1.031985402	1.404744	3.76119	1.014248	2.200245	1.965958	1.265961	1.789698	0.8502658	0.590112565	1.176155	0.789704008	1.378526	1.306676	0.9904082	7.650008666	0.9097973	1.704342	2.717383	0.6288248	0.6037766	0.6915697	1.111795	2.41949	0.8673691	1.06456	1.220524	0.2572344	0.4766419
AP005057.1	0	0	0.1193665	0	0	0	0	0	0	0	0	0.043948992	0	0	0	0	0	0.2478814	0.02864391	0.274979	0.219042198	0.6261391	0.8389173	0	0.105077	0	0.4098879	0.2145143	0.08662638	0	0	0	0	0	0.4349323	0	0.8075399	0.2583944	0.1996522	0	0	0	0.3078028	0.1484948	0	0.2780999	0	0	0.02639185
AC004846.1	0.3543848	0.1896071	0.6290026	0.269779069	0.266582587	0.406794	0.3889186	0.4036827	0.2059132	0.1434005	0.15687	0.372197528	0.2514728	0.549794585	0.222758862	0.06267703	0.5569805	0.3732038	0.1024231	0.02822735	0.144280582	0.2188407	0.5856894	0.09512102	0.04614201	0.7287666	1.373084	0.2422253	0.6602635	0.181843118	0.3921971	0.071615692	0.1310184	0.5688257	0.1637057	0.338166018	0.1651917	0.427935	0.613707	0.7703046	3.955363	0.044625	0.2896374	0.614817	0.03779713	0.2878562	3.211686	0.06165191	1.460257
AL021707.4	0.03611339	0.1484728	0.1253348	0	0.07627363	0.1681195	0.1180888	0.3966233	0.06382474	0	0.3432235	0.061528589	0.4401676	0.051771333	0.331421722	0.058282	0.5108291	0	0	0.3499733	0.076664769	0.3130695	0.6061854	0.3538038	0.5884313	0.3738836	0.2295372	0.78834	0	0.150303932	0.1823477	0.418589975	0.1271281	0.2377252	0.3044526	0.196533223	0.245773	0.1447008	0.6521973	0.4982882	0.1794149	0.09484755	0.4309239	0.4157854	0.1405869	0.9733497	0.3173486	0.5732876	0
PCAT1	0.1279178	0.0262954	0.06659257	0	0.243153082	0.1190998	0.06274263	0.0501745	0	0.02222698	0.1458885	0.163456078	0.2208761	0.137535075	0.023478688	0.05161041	0.1306801	0.2581393	0.2059639	0.644616	0.244399999	0.4103037	0.2214279	0.1183591	0.1650065	0.1158797	0.03387698	0.1130254	0.06443656	0.088732343	0.3390959	0.020218562	0.1350908	0.08420504	0.0323522	0.640452111	0.06964454	0.1281368	0.247517	0.1103122	0.5189986	0.1679805	0.6105531	0.4510328	0.08714565	0.2241017	0.02408755	0.1827586	0.4646106
AL353801.3	0	0.0561567	0.06320697	0	0	0.04239175	0.08932915	0.08572249	0.1448421	0.02373407	0	0	0.05549469	0	0.100282588	0	0.04293562	0.4200264	0	0.5824279	0.115987289	0.3315533	0.3725748	0.02973751	0.07418721	0.1767669	0.6077231	0.2271793	0.04587043	0.151598062	0.1379383	0.345431513	0.2885011	0.1438632	0.2303055	0.178402852	0.5205672	0.8756804	0.8457593	0.4711674	0.4523992	0.1076222	0.4563659	0.314524	0	0.4049638	0.1714719	0.2602006	0.2515504
AC096733.3	0.7328893	0.1965082	0.897004	0.181619283	0.314067886	0.3955752	0.208392	0.3999563	0.3378957	0.6275057	0.5249301	0.72386575	0.5717864	0.532940195	0.350917118	0.3256935	0.7512193	1.347309	0.2948638	1.11168	0.360775384	1.215446	0.4568677	0.1271844	0.7066944	0.5498289	2.03658	1.656177	0.909577	0.265242233	0.7508436	0.179075925	0.6356407	0.7131756	1.164084	0.173411668	1.792697	0.5107089	1.068727	0.4396661	0.1407176	0.1255335	1.875786	0.7795975	0.5995617	1.130803	0.506691	0.1011684	0.5216272
Z68871.1	0.2613678	0.1880481	0.1663018	0.474847061	0.151806738	0.3650255	0.2350311	0.3690682	0.4157339	0.2724915	0.2235648	0.289450466	0.6504095	0.131141859	0.359795868	0.147634	0.4929448	0.02511632	0.2466966	0.5065809	0.194199371	0.3851888	0.1645208	0.2276113	0.6742983	0.5242786	0.6921908	3.002206	0.6144127	0.090651092	0.2144557	0.840001226	0.06133867	1.255978	0.3745869	0.085343642	1.476374	0.1832707	0.5731705	0.4057113	0.02164169	0.05148389	0.2183145	0.3949594	0.5087434	1.232795	0.1312449	0.2074562	0.4813427
CCDC28A-AS1	0.1780934	0.02033874	0.09729186	0.010573725	0.141053972	0.1612105	0.088971	0.1552342	0.05245869	0.02148992	0.08463046	0.151714328	0.2110393	0.18439105	0.036320189	0.1117737	0.482061	0.304249	0.1153604	0.1677954	0.210040464	0.5232121	0.2335475	0.1184731	0.4634904	0.1600529	0.3353968	0.1388466	0.3654921	0.137263865	0.2060779	0.088618052	0.3482963	0.1693385	0.3336467	0.398450918	0.1010026	0.1189322	0.8296052	0.1365173	0.1146945	0.1234317	0.259735	0.3915787	0.1733263	0.1733362	0.1925207	0.4397823	0.1366592
AL137003.1	0.9275932	2.062708	0.7019012	2.668436658	0.677687292	1.26741	1.077828	1.739106	1.659996	0.8768515	0.6099047	0.705712064	1.007344	1.379956933	1.295652611	1.553498	1.08195	0.6166759	0.7320336	0.6784352	0.198156377	0.2832181	0.4590278	0.5652001	0.1029793	0.317094	1.483219	0.3274766	0.156733	0.550364279	1.060462	0.288925741	0.1163755	1.597573	0.3344421	0.152394556	0.2699823	0.4558248	0.9030763	0.301859	0.4250913	0.5592567	0.1809948	1.192229	0.6926867	0.08648162	1.58192	0.4537962	0.2327849
AC026124.2	0.4965591	0.1391933	0.3655598	0.096485244	0.524381203	0.7004978	0.07380549	0.4957792	0.07978092	0.6078962	0.1716118	0.461464415	0.3209556	0.355927916	0.207138576	0.3278362	0.2483197	0.6506888	0.8270929	0.26248	0	0.1174011	2.202158	0.2211274	0.2451797	0.1168386	0.4542924	0.4457875	0.3410914	0.313133192	0.2849183	0.071350564	0.2118802	0.6537443	0.1902829	0.073699959	0.3993812	0.7687233	0.8152466	0.07785754	0.1868905	0.414958	0.05386549	0.03248323	0.0439334	0.06083436	0.4816898	0.07166095	0.1385572
AC023983.2	0.05269213	0.05415824	0.03047881	0.056311673	0	0	0.08615018	0	0	0	0	0.134662214	0.1873193	0.113307366	0.048356906	0.1700756	0.4140766	0	0.08776657	0	0.055929814	0	0.05527937	0	0	0	1.060555	0.1095473	0.08847606	0.219304669	0.3325737	0.166569288	0.1854894	0.06937177	0	0.028675666	0.5737619	0.05278234	0.3398588	0	0.3926696	0.03459742	0.06287502	0.3412473	0	0.3550475	0.3307395	0.1254704	0.05391076
AC024361.1	0.4843244	0.1896382	0.5069357	0.246473209	0.048710573	0.3220981	0.5279047	0.3256653	0.04076035	0.06011153	0.3068696	0.27505771	1.499221	0.099188068	0.211655617	0.4094265	0.4712217	0.2659513	0.1024399	0.5140573	0.587524399	2.159302	1.863052	0.200844	1.534474	0.3581596	0.781809	0.7671726	1.006863	0.063992328	0.3784709	0.972086604	0.4330013	0.1214546	0.3110918	0.652661732	0.3766988	1.339948	1.844554	0.5568876	0.4583185	0.03028621	0.8256019	0.8629813	1.391635	0.7459315	0.4053362	0.1464473	1.06184
AC138230.1	0.4236796	0.183355	0.3353587	0.142984157	0.117741672	0.2076174	0.2916651	0.244903	0.03940985	0.05811988	0.1695441	0.075984101	0.4303346	0.447541345	0.163714345	0.1079621	0.3504684	0.8999888	0.1238073	0.1728784	0.520720044	0.193311	0.2339383	0.3398316	0.6358425	0.1731464	0.2834646	0.5563157	0.786291	0.556848905	0.3659312	0.399448539	1.910113	0.234861	0.1503923	0.728120074	0.121406	0.5360905	1.78344	0.461517	0.6646998	0.234262	0.4257321	0.4171943	0.1302122	0.2404056	1.007759	0.2477915	0.3650343
ILF3-DT	11.27473	11.69589	12.98287	8.602026846	3.564051695	12.88436	18.95882	13.97596	9.461703	7.064423	5.748085	13.561111944	10.73894	15.55306927	12.005388377	5.916666	16.44116	21.52556	13.94593	15.24616	36.63168707	36.10609	8.193668	7.567123	19.97293	8.967174	20.53372	11.53385	23.39489	7.054355497	12.64894	22.352624086	13.87831	14.68645	9.719148	12.287935025	13.54739	15.04874	12.98381	26.5804	17.83051	7.540213	25.53512	13.30335	6.714566	10.28374	12.06363	12.23245	19.91591
AL355388.1	0.08237267	0.01411077	0.1508821	0.088031043	0.086988006	0.1278238	0.1459001	0.2261691	0.01213173	0.01192755	0.130479	0.046781124	0.1464164	0.236175206	0.050396998	0.1218599	0.4747003	0.8311441	0.06097952	0.3592215	0.204012877	0.6664883	0.3024604	0.3213084	0.2236966	0.5152384	0.4944752	0.3781846	0.9220871	0.44759029	0.4072602	0.216995688	0.4107942	0.5422383	0.358794	0.089656324	1.298712	0.3300548	1.257399	0.4735702	0.1136766	0.1622566	0.4586932	0.7705619	0.08016776	0.1757625	0.430866	0.3487034	0.2458101
LSAMP-AS1	0	0	0.1238994	0.057228137	0	0	0.08755226	0	0.09464066	0	0.4580451	0.045617941	0	0	0	0	0	0.4116715	0.05946331	2.439054	0.056840064	0.09284522	0.1685371	0.02914598	0.07271152	0	0.311999	0	0.08991599	0	0.1013959	3.18811007	0.03141804	0	0	2.739381709	1.020425	0	0	0.1847181	0.1330201	0.4570863	0.9584745	0.1541338	0	0	0	8.670845	0.1643645
AP001094.2	0.1087302	0.07888621	0.1331851	0.082022877	0.040525514	0.3275243	0.2718847	0.1705933	0.0678224	0.09446469	0.01215738	0.130764862	0.3962776	0.119197065	0.223047535	0.5161041	0.6232434	0.01229235	0.03551102	0.5950302	0.339444442	0.8649645	1.637224	0.0139246	0.3039593	0.3641934	0.3319944	0.1130254	0.3973588	0.008873234	0.2018428	0.161748492	0.1501009	0.008420504	0.6901803	0.083537232	0.1131724	0.3075284	0.1815125	0.1544371	0	0	0.3205404	0.6903564	0.6722664	0.9136453	0.01605837	0.05076629	0.1243324
AC005498.3	0.3475362	0.3869732	0.4439324	0.386884596	0.091752141	0.4831208	0.4024835	0.4884715	0.243127	0.1950024	0.08257505	0.259051907	0.4485979	0.176452906	0.637885525	0.09347919	0.6258732	0.1252377	0.2170774	0.08419895	0.092222656	0.8912914	0.1291294	0.07093377	0.07864933	0.1499191	0.4601969	0.4290024	0.09725877	0.411835224	0.3930062	0.053405345	0.3823169	0.2383064	0.3174049	0.118208247	0.699702	0.3626366	0.1867977	0.4495559	0.299756	0.01901589	0.4838148	0.5001623	0.1973029	0.1463594	0.1454283	0.1149379	0.08889344
CA3-AS1	0.1531299	0.3389953	0.05450784	0.251767383	0.149270588	0.05483611	0.1733284	0.4805097	0.7910815	0.6242609	0.08956031	0.200689908	0.1674995	0.067545733	0.626985565	0.03802008	0.2036453	0.1584706	0.01308004	0.114152	0.225054096	0.2859219	0.2100792	0.3846713	0.06397688	0.07621932	0.02495631	0.08571186	0.1582293	0.098050298	0.5204236	0.161357096	0.05528776	1.411221	0.09930436	0.076924698	0.2565268	0.04719757	0.2127294	0.0406321	0.09753396	0.8507607	0.02811119	0.1864749	0.1146393	0.4127251	0	0.05609735	0.0241033
CARMN	0.4634589	4.027011	0.1302715	3.669956642	0.082553859	0.602208	2.930546	4.145332	3.907951	2.210548	0.8738717	0.575568816	1.452862	0.832506468	3.622974781	0.2688445	0.3568919	0.1573977	0.1178091	0.02705639	0.045439898	0.1468337	0.02050305	0.04153531	0.005054616	0.2661659	0.02366066	0.02902213	0.05000482	0.082630949	0.6050082	0.075509317	0.02074855	0.03063084	0.1569146	0.014181027	0.1697394	0.06525635	0.1512639	0.5874696	0.053941	0.02688639	0.1465845	0.6080632	0.003622918	0.05894547	0.06892935	0.01181888	0.006665146
AP000873.2	0.272725	0.0815457	0.3097692	0.13778067	0.172803451	0.4770704	0.1459302	0.2333971	0.1051633	0.215403	0.2073594	0.168966654	0.4734333	0.41229816	0.254837332	0.6562092	0.5299515	0.3812028	0.2753115	0.5718418	0.368432498	0.4470625	0.3849562	0.09715978	0.5184409	0.4299474	1.092595	0.8298779	1.149004	0.316446992	0.3129712	0.438903938	0.8553262	0.5418479	0.4263968	0.107941891	0.7356729	0.4172385	0.8955154	0.4618261	0.2791967	0.1758142	0.5206877	0.7207666	0.1833844	1.597095	0.2614459	0.3857116	0.3754255
Z95115.1	1.267878	0.8687707	0.8092483	0.996760945	0.238542773	0.8141219	1.929984	0.8460034	0.9400957	0.8103224	0.5955739	1.365619759	1.028755	1.159504614	0.762335202	0.376309	1.935441	2.002619	0.9062302	1.701814	1.485002616	2.653079	2.476799	1.213589	2.552668	1.084437	2.315705	1.689115	0.9176343	0.788503895	1.066985	2.572178468	1.171389	2.714887	1.695466	0.832751502	0.7835225	1.328442	2.105519	3.116754	1.508368	0.6506766	6.068986	1.090618	0.6666115	1.423859	2.05817	1.133597	2.348381
SGMS1-AS1	0.2455827	0.2867247	0.1696359	0.221683005	0.157368096	0.3107909	0.3703348	0.4096251	0.3413236	0.2278624	0.138229	0.310763959	0.617546	0.331553289	0.223189314	0.1673848	0.6801458	0.2291207	0.3018266	0.1906255	0.118947673	1.180237	0.2651451	0.08305431	0.1068368	0.2931314	0.18817	0.463477	0.2922559	0.145543904	0.2468007	0.518810134	0.1203043	0.4692871	0.1487455	0.172575792	0.3715882	0.1767401	0.5290195	0.2837475	0.07107257	0.07044836	0.452366	0.3174046	0.1879585	0.1719036	0.2289772	0.06812983	0.04634937
AC022400.6	0.3726465	0.1787404	0.330511	0.159297785	0.052470114	0.346958	0.3249423	0.3508006	0.1317188	0.1510857	0.4013872	0.380940423	0.782233	0.249301554	0.227991453	0.6013998	0.4295002	0.3819703	0.1241396	0.6139213	0.369174308	0.4738066	0.7949191	0.2433885	0.4385261	0.4501032	0.2763305	0.9555064	0.3962866	0.120629834	0.3292814	0.955490998	0.1166052	0.3434252	0.5445411	0.040559709	0.4395873	0.472827	0.5448005	0.38563	0.2674165	0.244678	0.4150173	0.8402038	0.2417811	0.2678345	0.3118718	0.2366254	0.368556
AC004585.1	0.3460615	0.02540645	0.5862209	0.132083305	0.678695234	0.05753672	0.3839364	1.085914	0.08737276	0.04295114	0.4698552	1.389785986	0.1129813	3.171534347	0	0.07978504	0.07769985	13.2545	0.2333116	0.05988692	0.472275456	0.0428576	0.2463577	0.7668702	0.06712766	0.8956979	1.937718	0.8093975	0.02075273	1.080231097	2.340231	0.182327095	0.4350796	0.7647687	1.146145	0.336304764	0.6897236	0.24761	0.4464122	2.089026	1.023374	0.8115087	0.1474781	0.8893572	0.1683991	0.04996745	0.1086084	0.3335404	0.2276132
AC020765.2	0.4455656	0.6341027	0.1982534	0.366286574	0.289557297	0.5318595	0.560375	0.9679498	0.302872	1.101766	0.5211913	0.817532637	0.6266275	0.442213472	0.943631292	0.2765697	0.7002879	2.898377	0.7992447	2.856495	2.546619069	1.36678	2.55296	0.4477147	2.187321	0.975819	1.633859	2.63649	1.035907	0.47549855	0.692246	1.48074442	1.689156	0.9024753	0.5778962	0.820708182	0.6997704	3.570627	1.237967	2.009878	1.305465	0.2250434	2.781055	0.9372014	0.3335684	2.771343	0.6023746	0.6529109	1.016942
AC139887.1	0.1035419	0.3192685	0.2395677	0	0.164014973	0.4820209	0.3385762	0.08122656	0.274491	0.04497856	0.5904405	0.441026597	0.6310095	0.296870582	0.285069034	0.4177556	0.8950425	0.2984978	0.1724644	1.856327	0.549520199	2.154269	0.3801906	0.5635569	1.054444	0.2009951	2.303398	0.8072413	0.8692927	0.287294229	0.2614076	0.4364193	0.2429955	0.4089538	0.08729062	0.338092118	1.76166	0.726034	1.602803	0.7143293	0.2572032	0.1359703	0.7413097	2.23521	0.6046219	1.046521	0.2599659	0.6574767	0.3178096
AC009318.2	1.296421	1.58964	1.315598	2.041752257	0.600464441	1.164699	1.896495	1.427391	1.969645	1.323931	0.7349517	2.247541996	1.432291	1.336829665	1.795073721	0.7708264	0.9294143	1.005386	0.9344691	1.697182	1.255370875	4.061729	2.219072	0.7427524	0.8338369	0.5592461	0.9637507	1.985987	0.611042	0.599522596	1.550376	0.718985714	1.814814	1.736745	0.920373	4.28267328	0.9596852	1.685954	1.290941	1.647566	0.2259911	0.5973502	2.06261	1.636636	1.283854	1.287333	1.284854	0.3971624	0.7679178
AL157786.1	0.444338	0.07857226	0.1602916	0.183816999	0.146320338	0.2891503	0.2499717	0.3148414	0.03377624	0.1452841	0.1089809	0.325611118	0.9074877	0.37671622	0.280622975	2.066481	0.3454246	0.1744689	0.07958182	0.6482242	0.943280945	1.665057	0.3659069	0.04160756	0.3762745	0.3091568	0.1771463	1.047946	0.2085854	0.059655965	0.2894969	0.281933346	0.4653297	0.1006439	0.2175083	0.036402088	0.2211085	0.1052922	0.2218788	0.1977717	0.03956121	0.1317582	0.3534716	0.618848	0.8462886	2.163418	0.07797298	0.02275391	0.2004214
AC008124.1	1.436518	1.88002	1.672419	1.684812834	0.79385719	1.728538	2.550196	2.163114	1.608278	1.813898	1.136765	1.361154031	1.763573	1.92410581	2.382489597	1.210744	2.248185	1.637801	1.475182	2.692816	0.998217843	2.429973	2.092952	0.6808208	1.615817	1.089037	1.368613	2.281028	1.405342	0.673458419	2.038106	0.920405165	1.166016	1.428452	1.662631	1.081558887	0.9589947	1.362761	3.317483	1.023591	0.6325313	0.7253937	2.82904	1.743265	0.8115894	1.64264	1.182497	1.050831	1.639447
MIR99AHG	0.6592022	0.7798668	0.2614653	1.293950754	0.267089377	0.4133484	1.684852	1.363537	1.535946	2.000994	0.3273191	0.962676992	0.3224803	0.597868113	1.259318229	0.1519801	0.3679059	0.5016007	0.05676731	0.005214939	0.125661679	0.01399511	0.03951827	0.002928898	0.02557389	0.1288346	0.06840651	0.09229806	0.158125	0.059724623	0.9611942	0.087890549	0.003157219	0.1133547	0.1179526	0.029285343	0.3149539	0.1239805	0.1180088	0.3898112	0.09357092	0.3356635	0.1862143	0.4762869	0.0209488	0.01812981	0.06755427	6.641823	0.005505697
AC124798.1	0.493036	0.2111476	0.5881997	0.625698272	0.450154633	0.4064491	0.5625908	0.4754134	0.3630682	0.5443607	0.410011	0.315005886	0.2243079	1.097020725	0.584442607	0.6133457	0.2017959	3.267151	0.7299776	0.07465611	0.20715177	0.2226127	0.1670269	0.0559061	0.2161799	0.2193308	0.1904185	0.4484487	0.4398024	1.303885307	1.257712	0.167763333	0.156687	0.2163687	0.1125725	0.251546165	0.1607797	0.5967718	3.908789	0.7794936	0.6633933	0.2900039	0.2451319	0.5839095	0	0.05536918	0.7543338	0.2771984	0.2259465
TRIM52-AS1	5.355538	7.331692	4.789897	5.026030728	2.851567305	4.975877	7.450092	6.443192	5.110344	6.040935	3.101009	6.440865032	3.919755	11.822825824	7.310417745	5.429172	6.419005	9.968526	9.070368	5.506229	2.43626189	6.612999	2.289893	1.518692	4.705363	4.804945	3.301487	5.12267	3.249411	7.539181269	5.468007	4.92008043	12.8326	5.954691	1.821164	3.257433637	3.736646	4.327831	3.483294	5.588704	6.390861	1.758211	6.981229	4.501445	2.540392	4.503222	10.74858	5.751172	4.29373
AC242426.2	0.462447	0.3869814	0.3929559	0.498587098	0.112365518	0.4381887	0.3680075	0.3916745	0.5352246	0.3448853	0.1711374	0.439271268	0.7357418	0.322676497	0.39059763	0.3302324	0.4952667	0.2674215	0.3181073	0.4441894	0.260634787	0.4115419	0.609662	0.2361082	0.5056746	0.4448781	0.9364205	1.191153	0.1855356	0.244136569	0.3202929	0.491604991	0.1968881	0.4579725	0.5865215	0.222715925	2.116718	0.3689512	0.7918766	0.4658541	0.1965398	0.2364635	0.625066	0.541854	0.34253	0.4963599	0.2311885	0.2013954	0.5150132
AL137847.1	0.3001315	0.06855165	0.2700532	0	0.035216428	0.2069939	0.05452297	0.2616081	0	0.05794535	0.3803288	0.17045082	0.4742046	0.047806862	0.183625549	0	1.153073	0.1281837	0.1110919	0.1939041	0.070794044	0.05781915	0.2448976	0	0.3622475	0.04315661	0.21196	0.3813185	0	0	0.1262881	0.140558468	0.3913103	0.08780841	0.3935942	0.217780058	0.1361715	0.06681008	0.3441453	0.2300655	0	0	0.5570953	0.1439797	0.1947318	0.0449407	0.04186387	0.4235098	0.1023576
AC092903.2	0.5201342	0.1425617	0.1604599	0.148230258	0.109855462	0.591896	0.3401621	0.326428	0.0612837	0.1506308	0	0.059078973	0.246542	0.845073051	0.127290779	0.4476931	0.2724954	0.999653	0.5775739	0.100812	0.073612542	0	0.1455129	0.7171823	0	0.224374	0.03673312	0.03604543	0.2911215	0.144319935	0.350176	0.182693091	0.5289562	0.1826086	0	0.075483486	0.09439526	0.2084099	0.4473083	0.239225	1.550447	1.229464	0.4137677	0.4491358	0.1349897	0.1401897	0.2611835	0.05504635	0.1064327
LINC01465	0.6487379	0.2980937	0.2648828	0.130503753	0.467470853	0.2487128	0.07487072	0.07184782	0.2158197	0.1525098	0.1450739	0.312083151	0.2248107	0.164120464	0.112068376	0.3079332	0.2399083	0.3667112	0.1949262	0.1035488	0.064809393	0.1455612	0.1361183	0.2409351	0.1139959	0.1086479	0.3153179	0.2459451	0.666398	0.571774752	0.4431802	0.104549417	0.1253807	0.4823126	0.167292	0.049842446	0.1973785	0.2293583	0.4725789	0.3949063	0.3412583	0.05011275	0.1821431	0.1647603	0.08913498	0.1954225	0.6419415	0.2180857	0.06246979
SH3BP5-AS1	0.9555905	0.7167252	0.7439636	0.353291163	0.575478082	1.20232	1.575032	1.653264	0.5294792	0.4554971	0.8885616	0.602836356	2.208772	1.83642392	0.881710118	2.21742	2.057989	1.647942	0.3728255	2.620496	1.886062977	2.346411	2.712199	0.5679018	2.156709	1.246686	3.967087	2.037689	0.9236975	0.455045394	1.688776	1.042309814	0.8728001	1.173076	1.010275	0.635296301	0.9210165	1.883408	3.484854	1.015611	0.307944	0.4035943	1.886053	1.758095	1.040608	4.026931	1.027779	0.7666834	1.027897
AL603839.3	0.4649971	0.8552526	0.1698753	0.627712264	0.206758268	0.2278644	0.6402168	0.4991741	0.4757844	0.8717662	0.5117151	0.08339412	0.2982954	0.350847052	0.583959597	0.1974845	0.3077171	0.2822161	0.4076431	0.3320408	1.350820561	0.7213536	0.3081025	0.1065635	1.993858	0.7601271	0.5703652	1.170255	0.6164076	1.561835899	0.3398298	1.031536528	0.7466589	0.5155297	1.444263	1.305240481	0.6995391	4.903087	0.8208292	1.772835	3.769196	0.3856611	0.3504373	0.8453157	0.2858213	1.748007	2.027734	0.3885089	0.2003164
AC016586.1	0.1082346	0.1334953	0.07512759	0.185071111	0.20573808	0.1679556	0.1061763	0.03396315	0.1147726	0.1316478	0.08229336	0.073762343	0.5936471	0	0	0.8035076	0.2721767	0	0	0.3566248	0.091908057	0.3002538	0.06812939	0.1885114	0.3233218	0.1120558	0.1834508	0.8775799	0.1817381	0.060062975	0.1366275	0.36495883	0.02540084	0.02849922	0.1824935	0.047122001	0.4124963	0	0.1116963	0.3733519	0	0.1705592	0.1549814	0.6542237	0.1685398	1.458602	0.2173983	0.1374549	0.1328853
AC012615.1	1.196829	0.6326383	1.635109	0.682155874	0.722221434	1.132013	1.397702	1.34127	0.5439106	0.7427175	1.191638	1.611869033	1.065122	2.23864187	1.255269341	1.177305	1.845207	4.775658	0.9492843	6.152687	1.814812666	2.66796	3.288463	0.7444678	3.296619	1.371842	4.238222	3.625688	2.641204	1.597148017	2.100719	3.91551096	2.675008	1.650717	1.787341	1.922969413	4.033781	3.425366	2.087921	2.555693	2.491644	1.347142	3.237071	3.559702	0.7543422	4.316383	2.346697	2.605612	3.183723
AC010173.1	0.0815223	0.1466335	0.1886204	0.021780564	0.064567491	0.1739433	0.2165909	0.1758697	0.2881557	0.1505064	0.03873961	0.260427268	0.06210211	0.116868529	0.168333951	0.04933713	0.1921908	0.2350182	0.1471031	0.03950146	0.108164334	0.9010714	0.3207192	0.2218545	0.1937139	0.1186881	0.2590785	0.1588926	0.1711065	0.254471901	0.2058157	0.053688885	0.2750214	0.2817363	0.05154532	0.166370175	0.1803125	0.4491403	0.5783915	0.351511	0.06750182	0.2810177	0.2431917	0.2199828	0.05950512	0.1235946	0.5500792	0.3720648	0.5942799
AL359921.1	0.2997265	0.2464529	0.2080456	0.128126154	0.063304025	0.1860431	0.2450223	0.7053885	0.1589158	0.2083217	0.341834	0.357463663	1.004634	0.429681106	0.110026645	0.7255755	0.282645	0.6336532	0.0332826	0.9004374	0.190885964	0.4157361	0.8804414	0.3588968	0.773259	1.551541	0.2857599	0.5919769	0.3522923	0.457402654	0.1891765	0.663242489	0.351704	0.9865114	0.3537567	0.456720932	0.244778	0.3602875	1.237251	0.3101693	0.5459927	0.4723178	0.6437689	1.294069	1.108473	0.3231363	0.5643996	0.4758055	0.5213193
AL158825.2	0.2872901	0.04542825	0.2300922	0.094469134	0.256711992	0.7201536	0.1806582	0.1040185	0.03905693	0.2303976	0.2520388	0.188259115	0.2918027	0.348490616	0.081124123	0.9629578	0.3125969	0.5946195	1.153366	0.3212441	0.28148557	0.1149479	0.3013963	0.1202816	0.4200989	0.3145924	0.4213892	0.5053893	0.296857	0.030659011	0.3347578	0.046573104	0.3111793	0.3491367	0.2608296	0.336746478	0.03007968	0.3541931	0.2280605	0.228692	0.3293736	0.5513899	0.1582198	0.1908269	0.3441231	0.0297816	0.2774262	0.315736	0.271324
LINC02561	0	0	0.1237651	0	0.022595512	0.03320279	0.06996589	0.1007115	0	0	0.8540909	0.0364548	0.06519824	0	0	0.138125	0.06725753	0.1233676	0.04751909	0	0	0.07419567	0.1795781	1.164576	0	0	0.1133312	0.1556934	0.03592742	0.029684303	0.1620576	0.112731142	0.02510719	0.1690185	0.03607676	0.046577238	0.2329871	0	0.331215	0	0.03543358	0	0	0.03079335	0.04164785	0	0	0.03396646	0.06567453
AC010422.2	0.1632211	0	0.2157996	0.049838047	0.07387131	0.07236639	0.03812315	0.1097518	0	0.08103224	0.2216089	0.119181361	0.1657849	0.23399012	0.128393297	0.3386781	0.4031215	0.1344415	0.07767687	1.062045	0.34650061	0.08085575	0.6115552	0.3299692	0.506576	0.0603513	0.5928205	0.6059607	0.2740668	0.226442144	0.3826431	0.540541385	2.079429	0.1227935	0.4324666	0.583719148	0.253901	1.027718	0.3609461	0.4825941	0.4247566	0.03062008	0.834703	0.2013449	0.09077263	0.2199617	0.3805327	0.6662776	0.4771315
AL451165.2	2.919048	2.013338	3.887926	1.929204306	1.480460267	2.413856	2.857258	2.711766	1.798848	2.519383	2.701271	2.126766393	2.67231	2.61542598	2.467393885	1.580644	4.346354	3.875438	4.584883	3.12661	3.139178682	3.16318	6.729169	1.985972	2.607618	1.863963	3.641534	3.233991	1.096369	5.142045023	2.666629	3.966264641	5.881531	2.705319	4.306564	3.302573853	3.29355	5.540297	3.616873	5.432053	8.713995	1.714883	2.795696	3.233661	1.345695	4.063198	2.000995	3.688819	1.61117
AC002398.2	0.4262474	3.320392	0.4152507	3.116765757	0.260601568	0.9051281	1.943992	2.921448	2.854706	3.118513	0.7675726	0.917335323	0.6152343	1.768853886	3.541190887	0.5792877	0.6346665	0.6467452	0.3238498	0	0.047625084	0	0	0	0.03046172	0.1161305	0.04753043	0	0	0	1.614192	0.094557515	0.05264902	0.02953555	0	0.097671056	0.1526772	0.08988992	0.115758	0.5416997	0.1857579	0	0.1070781	0.4197227	0	0	0.4224445	0	0
AL049840.6	7.193288	3.302651	9.208734	3.551037681	10.083449063	9.519169	6.596809	5.986728	4.549578	3.917849	8.98814	5.039123135	7.955311	9.841021868	3.518546274	14.29023	9.067409	27.08834	7.23755	5.997878	5.232299599	5.85606	9.461837	12.83854	3.173127	13.75094	9.592825	10.07748	10.11638	14.260031492	12.60639	6.117673017	17.58841	4.927448	4.248072	14.605496137	4.796059	3.913703	10.97488	20.34165	53.09147	7.719959	6.709873	11.16686	7.533793	10.80106	25.64671	6.173268	2.129442
AC092718.6	0.149259	0	0	0.127609516	0.031524383	0.04632324	0.04880685	0	0	0	0.1134852	0.050860325	0.09096206	0.128384556	0	0	0.0938351	0	0	0.05785849	0	0	0.09395263	0	0	0.1545285	0.1264923	0.1551552	0.2004982	0.12424317	0.07536549	0.06291125	0	0.1965067	0.0503329	0.03249138	0.1218955	0.1196116	0.2310492	0.1029729	0	0	0.1424829	0.04296169	0.05810547	0.04022917	0	0	0.03054219
AC011468.1	0.9651637	0.8567432	1.015057	0.984578311	0.625443762	1.089248	1.147648	1.307808	0.6202819	0.3239789	1.000687	1.233306378	0.9803239	1.257851653	1.368894462	1.840848	1.275601	2.403018	0.9256014	1.424262	2.281770686	1.102932	1.127617	0.620831	1.459455	0.4258119	1.696308	2.30301	1.546955	2.556280206	2.076738	1.294387318	1.930464	1.703873	4.401258	2.005512358	1.015134	6.504035	1.867562	4.766957	1.961603	3.399055	1.779875	3.251595	1.57978	0.9459517	2.01021	0.9401917	0.8752712
AC009093.1	0.08464881	0.2175102	0.06528476	0.060309023	0.044695838	0.1204095	0.1499317	0.06640532	0.1870043	0.0796714	0.02681689	0.180276713	0.1934515	0.080900416	0.103579157	0.04553715	0.01108676	0.176245	0.04699839	0.006836067	0.104825101	0.07338266	0.06660387	0.1075027	0.009578244	0.6116355	0.2764872	0.09532549	0.1184458	0.322949373	0.6945546	0.044598352	0.03310944	0.3343329	0.4876464	0.030711242	0.3072456	0.4663655	0.2001912	0.5109888	0.1635448	0.1574768	0.4882025	1.431429	0.04119149	0.1711129	0.2833739	0	0.02165163
AC009955.2	0	0	0	0	0	0	0.08932915	0	0.0482807	0.02373407	0	0	0	0	0	0	0	0.2625165	0.03033506	0	0.057993645	2.131414	0.0573192	0.178425	0.03709361	0.1767669	0.144696	0	0.09174086	0.113698546	0.2069075	0.143929797	0.1602784	0.0359658	0	0.327071896	0.03718337	2.025011	0	0	0.09047984	0.03587407	0.5867562	0	0.05317401	0.4785935	0.9602429	0	0.3074505
AL033384.2	0.5844666	0.1334953	0.3756379	0.069401667	0.411476159	0.7558003	0.4247053	0.9679498	0.05738628	0.05642047	0.8640803	0.885148118	0.5276863	0.651683011	0.119195532	1.414872	0.6123975	0.06240524	0.1802807	1.069874	1.240758765	0.2251904	2.82737	1.731949	1.543127	1.092544	0.9631167	2.025184	0.38165	0.180188924	0.4098825	1.265950942	0.1143038	1.367963	1.040213	0.282732005	1.016509	1.821454	1.591672	0.6720335	0.5377201	0.5116776	1.007379	1.82248	1.390454	1.268983	0.08152438	0.4123648	0.3986559
HAND2-AS1	0.1431088	5.487256	0.1864699	4.79424369	0.17339854	0.8742646	4.748541	4.268472	6.16598	4.851598	0.8876531	1.095921256	1.422965	1.19423282	5.272737856	0.4935203	0.05445472	0.217139	0.1304756	0.01313869	0.057562926	0.007835498	0.01422337	0.001639814	0.008181803	0.4971199	0.06861907	0.01879101	0.01264715	0.014629236	1.188488	0.082541813	0.003535289	0.02181586	0.2260551	0.047548683	0.496197	0.04526962	0.1204806	0.550809	0.08232386	0.007912808	0.05752082	0.6829113	0.005864342	0.008120325	0.04160406	0.004782743	0.001541248
AL135999.1	0.7624679	0.04692712	0.433113	0.117103275	0.351968815	0.8147634	0.2015484	0.5157623	0.1210367	0.1110664	0.3471394	0.147797628	0.9692148	0.575982024	0.150841339	1.178939	0.9185018	0.4387418	0.1470264	1.460111	0.552468596	1.044917	1.034609	0.5367606	0.8741189	0.8035674	0.8077096	1.623145	0.5213076	0.367378713	0.7031324	0.837109546	0.6750374	0.8775967	0.4772856	0.392581628	0.7581601	0.5945541	2.002474	0.6457158	0.1814619	0.2338286	0.5665925	1.655833	0.6043112	1.439765	0.8597391	0.8552468	0.6679914
AL050341.2	3.161152	4.128046	3.979373	2.793000492	1.045112062	3.295113	7.1792	4.492393	3.786824	2.629538	2.520388	3.666960148	3.191287	3.691521154	4.885083062	2.248452	5.421367	3.287027	1.888491	6.285211	5.099376277	5.314259	4.142939	2.677572	9.328284	2.984276	5.852628	4.324774	4.194718	2.852621024	4.948593	6.621480502	4.352	3.757015	3.80714	7.132332238	4.865062	23.36905	5.627144	6.695041	4.073413	2.662317	11.94674	4.328174	2.132067	4.54493	3.087875	4.301331	4.659695
AC104794.3	1.35632	7.125185	1.797901	3.100294299	1.173701716	3.990164	4.743082	5.748587	5.060506	4.557999	0.9846934	3.546504722	2.650013	3.254151043	4.771460825	1.732888	1.865241	1.701615	1.914004	1.469576	2.7393512	2.759871	0.899204	0.3280962	0.7161992	1.218927	7.183989	1.713419	1.138707	0.718692465	3.388571	4.307419628	1.016809	1.202841	1.222846	1.373732225	1.871752	1.830392	2.16273	1.592018	0.6239195	0.4947519	1.101433	1.59953	1.045011	1.066227	0.8276903	7.221892	1.156406
MIR34AHG	0.427743	0.06763762	0.1141939	0.070327022	0.173734378	0.3574096	0.107592	0.103248	0.05815143	0	0.1876289	0.280296904	0.4010416	0.235847185	0	0.3186082	0.2068543	0.3161866	0.2557583	0.4782968	0.488950861	0.2281929	0.4832645	0.5730748	0.5361263	0.4683931	0.3485565	0.2052187	0.1657451	0.136943582	0.2492086	0.485395244	0.9266228	0.04331881	0.2219121	0.035812721	0.2687118	0.2636771	0.4244459	0	0	0.129625	0.7067152	0.1894133	0.2561805	0.5764393	0.5369739	0.783493	0.2356499
AC010319.4	0.342842	0.04404766	0.2478884	0.045799074	0.203653902	0.2327559	0.1751679	0.2689528	0.03786996	0	0.2443791	0.255552894	0.1741136	0.337899729	0	0.1383249	0.5725163	0.1235461	0.07138178	0.4360738	0.591350535	0.2972122	0.4046354	0.4665044	0.9892344	0.3882222	0.453981	2.093765	1.007423	0.267545349	0.4868763	0.428998278	0.6034447	0.5924208	0.2890317	0.349834826	0.3208209	0.5151434	1.050365	0.9608814	0.3193637	0.5064942	0.2556857	0.8634616	0.5839137	0.4042711	0.3227941	0.6803123	0.3069247
LINC02198	0.3342602	0.07634682	0.3294056	0	0.013073657	0.806861	0.06072291	0.3107799	0	0.01075574	0.09412819	0.253110917	0.7670424	0.692160216	0	0.4994904	0.8172127	0.4044861	0.6323694	0	0	0.02146463	0.3376848	0	0.1680998	0	0.3934375	0.398941	0	0	0.3281802	0.039135426	0.0145269	0.6193576	0.06262153	0.296443089	0.101104	0.1984192	2.076094	0.1281134	0	0	0	0.1247182	0.2168752	0.4004081	0.03108287	0.01965284	0.08866427
AC008750.5	0.09391007	0	0.03621372	0	0.033057281	0.09715149	0	0	0	0	0.238007	0.053333449	0.2225654	0.134627357	0.114911549	0	0.2459948	0.180487	0	0.2123517	0.132907211	0.4884679	0.3940846	0.06815107	0.2550283	0.2835745	0.1658038	0.9111189	0.05256189	0.130284592	0.1185453	0.230896258	0.03673188	0.0824248	0	0	0.1704303	0.0627139	0.5653296	0.32394	0	0.08221458	0.2241169	0.180203	0.1218618	0.5062242	0.07859433	0	0.1921639
AC004832.5	0.1107717	0.2277077	0.04271593	0.078920598	0.077985506	0.05729758	0.1811087	0.4634573	0.06525721	0.09623841	0.07018536	0.06290953	0.2250234	0	0.067772023	0.1191801	0.2321307	0.07096456	0.04100151	0.1073484	0.15677085	0.1280384	0.1162107	1.246009	0.3509555	0.1911375	0.8214112	0.1919127	0.06199943	0.409806232	0.2796605	0.155630823	0.1299814	0.7777942	0.4358	0.040188839	0.05025783	0.295897	0.4763108	1.018944	0.1834417	0.0969763	0.0881191	0.2656982	0.4312266	0.09951955	0.2781181	0.2930772	0.3777787
ARHGAP27P1-BPTFP1-KPNA2P3	2.227309	0.2204123	1.054358	0.260427584	1.487436202	1.459655	0.6613827	1.277006	0.1033633	0.2921682	1.723122	0.523134775	1.747462	1.187775487	0.232584303	2.249555	1.846062	1.44251	0.4708425	3.71239	1.417465466	3.506832	3.558696	2.026653	1.674292	3.204102	2.793156	5.066294	1.587618	0.906045427	1.648812	6.347616731	1.755718	0.9817315	5.020963	2.403035916	3.648573	3.534644	4.576974	2.589032	0.3954845	0.8064227	2.430933	2.728506	1.612723	3.047565	0.6607822	0.8820099	1.411174
IQCH-AS1	0.8621722	0.4340382	1.228959	0.357276316	0.22994256	1.047792	0.5034385	0.8005859	0.2798732	0.3363103	0.5016814	0.633291134	1.253255	0.649525669	0.492504888	0.8873893	1.455308	0.638291	1.145442	0.9975175	0.849780909	1.380445	1.552889	0.1699879	2.105442	1.186922	1.060115	0.9945424	0.7792386	0.521777019	0.5663831	1.098535837	1.334291	1.300144	1.108819	0.383023751	1.814164	0.956182	2.68967	0.7207489	0.4480042	0.3725852	0.8135833	0.7280258	0.4837634	1.393081	0.2457357	0.4469123	0.4050515
LINC01719	0.1024045	0.1609764	0.2229987	0.077251001	0.019083923	0.1121708	0.2363697	0.08505987	0.2555067	0.07850204	0.02290019	0.16420974	0.2141445	0.09499134	0.232183973	0.05832942	0.1704149	0.04630885	0.1003353	0.9515344	0.076727149	0.3342126	0.5687613	0.07212978	0.1554068	0.1715028	0.2233428	0.1753292	0.1416049	0.125355191	0.2129121	0.120601224	0.3887631	0.3648086	1.005511	0.314709018	0.5411406	0.1086139	0.5750223	0.3532414	0.009975605	0.04746236	0.6612876	0.07802319	0.2110519	0.2922425	0.1209931	0.1434385	0.3697866
NCK1-DT	1.398793	0.6176844	2.133644	0.885854723	0.623693045	0.8200089	1.219727	1.820748	0.9156103	0.4410983	0.8665853	2.136062482	1.978547	0.920942821	0.931877173	0.7524862	1.156227	2.051119	2.117044	1.47606	3.563382764	1.652762	2.728418	0.9361591	2.208848	1.930904	3.786802	2.87579	1.148269	1.825594994	1.870372	3.886849851	0.8997125	3.001093	2.707903	0.84582178	2.411637	1.909768	6.495893	1.536883	2.89985	2.217866	2.720038	2.147303	1.734462	2.262067	0.4552586	5.526669	1.653766
KDM4A-AS1	0.2990435	0.09457358	0.4523996	0.016389001	0.097168891	0.5354401	0.1504394	0.1804567	0.0542064	0.01998529	0.14575	0.352729921	0.8411282	0.208854835	0.112590704	0.4207411	1.27744	0.3684204	0.3576113	0.7430816	0.683670288	2.353129	0.9331363	1.402267	3.612814	1.002235	0.5929612	0.7970689	0.3090018	0.840383973	0.5420383	0.727177162	0.3419051	0.5855106	0.5171438	0.267065343	0.5427116	0.3533219	1.325432	0.5289958	1.815829	0.3222164	0.6770705	0.8166059	0.3582017	1.012667	0.7315663	1.338958	0.6825253
AC092535.5	2.125869	0.5366713	0.7766338	0.159431536	0.393856273	0.9259981	1.463468	2.048055	0.922806	0.1296108	0.2835701	1.143780818	3.144186	1.015865708	0.684548645	0.9630476	0.7034087	1.576951	0.3727316	0.1807167	0.950102429	0.9052993	0.195636	1.177366	0.1519249	1.785836	0.9877231	0.2713849	0.3131206	1.707482955	12.61736	0.94319335	0.04376367	3.879052	1.446342	0.081187528	0.9137556	1.270233	6.543095	1.543815	1.358793	0.4407903	1.958153	5.635881	0.4355714	1.005223	2.387822	0.2368241	0.76317
AC024575.2	0.5861806	0.669434	0.6781311	0.278420762	0.022926824	0.2358274	0.4614466	0.4768785	0.268588	0.1508958	0.3301388	0.332903948	0.5292338	0.155617644	0.478180315	0.3503756	0.8189245	0.250353	0.2651872	0.420789	1.106130981	0.8281194	0.3416459	0.3072294	0.8254143	0.309057	0.7819523	0.5416329	0.2551795	0.271076006	0.3836789	0.800688636	0.687834	0.2572452	0.6222976	0.283561132	1.063815	0.5219415	0.5601192	0.2246681	0.03595313	0.3421187	0.8808034	0.5624076	0.1267756	0.5266364	0.1907814	0.206787	0.44425
AC005393.1	0.2535358	0.5732984	0.7039352	0.108380685	0.160644802	0	0.7046907	0.5171239	0.4480846	0.1982445	0.5783081	0.345571526	0.4377809	0.290770502	0.325746693	0	0.1992389	0.2923643	1.80182	0.7125312	0.807343032	0.4835423	0.4255754	0.0551977	0.6885183	0.09843255	1.826341	0.4480373	0.5108583	0.386912519	0.3840543	0.748040616	0.9817601	0.2002753	0.6412273	2.31801514	0.9662583	1.066673	0.1962335	0.4372821	0.1259591	0.06658818	0.3025322	1.459521	0.04934985	0.3075052	1.559573	0.1609917	0.2853393
AC008760.1	2.028877	0.0443687	0.7490855	0.230664431	0.797759901	3.315826	0.2117335	0.7111468	0.03814598	0.3375359	1.025668	0.625151987	3.376116	0.866377414	0.079232015	7.105986	3.663672	0.4977864	1.126466	2.049844	1.053861186	0.2619561	1.788844	0.3994189	1.904968	0.8379681	1.554786	1.996844	0.5436248	0.868374029	0.8991125	2.933901908	2.68464	2.159626	1.710438	0.399369261	1.028234	2.118834	2.116042	1.489054	0.285948	0.6519041	2.575493	2.143325	2.730787	1.657958	0.2709557	0.6852709	1.921219
AC012557.1	0.5573637	1.444633	0.7008629	0.569752471	0.255909886	0.3760447	0.9905155	0.6843769	0.556769	0.6947752	0.5527528	0.743176734	0.7876431	0.521102618	0.800619414	0.7821806	0.3427822	0.1862965	0.40364	0.9628561	0.257222221	0.336127	0.6864232	0.3956889	0.5922835	0.6272189	0.5647642	0.4282386	0.2034515	0.437053987	0.5200342	0.663914468	0.5687129	0.3509462	0.1634378	0.685775503	0.4287955	0.2427469	1.062851	0.2507752	0	0.4455196	0.693992	0.3836317	0.8962126	0.4898609	0.1521077	0.6924488	0.1983493
AL136084.3	0.6408275	3.605286	0.7023317	4.109084555	0.142470105	0.5757167	2.481478	1.799196	4.351422	2.051186	0.4487706	2.470954485	1.610104	1.547243491	3.157188251	0.05443193	0.5300935	1.879834	0.4868812	0.1634272	0.429602124	1.75433	0.1415353	0.03671464	0.8243399	0.7856667	0.4644774	0.1753007	5.606641	0.374333255	2.043624	0.177699203	0	0.04440425	0.5686815	0.293680625	0.2754449	0.202713	0.5220974	1.745144	0.3351258	0.088582	1.207372	1.116417	0.06564991	0.3181678	0.127022	0.2141667	0.0690156
AC113143.1	0.2951459	0.1011194	0.05690727	0	0.155841469	0.3816666	0.3217036	0.07717872	0.08693735	0.0427371	0	0	0.04996366	0.352595459	0.090287645	0.1587749	0.1546253	1.13449	0.5462327	0.1430123	0.417708377	0.2558641	0.1032126	0.2677363	0.2003794	0.7002555	0.2605489	0.1534027	0.2477918	0.204732931	0.1862855	0.051833854	0.6349367	0.1295247	0	0.535406123	0.1339096	0	0.2538214	0	0.4887715	0.1291943	0.4695782	0.5663521	0	0.1325825	0.1852581	0	0.150986
AC026333.4	0.08165343	0	0.1889238	0	0.1437141	0.0422359	0.1335011	0.3416293	0.1443096	0.04729363	0.1552077	0.139117949	0.05529066	0.078037671	0	0.08785154	0.1283333	0.7846541	0.1208941	0.15826	0.231121731	0.5662875	0.2284339	0.4740508	0.8869736	0.3170107	0.5189904	1.612702	0.3656143	0.566402685	0.2061468	0.258121158	0.9900726	3.189188	0.09178352	1.066481756	0.4816067	0.3817017	0.7022082	1.126644	0.3605888	0.5361328	0.584599	0.4700515	0.1589355	0.1100386	0.785871	0.388866	0.4177093
AC008543.3	0.06031156	0	0	0	0	0.04679497	0	0.04731323	0.1598868	0.02619932	0.1719613	0.102756503	0.2450356	0.259383869	0	0.1460017	0.3317673	0	0.03348596	0.6137006	0.768209093	0.4182762	0.4745469	0.09847899	0.2047325	0.1561021	0.2236157	0.7209821	0.4050798	0.08367225	0.03806648	0.222431629	0.03538529	0.1588062	0.2542273	0.295400242	0.1641824	0.1208296	0.07780067	0.1040215	0	0	0.3598346	0.5641894	0.1173943	0.7314991	0.03785653	0.04787127	0.09255962
AL139349.1	0.7698347	0	0.1781188	0.109695529	0.108395799	0.4778439	0.2517317	0.5636588	0.09070413	0.08917759	0.48777	0	1.17289	0.662170606	0.235498971	1.200993	2.137554	0.3945482	0.02849498	1.59156	0.43580666	0.3559335	1.023004	0.3631377	0.6271841	0.9298493	1.060168	0.8535959	0.21544	0.320405262	0.7450342	1.811669548	1.023782	0.4391942	0.3894039	0	2.654519	0.9253832	3.707465	0.6196219	0.08499146	0.33698	0.6736453	4.025444	0.7492282	1.832833	0.4187838	0	0.1837824
AC079322.1	0.1826351	0.08045004	0.1207337	0.055765921	0.151539238	0.1214608	0.2132881	0.2865473	0.1844451	0.09067043	0.1735774	0.133357117	0.2782557	0.355329239	0.478882489	0.1263205	0.4305667	0	0.1593459	0.3160552	0.027693881	0.2488006	0.3968912	0.2698122	0.1948477	0.4727075	0.3316661	0.3118962	0.1314279	0.144786166	0.2799479	0.536103621	0.26023	0.2919726	0.219957	0.212983141	0.3906384	0.4965725	1.480886	0.1799984	0.194432	0.06852422	0.3735939	0.4318123	0.1269617	0.3164458	0.1146369	0.1656725	0.2002061
AC078777.1	0.5716791	0.1175171	0.3306774	0.040729936	0.201236732	0.1478528	0.06231197	0.1195923	0.2020706	0.09933488	0.03622179	0.194800937	0.2903294	0.245863861	0.104928885	0.1230148	0.5690489	0.07324785	0.1481226	0.4986106	0.080907478	0.2312766	1.559348	0.1452048	0.2069986	0.07398277	0.18168	0.1386613	0.2559771	0.026436985	0.1443293	0.020079781	0.2012453	0.7777316	0.224911	1.327421307	0.05187487	0.1527087	0.4916361	0.065733	0.06311464	0.07507239	2.865062	0.2193977	0.2967342	0.3081648	0.02392221	0.0302507	0.1364768
AC008737.1	0.119729	0.08204024	0.04617005	0	0.042145806	0.1238616	0.2610048	0.0626167	0.07053408	0.06934699	0	0	0.2432193	0	0	0.2576347	0.188176	0.2301088	0	0.2707341	0	0.2767838	0.1256078	0.3909961	0.2709533	0	0.08455549	0.33189	0.06701286	0.055368025	0.3022745	0.084107763	0	0.2627152	0.3364571	0.13031583	0.1086436	0.07995599	0.3088959	0	0.06609175	0	0.7619571	0.3446199	0.2330483	0.5916182	0.05010124	0.06335523	0.04083268
AC107027.3	0.856926	1.095484	0.7546072	0.911234091	0.427707727	0.7806527	1.38711	0.7357868	0.7986821	1.114893	0.6726114	0.755421544	0.9310101	0.580620049	0.985962924	0.4265846	0.8576739	0.4752358	0.5207534	1.020495	0.280567007	1.485751	0.9213652	0.08353559	0.5846756	0.3144853	0.7361538	0.7666894	0.4438324	0.272073343	0.661949	0.431267215	0.1700899	0.4770932	0.7619644	0.84453263	0.4526243	0.1452008	0.4399669	0.4411852	0.112963	0.4982705	1.343023	0.3129165	0.5062018	0.109162	0.3264731	0.9813403	0.2922482
CBR3-AS1	1.559591	0.08275794	0.2571692	0.041153654	1.277283484	0.7197928	0.2146371	0.4503902	0.07424464	0.04258048	1.470599	0.256472164	0.8942721	0.531973553	0.154211597	1.194922	0.9216006	0.5079767	0.561724	0.1831992	0.754321875	2.172945	2.491898	0.7716846	0.7676829	1.873341	0.8752028	1.104454	1.381373	0.298688864	0.2761946	0.483239316	0.544291	1.016269	0.3334978	2.219508077	0.6313569	0.9468249	2.330212	0.398501	0.301464	0.1540053	1.065211	1.587028	0.6984471	0.6109469	0.09448694	0.2278512	0.2901201
LINC02614	0.1913494	0.1627643	0.213732	0.126927112	0.092906085	0.4880593	0.2085674	0.2657117	0.151598	0.1108295	0.129601	0.146144108	0.3753063	0.403588766	0.108996984	1.103912	0.3837036	0.0591793	0.2320191	0.1875674	0.177426783	0.1105881	0.3853379	0.5171463	0.155295	0.1593948	0.1677545	0.1120289	0.1624952	0.122053104	0.2998499	0.159913445	0.2219518	0.40539	0.2150886	0.067029156	0.1436962	0.3745413	0.5617666	0.1896708	0.6665429	0.6787405	0.4409097	0.547602	0.184087	0.1067041	0.1546202	0.1431516	0.1192652
AC005070.3	0.167874	0.4716229	0.2395224	0.526256629	0.082730656	0.2344523	0.7319183	0.4477591	0.4549261	0.5833954	0.2340042	0.200212074	0.5172164	0.304836497	0.534082473	0.4425115	0.2286654	0.333394	0.1988403	0.3091034	0.130671999	0.1940416	0.1350229	0.1644666	0.3191228	0.2027676	0.1304123	0.2850259	0.1127518	0.0931589	0.2472307	0.194582642	0.3808399	0.2210144	0.08491536	0.060905988	0.1827972	0.04484304	0.3464864	0.09651274	0.1019352	0.124922	0.2804425	0.1530125	0.2723007	0.1583625	0.1053716	0.02664942	0.09160347
AL132639.3	0.5028619	0	0.03231904	0	0.236016514	0.5635703	0.1370275	0.1314951	0.04937385	0.1456287	0.1593075	0.3807807	0.6242629	0.440544742	0	1.172238	0.7464316	0.5369206	0.5273722	0.7039085	0.652373791	0.4359346	0.6740954	0.2736973	0.5690019	0.2530769	0.6510773	0.4356057	0.281454	0.310060941	0.4231843	0.235501736	0.8523182	0.9930634	0.329728	0.273663243	0.2661768	0	0.3603786	0.2891012	0.2775853	0.1467453	0.6000412	0.7639075	0.4894015	0.9035624	0	0.133046	0.3715774
AC005261.3	2.907845	1.582281	5.553041	1.302446296	2.844978846	2.023908	2.464517	2.918526	1.417047	1.560382	2.154006	2.823207085	2.160847	4.214597708	1.94258595	2.018619	3.37725	4.684583	3.786911	5.014347	10.076573707	3.336394	6.897548	2.222734	3.425789	2.836184	2.921835	7.956854	4.146621	3.337072858	4.669287	3.638586835	4.641477	3.124584	3.406792	6.306658899	2.691969	12.87211	3.640734	3.982708	3.027384	2.316403	5.077124	4.846451	2.351404	3.472082	4.898526	3.988178	2.296949
AC005261.1	4.221483	3.295309	5.732492	4.600655715	5.423793076	4.500295	4.394772	5.05207	2.925325	9.259689	4.600388	3.833181947	4.305452	6.993993431	3.861397755	5.33695	6.022724	9.99797	3.787979	6.72963	11.862873762	4.690602	6.519109	5.715775	6.60085	3.501098	4.236214	9.441601	4.694426	3.454142968	7.708024	7.412594117	4.761782	4.518565	2.69703	7.694520319	3.933177	8.443488	8.307496	8.324503	5.798891	3.306076	6.970887	8.442528	4.819178	9.925287	4.077215	5.823756	5.212112
SEMA5A-AS1	0.04409317	0.01812801	0	0	0.009312742	0.1094763	0	0.05534436	0	0.007661624	0	0.015024849	0.09852869	0.063210979	0	0.1850167	0.08316059	0.03389731	0.02937749	0.02563831	0.056162994	0.1376089	0.101768	0.0095996	0.07184539	0.01141247	0.03736758	0.07333604	0.02961498	0.036703164	0.01113201	0.03716972	0	0.01161016	0.02973808	0.086385657	0.04801284	0.07066986	0.02275171	0.03041962	0	0	0.08418287	0.06345741	0.01716516	0.05942129	0	0	0.009022588
AC004865.2	0.3450055	0.1182017	0.3492339	0.030725398	0.242890781	0.2676854	0.2820373	0.4059751	0.02540596	0.06244596	0.2732459	0.416363362	0.2482175	0.844928264	0.184695212	0.04639926	0.06777992	2.541772	0.4150308	0.1532407	0.366204529	0.1246199	0.211135	0.2034276	0.0975958	0.3162584	0.8070944	0.702326	0.1206882	1.136764689	1.179507	0.287803699	0.1349451	0.2081826	0.4120456	0.10952434	0.3913279	0.08639905	0.4079625	0.1983477	0.6427583	0.7173422	0.3087591	0.3930786	0.3077897	0.116235	0.1985079	0.365123	0.1176615
AC036108.3	0.431418	15.71305	0.166364	8.038875156	0.181067955	0.2574859	4.150752	7.30681	7.223854	8.548681	0.8410707	0.932926939	3.365109	1.038714348	10.243246341	0.401682	0.5389647	0.0106301	0.05527622	0.03752048	0.023483418	0.2301535	0.1624722	0.1926662	0.1952645	0.4652596	0.158198	0.2702263	0.08358459	0.053713396	0.9285974	0.209813836	0.02596067	0.3568098	0.2517961	0.084280964	0.4065308	0.06648563	0.3710136	0.7822399	0.05495713	0.0363163	0.1055981	0.6527224	0.1722544	0.0521762	0.04166057	0.1756055	0.04527135
NARF-IT1	0.1155253	0.07915977	0.222745	0	0.101665111	0.3286601	0.3462811	0.1812546	0.1361152	0.1338244	0.3293875	0.328045792	0.664926	0.193216809	0.106020473	0.2796626	0.5749688	0.1480197	0.0213805	0.7090486	0.531369597	0.2002994	0.8887829	0.3563087	0.758176	0.2242573	0.4079335	1.12083	0.6466001	0.186984085	0.4861025	0.852124291	0.06777963	0.5830295	0.9414673	0.398177844	0.4979381	0.3471691	0.9935014	0.6641683	0.03188561	0.2528446	0.7811546	0.9421404	0.5621647	0.5967937	0.3867372	0.1833924	0.5712858
LINC01224	0.0673839	0	2.302241	0	0.16129466	0.250955	0.01468944	0.03524089	0.03175745	0.003902872	0.01707787	0.053576168	0.1049449	0.025760008	0	0.03624942	0.2188726	0.3885181	0.5986021	0.00435343	0.276560712	2.827314	0.8200332	0	1.177249	4.127637	4.849229	0.9666323	2.066786	0.186967877	0.09073127	0.714775634	0.2635646	0.00591428	1.348238	0.004889479	1.418564	11.88887	1.437141	1.642567	1.324201	0	1.447308	3.704507	0.008744026	0.2905874	0.3045292	1.076828	0.0505577
AL731566.2	0.2140329	0.2042747	0.07958792	0.049014703	0.096867903	0.3321307	0.1249778	0.1199318	0.1350962	0.1195403	0.2179478	0.130236042	0.5745434	0.241082822	0.196423406	0.1973825	0.3003498	0.176294	0.00848818	0.4222445	0.194729305	0.2120533	0.5533359	0.2080244	0.4151726	0.2670942	0.2348303	0.508544	0.1668575	0.243910872	0.2798289	0.483283118	0.08969632	0.3220397	0.2448824	0.024959821	0.3745596	0.2756562	0.5916385	0.2373107	0.1898815	0.1505711	0.6202457	0.5060475	0.4017286	0.5253676	0.172729	0.2790966	0.3206535
AL049780.2	0.121034	0.1658688	0.2333663	0	0.042605161	0.0626058	0.2638496	0.2531967	0.07130284	0.2804113	0.4601253	0.137475321	0.4917404	0.347023106	0.07405063	0.06511068	0.126818	0.1550779	0.04480001	0.2736848	0.17129458	0.4197009	0.4232562	0.2635051	0.3286878	0.6265353	0.3419083	0.08387684	0.06774325	0.223885966	0.2546409	0.127536703	0.3313876	0.2124628	0	0	0.2196555	0.08082745	0.6245252	0.5566708	0	0	0	0.5806267	0.4711767	0.3805877	0.1012946	0	0.08255545
AL391069.2	0.2875046	0.492507	0.5820564	0.15362699	0.177107861	0.3346067	0.6267495	0.4510834	0.6351491	0.1457072	0.2277049	0.775578812	0.2190154	0.893013613	0.175900202	0.1159981	0.3012441	1.381398	0.5320908	0.3250561	1.322405242	0.3738597	0.5781077	0.2608047	0.5205109	0.4340801	1.700482	0.3735777	1.32757	0.963923275	1.723894	0.201967508	0.759066	0.4731424	0.4039663	0.521544476	0.5543812	1.151987	0.4326875	0.5785143	0.1983822	0.9753336	0.2287104	0.827534	0.3730785	0.3228749	1.323386	1.331178	0.4412308
UGDH-AS1	0.5365825	0.7317095	0.5408539	0.715382519	0.140259186	0.5028906	0.6601447	0.5751435	0.7699274	0.3969475	0.2726577	0.6607645	1.257302	0.426505135	0.53631574	0.4115499	0.9936352	0.4288429	0.3657623	0.6384156	0.191730693	0.5526739	0.4793259	0.2891591	0.6564517	0.3918936	0.7991662	0.5964375	0.2408568	0.199003053	0.422501	0.526224277	0.3927425	0.6574761	0.3583081	0.179256352	0.7303524	0.4044563	1.055404	1.356124	0.3871122	0.118602	0.7353692	0.6651894	0.4550031	2.06911	0.300122	0.1602408	0.5489922
AL121845.4	0.2419361	0.09946709	0.1679323	0.103422091	0	0.07508604	0	0.9110116	0	0.04203878	0.09197493	0.082440266	0.1474418	0.485567734	0.355249428	0.312361	0.3041974	1.859921	0	0.09378369	0.410883077	0.3355778	0.65992	0.4213785	0	0.1878582	0.3075499	0.6035843	0.4062381	0.268516828	0.7940469	0.458882059	0	0.3822248	0.08158535	0.36866036	0	0.09694011	0.124837	0.3338206	0.08013084	0.06354166	0.4619054	0.4178235	0.09418402	0.4564565	0.1214873	0.6913174	0.4455566
AC131159.1	0.2085421	0.1428964	0	0.148578216	0	0.2157402	0.3409606	0.1090648	0.1228551	0	0.132133	0.118435312	0.2824237	0	0	0.336558	0.218508	0.5343998	0	0.2020973	0.295141365	0.4820977	0.5104907	0.2270103	0.3775537	0.5397616	0.8836644	0.5058207	0.8170535	0.192878285	0	0.073248779	0.2447067	0	0.3516214	0.226982033	0.3784674	0.2785321	1.07606	0	0.2302351	0	0	0.400169	0	0	0.4363277	0.2207023	0.2844868
AF230666.1	0.1797146	0.04104778	0.3234083	0.149379717	0.168696901	0.216904	0.1305904	0.1096531	0.07058164	0.06939376	0.2656916	0.170106011	0.1926785	0.200382639	0.14660327	0.2416954	0.1412272	0.2110753	0.1108672	0.7063183	0.211952497	0.05193197	0.3561288	0.2064982	0.3524768	0.439307	0.1798016	0.3943852	0.2682322	0.083108041	0.1764457	0.273534551	0.187449	0.3549046	0.1346736	0.086935802	0.1494857	0.3600446	0.566691	0.1722001	0.4133519	0.03933327	0.2620994	0.4310654	0.1360365	0.2287339	0.1378713	0.07924744	0.2655914
AC024075.1	1.084724	3.288972	1.066647	2.086625933	0.801850977	2.146141	2.438555	2.680476	3.067328	1.390052	1.030928	1.478489165	4.021434	0.505386825	2.389149998	1.269181	2.514643	0.625424	0.3613539	1.366562	0.172706348	2.350888	1.251784	1.505502	1.730627	0.807171	0.8618156	2.790748	0.7285501	0.263353043	0.9584944	3.514734009	0.2227459	2.035032	0.8687495	0.265643807	1.660994	0.5976198	1.399272	0.748345	0.08981699	0.3561126	2.977005	1.678181	0.4222756	1.827259	0.680863	0.2582944	0.8046132
NEAT1	33.28094	7.177752	12.00323	30.119500271	17.457454857	54.20787	15.37003	35.56504	4.036655	25.51981	36.95218	6.381195959	50.61506	23.742592209	10.20360242	80.03621	34.17531	25.17702	13.75586	59.18679	15.897829099	7.587512	67.42169	66.24997	27.70262	11.62468	18.57927	30.36771	4.061182	5.485683104	21.15432	62.381233663	17.72598	23.72146	15.503	8.240134698	29.94549	26.25132	69.39346	29.40819	4.341383	68.27986	14.40778	16.4289	45.40209	11.75993	8.545525	4.949355	6.798285
AC079848.1	0.5509391	0.09437808	0.4249076	0.196261457	0.363630094	0.4274666	0.2251926	0.3241506	0.2028538	0.1794958	0.3054423	0.469334351	0.5829093	0.230362367	0.337073876	0.1852374	0.8659015	0	0.5098172	0.8676082	0.048732644	0.5970163	0.3130783	0.3248534	0.4987221	0.08912343	0.8511264	0.2386264	0.3854538	0.127389379	0.2607997	0.387026108	0.1077468	0.423114	0.1548224	0.299827429	0.2812101	0.1379706	0.8883751	0.1583707	0.03801556	0.09043604	1.369603	0.958079	0.2680959	0.8352699	0.1729075	0.4372984	0.5871676
AL731567.1	1.185801	0.0658808	1.55719	0.068500346	0.135377438	1.491969	0	1.659342	0.056641	0.05568774	0.5482661	0.218413172	1.5625	1.608048988	0.235295076	4.499824	3.979258	0.9239218	0.5694062	4.161804	2.517325863	11.50226	2.252694	0.06977371	2.00177	0.9539293	2.783925	5.097152	11.35462	0.400159819	1.132766	3.478365734	2.782877	0.9282603	2.593778	0.383707722	8.244568	4.943946	7.193531	0.2211019	0	0.6312905	15.37335	12.6378	3.805279	7.990105	0.08046562	0.8140188	2.492031
AC025171.1	1.398745	0.8199604	1.993472	0.693418376	1.055885662	1.493791	1.626054	1.376825	0.8835508	0.4250991	1.425413	1.350137028	1.906892	1.265645453	0.859029866	0.8411532	2.114795	1.747885	1.210678	0.8040335	0.485488463	1.724356	1.618073	2.026295	1.032679	1.431609	1.785977	5.019896	0.7590699	3.585914929	1.664971	1.720478063	0.4430915	3.718043	1.156789	0.341532951	1.230631	0.8950246	4.075229	5.448685	2.880048	1.131425	0.7996239	1.301196	1.159438	0.9389119	3.291547	2.389316	0.8760693
AL353796.1	0.2649726	0.5446905	0.5707935	0.283174218	0.332888149	0.1417854	0.4332229	0.4945772	0.4844457	0.2778373	0.2865668	0.287994042	0.4083423	0.37985878	0.511499986	0.4055103	0.3877321	0.2282865	0.1877011	1.009426	0.51401587	1.211901	0.4265602	0.2635728	0.8684551	0.3369971	0.4162029	0.6173657	0.414235	0.418309616	0.5074904	0.409185174	0.402056	0.3969666	0.3928482	1.54643328	0.1616748	0.3752578	0.5421802	0.677632	0.3101887	0.2339729	0.697775	0.9533493	0.2223103	1.859305	0.6308644	1.254653	0.4066512
AC080038.2	0.7056818	0.3165019	0.6679454	0.493629879	0.433583197	1.333981	0.7132398	0.8454882	0.2267603	0.7468623	0.2194965	0.786968778	1.420501	0.790926001	0.494547839	1.28382	0.3629808	0.7397779	0.4416722	0	0.245141246	0.1557209	0.05384229	0.02793367	0.1045307	0.182649	0.1495108	0.09336205	0.21544	0.53400877	1.409087	0.27039844	0.09033368	0.3040575	0.3894039	0.111720792	0.3667428	1.028204	0.8606615	1.01795	0.2974701	0.101094	0.2449619	0.9048015	0.04994855	0.2593631	4.075089	0.04073621	0.1706551
AC093515.1	0	0	0.2694464	0	0	0.258161	0	0	0	0	0	0	0	0.047699431	0	0	0	0	0	0	0	0	0	0	0	0	2.07959	0	0	0	0	0	0	0	0.7854194	0.036215111	0.04528851	0	0	0	0	0	0	0	0	0.04483971	0	0	0.06808505
AL021707.6	4.915392	0.3719381	2.407143	0.322272505	3.248231351	3.275648	0.739558	2.79148	0.266478	0.9431756	1.490331	0.616539015	1.776508	4.885062871	0.498145073	9.100775	3.033301	28.92044	2.243559	2.951608	3.64899319	3.712201	1.360368	4.136118	2.415844	1.717123	2.938949	4.608016	5.873657	3.807087374	3.958914	2.891611179	13.76488	4.84359	3.813409	4.102781138	2.216462	8.760148	5.679449	3.952816	4.594386	3.326425	3.238512	6.292882	6.163203	4.998577	5.072776	0.9574253	1.326688
ODF2-AS1	0.07275916	0.07478361	0.04208622	0	0.192089608	0.3387174	0.05947961	0.3424687	0	0	0	0	0.3325591	0.05215294	0	0.1761348	0	0.349592	0	0.07051059	0.231689597	0.3153772	0.4198244	0.2376078	0.04939738	0.6591192	0.03853819	1.021051	0	0.100941216	0	0.191670639	0.0426884	0.1436865	0.06133935	0.395963742	0.1485508	0.07288372	0	0	0.1807374	0.04777334	0.4341002	0.6282752	0.2124347	0.3431835	0.2283484	0.2887567	0.07444189
AL158163.1	0.1706023	0.3506984	0.259689	0.095958642	0.104303841	0.1811354	0.3816939	0.436722	0.2539056	0.1482192	0.2048102	0.137683743	0.6748881	0.270316058	0.51089995	0.1014368	0.3669186	0.327883	0.03988261	0.7135295	0.057184758	0.2802248	0.2920185	0.1759364	0.1219208	0.1859215	0.1617015	0.3640174	0.2563069	0.19931146	0.4533812	0.340613487	0.2739409	0.307356	0.0908373	0.087957258	0.1833237	0.08994443	0.6486377	0.2787574	0.1338268	0.04716494	0.1928574	0.2196804	0.1398196	0.1694065	0.06763211	0.0427619	0.137801
AC037459.2	0.9691519	0.6972824	0.5107583	0.333733687	0.614072057	1.746201	0.5369819	0.9968123	0.456753	0.4256771	0.542418	0.550401194	1.607812	0.802738055	0.464472479	1.833446	1.573973	0.3207856	0.3168746	1.481851	0.445770785	0.8775055	1.270923	1.365611	0.5702434	0.9058181	0.638809	1.578318	0.7865361	0.358543198	0.8971508	1.140363632	0.2969405	1.93517	0.5446935	0.293013169	0.4103963	0.668781	1.097385	1.077209	0.2229094	0.5090727	0.8352089	1.255294	0.9851306	0.9867996	0.9597939	0.4615486	0.6665527
AL049840.2	1.47643	0.5419681	0.3660062	0.450814245	1.135955551	1.783775	0.8621154	0.8603998	0.4845952	0.4123034	1.022337	0.539032508	2.217297	0.619854781	0.851687731	4.969744	1.011066	0.7093929	0.2459214	1.870263	0.761187238	1.078797	1.128502	1.68754	1.575157	1.856103	0.5920992	2.33502	0.6906048	0.468183188	0.7854329	0.933452393	0.4207422	1.138507	0.9601968	0.436180572	1.162695	0.3169196	1.986189	0.8730691	0.506468	1.038662	1.409404	1.927523	2.360638	1.918622	0.9002521	0.4185326	0.3452746
AC027601.2	0.3023073	0.07430232	0.1558572	0.098326729	0.152682676	0.2090611	0.1074487	0.2474652	0.05807399	0.0371128	0.2186089	0.123166416	0.2403046	0.30148242	0.042218391	0.3075779	0.2737169	0.3473421	0.0437859	0.5604543	0.299955588	0.2791641	0.6618802	0.346964	0.388174	0.3401959	0.4003062	0.7138932	0.5131258	0.209700559	0.3401315	0.491673897	0.3585882	0.2076534	0.3268846	0.268237755	0.3354425	0.5595677	0.5595225	0.2720349	0.136041	0.1294524	0.603829	0.9363475	0.1790876	0.7129473	0.4496325	0.1460573	0.5883404
DLG5-AS1	1.337753	0.5624895	0.9848347	0.844790718	0.288962724	0.8492277	1.590683	0.8109312	0.8060003	1.082995	0.4045386	0.880604237	1.049955	0.610200109	1.171885433	0.5397368	1.576892	1.577687	1.620528	1.355338	0.258172939	1.054279	1.977571	0.6288231	0.6192423	1.416459	1.030639	2.054294	0.8168139	1.64501018	0.9978577	1.409625379	1.105954	1.681161	0.3075784	0.794204073	0.2896791	2.37553	1.725673	1.573138	2.114664	0.3992556	0.7255803	1.181402	0.7101514	0.8194525	1.145024	0.7722313	0.7465589
AL031710.2	0.0820304	0	0.047449	0.043832632	0.02165664	0.09546951	0.1005881	0.1608781	0	0.08908496	0.1169432	0.104820172	0.06248917	0.088197701	0.075281388	0.2978678	0.06446289	0.03941384	0.04554461	0.2583598	0.261212371	0.1066691	0.04302909	0.06697117	0.08353768	0.05307905	0.1955199	0.1065886	0.1377384	0.113803531	0.1553239	0.021609404	0.09625583	0.2159941	0	0.156246635	0.02791328	0.08217084	0.1058175	0.1414807	0.2377289	0.2154432	0.09788299	0.1180554	0.119752	0.1934566	0.6951026	0.1302205	0.06294567
AC004832.4	0	0.2758634	0.103499	0	0.09447791	0.06941489	0.1462731	0.07018367	0	0.03886365	0	0.07621366	0.1363057	0.128255267	0.246313425	0.0721922	0	0	0.09934504	0.08670033	0.189924806	0.07755801	0.187716	0.3408583	0.06073938	0.2894492	0.6160289	0.1394991	0.2253333	0.124118051	0	0	0.2624498	0.4122485	0.1508466	0.048687989	0.1217727	0.08961835	0.5770412	0	0.07407866	0.1174849	0.1067546	0.3218882	0	0.2411319	0.2807788	0	0.1830686
AC008393.1	0.5600804	1.025729	0.8953307	0.652967538	0.118292321	0.5372732	1.864731	1.501853	0.9718567	0.5308336	0.4839121	0.919543489	0.9205477	0.87591114	1.364436334	0.0657376	1.232376	0.5675701	0.2713882	1.727	0.691775634	1.324194	0.6944138	0.1884466	0.6913595	0.7248174	1.585764	1.132655	0.9062407	0.762890659	0.8226967	1.051578417	0.6094106	1.059136	0.6696283	0.576353277	0.596008	0.7140499	0.9458078	1.650965	0.2698216	0.949454	1.166518	1.18709	0.5153563	1.262543	0.5752683	0.8729427	0.6459651
AL133338.1	0.858913	0.782492	0.587154	0.417233487	0.18553045	0.9238998	0.558528	0.6125457	0.5692476	0.483349	0.4823682	0.78157937	0.8030085	0.517713333	0.770331571	0.3937973	0.5829281	0.3188961	0.7695148	1.305306	0.932409355	1.319969	1.023962	0.9456017	0.901201	0.4799858	1.809415	1.613205	0.655551	0.406226843	1.034947	0.761072682	0.6986321	1.966052	1.102612	0.403689864	1.036232	1.564333	1.158343	3.131136	0.9374833	0.922841	1.816868	1.503008	0.4369592	0.3025276	0.9067102	1.859311	0.4194165
LINC00526	0.6080531	0.9739818	1.16021	0.675139413	0.283534505	0.281843	1.394392	0.9911806	1.29794	0.2469863	0.3152165	0.605441313	1.010625	0.916973855	0.898638952	0.2803753	1.067368	0.3642469	0.4384428	0.7805804	0.134112236	0.739345	0.1491216	0.919785	0.05361263	0.3679015	1.330092	2.372328	0.172375	1.358480338	0.8871825	2.063623209	0.4911101	0.7797386	0.5592186	0.266446642	3.794211	0.6644663	1.202031	3.214291	1.346967	0.52887	0.7538296	0.8296304	0.3842708	0.4576041	0.9021162	0.1504307	0.7109895
AP000866.2	0.3176945	0.07915977	0.3007057	0.102884135	0.528658577	0.1792691	0.2203607	0.2265682	0.03402879	0.2341926	0.4025847	0.164022896	0.332463	0.193216809	0.123690552	0.09322088	0.4085304	0.4625616	0.2031147	0.6624007	0.388308551	1.368712	0.2019961	0.07335767	0.183008	0.4983495	0.4691235	1.130838	0.5496101	0.133560061	0.388882	0.578227197	0.1694491	0.4943077	0.2110185	0.241002379	0.7993216	0.4628922	0.6457759	0.1328337	0.06377123	0.03792669	1.079831	0.3463752	0.2061271	0.9081644	0.2779674	0.1069789	0.4629385
LINC02550	0.786959	1.018559	1.146435	0.872165827	0.215457989	0.9498088	1.620234	2.469415	2.111996	0.7343546	0.2216089	1.39044921	1.421014	1.044598752	1.283932971	0.1881545	0.5039019	0.6722076	0.6149419	0.02824588	0.61875109	0.1516045	0	0.06345562	0.2770337	0.1508782	1.389423	0.03029803	0.195762	0.849158041	1.655667	0.337838366	0.06840228	0.5755945	0.4914393	0.697925068	1.110817	0.8175028	0.4511826	0.6032427	0.241339	0.03827509	0.06955858	1.677874	0	0	0.109769	0.9253855	0.2982072
AC017083.1	0.09074456	0.06217963	0.1224756	0.032326006	0	0.1642843	0.2720022	0.1661037	0.05345892	0.02627961	0.1437402	0.180374923	0.1382549	0.043363119	0.083278594	0.09763276	0.2852434	0.3778736	0.03358857	0.864745	0.417388376	0.2884461	0.5236012	0.214025	0.2875039	0.4501689	0.8651607	0.3301526	0.2793458	0.335714605	0.3627397	0.398416496	0.7986088	0.3384974	0.4080101	0.460919592	0.6175706	1.514999	1.131567	0.2608506	0.275506	0.2184691	0.397031	1.131837	0.05887704	0.6318322	0.5506018	0.2400898	0.7117983
AC092295.2	0.6701212	0.4810434	1.993472	0.431965546	0.247122176	0.6437333	0.4869465	0.6675516	0.5075717	0.129378	0.3032794	0.416820827	1.188432	0.533705914	0.585702182	0.1029984	1.655057	0.8994962	0.6260094	1.309131	0.835491773	1.567597	0.6025927	0.4863108	0.5488362	0.7158045	1.84795	1.470586	0.6072559	0.560760359	0.6982136	2.039915358	0.5866281	0.9802749	1.345103	0.648333737	4.053842	0.8737145	1.04282	2.164798	0.8279036	0.4469827	1.548478	1.056265	0.8074656	1.476457	0.6543034	0.5572257	0.4461968
AC147067.2	0.7172693	0.2106362	0.5927021	0.219011488	0.432833053	0.3975143	1.005185	0.4019169	0.3621888	2.136559	0.09738522	0.698317547	0.4163062	2.497205487	1.128439359	0.5787866	0.1610457	6.498782	0.625805	0.1489506	0.978868506	0.7106353	0.5374914	0	0.7652321	0.9282405	0.2713675	0.1597723	3.010941	0.568623872	1.552164	0.215944498	0.1202365	0.06745144	0.2591535	0.390346264	0.06973491	1.026425	0	0	0.4242221	0.1345588	0	0.1474671	0.1994485	0.2761753	0.1286336	0.1626629	0
AC073046.1	0.8352378	0.3902171	0.7027319	0.40573282	1.924442345	2.41546	0.1862169	0.416963	0.2012934	0.1979057	1.154639	1.099626316	2.429387	0.544262734	0	1.838125	1.13372	0.8755935	1.349055	5.077305	8.704399949	4.607741	1.115226	0.9505327	2.938384	4.56929	2.171775	1.61807	1.976192	0.526706086	0.3354731	1.280163281	6.014139	1.749414	2.176446	2.892565902	5.11586	1.216971	0.6856433	0.5238415	0.3143595	0.5484134	2.446322	0.9834923	1.995252	5.883774	0.1906416	0.3013435	3.923183
AC004253.1	0.2123881	0.1247415	0.5616095	0.064850738	0.35245294	0.1412479	0.1984279	0.7140613	0.214493	0.07908115	0.1730184	0.155082304	0.4314485	0.695942513	0.278448578	1.077261	0.762987	0.4081917	0.06738362	1.117333	0.450876819	0.3682416	0.7321118	0.5284501	1.071154	0.7853089	0.7392541	2.050084	0.1528388	0.673493029	0.6894089	0.99111002	0.2492198	0.1597825	1.688215	1.684225286	0.6607668	1.945159	1.800416	1.360592	0.7536897	0.6773437	0.3620467	2.838289	0.5315221	0.981328	0.6094281	0.3853245	0.248343
MIR1-1HG-AS1	0.5797065	8.691146	0.05546658	5.533827799	0.147293203	0.4666961	3.484783	5.935923	3.890171	4.142794	1.267613	1.151057349	2.470355	2.161990384	3.096066215	0.3868881	0.5685904	0.1842948	0.2371618	0.01689597	0.018506067	0.01511434	0.004572712	0	0.01183676	0.2369104	0.01385197	0.1540499	0.007318744	0.006046964	1.166446	0.101043209	0.09206217	0.05164592	0.09553916	0.056929259	0.4093564	0.05239389	0.07871678	0.706654	0.02165443	0.1259236	0.06241229	0.6021972	0.008484048	0.01762173	0.0766046	0.01383856	0.004459501
AC087752.3	0.4594397	0.3863644	0.144957	0.446363328	0.132322376	0.4536934	1.297478	1.048499	0.5167193	0.3447299	0.2778707	0.533710607	0.6151379	0.359259464	0.574962931	0.1011098	0.5579813	0.7224573	0.2550884	0.6273851	0.354669172	2.100083	0.6134528	0.1363983	0.6805552	1.108072	0.862788	0.8900528	0.9818471	0.231780393	0.3163437	0.242061904	0.5636193	0.8798179	0.7394463	0.295492829	0.5969269	0.7530975	1.616366	0.3601872	0.7262635	0.2742419	1.545005	0.9918152	0.2845447	1.238309	0.3670322	0.4641285	0.5555318
LINC00909	1.511512	2.18801	1.510582	1.589969556	0.551567187	1.381527	3.066458	2.023848	1.944079	1.058811	1.278604	1.712342926	2.38728	2.064765841	2.127936477	0.842924	2.611936	1.787105	0.9798177	2.089833	0.688794639	1.426968	1.149861	2.48959	1.73539	1.331373	3.864674	4.22009	0.7308378	1.257084997	2.717186	2.405758478	1.388263	1.359646	1.047441	0.878569684	4.362438	1.522027	2.878791	2.456819	1.284321	0.8677461	3.125638	1.725448	1.162979	2.234256	2.294883	2.129376	3.477532
ZNF710-AS1	1.484731	17.07489	0.9739145	8.320738481	1.147652665	1.155942	6.765282	7.893027	15.16706	5.611873	1.900857	1.808117866	4.145847	2.523451099	13.185605224	0.6175642	2.092956	1.627783	0.889501	0.5587272	0.303277585	0.9023134	0.5031527	2.565951	0.5750148	0.9970338	1.848479	3.129196	0.7710405	0.453018054	2.531159	1.790304158	0.4550095	1.659161	0.5935882	0.266559189	1.236149	0.3782067	2.606349	2.199972	0.4140186	0.3551064	1.083695	1.549345	0.5462154	1.079506	1.383499	0.5588665	0.657741
CRTC3-AS1	0.1856613	0.09541358	0.1431899	0.099207398	0.032677313	0.2160783	0.1517755	0.1456476	0.02734393	0.09409307	0.1176356	0.131801052	0.2200072	0.088719944	0	0.0749079	0.4133843	0.2973541	0.2577054	0.2998726	0.131379542	0.5096785	0.4220178	0.1010516	0.3991536	0.200225	0.2950165	0.3216594	0.4935984	0.128787068	0.1367132	0.114121139	0.3630967	0.5907111	0.7304318	0.101039024	0.526473	0.1859791	0.6386646	0.3202166	0.1537306	0.06095219	0.3323112	0.3117304	0.1505763	0.3961543	0.291341	0.1719264	0.4748879
AC027682.4	0.1875822	0.05141373	0.2025399	0.02672902	0.092443124	0.07762273	0.04089223	0.2354472	0	0.02172951	0.0475411	0.042612705	0.1270191	0.089637866	0.091812774	0.1210927	0.1179279	1.249791	0.1249784	0.2908562	0.053095533	0.1084109	0.3804658	0.1225165	0.2377249	0.1294698	0.21196	0.7149722	0.08399247	0.277588343	0.2841483	0.131773564	0.3375051	0.2304971	0.2319394	0.108890029	0.1021287	0.5511831	0.6452724	0.2588237	0.2899329	0.1313767	0.4775103	0.4139417	0.1947318	0.3370552	0.2668822	0.01985202	0.0767682
AL137244.1	0.1882906	0	0.2574314	0	0.108458456	0.1328111	0.3078499	0.2417077	0.09075656	0.1189722	0.06507359	0	0.2955654	0.319007175	0.031418013	0.4143749	0.05380602	0.1973881	0.07603054	0.3151783	0.036338214	0.5935654	0.1257046	0.09316606	0.2556671	0.1329124	0.253862	0.978644	0.1437097	0.166232094	0.1080384	0.396813618	0.160686	0.2929654	0.08658422	0.316725218	0.6057666	0.6858653	0.66243	0.2952286	0.08504059	0.2472615	0.7761612	0.4680589	0.03331828	0.04613565	0.1504195	0.2173854	0.05253962
TP53TG1	31.07481	9.788612	26.72339	8.600107993	14.184061858	26.70465	13.5121	17.23575	10.41098	7.129827	16.83708	20.270151486	26.87332	26.247509281	11.210671824	24.33943	49.74966	47.87306	68.65937	31.8397	23.597460923	27.62908	55.33146	17.47269	27.37624	31.35524	15.07175	16.00826	10.88766	13.292764164	15.5664	10.965621508	91.67724	23.13301	38.99732	14.477371104	15.66172	20.58769	50.63477	11.2334	28.40298	16.59276	39.41163	20.41331	24.20005	24.57637	13.20934	21.23013	27.78043
AL110115.1	0	0.08361794	0	0	0.042956302	0	0	0	0	0.0353403	0	0	0	0.058313864	0	0.1969419	0.0639316	0.703602	0	0.1182602	0	0	0.08534891	0.04427947	0.2209312	0.2105663	0.1723631	0.3382725	0.1366031	0.056432795	0.05134792	0.12858783	0.1431938	1.23173	0.2743419	0.354191743	0	0	0.2098908	0.1403147	0	0.480752	0.1941525	0.4683297	0.23753	0.3289066	0.1531942	0.1291472	0
ZNF32-AS2	0.4581013	0.1008959	0.3028347	0.13987695	0.103664712	0.5585406	0.2407445	0.2823633	0.3469809	0.2558559	0.1243948	0.250873472	0.8807406	0.586360404	0.660646173	0.448868	0.9514153	0.3458836	0.3270153	1.839197	0.694642108	0.9077287	2.008199	0.3205736	1.355126	0.8045728	1.975795	1.479615	0.3296589	0.295071808	0.6402319	0.879228165	0.05759396	0.4523346	0.8275729	0.267111453	2.627735	1.114436	1.688403	0.4514877	0.1083759	0.3867265	1.093261	2.378131	0.5732217	2.469404	0.3696973	0.7272201	1.004349
AC020663.3	0.2171437	0	0.2041046	0	0.114655135	0.1895389	0.110945	0.1064656	0.02398546	0.04716358	0.1031873	0.184980542	0.1929852	0.389115429	0	0.3066349	0.08532027	0.8085797	0.1205617	0.3551058	0.374540073	0.09412173	0.3559464	0.2363736	0.3132727	0.1931961	0.6613309	0.1128609	0.2734567	0.075312694	0.1199216	0.200208854	0.270725	0.2144103	0.2288278	0.310201843	0.184724	0.2447049	0.3501387	0.1404433	0.1573238	0.1069317	0.7125451	0.1953162	0.2113313	0.1828934	0.1874089	0.06463279	0.04165607
ZNF793-AS1	1.188106	0.5760206	3.28059	0.527053384	0.46162579	1.008802	0.9712601	1.019974	0.7725644	0.3700431	0.1278319	1.508638144	1.13846	0.658800993	0.822909348	1.031075	2.254884	0.8616742	3.410295	0.02172431	0.73762999	2.662395	0.905435	0	1.902416	1.131415	14.33145	2.073936	2.145528	1.865998853	0.8489315	1.181074185	2.604154	0.7525865	1.663081	4.770059201	7.23142	2.739567	1.272374	1.391888	0.5754134	0.04415688	7.382793	2.338989	0.545426	2.76421	0.2954873	0.8006931	0.05733885
FRMD6-AS1	0.1793518	0.08192983	0.1152698	0.127781265	0.063133623	0.2473898	0.2823747	0.1980193	0.2817566	0.05771138	0.06313219	0.1810801	0.155181	0.066659366	0.085345926	0.1715253	0.2192432	0.2042659	0.04425735	0.2896818	0.169219679	0.1957914	0.1602829	0.2603132	0.1172551	0.3180695	0.8514537	0.1381014	0.301152	0.340976619	0.1928599	0.244984141	0.1870706	0.5159778	0.08960114	0.093990317	0.2350777	0.212929	0.6512359	1.581042	0.1980084	0.1657385	0.428024	0.4015155	0.1680862	0.4028332	0.1584404	0.4323448	0.5776844
AC004908.1	0.3010561	0.8439075	0.1899714	0.233990092	0.20231545	0.6370516	0.4027242	1.374095	0.3869596	0.3566692	0.2601139	0.699446988	0.8617576	0.470822476	0.803743622	0.7067096	0.8172846	0.1578011	0.3646936	1.326146	0.290504209	0.9964986	1.349491	0.5362645	0.2601352	0.4958623	0.6378391	0.8534973	0.1378657	0.15187828	0.5527731	0.720979205	1.220367	1.080969	0.2307312	0.02978877	0.8567984	0.5483119	0.988543	0.3776306	0	0.7188077	0.9144189	0.708987	0.6925398	0.7745417	0.06871556	0.2606816	0.3640222
ITGA6-AS1	0.1099832	0	0.2544712	0.058769099	0.058072773	0.3200046	0.2022969	0.2588389	0.02429725	0.02388833	0.2613215	0.046846279	0.1396384	0.37446489	0.025233594	0.3328081	0.1944661	0.766246	0.3358545	0.1199073	0.379408746	0.1191815	0.4759569	0.1197231	0.1120041	0.1957074	0.1602001	0.1286189	0.04616857	0.190729224	0.3817958	0.144865274	0.1613201	0.2352972	0.3708838	0.089781194	0.1684127	0.220343	0.3192211	0.1896919	0.1138349	0.3971796	0.1312377	0.2769972	0.2675981	0.1482167	0.2933969	0.02182432	0.07032927
AC009478.1	0.395191	0	0.3352669	0	0.111288926	0.5314809	0.04307509	0	0	0	0	0.269324427	1.525314	0.113307366	0	0.3401512	0.1656306	0.1012697	0.7898991	0.2553186	0.223719255	0.502471	0.6357127	0.08603769	0.1788677	0.3750479	0.167456	0.2464815	0	0	0.06651474	0.111046192	0	0	0.8440164	0.14337833	0.07172024	0	0	0.1817599	0	0	1.320375	0.4170801	0.05128169	0.568076	0	0.04182347	0.3773753
DCUN1D2-AS	0.1587827	0	0	0	0	0.1847962	0.06490134	0	0.07015588	0.03448758	0.1509079	0.067631961	0.3225536	0.113813655	0.072859467	0.3843799	0.2495561	0.07629166	0	0.3077513	0.168539171	0.3441247	0.2915134	0.08642213	0.6468011	0.5650855	0.3364084	0.1650552	0.06665354	0.055071146	0.1503269	0.376455523	0.04657957	0.0522613	0.1338612	0	0.3241832	0.07952728	0.2048264	0	0	0	0	0.4570295	0.309065	0.4279607	0.09966519	0.1260311	0.08122748
AC026369.1	0.2232271	0.01119211	0.006298617	0.029092811	0.014374052	0.01689747	0.01335256	0.01708461	0.004811205	0.009460465	0.01034908	0.918347276	2.225858	0.08195462	0.004996614	0.514026	0.8471555	0.03139194	0.03929782	9.481516	0.040453739	23.76957	1.705001	0.008890087	3.725974	0.02113793	0.01441905	0.07923501	0	0.018883561	0.0309277	0.017211241	0.4152681	0.2329611	0.3488415	0.082963832	0	0.005453884	0.07725711	0.009390429	0.1127047	0.028599	6.925523	0.1096988	0.0211953	6.948382	0.09910631	0.008643056	0.1141949
AL136531.1	0.4318559	0.1902308	0.535284	0.065931583	0.228026372	0.4308062	0.7060725	0.2419874	0.1635509	0.2143978	0.1759021	0.630668034	0.9086099	0.707541555	0.113235755	0.09956508	1.309	1.007845	0.3082801	0.5081904	0.654844904	1.657964	0.5825063	0.4701004	0.8376973	0.598798	1.307087	0.76957	1.45027	0.813102521	0.4283272	1.072636812	1.484044	1.17773	0.3640746	0.671488513	0.7557521	1.112388	3.899596	0.7448371	0.3575839	0.3645703	2.797414	1.509387	0.06004231	0.9976834	0.5808612	0.4896832	1.609573
LINC00426	0.1938412	0.05364011	0.7417431	0.151383696	0.684964845	0.1272606	0.3108304	0.5848639	0.1383512	0.02914774	0.2125705	0.419175129	0.2044585	1.020698164	0.123156712	0.1744645	0.0937406	1.239432	0.1531569	0.03612514	0.379849612	0.0193895	0.08212577	0.03246269	0.02024646	0.3232183	0.9003499	0.5734963	0.04381481	0.951571721	1.279923	0.21603964	0.02624498	0.1521393	0.295408	0.073031983	0.2790625	0.05974557	0.4808677	0.2314556	0.08025188	0.6216908	0.09785835	0.4291843	0.2176761	0.04521224	0.02339824	0.1361053	0.0266975
PACERR	0.2692089	0.1844662	0.1245752	0.575402909	0.037905683	0.6127021	0.9976712	0.8447562	0.2854706	0.7328506	0.06822868	0.244622753	0.4739583	0.385931757	0.56000228	1.071682	0.564148	0.1724654	0.09964609	0.2956744	1.333502349	0.2489377	0.6401686	0.07814656	0.02436938	0.4180699	0.05703652	0.4664061	0.06027096	0.049797666	0.2038979	0.18911503	0.6528479	0.637968	0.6354757	0	0.1465701	0.1797798	0.2315159	1.547713	0.2377701	0.2121136	0.9422869	3.435269	0.8733428	0.0725588	0.02253037	0.1709439	0.165261
AC006059.1	0.2640648	0.8142364	0.1527435	0.765982216	0.139430138	0.3512305	0.8018002	0.799021	0.466693	0.4260644	0.0717053	0.482039262	0.4214769	0.75711453	0.830876369	0.3348431	0.2371577	0.2900055	0.3770049	0.2924618	0.560580605	0.2289196	0.0395758	0.1231928	0.3585558	0.2196864	0.2397714	0.5293858	0.3167105	0.235508072	0.357146	0.536628955	0.2655925	0.2979893	0.318027	0.020529585	1.335002	0.4534574	0.3893007	0.7156943	0.1561786	0.1733837	0.3601097	0.1900166	0.2202826	0.1779308	0.3314979	0.05988482	0.09648996
AL606760.2	0.1689412	0.1736418	0.3350433	0.206338451	0.127433529	0.3183354	0.4143213	0.3407941	0.3199039	0.188712	0.1605626	0.246716101	0.269649	0.19029235	0.287934438	0.1363238	0.3413854	0.1159608	0.254597	0.3040518	0.102469618	0.6485923	0.5063896	0.1313588	0.2457792	0.2654818	0.1917487	0.4014057	0.3647204	0.284601577	0.4417511	0.178017816	0.3823169	0.1429839	0.2034647	0.288953492	0.1478244	0.4351639	0.3113295	0.4162555	0.219821	0.2218521	0.4319775	0.2257677	0.1879075	0.2764567	0.5756538	0.2681883	0.1605021
AP002907.1	0.2692089	0.08513827	0.1916541	0.154916168	0.185883636	0.2731452	0.355505	0.2761703	0.1280958	0.2968585	0.2164948	0.299898086	0.4417067	0.430462344	0.247059829	0.75196	0.2766495	0.07959941	0.0459905	1.946635	0.395654543	0.448806	0.8364193	0.4733878	0.7591998	0.6297848	0.2413084	0.5919769	0.3129454	0.129282403	0.379041	0.370956405	0.06074887	0.7906441	0.3840787	0.338092118	0.3664252	0.6845463	0.9349682	0.6428964	0.05144064	0.1223732	1.55675	1.311323	0.7457004	1.520944	0.06499146	0.2629907	0.7097748
GEMIN7-AS1	0.5763004	0.1215047	0.6154164	0.063167984	0.124839074	0.4815398	0.3140784	0.4868729	0.1566955	0.01283819	0.3370578	0.226587318	0.8855335	0.063551637	0.108489346	0.3338709	0.8593122	0.7099998	0.1804967	1.231543	0.627396315	0.1793432	0.7751248	0.3860534	0.7423904	0.458959	1.518412	1.198133	0.1488729	0.225505899	0.5596001	1.198955319	0.8322959	0.3112729	0.872035	0.418172487	0.6436212	1.065761	0.3431149	0.3058356	0.244711	0.1358346	0.8463655	1.552452	0.4889674	0.6372429	0.3524587	0.2814945	0.3628485
AC009248.2	0	0	0	0	0	0	0	0.09145982	0	0.05064515	0	0	0	0.1671358	0	0.2822317	0	0	0.1294615	0	0	0.2021394	0	0	0	0	0	0	0	0	0.0735852	0	0.06840228	0	0.09828786	0	0	0	0	0	0	0	0	0.0838937	0	0	0	0	0
LINC00885	1.587567	0.0333008	2.848601	0	0.513219717	2.275008	0.3443179	0.7116655	0	0	1.093133	0.8556109	4.327432	0.70831567	0	1.37256	7.307229	1.183105	6.790706	7.402088	1.736700269	29.94096	7.639288	0.2733313	2.628573	7.652036	24.01665	5.102401	16.94626	0.370826441	0.6646016	1.083945694	5.997323	3.433751	7.975727	5.721611092	3.472821	1.703876	3.489837	0.1397006	0.3353397	0.02127325	9.394518	7.623679	1.529305	6.603922	0.3965617	0.7457757	3.795518
AC079145.1	0.1915812	0.0562605	0.316619	0	0.028902207	0.2548206	0.04474713	0.1717619	0.1934798	0.04755589	0	0.233148996	0.1667918	0.039235206	0.150701929	0.04416935	0.4731648	0.1052007	0.2431291	0.2652293	0.058100842	0.3796185	0.2297006	0	0.1114865	0.3187686	2.754305	0.2275993	0.04595522	0.26578699	0.03454832	0.230713346	0.1284597	0.5404843	0.3230237	0.744719238	1.266572	0.3838183	0.5648817	0.9440766	0.4532354	0	0.1959469	0.3151054	0.1065446	0.1475317	0.2061467	0.8254918	0.476029
AC021016.1	4.084798	1.887446	2.743331	2.812394101	1.252109094	1.480896	1.394808	1.633415	1.520512	1.984855	1.882702	1.515081411	1.593494	1.948503109	2.441645969	1.365131	1.284001	1.66739	3.436038	1.632468	1.289225904	0.9777308	1.516944	0.5351589	0.7264406	0.9917592	1.516425	0.7214719	0.4248838	0.521562472	1.414575	0.533271142	3.028604	1.208823	1.80412	2.179714665	0.3739398	0.9704425	0.6341818	0.8229785	0.3950983	0.6266052	2.329262	0.7491445	1.294662	0.3799771	0.9529754	0.2984007	0.8284568
AC004837.2	0.08102045	0	0.02343241	0	0.342240089	0.03143137	0.0662331	0	0	0.01759763	0.3465102	0.207059273	0.1645862	0.058074546	0.074354531	0.1307558	0	0.1167857	0	0.1962915	0.257996351	0.2107116	0.1912469	0.3748309	0.1925214	0.235915	0.2574836	0.1684421	0.2720851	0.056201197	0.1022744	0.170746812	0	0.5866707	0.06830401	0.022046134	0.1654177	0.04057958	0.1045147	0.1397388	0.1006294	0.02659883	0.09667787	0.2040533	0.2365552	0.1910748	0.07628273	0.0321543	0.04144713
AC010536.2	0.3066432	0	0.5067778	0.093630651	0.092521267	0.2719092	0.07162189	0.2061905	0.2322616	0	0	0.298541081	0.04449426	0.062799546	0	0.4948797	0	0.3367667	0	0	0.092995726	0.2278553	0.1838284	0.09537117	0.2974073	1.417273	0.3248382	1.548247	0.07355554	0.121547558	0.1658933	0.830875207	0.2570145	1.15346	0.4431678	0.476796577	0.8347557	0.5265741	0	0.4533244	0.145089	0.2876294	0.2090873	1.323932	0.5968703	1.062621	0.05499278	0.0695408	0.2240965
AL391001.1	3.271923	0.08513827	1.581147	0.619664671	0.65605989	4.08111	1.388162	1.527059	0.6587784	0.3778199	0.6691659	0.882053195	1.262019	0.564054106	0.874211704	1.370238	1.497162	3.940171	2.000587	0.08027359	2.549773722	0.2154269	1.607663	0.7889797	0.4780147	0.6699838	1.009108	0.6027402	1.112695	0.086188269	0.3921114	2.007528782	1.968264	3.162576	2.164807	1.374907948	1.860313	1.078679	1.97679	0.5000305	0.137175	0.4079108	1.284937	0.8642811	1.209244	0.4465157	0.2339693	1.150584	0.826305
AC092801.1	0.02548449	0.05238714	0.05896416	0	0	0.1186385	0	0	0.04503983	0	0	0	0.2070783	0	0	0	0.04005354	0	0	0.04939382	1.29841881	0.1767415	0.08020741	0.05548271	0.03460367	0.6596054	0	0.05298245	0	0	0	0.026853683	0	0	0	0	0	0.3573937	0	0	0.04220316	0	0.6690075	0.8435576	0.04960467	4.086896	0.03199236	0.1213673	0.05214776
AC010326.3	4.448488	1.255131	3.279502	1.025386627	1.796193426	2.67324	2.495691	3.79767	1.695726	0.5115235	2.860028	1.969096072	3.61026	4.03267425	2.041245423	2.428273	4.284077	5.406371	2.663588	18.44859	12.360077001	6.087105	9.242319	2.255058	5.892257	2.624481	5.544051	21.12634	4.137526	2.450463221	3.44084	9.696671246	7.292549	3.44509	2.647258	6.408314526	6.381412	12.49457	11.47692	7.522024	3.322303	4.696281	7.129601	9.728704	4.202078	10.75559	5.63923	2.492408	3.882051
AC004148.1	1.963502	0.3455173	0.8131456	0.130638431	0.613180159	0.841754	0.4996532	1.366517	0.2835557	0.1327541	1.423191	0.5727429	2.428909	1.872904115	0.434713116	2.379698	2.833839	1.468359	0.5768984	2.56918	1.719221295	1.960481	4.793103	1.014635	2.624612	0.8206437	1.529656	2.604943	2.283486	0.794951137	1.745617	1.433000113	2.474341	1.24726	1.76482	1.380397438	2.485377	2.418401	2.956666	1.528547	0.7338298	0.7023026	2.133273	4.002309	2.364515	5.70399	2.2635	1.334121	1.813494
NNT-AS1	1.29613	3.422998	2.332472	2.611612139	0.432487708	1.215161	2.935888	2.520788	3.169606	1.522941	0.842619	2.564844468	2.63755	1.400029033	3.597386359	0.6427849	2.376623	0.9860407	1.509229	2.001869	1.796146021	6.246261	3.042961	0.8499774	1.307724	1.65989	4.080972	6.404507	1.545359	1.729485061	1.942918	0.308246003	1.975059	3.19361	1.768046	1.244192697	3.91429	2.195473	5.306218	5.371365	1.613553	0.8126187	1.664755	1.709901	1.327136	3.496441	0.4689262	1.089508	2.654515
LINC02154	0.02852888	0	0.02200268	0	0.01004245	0.02951359	0	0	0.03361354	0	0	0.0486064	0.009658998	0.040898356	0	0.09208331	0	0	0	1.013731	0.141315278	0.06595171	0.07981247	0.28985	0	0	0.06044333	0.05931176	0.1277419	0.013193023	0.6362261	0.090184913	0.01115875	1.214429	0.06413646	0.227710941	0.05177492	0.3619845	0.02453444	0	5.086687	0.1123916	0.02269477	0.0821156	0.01851015	0.166601	0.01193806	0.03019241	0.03891824
AC005046.2	2.037373	0.3408936	0.5481309	0.303812736	0.225159754	1.544009	0.4260643	0.4832005	0.2930832	0.3498972	0.8555876	0.645804067	2.839375	1.120745822	0.695720479	1.52932	1.154247	1.092741	0.3419854	1.584119	0.553212975	2.012661	0.9195833	0.6189207	1.029362	0.9197538	0.7026899	0.3693936	3.381201	0.361531058	1.226106	0.549190048	0.8895579	0.9356864	0.6790512	0.876695402	0.5481722	0.6644663	1.772486	1.062351	0.7454091	0.5599799	1.583042	1.875192	0.7378	1.404738	0.7732424	0.4136843	0.3878125
Z84492.1	1.219503	0.1772533	2.066321	0.184301265	0.260167954	1.854163	0.7048977	0.8503785	0.391869	0.2461472	0.4214625	0.755542404	1.576474	1.236137491	0.226094686	1.053634	3.02021	2.225406	2.174888	1.492191	2.510420396	1.687242	0.6719984	0.2681818	1.354812	0.7970689	0.9525858	1.229263	0.4757244	0.546862892	0.6375344	2.362364541	6.302114	0.648701	0.9969431	0.764223199	0.9892262	2.838039	1.652585	0.7223521	0.7343772	0.4529326	0.9407191	0.5850224	0.8152168	0.8300195	0.773193	0.3128758	0.4411084
AC129507.2	0.3563059	0	0.0457997	0.042309037	0.062711607	0.2150191	0.0323639	0.1552861	0	0.01719768	0.1128783	0.30353007	0.924862	0.085132005	0.072664656	0.1277841	2.426666	0	0.7693264	0.01918303	0.420221328	2.196509	0.2492006	0	1.585801	0.7941279	0.2935703	0.6996091	0.9971299	0.027461948	0.1998999	0.062574826	0.6271428	0.2084863	0.1335033	0.840258353	0.8891201	0.118972	0.3064181	0.06828148	0.0983424	0	1.275489	0.9401029	0.231179	2.454195	0.02484968	0.03142352	0.06075772
DTNB-AS1	0.1072934	0	0.5792446	0.152884831	0.377683431	0.1664951	0.4093174	0.5050173	0.06320807	0	0.1359629	0.304670548	0.07265247	1.025422543	0	0	0.0562104	3.505547	0.03971402	0.1386368	0.455544281	0.1240179	0.07504107	0.1167951	0.04856216	0.8331103	0.5304121	0.1858865	0.06005259	0.54578964	1.038369	0.113057898	0	0.3295997	1.869369	0.272488092	0.04867968	0.1433028	0.1845417	0.7402108	0.6514986	0.4226902	0.08535208	0.5147101	0	0.1927891	0.04489748	0	0.07318321
AC040904.1	0.1327936	0	0.2304362	0.141915516	0	0.1030329	0	0	0.1173459	0	0.1262078	0	0	0.095184962	0	0.2143105	0	0	0.2949167	0.06434487	0.422859489	0	0.1393139	0.2891072	0	0.08592617	0.140673	0.1380395	0.2229755	0	0.1676291	0	0.3116444	0	0.1119512	0.072267822	0	0.2660419	0.342602	0.4580677	0.1099553	2.441367	0.1584563	0.09555605	0.2584781	0	0	0.1054027	0.1358648
AC005828.1	0	0	0	0	0	0	0	0	0	0	0	0	0.08610149	0	0	0	0.0444105	0	0	0.02738341	0	0	0.1482204	0.03075902	0.2302069	0	0.02993329	0.1468645	0.04744613	0	0	0.02977479	0	0.1488051	0	0.030755199	0.07692133	0	0	0.0974705	0	0	0	0	0.1100012	0.07615904	0	0	0.02891016
AC016727.1	0.5883373	1.178404	0.5584624	0.644873357	0.48588983	0.784215	1.011244	1.50296	0.8798255	0.8256991	0.5448214	0.822470794	1.072577	0.681229515	1.245997101	0.5112664	0.7942761	0.5653667	0.4606665	0.5774648	0.688537891	0.4838782	0.7517487	0.5501211	0.8091055	0.7418629	1.486204	0.4861268	0.3039646	0.533682326	0.6188954	0.723271059	0.3717348	0.6951312	0.5341492	0.353018923	1.940392	0.8462383	0.8562433	0.6244468	0.4871531	0.3862996	0.6660332	0.7707279	0.4110895	1.138467	0.3314134	0.5508	0.6868336
AC009120.2	1.320324	0.5446706	0.7273499	0.479938732	0.407856866	1.317114	0.6534819	1.218965	0.3650999	0.4447925	0.964607	0.55855343	1.756154	1.274733647	0.717125437	1.007428	1.552819	1.070258	0.4936969	3.01166	1.077306265	1.004443	1.908119	0.5084148	1.994009	0.7613471	0.9657458	2.516216	2.149107	0.79748765	1.332211	1.367599365	1.327963	0.9755602	1.219103	0.777191436	1.5954	1.30459	4.541841	1.192824	0.3569796	0.7784576	2.068487	2.494775	1.451068	1.506965	1.189559	0.4206196	1.153285
AP001469.2	0.1898268	0.2341302	0.2635245	0.162293128	0.040092549	0.176741	0.1862169	0.2382646	0.0670978	0.03298428	0.2164948	0.064683901	0.501302	0.217705094	0.278734166	0.2450833	0	0	0	0.3311286	0.080596296	0.5924239	0.4381244	0.4132751	0.3608542	0.4421893	0.5228348	0.6709072	0.2549925	0.052670609	0.1916989	0.48006123	0.08909835	0.3498827	0.3200656	0.08264474	0.6717796	0.0760607	0.4897452	0.1309604	0	0.04985576	0.8154406	0.4371077	0.1477965	0.613959	0.04766041	0.1205374	0.7380245
AC003070.1	4.373908	0	1.799117	0.069249803	2.531883939	2.463545	0.6886359	2.948328	0	0.05629701	4.126193	0.607207735	3.981896	1.857877167	0	3.555584	5.193988	0.3113434	0.431727	9.450811	2.544867721	2.359325	7.103943	1.446011	5.279143	4.025181	5.937664	4.748769	0.5984234	0.584332573	2.249421	8.569145487	2.319092	1.834177	12.50987	3.350095863	15.21426	4.47876	6.018401	2.794012	0.2682717	0.5531044	4.020699	8.253157	6.369478	6.200046	0.244038	0.514328	2.685039
AC022400.1	0.9981902	3.077892	0.3079387	1.706813123	0.21082374	1.342437	2.665622	2.349182	2.234583	2.948572	0.7589482	0.850338923	1.960147	1.049387474	2.137483916	0.4295842	1.516544	0	0.4433691	2.644068	0.706349559	4.038245	2.338752	1.376345	1.581271	4.478202	0.8106876	2.386532	2.402374	0.230803791	1.008035	1.507608022	0.5075603	0.8761108	3.422185	0.325935997	0.6793277	0.8665792	1.71686	1.262517	0	0.2621629	4.923185	5.315279	0.3885885	3.183619	0.4176979	0.1056395	1.497871
KANSL1L-AS1	0.2895311	0.0692063	0.1012634	0.086349686	0.085326571	0.2194192	0.2091659	0.3486204	0.1071002	0.1579465	0.1279869	0.11471906	0.4787332	0.212358993	0.061793045	0.44553	0.2222343	0.1035263	0.1271065	0.5937928	0.142940225	0.1284169	0.3249391	0.06596614	0.3382788	0.06971	0.5064293	0.2449745	0.04522378	0.093413085	0.2294895	0.503747744	0.007900945	0.2659409	0.2384118	0.447048287	0.3116031	0.08093772	0.9380659	0.1625838	0.01115054	0.02652626	0.2571042	0.2810191	0.1834854	0.4899946	0.1098855	0.07482198	0.06889006
AC004540.1	0.1652898	0.08941519	0.422692	0.148752808	0.12861652	0.2834917	0.2702443	0.232035	0.1229995	0.1587199	0	0.444654313	0.2827555	0.573682342	0.15967439	0.1123178	0.3965112	0.9864575	0.115922	0.1433204	0.147744091	0.1055828	0.6936229	0.02840963	0.09449934	0.2251649	2.442148	0.1808625	0.2045034	0.518969511	0.4831893	0.559178255	0.3981157	0.4008645	0.3226983	0.473434909	1.349874	1.49887	0.2917754	0.2400684	0.3025387	0.09139247	0.6228395	0.5884389	0.03386641	0.1289603	0.3057883	0.0690505	0.3115231
AC055855.2	0.1776779	0.1217477	0.37684	0	0.093816564	0.2297633	0.1452492	0.3252311	0.1046726	0	0.2814433	0.201813771	0.5414062	0.212262466	0.380472137	0.2867474	0.4654221	0.05691358	0	0.9757255	0.754381329	0.2053736	1.087345	0.1611773	0.5227231	0.8047845	0.4705513	1.600706	0.4972354	0.205415374	0.523338	0.842507459	0.1737418	0.6627779	0.1497907	0.22562014	0.5642949	0.9492376	1.298804	0.3064473	0.09808015	0.15555	0.4240291	0.681888	0.3458437	0.9976834	0.1487005	0.09401917	0.3332763
LINC01504	0.1325235	0.06191402	0.21603	0.141626835	0.139948767	0.9160619	0.1181849	0.1795708	0.08516889	0.1413037	0.2977024	0.84157492	0.7892754	0.319516324	0.033169139	0.5346863	0.3029599	0.3125848	0.9230844	0.04670107	0.102302865	1.326406	0.05687613	0.2426184	0.4253239	0.1637072	0.1020995	0.826552	0.3337829	0.48470674	0.6083203	0.507794629	0.5159947	0.06344497	1.086765	0.032782189	0.6477289	0.7120247	0.54394	0.06233671	0.2493901	0.1423871	0.01437582	0.2774158	0.4572791	0.03247139	0	0.03825027	0.01232622
LINC01608	0	0	0.6377852	0	0	0	0	0	0	0	0	0.033546172	0.01999875	0	0	0	0	0	0	0	0	2.833446	0	0	0	0	1.77291	0	0	0	0	0	0	0	0	0	0.02679972	0	0	0.4075097	0	0	0.8927918	0	0	0	0	0	0
AL035701.1	0.4207527	0.1235599	0.1854299	0.256945819	0.084633797	0.09327332	0.3603386	0.1886127	0.1062306	0.1044428	0.07616868	0.170681471	0.183155	0.258506387	0.183874027	0	0.2519199	0.07701432	0.0444969	0.0388333	0.085067809	0.2084306	0.1050981	0.02181019	0.4624905	0.07778702	0.3183703	0.5206834	0.0672849	0.027796397	0.1011672	0.274459905	0.2351039	0.05275634	0.4053876	0.457956983	0.9272195	0.3211223	0.3618415	0	0	0	0.1434469	0.1153396	0.03899907	0.1350045	0	5.6297	0
RASSF10-DT	0.7734733	0	0.2300922	0	0.3033869	0.3429303	0	0.03467283	0	0	0.3780581	0.263562761	0.8978544	0.06336193	0	0.0713302	0.5209949	0.2973097	0.2699368	0.0856651	0.375314094	0.03831597	0.2318433	0.7216893	0.2100495	0.2859931	0.4213892	0.1378334	0	0.61318022	0.08368944	0.046573104	0.1815213	3.345893	0.1863068	0.04810664	0.03007968	0.2213707	0.3420907	0	0.2195824	0	1.318499	0.6042851	1.419508	0.2680344	0	0	0.2939344
PSPC1-AS2	0.6694423	0.566645	0.5466731	0.168335957	0.291097496	0.244429	0.5794516	1.421033	0.2783845	0.06842483	0.3742597	0.402554064	0.9999375	0.338716702	0.867337699	0.5719696	0.9283685	0.1513659	0.1749107	1.259345	0.585180552	1.160689	1.280688	0.3000641	1.229811	0.8153845	1.209751	2.497009	1.653043	0.874107973	0.9444739	0.705409122	0.4158713	0.8813535	1.261535	1.500133912	0.4823949	1.341177	3.555863	0.6791828	1.173832	1.396227	1.409671	3.117008	0.5365483	2.122731	0.39548	0.3750765	0.523766
LINC00857	1.848253	0.9673644	1.75946	0.787170262	0.727427683	0.9630796	0.8140021	1.305462	1.494634	0.4977268	0.4148404	1.161986245	1.475504	0.635516366	0.363022043	1.58497	1.136222	1.035507	0.8785012	0.4428266	0.506743177	4.611683	1.88892	2.8954	0.5648958	3.839368	1.777301	4.650741	1.671957	2.706070791	1.532443	5.440214842	0.3841366	7.605235	4.15127	0.92789753	5.718327	1.011106	2.692132	2.799572	1.366617	1.59419	1.725284	0.9226375	2.097471	0.3584491	1.104466	0.01082671	1.304859
LINC01068	0.1431567	0	0.07097689	0	0.151177705	0.06347052	0	0.03208673	0	0.03553555	0	0.174217689	0.2077218	0.146590101	0.037536714	0.231035	0.160712	0	0.0454188	0.4954732	0.043415132	0.5673304	0.02145511	0.08904822	0.08330691	0.4499256	0	0.08503536	0.2403763	0.170233735	0.3356054	0.172397679	0.3359648	0.1076987	1.241359	0.178074302	0.08350851	0.04097193	0.9497269	0	0.06773491	0.6445441	0.8785134	0.5886464	0.7165271	0.1929222	0	0.03246518	0.08369572
AC008906.1	1.686253	0.1216261	0.8384869	0.252924356	0.718541785	1.124715	0.3385762	0.6266049	0.209136	0.2570203	0.4217432	0.579634957	1.772836	0.424100832	0.380092045	1.456177	1.278632	0.1421418	1.067637	1.84916	0.188406925	0.461629	1.101777	0.6762683	0.7029628	2.029094	1.50426	3.152085	0.1490216	0.287294229	0.7655508	1.278085094	0.4512773	3.369001	0.2244616	0.531287615	3.966251	0.4445106	1.144859	0.6122823	0.1959643	0.5244567	1.765023	0.9153716	1.871449	0.378741	0.1114139	0.1408879	0.5599503
AC012568.1	0.1882181	0	0.1814522	0	0.099381954	0.438108	0.1025771	0.04921779	0	0	0.05962782	0	0.1911745	0.044970862	0	0.4556368	0.04930319	0	0.766346	0.03040022	0.066594397	0	0.03290996	0.06829546	0.08518955	0.04059648	0	0.0326089	0	0	0	0	0.1104291	0.1238991	0.1057844	0.034143484	0	0.06284677	0	0	0	0	0.0748639	0	0.06105998	0	0	0	0
NCF4-AS1	0	0	0	0	0.051350063	0.01886398	0	0.0190729	0	0	0.046214	0	0.04938936	0.087135659	0	0.01961873	0.019106	0.1635448	0	0	0.412907131	0.6744618	0.05101314	0.05293178	0.1155445	1.714784	0.02575541	0.01263662	0.1020598	0	0.1227628	0.025619031	0	0.04801346	0.06149044	0.026462601	4.136574	0.09741765	0	0.04193312	0	0.01596367	0.6962711	0.1399606	0	0.5897636	0	0.3666593	0.01243754
AC009148.1	0.09346836	0.03390672	0.05088478	0	0.017418597	0.04265935	0.02696792	0.0690109	0.02915129	0.00477678	0.1463129	0	0.06142951	0.039410038	0.020183128	0.0532394	0.2678813	0.2853076	0.006105312	0.4635554	0.116719478	0.2764498	0.3749267	0.125686	0.1791733	0.3984575	0.37276	0.4343656	0.18464	0.175438307	0.1873922	0.31864443	0.4387093	0.3981213	0.2039482	0.203466256	0.6959766	0.7930875	0.5673989	0.3224164	0.1092612	0.07942118	1.023464	0.5459788	0.02140387	0.3482445	0.1449457	0.2182027	0.2025107
BX649601.1	0.07765641	0.5321142	0.05989192	0.276636014	0	0.1606736	0.2116101	0.7716523	0.5032335	0.1799142	0.2460169	0.176410639	0.2103365	0.111326468	0.190046023	0.08355111	0.1220512	0.2487482	0.2299525	0.2257695	0.21980808	0.9424926	0.02715647	0.1127114	0.1054444	0.167496	1.809813	0.7803332	0.478111	0.179558893	0.1960557	0.272762063	0.485991	0.4089538	0.08729062	0.535312521	0.4227984	0.6223148	0.2671338	0.3571646	0.4715392	0	0.617758	0.1862675	0	0.2441883	0.5849232	0.2465538	0.5826509
GABPB1-AS1	0.9834218	0.4447098	0.4985473	0.276330054	0.383188521	1.019149	0.7919558	0.4435474	0.2513385	0.3609281	0.3997448	0.52570966	1.728104	1.068787668	0.310065191	0.5703012	1.196134	1.297029	0.5675459	0.6698773	0.387898116	2.01291	1.113992	1.867063	0.8882644	0.6513963	1.489161	1.999744	0.7974176	0.347958983	1.272952	1.951724576	0.4723058	1.628332	0.5594953	0.381809174	1.767923	0.578458	2.659488	1.123824	0.2654827	0.6745721	1.92116	1.686957	0.3942472	0.457637	1.331933	0.281855	0.5661336
AC133550.3	0.2993959	0	0.0314873	0.058174926	0.25868538	0.4645949	0.3560029	0.3416293	0.3367224	0.1182341	0.1034718	0.04637265	0.580552	0.468226029	0.149870852	0.6149608	0.5561109	0.1046206	0.3626824	0.5802866	0.173341298	0.7550501	0.8280727	0.2370254	0.1847862	0.5635746	0.9514824	2.34832	0.4113161	0.037760179	0.2061468	0.803043602	0.6068187	0.2866686	0.2294588	0.177746959	0.44456	0.5998169	1.193754	0.7510962	0.0901472	0.2859375	0.7145099	0.4308805	0.7946777	0.4034749	0.1025049	0.08641467	0.2506256
BET1-AS1	0.2560871	0.3349977	0.4309205	0.099519371	0.122925268	0.1083789	0.3425689	0.6574753	0.2880141	0.1618097	0.2655125	0.436311219	0.662097	0.300371415	0.384574263	0.3381455	0.4390774	0.2684603	0.1292579	0.5865905	0.197689027	0.645829	0.3419324	0.2280811	0.727058	0.2410256	0.2466202	0.6534085	0.234545	0	0.293878	0.637817201	0.5190399	0.306501	0.1962666	0.177374324	0.6971298	0.373128	0.8408833	0.4015294	0.1156606	0.2445754	1.111187	0.469066	0.4531495	0.3137369	0.2338058	0.1108717	0.3334669
AC107021.2	0.0777429	0.4067943	0.03270471	0.770408191	0.029854118	0.06580333	0.358212	0.2550398	0.2498152	1.271036	0.1880767	0.120413945	0.1076782	0.172241619	0.389163454	0.1026542	0.0444317	0.08149916	0.03924011	0.04109472	0.105025245	0.7474815	0.4152153	0.04616056	0.1247549	0.17378	0.1123034	0.05877384	0.05933597	0.01961006	0.2141171	0.029789002	0.02487949	0.1581809	0.2025809	0	0.2404939	0.2548669	0.3099772	0.3169303	0.1053367	1.048756	0.08433356	0.5390821	0.1238104	0.01904885	0.1774469	0.2917062	0.03615495
AC090772.3	0.3021732	0.6211619	0.396183	0.215286803	0.127641584	0.3751237	0.2634906	0.2212457	0.3560291	0.3150335	1.493373	0.205932419	0.531994	0.40430946	0.332774464	0.4876657	0.3166137	0.1548669	0.2908039	0.2733125	0.085530763	0.1047825	1.141237	0.8113686	0.218827	0.3389115	1.963298	0.08376272	0.1691277	0.139738349	0.2542944	0.297180762	0.9455335	0.1326086	0.9510521	0.877046221	0.7951677	0.8475335	1.507216	0.2084675	0.3669665	0.343903	0.1442276	0.9857224	0.509747	0.4072177	1.517352	0.9913586	0.9687067
SLC12A9-AS1	1.00315	0.2474547	0.7427248	0.085764661	0.423742386	0.8717306	0.3280244	0.1888683	0.2127491	0.1045843	0.5339033	0.410190591	1.222688	1.207997776	0.073649272	0.9066088	1.765829	2.544916	1.292159	1.205464	1.277746153	0.7652811	0.5472507	0.4804743	2.451797	0.8308525	1.402727	0.5005334	2.695043	0.723685598	0.8610865	0.761072682	1.647957	1.109384	0.7442176	0.524088595	0.8192434	0.4823362	0.6211403	1.107307	4.319248	0.4215447	1.14913	1.847935	1.483973	3.082274	0.5037279	1.019178	2.504294
MCCC1-AS1	0.3677428	0.1989342	0.2239097	0.041368837	0.122636032	0.4204818	0.2215129	0.7288093	0.1368269	0.03363103	0.2207398	0.230832745	1.729983	0.693668191	0.106574828	0.9370831	2.251061	0.3347858	0.1504461	1.875674	1.068296	0.30202	3.512805	0.5056542	1.787088	1.22734	0.9226496	1.871111	0.4549867	0.134258414	0.464212	0.55065847	0.4088042	0.4841514	1.011658	0.147464144	1.211838	1.046953	1.897523	0.2002923	0.06410467	0.3558333	1.293335	3.314733	1.35625	1.069412	0.1457848	0.5223287	1.584201
RHOA-IT1	0.2004747	0	0.2319219	0.183639226	0.060487791	0.1777666	0.1404731	0.4044046	0	0.1244088	0.48994	0.195177728	0.4072473	0.12316971	0.315395527	1.063055	0.225059	0	0	0.2775417	0.364787877	0.1489654	0.3004546	0.124702	0.388873	0.4818181	0.1516929	0.3274766	0.3366197	0.039732181	0.2169127	0.633736537	0.03360576	0.3393447	0.5794611	0.093514841	0.2728699	0	0.2955522	0.09879022	0	0.2256528	0.3417385	0.6182495	0.390217	0.1543804	0.1797636	0.1363914	0.2344128
AC020913.3	0.2369038	0.2434954	0.5481309	0	0.625443762	0.1838106	0	0.3716927	0	0.2058219	0.4503093	0.201813771	0.3609375	0	0.652237949	1.338155	0.1861688	0	0	0.8035387	0.754381329	0.6161208	0.372804	0.5157673	0.3216758	0.1532923	0.5019214	1.231312	0	0.328664598	0.4485754	0.998527359	0.8339605	0.3118955	0.3994419	0.128925794	0.6449084	0.4746188	0.9168031	0	0	0.46665	0.5653722	1.193304	0	1.436664	0.1487005	0.564115	0.4847656
ADAMTS9-AS1	0.6988816	7.069392	0.1528283	6.544390402	0.733539597	0.6712037	5.302184	5.950614	10.53655	12.2104	0.9315291	1.364980175	1.759499	1.591433947	10.176063367	2.420854	1.326141	0.7698772	0.2105775	0.006194663	0.022616603	0.03694302	0.05588395	0	0.1764842	0.2095664	0.03160032	0.01328945	0.03577748	0.065032929	1.178083	0.118996326	0.01250121	0.008415657	0.1472974	0.020872286	0.2494159	0.03415015	0.08245818	0.3895454	0.03175714	0.002798064	0.1423804	0.5182358	0.01658962	0	0.01069941	0.01691236	0.002180015
SCARNA9	0.9647287	0.2586708	1.019011	0.71721609	0.354359072	0.9112425	0.8229416	1.250383	0.3706536	0.5101817	0.6378318	0.1429276	1.533729	0.120262021	0.076987482	0.8800086	1.450324	0.564299	0.652075	0.894266	0.356176265	1.018141	0.2200213	0	0.3986775	2.008433	0.6665032	1.874873	0.6338695	0.698295888	0.05294799	0.795568895	0.6398422	1.988002	0.7779498	2.145719667	0.2854588	1.848728	1.082157	0.4340613	0.2778474	1.046547	1.001013	1.448771	0.3265758	2.600195	0.6318717	0.2663432	0.2574888
LINC01615	0.1123832	0.1155102	0.1787666	0.210180379	0.103845027	0.1525942	0.06890379	0.3085684	0.1737922	0.1952769	0.0801072	0.670159581	0.2996397	0.483330094	0.154705396	0.1360282	0.06623654	1.295945	0.1715917	0.06806881	0.477154541	0.1704952	0.1473767	0.7645981	0.2479711	0.4363158	0.401799	0.05841139	0.3066443	3.508042435	1.666907	0.207237059	0.03296808	1.165169	0.8763846	0.076450305	0.3824172	1.125756	0.326187	2.810554	4.071164	2.711794	0.4693554	1.293905	5.660156	0.2082451	7.28336	0.08920224	0.2299647
AC007878.1	0.1191854	0.09423198	0.08484998	0.078383059	0.135545088	0.3272171	0.08993758	0.2589191	0.06481274	0.1115134	0.1219878	0.156202609	0.7170326	0.065715934	0.201931254	0.7102103	0.1296842	0.07048121	0	0.541971	0.175165943	0.1112705	0.3270211	0.1996003	0.149385	0.2966182	0.2330904	0.4288626	0.06157714	0.050876873	0.1273047	0.193213498	0.03227401	0.1689836	0.1854993	0.08980899	0.2870142	0.3122492	0.6859466	0.1581255	0.04554806	0.09631578	0.240677	0.3562495	0.3925987	0.6548263	0.06905595	0.04366215	0.1876028
AC008735.4	0.09741111	0.2503037	0.2253828	0.41641	0.1285863	0.6424302	0.3185289	0.2674598	0.3012779	0.2327344	0.2777401	0.497895817	0.5936471	0.418939078	0.536379893	0.7860401	0.4210233	0.1404118	0	1.227209	0.413586255	0.2955624	0.6898101	0.6097167	0.694407	0.5672823	0.4643598	2.63274	0.2862375	0.236497963	0.7377885	1.206074884	0.3429114	0.5771092	0.4516715	0.662653138	0.8618225	0.4391004	0.8796082	0.5040251	0.04032901	0.1918791	0.4649442	1.051431	0.284411	1.247104	0.3974314	0.4252512	0.4734039
AC010422.4	0.08333858	0	0.03213713	0	0.029336011	0.1293227	0.04541876	0	0.0981919	0	0.1584109	0.047329684	0.1128635	0.238944615	0	0.6276523	0.1746424	0	0.09254186	0.9691568	0.235891598	0.09632909	0.1748612	0.1511982	0.2263197	0	0.08828354	0.3754	0.1865799	0	0.1402675	0.204904184	0.4563574	0.07314621	0.1405166	0.120943522	0.2268674	0.3895792	0.2150101	0	0.09200765	0.1823991	0.198888	0.439773	0.1622156	0.1871826	0.06974694	0.04409905	0.14211
AC112491.1	0.8955537	0.6136478	0.6216202	0	0.378292598	2.038223	0.2928411	1.217743	0.1055167	1.089279	0.4539408	0.305161952	0.485131	1.540614675	0	2.408833	1.501362	4.130824	0.5966711	2.892924	8.365115542	0.7246045	1.628512	1.299817	5.269386	1.777078	3.035815	0.8068073	3.608967	1.656575594	0.6782894	0.943668749	5.324345	0.8646295	1.509987	1.494603464	0.8939003	6.339414	3.850819	0	2.471778	1.803251	1.282346	0.8592338	1.045898	0.6436667	3.972341	2.274657	1.527109
AC022558.1	0.3587475	0	0.1509171	0	0.172203679	0.151826	0.05332203	0.05116915	0.2881954	0.05666902	0.06199191	0.055565466	0.4306339	0.046753847	0.179580933	1.000037	0.05125794	0.1253603	0	0.3476607	0.138469407	0.0565456	0.4447919	0.3195144	0.2657013	0.3376482	0.1727428	0.4746247	0	0	0.1235064	0.274924934	0	0.1717486	0.219957	0	0.2663443	0	0.4207063	0	0.05400889	0.1713106	0.1556641	0.09387224	0.2539234	0.2197541	0	0.05177267	0.2335737
AL513327.1	0.1032582	0.09855046	0.1109231	0.110351243	0.202509811	0.3376347	0.1808832	0.150436	0.1107991	0.5510798	0.1892645	0.23247539	0.4157748	0.45465933	0.318131835	1.154608	0.3825387	0.2126286	0.04914054	0.6218454	0.234863427	0.3964248	0.6151499	0.2930496	0.3755554	0.3197567	0.371128	0.7091928	0.2353044	0.266042327	0.5632796	0.41967993	0.1557834	0.8302323	0.3544238	0.37329075	0.622421	0.2364228	0.9133779	0.6996513	0.1832132	0.2857238	0.7920843	0.9924739	0.2081666	0.7852253	1.087939	0.2341698	0.2716619
AL359881.1	0	0	0	0	0.1171243	0	0	0.08700672	0	0.04817928	0	0.188964205	0.2253043	0.079499051	0	0.3579868	0.4357885	0.9592176	0.1847371	0.1612237	0.353174779	0.7691896	0.1163558	0	0.2258959	0.1435321	0.4699638	1.441142	0.09311525	0	0.2100072	2.1036391	0.9110056	0	0.09350231	0.120717036	0.1509617	1.333199	2.432218	0.3825809	0.1836707	0.1456461	1.985155	1.436562	0.1079412	1.345191	0.4176979	0	0.2269502
AC007319.1	0.08047004	0.2067726	0.1163661	0.193494864	0.318670395	0.6399657	0.31247	0.3314176	0.2488818	0.1048685	0.3441562	0.137101747	0.2452021	0.100940032	0.092311757	0.2272681	0.1106642	0.3673091	0.1340348	0	0.213536382	0.2267202	0.8125541	0	0.4370595	0.0260347	0.1172116	0.1359295	0.81071	0.013954849	0.03809234	0.021198356	0.04721244	0.09269991	0.01696	0	0.04107348	1.430789	0.44117	0.2081843	0	0.3038086	0.1920422	0.9554307	0.3915803	0.04066644	0	5.956038	0.01029139
AC019205.1	0.260114	0.4067398	0.1697477	0.327875982	0.105649284	0.1897445	0.3198681	0.3592751	0.3457652	0.3206309	0.4352651	0.310599272	0.3725893	0.27090555	0.322364852	0.2081	0.2306145	0.2179124	0.1036858	0.02369939	0.132148881	0.02698227	0.1049561	0.733284	0.1207492	0.1985204	0.6476557	0.871255	0.138121	0.363949161	0.3957028	0.264718449	0.305222	0.3980648	0.2436535	0.09195158	0.4962696	0.2227003	0.5334252	0.4831376	0.08467881	0.2160416	0.7587108	0.291159	0.173095	0.07490116	0.3656111	0.2964568	0.08188608
IRAIN	0.1773232	0	0.2051388	0	0.093629306	0.5503312	0.4348778	0.3477664	0.1566955	0.1540583	0.1685289	0.075529106	0.3151899	0.127103273	0.244101029	0.2146313	0.5573917	0.08519997	0.2953582	0	0.564656683	0	0.1395225	0.04825667	0.06019382	0.2294795	0.4696121	0.2304102	0.07443644	0.123003218	0.05596001	0.467125449	0.728259	0.7587277	0.07474586	0.048250672	0.3620369	0.1776268	0.1143716	0.4587534	0.2936531	0	0.3173871	0.1275988	0.1725767	0.1792246	0.2226055	0.2111209	0.09071212
AL035587.1	1.162657	0.8375263	1.873853	0.67967055	0.766063668	0.7093363	1.07231	1.621478	0.9132506	0.4575738	0.5855531	0.965049073	1.261666	1.239384871	0.766051283	0.9141277	1.358783	3.628718	0.7724244	1.251918	0.40081782	3.824911	1.115493	0.8978332	0.8770522	1.157408	1.094795	2.303545	0.7341731	2.536673071	1.492743	1.057584556	1.10775	2.51191	0.7037147	0.659771264	1.027958	1.552863	1.53826	0.9940683	0.6088868	0.3653859	0.7114583	1.716161	0.8123846	1.727532	0.7859169	0.3943757	0.8133651
CDKN2B-AS1	0.1401798	0.02881603	0.036488	0.029961808	0.037008507	0.1359546	0.0114595	0.07697778	0.07432372	0.01826821	0.00666138	0.059708216	0.05339311	0.050239637	0.038593961	0.06221344	0.02203181	0.020206	0.04280654	0.03396191	0.245508717	0.09114214	0.1176502	0.1373345	0.2569599	0.1904815	1.176842	1.369744	0.02353777	0.243095117	0.1194432	0.727477403	0.02056116	1.185756	0.04136232	0.08773057	0.4293029	0.3510494	0.02712435	0.967092	0.2437495	0.02761242	0.1505429	0.0706097	0.2660336	0.02833657	0.09238787	0.01112653	0.487634
AL080250.1	0.2339406	0.2604872	0.2255311	0.208342067	0.144111466	0.3176451	0.3506125	0.1988152	0.1894994	0.1100923	0.1667538	0.415186329	0.4059259	0.265502756	0.125237701	0.3303542	0.5974806	0.2810085	0.1515355	0.2172645	0.082771706	0.5915139	0.3783671	0.07427524	0.5294203	0.3027498	0.206518	0.293845	0.3437111	0.121707595	0.1476548	0.184882041	0.3888888	0.282328	0.3122694	0.244016892	0.2388157	0.1757558	0.6538534	0.3026142	0.2582756	0.02560072	0.3256752	0.5050191	0.07589285	0.3678096	0.1468405	0.2940033	0.04986479
AC018766.1	0.1529596	0.06288622	0.07078136	0.457706859	0.064611959	0.3323023	0	0.4319776	0	0.1594694	0	0.156363975	0.1242898	0.131567644	0.056149961	0.4937111	0.1923232	0.4703602	0.1019108	0.415051	0.129886592	0.7425699	0.4172222	0.1332044	0.3323097	0.4354895	0.6805494	0.6042079	0.2568365	0.212205965	0.2317022	0.74141688	0.4666618	0.3624818	0.1547425	0.366266462	0.2081962	0.3064429	0.2367777	0.2110518	0.1013225	0	0.1460155	0.4402686	0.0595461	0.700852	0.07680809	0.1942545	0.2816949
LINC01521	0.2133719	0.548272	0.9080269	0.439770108	0.088521377	0.3547555	0.6354185	0.6217197	0.8350102	0.3442723	0.1883048	0.623202587	0.6733908	0.29496071	0.489542122	0.07378987	0.5988447	0.6444152	0.1946253	1.085584	0.388255959	2.008285	0.2558271	0.3981734	0.4552796	0.6212953	1.872841	0.7446174	0.639778	0.137436946	0.4328764	0.409522125	0.2324903	0.3912739	0.5267987	0.680128355	0.3630307	0.2442711	0.766755	0.5257287	0.1135771	0.1000708	1.491267	0.5922213	0.3411565	1.417193	0.6696496	0.4113036	0.8264467
AF001548.1	0.5384177	21.47187	0.2180066	16.456523195	0.369580405	0.292426	10.56358	6.758049	20.31599	18.89819	1.483974	2.109871242	2.242187	1.234981622	24.409511134	0.2606795	0.5500443	0.3104377	0.2391506	0.07826675	0.114300201	0.1400275	0.31067	0	0.03655406	0.9754964	0.2281461	0.5037186	0.09040644	0.186741249	0.6796597	0.056734509	0.03158941	0.53164	0.3177379	0.087903951	0.4763528	0.05393395	0.1389096	0.9286281	0.04458189	0	0	0.3099491	0.05240057	0	0.03379556	0.2991519	0.055087
AC009268.2	0.2267952	0	0.0374816	0	0.034214648	0.1508293	0.158916	0.05083325	0	0.08444552	0.06158496	0.110401406	0.09872469	0.185787717	0.11893471	0.366016	0.2036858	0.2490747	0	0	0.137560417	0.6740928	0.3738917	0.1410742	0.4399286	0.4192896	0.1029653	0.1347169	0.5440213	0.898973189	0.368087	0.068280044	0.1140537	0.5545187	0.1638848	0.458434171	0.6173904	0.7140053	0.835889	0.223521	1.073087	0.340372	0.2319634	0.6527921	0.1261283	0.9169082	0.325384	0	0.4309322
AC007566.1	0.5069268	0.5644509	0.219917	0.58689455	0.245359536	0.6555301	1.00148	0.7290692	0.3732973	0.3853655	0.240893	0.251907346	0.9868713	0.454199286	0.581524563	0.8181096	0.8299253	0.2029728	0.234545	1.125806	0.672593909	0.6591878	0.7534081	0.2989022	0.8604023	1.148052	1.029261	1.339337	0.6738569	0.17581915	0.7198963	3.071433122	0.07435454	0.5283536	0.6766579	0.22989621	1.839967	0.6347434	0.8719002	0.655736	0.03497866	0.2496344	1.461822	0.8815421	0.3700183	0.3985041	0.2651578	0.4358948	0.4754299
AP003696.1	0.03845841	0	0	0.082200416	0.040613231	0.1790363	0	0.09050959	0	0	0	0	0.01953125	0	0	0.06206654	0	0	0	0.01863494	0	0	0.02017338	0.02093211	0	0.02488511	0	0.01998883	0	0	0	0	0	0	0.03242223	0.146506585	0	0	0.09922111	0	0	0.07575486	0.0458906	0.02767403	0.03742898	0.05182771	0.02413969	0	0.01967393
AC006042.1	2.373559	0.232343	1.503699	0.120790687	0.298398741	2.104702	0.9239771	0.9753387	0.1997568	0.04909873	0.8593688	0.914709363	5.280891	1.782356588	0.051863705	1.413672	7.771838	1.955047	0.9099361	4.90163	2.519403293	5.585065	4.031596	0.03075902	2.45554	1.974662	1.736131	3.495375	0.6642458	0.313611258	2.247157	2.590406735	2.619389	0.3720127	1.715161	1.999087939	2.461483	3.906094	6.925596	2.339292	0.3275578	0.1484256	6.8109	3.049952	4.235046	18.50665	0.319252	1.345694	0.9540353
AL132800.1	0.2333401	0.1308178	0.1227012	0	0.112006404	0.1645869	0.2427756	0.3661014	0.2624312	0.03685922	0.04032139	0.144565739	0.301643	0.121640382	0.11680479	0.1027032	0.4000763	0.04076904	0.09422123	0.3494719	0.045032314	0.8826946	0.1780344	0.2078217	0.4032468	0.1372603	0.494371	0.30871	0.6055159	0.206003956	0.2142194	0.447048424	0.09956549	0.3909864	0.7510995	0.438680175	0.9239376	0.0424981	0.5472798	0.3658635	0.07025799	0.05571275	0.3037458	0.5189871	0.2890289	0.6574991	0.8787814	0.1010235	0.1519233
AL022238.3	0.3676555	0.1374128	0	0	0.035295923	0.2074612	0.3825223	0.3146383	0.0590703	0.08711423	0	0.170835585	0.2376375	0.143744334	0.122693369	0.9709281	0.367715	0	0.1484569	0.1295612	0.07095385	0.2317987	0.6311581	0.1819157	0.317682	0.1730161	0.1770321	0.2084614	0.1683641	0.046369159	0.2109553	0.176094695	0.3137549	0.1320099	0.4508373	0.181893051	0.1819719	0.2008827	0.5173832	0.1152924	0	0	0.2392941	0.4329142	0.1951714	0.4053793	0	0	0.1367849
LINC02489	0.3346099	3.267241	0.3387108	3.93354531	0.353358058	0.2596195	0.6838474	1.246851	4.730964	2.834411	0.3975188	1.068928872	1.147047	0.719533784	3.608190162	0.1350035	0.7231134	0.3215456	0.3715617	0.04053363	0	0	0	0	0	0	0.04430803	0.7826136	0.070231	0	1.583953	0.308513926	0	0	0.4936605	0	0.3985133	0	0.2158199	0.5771135	0.1385313	0	0.09981853	0.7825339	0	0	0.1050145	0.5975794	0.04279357
AC109446.3	0.1385943	0	0.4275592	0	0.804978321	0.07168901	0.2265978	1.051003	0	0.02006844	0.2634415	0.236131557	0.1407712	0.860971002	0	0	0.03630437	6.969916	0.3847489	0.08954075	0.392293983	0.04004946	0	0.02514466	0.1254586	0.1195728	0.6117411	0.4562194	0.03878592	0.769105923	0.8164399	0.24340078	0.0271048	0.09123307	0.1947357	0.351981498	0.06288109	0.2313859	0.2979729	0.5577563	0.5737918	0.394335	0	0.6648674	0.1348845	0.06225794	0.115991	0.1100068	0
LINC01356	0.05685432	0.03339213	0.0469805	0	0.051462734	0.1134322	0.03983796	0	0.01435444	0.007056428	0.03087694	0.06919013	0.1402436	0.046574321	0.014907614	0	0.1021222	0.04682961	0.05411389	0	0.086211068	0.02816424	0.1278127	0.05304792	0.03308514	0.4624836	0.1290596	0.008442897	76.07184	0.901438831	0.2460644	0.051350488	0.01906108	0.1390099	0.02738905	0	0.06633041	0.0650876	0.08381816	0.08405027	1.143282	0.159987	0.2519829	0.03506692	0.2055206	0.02189102	0.8258871	0.06446734	0.05816921
MBNL1-AS1	1.627927	37.06973	0.6893255	27.797596565	0.774087572	1.015355	8.131896	13.53983	16.32876	12.47512	1.512998	3.401872222	5.48349	2.478813009	18.216769858	0.7039863	0.7774705	0.3586809	0.4569193	0.2462303	0.281628059	0.3703586	0.3656329	0.1346204	0.2320364	0.9835383	0.402547	0.4324084	0.2038779	0.171569409	2.418288	0.220347011	0.1108148	0.6867857	0.6937914	0.205576438	0.9365128	0.2837982	0.3828714	2.947354	0.3388494	0.0797238	0.7405216	2.355801	0.1838198	0.1151465	0.1100858	0.353375	0.1633369
AC004908.2	0.5674961	0.05302601	0.1492081	0.275672125	0.40860873	0.2401707	0.4639202	0.4856612	0.2279455	0.2465201	0.2451597	0.263693952	0.4454077	0.369795238	0.568151524	0.9158599	0.7297559	0.4957629	0.4010147	1.649874	0.602366044	0.2683453	1.244845	0.3088763	0.9456931	0.3672072	0.7924499	1.179829	0.3898187	0.286293204	0.8791765	0.733891515	0.2724174	1.188626	1.174317	0.364990272	1.123534	0.826862	1.597218	0.5338803	0.6407675	0.6774825	1.10809	0.7795975	0.753144	0.8342997	0.3238251	0.1228473	0.2375267
AC053527.2	0.3242297	0.1777339	0.2500597	0.277201401	0.091305659	0.5366734	0.2827235	0.2713086	0.1910083	0.3192493	0.1232598	0.368273305	0.3732322	0.123948885	0.476086094	0.1744206	0.3397241	0.2907993	0.5040492	0.4189461	0.367095537	0.3372924	0.2947964	0.3058839	0.2641498	0	0.5953447	0.4943224	0.4718293	0.119950583	0.6548546	0.227766277	0.2282739	0.08537284	0.2186726	0.352899072	0.6766831	0.2598278	0.7807325	0.3728069	0.1431827	0.1986952	0.6706057	0.2177562	0.1682938	0.1747767	0.4070268	0.6176442	0.3538435
ATP1B3-AS1	0.6300633	0.2428479	0.2733365	0.757511808	0.499024278	2.077647	1.28767	1.482817	0.2087884	1.334284	0.5239636	1.543123914	1.239923	0.79033897	0.93961584	4.893518	0.4951299	0.4540977	0.262366	0.7250776	0.668777774	0.2731032	0.5783751	0.6429945	0.7485806	0.3567307	0.542302	1.350841	0.2644869	0.273158742	1.143311	0.705409122	0.2310396	1.140575	0.9295522	0.214304845	0.1607983	0.2366782	1.422345	0.4075097	0	0.8791056	1.221715	0.9634388	1.686295	0.5306827	0.09886999	0.1250255	0.3626072
AC004918.5	0.8003507	0.5264766	1.351809	0.307918313	0.963521471	1.639392	0.4972495	0.4269443	0.7072471	0.3754859	2.525383	0.436354099	2.324957	0.43599858	0.734502195	0.8524923	0.9056862	0.5845178	0.8176365	1.59777	1.223321074	1.609685	1.494575	1.132597	1.4345	1.222195	2.136557	2.495903	0.4569191	0.421934281	0.7072135	2.108377026	0.3193092	1.706995	0.9716154	0.452982521	1.285459	0.4168949	3.303795	1.435609	1.590489	0.5255067	1.37523	1.082728	1.215127	2.610156	0.4621771	2.18531	1.719608
AC091544.5	0.1327936	0.06824424	0.2688422	0	0.035058507	0.1030329	0.1085569	0	0	0.02884275	0	0	1.045316	0.237962406	0	0.428621	0.7826605	0.3190223	0.03686458	0.6112762	0.070476582	0.1151197	0.2437994	0.07227681	0.4507788	0.1288893	0	0.3105888	0.05574388	0	0.04190727	0.03498204	0.2337333	0	0.559756	0.289071288	0.04518697	0.133021	0.5995536	0	0	0	0.475369	0.1433341	0.7108148	0.6263483	0	0	0.1018986
AC114763.1	0.3383051	0.09272485	0.1956865	0.241029398	0.142904135	0.1399929	0.2396851	0.1061575	0.1195802	0.1469596	0.1500459	0.230556479	0.2978032	0.161662198	0.186282735	0.218391	0.3013014	0.06501932	0.1627882	0.1529967	0.215455444	0.4496947	0.2602719	0.03682649	0.4134256	0.5399671	0.1791894	0.1523901	0.1893509	0.140802617	0.2277611	0.261419482	0.01323243	0.1187721	0.1711242	0.061369856	0.4911717	0.02259229	0.05818755	0.4278903	0.2240978	0.04442593	0.2422101	0.1785217	0.06584991	0.8054413	0.07078278	0.1790159	0.2422905
AC138904.1	0.005967952	0	0.02761643	0	0.012604671	0.009260914	0	0	0	0	0	0.244031162	0.03030847	0.017111041	0	0	0.05627837	0.103229	0.1789292	0.2429077	0.658804063	0.02069464	0.2441784	0	0.02431044	0.4016122	2.193757	0.2047224	0.08016694	0.057956776	0.02260053	0.308140874	0.3431418	0.09428521	0.2012504	0.915887597	0.3168005	0.9804197	0.230956	0.5558294	0.237195	0.01567412	2.535173	0.04294438	0.1277805	0.707748	0.5244374	0.009473918	1.88064
C9orf147	0.1120398	0.1062989	0.0598222	0.128946519	0.100114688	0.1069911	0.2536365	0.108176	0.06092699	0.1422663	0.2293484	0.352410543	0.1750764	0.197683321	0.063274927	0.04172692	0.1083637	0.182203	0.095702	0.1503378	0.054888048	0.5080546	0.1446659	0.07505345	0.1521313	0.1226874	0.209986	0.3314795	0.2894269	0.095653259	0.05439651	0.163466717	0.2022605	0.1361593	0.0726575	0.450264707	0.1642302	0.172664	0.2001171	0.2675616	0.02854486	0.07922365	0.3907913	0.1364371	0.0503265	0.3948922	0.1190123	0.1641778	0.1234487
AP000442.1	0.3896444	0	0.4507655	0.166564	0.329180927	0.5744082	0.06370579	0.7336041	0.06886353	0.118483	0.4073521	0.365123599	0.5144942	0.279292719	0.071517319	0.6602737	0.979836	0.786306	0.5624759	0.6608048	0.785813884	0.4391212	1.226329	0.8058864	1.454948	1.109352	0.6810611	1.397377	1.046811	0.675708466	0.7131955	0.821157368	0.5486583	1.025972	0.6898256	0.233253904	0.7159756	0.6635295	0.9047399	0.9408469	0.6452641	0.5372615	1.255349	1.317793	0.6067434	2.100386	0.2201158	0.2783462	0.5581183
AC079160.1	0.1072934	0	0.2005077	0	0.008715771	0.06403659	0.00674699	0.05827122	0	0	0.1490363	0.042185153	0.1173617	0	0	0.05993884	0	0.007931101	0.1008125	0.4239086	0.11388607	0.7226427	0.5065272	0.03593696	0.4370595	0	0.2622917	0.2959885	0.006929145	0.022900265	0.1979499	0	0	0.06519554	0.1461169	0.336867147	0.101104	0.3058963	0	0.07117411	0.03416951	0.2655361	0.8272586	0.326643	0.096389	0.2224489	0.119151	0.6092379	0.1604401
AC117490.2	0.2741942	0.05124062	0.1153474	0.053278047	0.105293563	0.5802103	0.2037727	0.1955454	0.08810822	0.1299381	0.1421431	0.169876912	0.4050925	0.428813063	0.183007281	0.3620548	0.2350617	0.3353494	0.1660768	0.1932512	0.15875028	0.2160918	0.2092054	0.05426844	0.1353854	0.2903263	0.1848406	0.3627603	0.1255645	0.069163425	0.2831915	0.157595858	0.2047462	0.1969037	0.1681153	0.217046792	0.03392826	0.3495719	0.1929299	0.2579522	0.04127952	0.1309343	0	0.8250959	0.04851904	0.03359203	0.1251687	0.1187111	0.1785227
ARRDC3-AS1	0.2143595	0.1612126	0.07258089	0.089398757	0.082818295	0.2352802	0.1196733	0.1394504	0.1201221	0.09993117	0.1093177	0.187062553	0.2814513	0.202368877	0.105558755	0.270007	0.2958191	0.07033811	0.2031978	0.1266676	0.033297198	0.1812973	0.2303697	0.1081345	0.3549565	0.3924326	0.2215402	0.2771756	0.1667986	0.116053883	0.1319961	0.336059813	0.1104291	0.2340317	0.1057844	0.09673987	0.09962833	0.136168	0.1213987	0.1983828	0.1991387	0.06179157	0.8235029	0.1730604	0.3358299	0.2888773	0.09188765	0.1327954	0.2514122
AP000873.4	0.3272152	0.1681598	0.3028347	0.13987695	0.449213752	0.5331524	0.1069976	0.3593714	0.2024055	0.08528531	0.3109871	0.02787483	0.8807406	0.375270659	0.270264344	0.79212	0.5399925	0.3144397	0.07267007	1.442818	0.173660527	0.3687648	0.944025	0.1424772	0.3998732	0.677535	0.67593	0.7653183	0.4944883	0.204280482	0.3304423	0.241356751	0.3071678	0.6246525	0.4137865	0.178074302	0.3340341	0.5572182	1.013042	0.2821798	0.1083759	0.04296961	0.5856756	0.9182884	0.3821478	1.102413	0.08215495	0.2597215	0.1841306
AC060780.1	0.8080787	1.277789	0.9636012	1.009733064	0.498884613	1.157498	1.60575	1.248338	1.032664	1.414917	0.8507102	1.207324197	1.995106	1.140621146	2.030827648	0.9831111	1.445896	0.8362617	0.9387314	1.590307	2.032163529	2.759007	2.582396	1.1503	2.565844	0.9492281	2.462723	3.476311	0.6471158	1.06933276	1.051447	2.685481065	1.225383	1.145712	0.9432664	1.028375355	2.267468	0.8219154	2.181032	0.857675	0.5146943	0.3101857	1.780139	1.323985	0.992135	3.283727	0.5150205	2.052475	1.551779
FIRRE	0.02022744	0	0.1462525	0	0.005340196	0.02354132	0.008267828	0.06347212	0	0	0.3844854	0.14646662	0.04622662	0.014498802	0	0	0	0.3984728	0.005615302	0.7889938	1.105721722	2.954701	2.153894	0.03853282	0.9544256	0.163606	0.9963859	0.09461927	0.7217386	0.378839829	0.8170772	0.031971291	0.01186761	1.990624	2.719902	0.269696206	0.3166174	0.3545863	0.4566272	0.8721746	0.711818	1.069141	0.8930486	0.2037746	0.09843002	0.01362956	0.01269642	0.03211037	0.3000812
AL031846.2	0.1331011	0.3067737	0.1353156	0.034483421	0.034074844	0.1627307	0.4220443	0.3164096	0.270877	0.03153768	0.1226666	0.103078404	0.6800556	0.271760717	0.281315741	0.09113012	0.4690988	0.05426247	0.03583025	0.3205149	0.171247918	0.3496554	0.1227109	0.05707722	0.2793085	0.2453261	0.1409988	0.4905459	0.1083597	0.039169371	0.3054858	0.293254511	0.004732819	0.2336455	0.2244208	0.035120075	0.4227216	0.0565638	0.5411078	0.1947817	0.02671756	0.04237265	0.4620312	0.3714999	0.1099113	0.6142099	0.101267	0.09604246	0.1609393
LNCOG	0.2958832	0.1267149	0.05704942	0.026350674	0.052076916	0.306096	0.06047011	0.01934288	0	0.01071096	0	0.231052402	0.2504423	0.212085728	0.067884882	0.3382394	0.2906466	0.07108274	0.6434266	0.08363225	0.183203903	0.06412582	0.2328085	0.2549849	0.10044	0.1276372	0.05223994	0	0.06210268	0.393384979	0.3112513	0.025981665	0.07233213	0.1298482	0.1247216	0.134185881	0.1678051	0.345788	0.03180693	0.1701067	0.3062453	0.09713779	0.0588439	0.1951699	0.4319447	0.1162995	0.1238139	0	0.05045437
AC008972.2	0.5395077	0.3080661	0.3467427	0.128126154	1.5509486	0.5116186	0.1960178	0.3762072	0.3708036	0.2083217	1.025502	0.20426495	0.4870951	0.859362212	0.385093256	0.3386019	0.56529	0.2880242	0.3661086	0.1742782	0.572657891	0.9354061	0.5974424	0.1631349	0.2441871	0.8921363	1.301795	0.5296636	1.409169	0.79005913	0.8702121	0.726408441	0.8089192	1.73626	1.06127	0.195737542	2.162206	0.6605272	0.8506101	0.8271181	0.2978142	0.432958	0.7152988	1.035255	0.6417478	0.969409	0.3386397	0.1903222	0.3373242
AC108134.4	0.4902811	0.2015691	0.6806261	0.209583841	0.051775146	0.6086445	0.2404788	0.2307695	0.08664948	0.04259559	0	0.41766095	0.3983857	0.562284679	0.08998868	0.3164983	0.6164531	0.3769111	0.4355392	0.712694	0.832650473	0.2550169	0.4629189	0.1601099	0.3328598	0.634488	0.9348701	1.172193	0.08232375	0.340091678	0.3713373	1.084906589	0.9204862	0.1936437	0.6613276	1.120629836	0.2669323	1.080465	0.7589429	0.676484	0.3247687	0.1931498	0.702035	0.4939172	0.6680205	1.255363	0.307741	0.9339652	0.150486
AL391834.1	0.7932047	1.087033	0.3058766	0.678153428	0.698039913	1.394991	1.642699	1.659342	0.7009324	0.7810205	0.9548969	0.810858901	1.665039	1.591968498	1.310299452	2.816269	1.288222	1.422839	0.4991201	3.330996	0.785813884	1.054373	0.8876287	0.4892882	1.615559	0.7527747	1.708549	1.209324	0.7103364	0.330131851	0.7342752	0.69651741	0.9928102	0.6265757	0.4903862	0.920898532	0.6117993	0.5297085	1.296076	0.3648182	0.2189289	0.2430469	0.8202944	1.48402	1.389551	1.924104	0.7634176	0.4617013	0.5139814
ERVH48-1	0.04688895	0.04283875	0.03013563	0.022271049	0.027508962	0.05659194	0.02555405	0.1553079	0.00920765	0.02263172	0.019806	0.177527948	0.08466748	0.014937542	0	0.09248832	0.04094142	0.07009062	0.1446306	0.1161241	8.781649882	114.2038	0.2076964	0.03969884	0.1627055	0.4449899	0.1710895	0.2274591	34.26586	0.036139228	0.1183784	0.065877509	0.02445345	0.05487253	0.03513739	0.073717247	0.08509524	0.3653162	0.1075303	0	0.7937521	0.01368314	0.1119007	0.08997466	0.0912677	0.08425194	0.0719434	0.008270511	0.09594674
AC090181.2	0.5949035	0.2264653	1.172527	0.188375952	0.860915893	1.77793	0.1080723	0.6913927	0.07788137	0.2679972	0.4188144	0.600636223	0.3356933	1.168707032	0.161765364	5.902787	0.3809258	0.6351962	2.079667	1.302505	0.093549272	0.4584233	0.6934599	0.2638319	0.6881085	0.3136561	0.4668168	1.191001	0.2959735	0.213974348	0.6675229	0.905472633	0.2843987	1.450407	0.1114514	0.239817326	0.179941	0.5738508	0.2842271	0.4560227	0.4013697	0.4050781	0.3154979	0.348808	0.81486	0.4453944	0.3319207	0.2448416	0.2028874
AC124312.2	0.1040268	2.138426	0.2005748	1.556417704	0.146473949	0.5380873	1.247261	0.2720234	0.7354045	1.56656	0.06591178	0.354473837	1.866675	0.149130538	1.654780121	0.3917315	0.5994898	0	0.1540197	0.6384759	0	1.382785	0.07275645	0	0.9887574	0.3141236	0.3305981	0.576727	0.2911215	0	0.131316	0.219231709	0	0.1369564	0	0.113225229	0.1415929	0.2084099	0.08946166	0.1196125	0	0	0.3310141	0.1996159	0.6749487	0.5607588	0.04353058	0	0
AC012442.3	0.174194	0.3580815	0.161215	0.372319529	0.110372429	0.2703097	0.3987233	0.3279642	0.3078605	0.1816075	0.1986658	0.296784957	0.2830882	0.249720549	0.767338764	0.168675	0	0.1339143	0.3868613	0.1350485	0.073958954	0.181212	0.2923953	0.1516963	0.09461052	0.2254298	0.4059658	0.3983657	0	0.241665146	0.1759119	0.110131694	0.2452825	0.09173396	0.4111902	0.037919351	0.09483947	0.2093906	0.3595306	0.1201754	0.1730826	0.32025	0.08314297	0.2005553	0	0.234749	0.1749417	0.3318324	0.5346679
ACSL3-AS1	0.137863	0	0.03189775	0.176799776	0.40764491	0.3850781	0.1803218	0.04326033	0.1461907	0	0.1572309	0.140931404	0.0840171	0.316219689	0.151824476	0.4449836	0.1300062	0.1589765	0.3980277	0.1870435	0	0.04780578	0.2314116	0.03001439	0.07487797	0.2140954	0.1168346	0.1433091	0.09259506	0	0.1740283	0.145269925	0.0647083	0.1452027	0.09297995	0.090031979	0	0.3866773	0	0.3804435	0.04566115	0.2172486	0	0.2777709	0.2146764	0	0.1038411	0.08754112	0.02821029
PTPRG-AS1	0.0625719	0.01353956	0.2362108	0.049272714	0.03130001	0.08687669	0.06999702	0.07233788	0.128047	0.04005653	0.00625986	0.168327767	0.260909	0.089701665	0.030223066	0.09566751	0.124223	0.2595036	0.1755331	0.08617003	0.36354379	0.1370376	0.4664197	0.2079244	0.1654527	1.099572	0.7709952	0.4313426	0.03870828	0.141634266	0.120558	0.305377028	0.06182981	0.4595879	0.8218054	0.003584458	0.8830555	0.5476168	0.5862564	0.2385599	0.01090749	0.1383897	0.5501564	0.2464564	0.1474349	0	0.4795722	5.400456	0.09771326
WNT5A-AS1	2.339425	0	8.153447	0.12658864	1.094526584	1.470485	0.5325804	0.6969238	0.1046726	0	6.135464	3.229020336	9.92578	0.509429919	0	1.242572	3.16487	2.105802	0.9864963	0.1147912	2.703199762	5.339714	0.031067	2.997897	0.683561	0.2299384	0.4705513	0.4925248	0.3480648	0.657329196	0.5607193	0.68648756	0.486477	0.7017648	1.997209	0.354545935	0.2418407	0.4152914	1.757206	0.1021491	0.2942404	0.07777499	4.16962	0.42618	2.651469	0.7582394	5.687793	9.07285	0.393872
AC046134.2	0.4539725	0.6317099	0.5494236	0.671755755	0.272894094	0.6827871	0.7308136	0.8656758	0.4937385	0.5461076	0.2920638	0.606869241	0.8299859	0.540668546	0.679414531	0.4621322	0.7354547	0.5369206	0.9849452	0.9204958	0.622720437	0.7507762	1.201648	0.3041081	1.156971	0.9671153	1.235567	0.617108	0.7739986	0.358507964	0.4848987	0.625551485	0.6146525	0.5700919	0.8125439	0.532122972	1.112239	0.9934532	0.9369843	0.6263859	0.5320385	0.2109463	2.500172	1.20617	0.3126732	0.5459023	0.5962047	1.99569	0.9861092
RAD51-AS1	2.400816	0.771691	1.716949	1.026293514	0.63613826	3.021062	1.969771	2.314861	0.6171732	1.137724	1.06205	0.907329012	4.469155	2.352909415	1.762632037	2.155678	3.183311	2.030231	1.337819	4.365587	1.797734594	2.588361	1.740192	1.387493	3.082094	1.400961	2.238078	5.717325	2.184201	0.932605175	2.468575	4.443255404	1.239549	2.563115	1.20704	0.855197634	3.125201	3.568036	6.667003	1.656309	0.5783028	0.653475	2.208485	4.158773	2.939808	5.27078	1.896019	0.8453964	2.018666
LINC02615	0.5998364	0.02781322	0.5739262	0.067477953	0.728700088	0.9238122	0.1548499	0.2971957	0.04782481	0.04701992	1.603104	0.069156409	0.8245601	0.213361602	0.082779717	0.8515953	1.268817	0.4593999	0.3355429	1.359278	0.363824887	2.901067	0.648215	0.152193	0.6797519	0.8229597	1.328188	0.6375969	1.893221	0.081340233	0.2732716	0.370683893	0.5874303	1.039097	0.6843925	0.255259721	0.5340679	0.9848737	2.12934	0.5133902	0.1717822	0.1895218	1.237774	1.265688	0.3599247	2.370372	0.2717645	0.5011683	0.4106775
AC004054.1	0.05483884	0	0.06344107	0	0	0	0	0	0	0	0	0	0.05570022	0	0	0	0	0	0	0.05314409	0	0.09508038	0.05753149	0	0	0	0	0	0	0	0	0.057785148	0	0	0	0	0	0	0	0	0	0	0	0	0	0.07390248	0	0.1741096	0
AC011477.1	2.363251	1.421051	3.73827	0.893405168	1.205388358	2.694293	1.866213	2.143993	1.44905	0.8101024	0.825078	1.533872309	4.098593	2.419930398	1.298338299	3.061545	5.230313	2.595408	2.427859	3.598911	2.150109651	4.905776	2.378093	0.3500049	3.230728	2.059709	2.67378	3.526152	1.781625	1.561246054	2.414969	3.354173744	2.603297	2.222382	3.849128	2.659706943	3.719952	3.349644	6.097089	2.051855	0.7986983	0.67557	5.064409	10.31902	2.034007	6.087927	1.977829	1.020838	0.2960702
CCDC18-AS1	1.825288	0.6486768	1.163175	0.52899557	0.594602824	2.462778	1.036916	2.024079	0.4428791	0.5160599	0.5174887	0.643054745	3.101453	1.858294471	0.857430791	4.972845	2.941709	3.555612	1.095878	3.648687	0.847220987	3.3149	2.034999	1.235939	2.759885	1.457334	0.8389827	2.138588	0.7999818	0.6480928	1.878437	2.761154518	2.022026	1.600696	1.1215	0.713859915	1.835954	0.5454248	3.464032	1.856868	0.4406024	0.966906	5.219888	1.536065	1.276621	1.538425	1.355424	0.8790969	1.541481
AL031775.2	1.206455	0.5260704	0.6767048	0.625129086	0.308861117	0.9644385	0.8966	1.03248	0.4522889	0.2858637	0.5559374	0.68517021	1.225405	1.04820971	1.073642715	0.5310137	0.6320547	0.6323731	0.2029828	2.019476	0.853723726	0.5704823	2.454677	1.074515	1.191392	0.6150617	1.781511	1.064097	0.5524838	0.456478608	0.9691444	0.731945209	0.5576897	1.492092	0.9862762	1.512092651	0.547376	0.7324364	1.509141	1.13499	0.3632598	0.3360648	4.536937	2.472896	0.6404514	1.034635	0.5048473	0.4642922	0.299238
ADAMTSL4-AS2	1.825762	0.2288491	0.5666766	0.047589714	0.752413548	3.766045	0.5096463	1.641876	0.2361035	1.199338	0.5501899	0.341414274	4.115953	0.925655868	0.69473967	5.497789	0.8048653	2.610322	0.5933812	0.9278239	0.189068002	1.04231	1.074498	0.8725386	0.6348864	1.008502	0.5189037	0.5786241	2.018851	0.185337179	1.096143	1.618853097	0.05225317	0.7328371	0.7883721	0.072702516	1.636516	0.9367476	3.044521	0.3072153	0.2581057	1.842039	1.328412	1.377875	1.300164	2.430447	0.1956585	0.0706911	0.2278034
AC005180.1	5.196144	75.85899	0.5252532	68.847399161	1.544963297	3.483634	35.26067	63.63734	52.78208	37.18907	6.137094	9.067867479	9.710058	8.027643532	64.58489064	1.302657	1.228968	0.04847835	1.288439	0.1466668	0	0.3061361	0.1323126	0.0274578	0.03424997	1.566872	0.3206482	0	0.1694158	0.069988202	6.208987	0.106316797	0.05919652	0.09962589	1.10578	0.082363157	2.746629	0.2526718	0.3253844	6.873746	0.4177178	0	0.3611832	3.339741	0	0.5098893	0.2216574	0	0.1806516
AP001630.1	0.03388212	0	0	0	0.035780536	0.05257741	0	0.05315971	0	0.05887354	0	0.057727051	0.03441433	0	0	0	0.2130078	0.3255926	0	0	0.287712177	2.291067	0	0.03688267	0.09201252	0.2192396	0	0.2465442	1.422298	0.047005806	0.04277035	0.071404989	0.2783049	0.1338224	0	0.073756175	0.8301167	1.629126	0	0.1168754	0	0	0.2425796	0.146286	0.06595037	0.5479268	0	0.05378671	0.06933146
AC010201.1	0.08225827	0.05636469	0.1903232	0.058605852	0.02895573	0.04254876	0.35864	0.08603998	0.1938381	0.02382198	0	0.140148452	0.2785011	0.078615728	0.100654005	0.1327534	1.077366	0.5269776	0.03044742	0.4517248	0	0.6655626	0.4890177	0.1492382	0.4467719	0.4258119	0.2614174	0.3990363	0.2302016	0.038039884	0.3807353	0.260033167	0.7721857	0.1804951	0.2311585	0	0.410532	0.60426	0.8488917	0.5674949	0.09081495	0	0.7198025	0.8286833	0	0.5542686	0.2753712	0.1741096	0.08416069
AC080038.3	0.1400141	0	0.1619772	0	0	0.1629527	0.05722979	0.1647574	0.06186322	0.03041103	0	0.119275278	0.1777667	0	0.128494474	0.1694725	0.05501443	0.4709161	0	0.1696088	0.074308642	2.791722	0.1101667	0.1524135	0.1901157	0.09059828	0.07416096	0.07277258	0.2350995	0	0.1325577	0.110652411	0.04107371	0.09216769	0.05901919	2.590707454	0.2382197	0.4207613	0	0	0.05796699	0.04596631	0.08353608	0.05037589	0.06813312	0.1886872	0.5273066	0.1111338	0
MIR223HG	0.4649971	0.1509269	1.245752	0.418474843	0.904567425	0.3164784	0.1333785	0.8191575	0.1297594	0.226801	0.6202607	0.361374521	0.7125946	2.57287838	0.928346025	0.3949689	0.4102894	2.900554	0.2355271	0.07905733	0.536864582	0.05657675	0.5562962	0.1332044	0.1550778	0.3589489	0.2246893	0.457926	0.260261	0.543247269	7.136427	0.713479432	0.08615295	0.2792452	0.1100391	0.159825365	0.1665569	0.09806173	1.641658	0.4502439	0.5809155	0.2678202	0.817687	0.3991768	0.1746686	0.02198751	0.07168755	0.06475149	0.05007909
LINC00235	0.3023073	0.2566807	0.3193172	0.154513431	0.097161703	0.4997071	0.4942642	0.3505757	0.2439108	0.1427415	0.2123629	0.156757257	0.527335	0.235533141	0.313622331	0.2015165	0.4028287	0.1389368	0.1021671	0.3693904	0.15346565	0.2848613	0.1723646	0.2003091	0.0446177	0.2806617	1.086048	0.4577114	0.1986293	0.118526403	0.2488767	0.339324239	0.1696546	0.6143081	0.0997275	0.057224054	0.4830373	0.2238271	0.3391046	0.7254263	0.3156152	0.06904127	0.7371419	0.1418708	0.1407117	0.5402458	0.2970049	0.3547106	0.3092989
AL020997.3	0.0412437	0.08478254	0.28628	0	0.087109159	0.5760082	0.5394585	0.06470974	0.4373506	0.1791625	0.07839646	0.210808257	0.2094577	0.059126035	0.378503917	0.3993697	0.06482202	0.1585336	0.09159668	0.2797837	0.612891052	0.5005624	0.08653761	0.1795847	0.2240082	0.2668738	0.2184546	0.6430947	0.1385057	0.286093835	0.4165045	0.564974568	0.2419802	0.1085987	0.2086221	0.044890597	0.5052381	0.3305145	0.2128141	0.2845379	0.06830094	0.4874477	0.5905698	0.5342089	0.1605588	0.3334875	0.3624315	0.1309459	0.04219756
AL121652.1	0.2974518	0	0.1529383	0	0	0	0	0	0	0	0.3141108	0	0.03356933	0.047380015	0.060662012	0	0	0.2540785	0.03670001	0.4163745	0.491133678	0.2292116	0.173365	0.03597707	0.04487664	0.04277129	0.3151013	0.06871161	0	0.045851646	0.08344036	0.069651741	0	0.3045854	0	0.143890396	0.179941	0.06621356	0.9379496	0.2280114	0.1094645	0.04340122	0.07887446	0.2378237	0.06433105	0.1336183	0.04149009	0.05246605	0.06762913
AL022067.1	1.043629	0	0.415022	0	4.51173639	0.6579125	0.2132881	0.2046766	0	0.1700071	0.743903	0.222261862	0.8943935	0.84156925	0	1.631639	0.1025159	0.814842	1.050235	0.03160552	0.553877628	0.1130912	0.06842952	0.2840128	0.1771342	0.2110301	0.8291653	0.1017053	0.1095232	0.226228385	0.658701	0.240559317	0.03826911	0.3864344	0.6598709	0.07099438	0.08878145	0.3920309	0.4207063	0.337497	0.6481067	2.997935	0	0.1408084	0.6348086	0.04395081	0.6960099	0.4141813	0
AL035661.1	38.40109	0.02660571	36.9084	0.055327203	9.499200496	18.89924	3.301118	8.325722	0.0457485	0.03373392	17.24578	10.761048978	27.56723	9.963718919	0	11.65538	45.87093	8.83056	37.85593	20.82096	2.362936855	55.58462	28.18842	3.282719	14.72707	21.15474	12.73724	29.03378	11.40947	1.544206481	4.803364	8.019204645	27.53443	31.65984	14.66482	23.229745966	4.087051	7.052901	51.49003	6.964711	0.9216448	0.01699628	18.56363	3.501829	24.68873	59.45984	0.601171	4.47906	9.679951
SP2-AS1	0.6727563	1.082309	0.4940433	0.912778617	0.185334975	0.6263796	0.7651742	0.6149598	0.6513603	0.7268009	0.3224755	0.777433531	1.128969	0.561895901	0.880473987	0.2832353	1.075748	0.4384887	0.6626012	0.6803116	0.36015176	1.754723	1.515913	0.2419888	2.097056	0.9614837	1.016336	1.1615	0.9626447	0.649278147	0.7089299	0.63492887	0.6864551	0.7085732	1.430242	1.076079577	1.051066	0.5625667	0.9659455	0.9282612	0.5134579	0.3226541	1.368196	0.7998242	0.8084718	1.308696	0.359854	1.541602	0.7421836
THRB-IT1	0.1266233	0	0.05859438	0.018042851	0.008914535	0.2226896	0.01380171	0.05297787	0.02983825	0.007334018	0.04813739	0.028764791	0.06859321	0.060508115	0.04648218	0.0681175	0.07960469	0	0.2718395	0.04090338	0.268807486	0.2049053	0.09741649	0.2481064	0.06877332	0.2184896	0.01788488	0.2457008	0.05669731	0.011711253	0	0.017790182	0.1188655	0.2667293	0.05693299	0.909610437	0.02297992	0.1522081	0.06533659	0	0.0139795	0	0.04029163	0.1093392	0.06572477	0.1592653	0	0	0.02591036
LINC00685	1.107027	0.5689146	1.200637	0.073941963	0.47492809	1.503124	0.6221733	0.1628327	0.4891241	0.1803346	0.4603044	0.117881876	1.40552	1.53741506	1.015946962	1.563265	1.739896	7.912051	0.6914693	3.251971	1.982894848	1.199612	2.431646	2.485444	0.3288158	3.581596	0.623004	2.697091	0.5808825	1.487821632	0.9607339	3.535965021	5.03364	1.275273	0.4666377	0.866031914	1.553883	6.653534	5.265905	3.699324	1.661404	0.7268691	2.229125	4.431077	0.6733717	2.843864	1.606868	1.043437	0.8140777
LINC01213	0.9725115	0	1.743848	0.05196578	0.564850688	1.509118	0.1987537	0.1525832	0	0	0.09242801	0.621347817	2.049659	0.418251165	0	1.804924	3.897623	1.027996	2.564782	4.099687	4.74843201	1.686154	2.448631	0.1587953	1.71666	4.562271	12.25957	4.776642	0.1224718	0	0.3989792	0.256190312	0.5705806	1.088305	3.525452	5.530683712	14.296	3.214782	0.9408898	1.090261	1.167621	0.3512007	3.017175	1.434596	0.8518318	19.23285	0.1220858	0.1543829	0.09950032
AC010343.3	0	0	0.4374129	0	0	0.02346918	0.02472748	0	0.02672946	0	0.2012363	0	0.01536166	0	0	0.02440819	0	0	0	0	0	0.1835566	0	2.749398	0	0.03914512	0.03204299	0	0.07618521	0.062946488	0.03818313	0	0	0	0	0.08230707	0.06175706	0	0.03901954	3.808419	0	2.085387	0.07218746	0.1088304	0	0	2.942872	0.6722514	0
AC025287.3	0.2364309	0.2430094	0.2051388	0.063167984	0.062419537	0.3210265	0.6281569	0.04636885	0.3656227	0.1540583	0.2808815	0.302116424	0.6003617	0.338942062	0.271223365	0.620046	0.603841	0.5679998	0.06563515	0.7160132	0.376437789	1.1273	0.7751248	0.5147378	1.163747	0.9944111	0.6261494	0.6758699	0.7939887	0.328008581	0.2984534	0.404842056	0.208074	0.4669094	0.4983057	0.032167114	1.407921	0.3552536	0.9912209	0.3058356	0.3425953	0.1552395	1.904322	1.105856	0.4602046	1.19483	0.4081101	0.2814945	0.3930859
AL513320.1	0.1666325	0.2936038	0.1101549	0.101759357	0.075415245	0.07387887	0.3113595	0.2614398	0.1262129	0.04136292	0.1809925	0.202787149	0.1208928	0.511886977	0.393230275	0.07683479	0.6734403	1.738518	0	0.9227592	0.960158444	0.5778197	0.524443	0.3368657	0.6141318	0.369676	0.7312962	1.484701	0.1598828	0.561424655	0.4807882	0.903009067	1.480436	0.2193798	0.521779	0.621828591	1.03683	0.9538159	0.675565	0.5747939	0.5124767	0.5314208	1.022578	1.47313	0.1390047	1.924791	0.9562731	1.020304	0.7550107
PAXIP1-AS2	1.717632	1.770541	1.313192	1.851582326	0.609881274	1.946885	2.441984	1.859088	1.663006	1.250053	0.6813691	2.298736211	2.826777	0.984943522	1.845887494	0.859728	1.877964	0.3253298	0.7795112	0.7478414	0.686992636	1.726409	1.211759	0.3793682	1.345273	0.9922248	2.025238	3.431237	1.078402	0.269374565	1.07468	1.568592807	0.3914156	1.651766	1.905542	0.384739888	1.999075	0.5685371	3.429534	1.219332	0.1731408	0.4772675	1.152511	1.418689	1.802481	1.38884	0.3562511	0.8614735	0.4737223
AC079313.1	0.2982992	3.065991	0.06274392	3.1299389	0.171825209	1.178273	1.773494	3.148496	2.252569	5.253924	0.3092783	0.323419505	0.9915864	0.427635005	3.633498955	0.6127082	0.08524214	0	0.2409026	0.02628005	0.057568783	0.2350888	0.2275971	0.2066375	0.03682186	0.9475485	0.05745437	0.05637876	0.1366031	0	0.4107833	0.142875366	0.190925	0.03570232	0.5029602	0.088547936	0.3691097	0.05432907	0.349818	0.4677156	0	0.2492788	0.129435	0.5463846	0.1055689	0.03654518	0.03404315	0.04304907	0
RASAL2-AS1	0.3016602	0.2325402	0.1890307	0.604466129	0.285378627	0.2047975	0.4110051	0.4338519	0.2665685	0.835387	0.2866994	0.214148738	0.09574954	0.189198293	0.749778344	0.2738462	0.207425	0.1449412	0.1325936	0.1461688	0.213463873	0.3813708	0.2505404	0.8825072	0.2474691	0.4961179	0.3062445	0.3266426	1.002491	0.697505513	0.7219221	0.218533816	0.1032421	0.8687665	0.1801388	0.191528133	0.9580558	0.5539905	0.3080655	1.625887	1.623568	0.1485516	0.449946	0.5336294	0.2935855	0.2286711	0.3471361	0.1396719	0.3407865
AC109454.2	0.2847402	0.4097279	0.2305839	0.304299615	0.120277647	0.3976672	0.2793254	0.3127222	0.4025868	0.3215967	0.1623711	0.194051703	0.4048978	0.285737935	0.41810125	0.413578	0.6712819	0.9850427	0.4110401	0.6346631	0.302236109	0.7898985	0.3883375	0.3099563	0.811922	0.4421893	0.6032709	1.006361	0.7171665	0.276520695	0.1797177	0.240030615	0.6682376	0.262412	0.1440295	0.681819105	0.3100521	0.5704553	0.2203854	0.09822028	0.09430784	0.07478365	0.7474872	0.3278308	0.332542	0.4220968	0.6434155	0.5876198	0.5535184
IBA57-DT	0.4388819	0.5698021	0.08016735	0	0.146359695	0.3226006	1.01969	0.5798638	0.4490633	0.1806159	0.2195345	0.157421038	0.5865468	0.331142693	0.127191488	0.4846225	0.3267394	0.3107606	0.2564993	0.4253186	0.294220487	0.3604451	0.5815976	0.3771699	0.1254586	0.2092524	0.5872715	0.6963348	0.4266451	0.224322561	0.1457928	1.338704289	0.5149912	0.7906866	0.2336828	0.201132285	0.2515243	1.110652	0.4767567	1.991987	0.3060223	0.06066692	0.4961339	0.3989204	0.5395378	0.7159663	0.6379505	0.2200136	0.1181663
LENG8-AS1	1.838947	0.8535998	1.001942	0.608599231	0.263107352	1.822641	2.385904	2.23373	0.670978	0.6803007	0.9020618	1.07132711	3.024683	1.292623994	1.524327472	1.455182	2.032492	1.094492	0.8168105	3.920654	3.173479148	1.460489	1.232225	1.136506	1.981476	1.259011	1.89779	3.76152	0.9163794	0.592544347	1.692342	3.662967201	1.308632	2.342965	1.56032	1.536675635	2.406134	2.899814	2.418117	2.946608	0.9627258	0.7789963	3.199472	4.046661	2.540252	2.957876	1.19151	1.318378	1.383796
AF129075.2	0.3356635	0.3066693	0.5177559	0.079715768	0.137849696	0.3761867	0.3048892	0.2340634	0.2307015	0.2106175	0.3899088	0.127086758	0.3030541	0.240599773	0.342274323	0.7523809	0.5568652	0.3942376	0.2899023	0.4156484	0.395876012	0.3556533	0.9781802	0.3653893	0.5317373	0.3137279	0.4345982	0.7947701	0.4070567	0.310451446	0.3295579	0.235798337	0.3719912	0.3437135	0.9118242	0.60890646	0.507642	0.186799	0.6254429	0.1929769	0.03088166	0.3428369	0.7565591	0.5635881	0.1451905	0.402089	0.1404601	0.2072211	0.2671095
AC004492.1	0.5387806	0.656322	0.3001053	0.170604636	0.189656127	0.3406194	0.4567585	0.4383169	0.1763352	0.485429	0.7586072	0.237987937	0.6283165	0.228854411	0.512765683	0.06440868	0.2509014	0	0.1994265	0.8702166	0.169447738	0.4843717	0.3349542	0.4561621	0.8670506	0.3098901	0.3593608	1.265331	0.2680515	0.083052038	0.3274641	1.324697263	0.2341533	0.3678012	0.5719771	0.108596525	0.7061834	0.359802	0.3088959	0.5506689	0.264367	0.2358406	0.7619571	0.3159016	0.5826208	0.5378347	0.07515185	0.411809	0.2245797
AC093001.1	0.1343601	0	0.2486982	0	0	0.08339865	0	0.04216115	0	0	0	0.503618757	0	0	0	0.5637805	0.2111715	0.3098743	0.2685562	0.3385404	0	0.2329556	13.24999	0	0.8757053	25.52553	0.170799	0.726273	2.436544	0	0.03392131	0.169894628	0.06306417	0.8137019	0.04530874	0.643459047	0.1828801	0	1.525232	0.3707771	0.08900195	0	0.06413024	0.2320399	0.2092219	0.4707762	0	0.04265842	0.08248053
AC124312.3	0.1557317	1.132766	0.04157546	0.94736644	0.063252808	1.096766	0.9792961	0.6390348	0.6563207	1.540334	0.1593934	0.061229906	1.253255	0.206080064	0.87950101	0.6573228	0.4895216	0	0.02660454	0.01160915	0.05086174	0.6230996	0.08797291	0.01304023	1.122352	0.09301717	0.08883115	0.1743363	0.5229823	0.016619367	0.1058531	0.138852662	0.01405678	0.1103999	0.06059494	0.013038612	0.08152665	0.1199987	0.0618125	0.04132245	0	0	0.3716544	0.1034417	0.3730785	0.4197374	0.07519239	0.03803364	0.02451282
AC074135.1	0.06124711	0	0.3719864	0	0.016169694	0.2851251	0.075103	0.09609429	0.08118348	0.01330286	0	0.182613288	0.217732	0.021950617	0	0.04942217	0.7219577	0.02942791	0.08501347	0	0.097515684	1.168102	0	0	0.6860975	0.178339	2.173522	1.161915	1.825425	0	0.1546279	0	0.05390128	0.04031741	1.549025	0.083328461	2.480096	0.6748716	0.9085863	0.5809928	0.02535681	0	2.22904	2.005294	0.1192154	2.146	0.3459939	0	0.3603157
AC006064.2	0.2292444	0.06930084	0.1872032	0.100878925	0.163766012	0.3975867	0.1322852	0.2538885	0.09533021	0.05857863	0.2819559	0.195288827	0.2944807	0.144988023	0.086628447	0.3264429	0.3602994	0.1295847	0.06738362	0.2548303	0.085881299	0.1753532	0.3324566	0.9247877	0.2105687	0.4188314	0.2999872	0.2663357	0.1584995	0.626722679	0.2553366	0.120780433	0.07120565	0.63913	0.1364214	0.117418756	0.2294329	0.2296368	0.7479989	0.1860639	0.08932618	0.07083333	0.3700922	0.5045847	0.144364	0.6360459	0.1015714	0.1498484	0.5311781
AC026412.3	0.06239941	0.1099468	0.1443752	0.095265382	0.094136629	0.1798268	0.1165958	0.1118882	0.0945267	0.04646791	0.08472104	0.16706438	0.1267591	0.153350367	0.130892625	0.201408	0.1120824	0.01713232	0.04949309	0.1295807	0.056771623	2.349247	0.0187038	0.1261472	0.2178719	0.3576205	0.03777253	0.2594577	1.002853	0.04946788	0.1350317	0.187862613	0.03138021	0.03520795	0.2104224	0.077619383	0.2911989	0.1964482	0.3449741	0.3074927	0	0.0702363	0.1701903	0.1539482	0.0867559	0.3964305	0.04476233	0	0.03648146
AC145285.6	0.192417	0.1384396	0.3339004	0.102817284	0.060959431	0.2239408	0.267407	0.0905684	0.05101002	0.1170202	0.219449	0.147524686	0.1270356	0.193091262	0.035317195	0.1863206	0.3477813	0.6656559	0.06409982	0.7738526	0.122544076	0.21685	0.5248487	0.3351314	0.2612701	0.09960513	0.5095855	1.43013	0.4846349	0.266946555	0.255038	0.760330896	0.4402813	0.3039917	0.3082113	0.261788894	0.4321389	1.310676	0.6701777	0.5973631	0.7010277	0.06317007	1.05617	0.3876881	0.2808997	0.7130941	0.6884281	0.2443643	0.1870238
AP006621.2	0.5734907	0.2143446	0.8443917	0.111433662	0.220226677	0.566318	0.4262007	0.8179857	0.1842827	0.09059062	0.8918977	0.088826484	1.217952	0.44844183	0.669845312	0.9255345	2.048513	0.3005999	0.05789297	1.515729	0.885424095	1.175113	0.6016497	2.553865	0.4955392	1.484344	1.491184	5.365312	0.6127902	1.012610997	0.5264969	2.691892639	0.7952969	0.4804728	0.3516214	0.226982033	0.9934769	2.088991	1.345075	2.697599	0.518029	0.4792473	2.23959	2.851204	2.131079	2.740116	0.9162881	0.7448702	0.9601431
AC004223.4	0.312185	0.2750325	0.2579682	0.381291084	0.141290007	0.6920581	0	0.4198336	0	0.2324795	0.5086324	0.303936402	0.3170886	0.191803433	0.327428689	1.079621	0.2803747	0.4285661	0.1485687	0.8211723	0.189352743	0.3092976	0.6082395	0.2427369	0.6661207	0.05771547	0.5196852	0.5563157	0.4493091	0.061872101	0.1688913	1.127854698	0.5233186	0.1761458	0.3007845	0.825202751	0.3642179	0.3573937	0.4602425	0.461517	0.2954221	0.117131	0.212866	0.3209187	0.08680817	1.081825	0.1119732	0.07079756	0.4106636
ZNF433-AS1	0.3092017	0.5374263	0.8346432	0.671629032	0.222993531	0.3510814	0.5425267	0.7099394	0.4087384	0.4586438	0.3153694	0.599616467	0.541304	0.536962776	0.525998346	0.3367294	0.489918	0.8551531	0.6113262	0.5773668	0.837845703	1.172443	0.4878944	0.09577597	0.8226216	0.3123103	0.6204779	0.760424	1.101685	0.753305955	0.4982056	0.953602105	1.215308	0.4931284	0.4789573	0.492500913	0.4242819	0.9871104	0.6680158	0.6330122	0.3247136	0.521581	0.6299244	0.6077949	0.2201891	1.056969	0.3471361	0.09178441	0.01028789
CAMTA1-DT	0.3567828	0.73342	0.495299	0.457549301	0.188386675	0.4982818	0.6416631	0.5597782	0.2522231	0.4029645	0.3390883	0.425510963	0.4348644	0.409180658	0.851314593	0	0.7289743	1.508553	0.2377099	0.6915135	0.83315207	1.484629	0.4865916	0.3495411	0.7266772	0.738758	1.511811	1.743122	0.7188946	0.692967526	0.4503769	2.067733613	1.632754	0.5166943	0.3609414	0.271831494	1.165497	1.858447	5.062668	0.8614983	3.781403	0.04685241	2.724685	0.8728988	0.2777861	1.153947	1.478047	0.2831903	1.0586
AC139887.2	0.3948397	0.4831259	0.4132733	0.522429308	0.218408933	0.4668206	0.5533303	0.5309896	0.4153673	0.3593715	0.6969072	0.496525945	0.7638888	0.363878514	0.690198888	0.4551546	0.531911	0.2168136	0.1252694	0.920152	0.259443314	2.233031	0.4339518	0.5526078	0.7275999	0.7177972	3.196761	1.250857	0.6787658	0.260844919	0.48655	0.703327803	0.2426869	0.569333	0.2536139	0.22510853	2.008941	0.3578475	1.236957	1.426844	0.280229	0.25925	1.41343	2.042958	0.4940625	1.292238	0.7080975	0.4924813	0.4809182
AC138956.1	0.2056457	0	0.1019589	0	0.031023996	0.1367639	0.09606428	0.2304642	0.05192092	0.05104709	0.6701031	0.150159056	0.3879123	0.252693412	0.215687153	0.7111791	0.3693826	0	0.06524446	0.7402213	0.062366181	0.2037437	0.8629723	0.2558369	0.5983552	0.3801892	0.09336335	0.8550778	0.2959735	0.040757019	0.2225076	0.247650635	0.06894515	0.1160325	0.1486019	0.09592693	0.2399213	0.117713	0.757939	0.2026768	0.04865087	0.03857887	0.2804425	0.2536786	0.5718316	0.6730404	0.1106402	0.2331825	0.1502869
AC090425.3	0.2068771	0.3645141	0.683796	0.31583992	0.312097686	0.2293047	0.6281569	0.324582	0.3133909	0.2567638	0.2808815	0.453174635	0.3301989	0.38130982	0.542446731	0.7154377	0.3715945	0.3407999	0.06563515	1.202902	0.125479263	0.4611683	1.457235	0.4503956	0.3611629	0.3442192	0.8766092	0.4915417	0.2977458	0.16400429	0.33576	0.435983752	0.277432	0.2334547	0.348814	0.51467383	0.3620369	0.2960446	0.7624776	0.2038904	0	0.07761975	0.7758351	0.7655928	0.1725767	0.2389661	0.07420183	0.3284103	0.6954596
ZNF582-AS1	0.8649838	1.778102	0.6559003	1.242892881	0.237957249	0.8798005	1.735099	2.029986	1.079099	0.6757162	0.345414	1.461341739	1.439674	0.885729487	1.200732602	0.44577	1.907842	0.7823173	0.7264332	0.02817654	0.246892924	1.109038	0.8998298	0.01582497	1.362029	0.3386428	0.8547078	1.186279	0.3417426	0.726063177	0.7156947	0.053615086	0.3497012	0.07655755	0.7353495	0.126583991	2.394266	0.6116221	0.7688784	2.106167	1.348181	0.009545286	1.682655	0.4288998	0.1273357	0.3134597	0.3741237	0.02307785	0.1189901
AC103739.1	0	0.06421293	0.1806866	0	0.03298754	0.09694653	0.05107215	0.09802023	0.3312423	0.2713896	0.2375049	0.159662794	0.1586399	0.313467777	0.114669119	0.4033016	0	0.1200708	0.06937386	0.2119037	0.066313408	0.5957568	0.1638555	0.2040219	0.3817355	0.2021259	0.2316357	1.006611	0.262255	0	0.1577269	0.691227405	0.03665438	0.3701291	0.105338	0.101998255	0.4676947	0.06258159	1.61182	0	0.1034601	0.08204113	0.2981921	0.1798228	0.4256164	0.2525781	0.156857	0	0.06391951
PPP1R12A-AS1	0.1831353	0.5835157	0.1112279	0.557788534	0.130542529	0.1705108	0.7111252	0.7757965	0.6149594	0.2466171	0.1740527	0.319819288	0.2464657	0.321609798	0.621851271	0.09605536	0.2662433	0.2727769	0.1270996	0.1597281	0.136071668	1.738436	0.1777179	0.3737877	0.3978674	0.2725512	0.436504	0.1094627	1.206957	0.222311011	0.358324	0.106135986	0.08058524	0.5907111	0.1080741	0.129563646	0.2555006	0.1100693	1.027647	0.3000669	0.1288932	0.09018436	0.3496426	0.1976716	0.1158516	0.1604191	0.1321935	0.1308244	0.2295292
AC006538.1	0.2148576	0.4416715	1.361682	0.139766637	0.147975653	0.130465	0.3054662	0.3517597	0.3467072	0.09739206	0.1598101	0.795795627	0.3036277	0.10713563	0.188607188	0.0904566	0.176185	0.4667991	0.3423173	0.2353764	0.4561191	0.4373098	0.1960063	0.07118239	0.0507375	0.4231254	2.40471	0.5535078	0.2039136	0.855357392	0.7782854	0.393741072	0.6357743	0.2582731	0.456775	0.528717769	0.3814521	0.5801728	0.4097175	0.3544606	0.6652124	0.1594755	0.2452324	0.3629924	0.01818316	0.201425	1.372078	1.067726	0.5447878
AC015917.2	0.1802007	0.1234764	0.2432122	0.128386045	0.031716215	0.04660513	0.09820771	0.09424258	0.1592382	0.07827911	0.05708789	0.10233964	0.152526	0.43055267	0	0	0.1888122	1.616207	0.2001007	0.407474	0.573819469	0.2082897	0.535638	0.03269316	1.549655	0.3498049	0.8590186	0.1248795	0.453866	0.458330448	0.1516482	0.284823347	0	0.079081	0	0.261512768	0.04087908	0.5415275	0.9298206	0	0.2486819	0.03943965	0.1433499	0.1728925	0.05845905	0.2428438	0.1508118	0.04767706	0.06145608
AP003469.2	0	0.1415671	0.03983509	0	0.036363009	0	0.05629814	0.0540251	0.2434246	0.08974791	0.06545193	0.117333588	0.1049237	0.098726729	0.063201352	0.1667136	0.2705942	0.1985357	0.1147089	0.1001086	0.073098966	1.014928	0.4334931	0.2248985	0.09351039	1.336851	0.9848748	0.3937335	1.156362	0.191084069	0.2607997	0.145134791	0.08081013	0.7706719	0.05805841	0.187392143	1.499787	0.06898529	0.35535	0.475112	0.05702334	0	0.9039381	0.2477791	0.3351199	2.088175	0.1729075	0.9839215	0.2113803
AC245128.3	0.2375372	0	0.2289985	0.423090374	0.648019941	0.2764531	0.06472781	0.1242288	0.1049524	0.653512	0	0.20235338	0.1608456	3.91607224	0.544984918	0.2555681	0.0311111	0.3043507	0.2198075	0.01918303	0.126066399	0	0	0	0.3225359	0.1024681	0.1258159	0	0.6647533	0.109847793	2.148924	0.333732406	0.04645502	0.05212157	0.1335033	0.021545086	0.3772025	0.07931464	0.1532091	0.6145333	0.4261504	1.32571	0.4251629	0.4842954	0	0	0	0.1885411	0.04050515
AL158206.1	45.89635	0.6815394	118.5612	0.918009221	3.373895104	96.4655	10.06519	17.46152	1.531469	1.171823	4.196584	14.622511779	84.19578	30.246051186	1.631977905	171.3675	119.4702	20.78142	158.0737	294.4702	30.008892557	104.9731	30.81404	0.8038358	118.5617	106.7488	31.6335	76.33821	12.80413	1.045370859	7.352604	3.668254135	50.57522	9.850897	94.13056	55.072309788	20.61492	65.13931	14.07475	2.105363	7.923778	2.493549	121.0947	19.76911	122.864	143.2501	2.989144	1.279905	32.41022
AC093278.2	1.346586	0.3796961	1.171809	0.356587718	0.98787395	0.8598787	1.938604	1.449003	0.9161482	0.3520093	0.3397706	2.629263918	1.440361	2.067103294	1.629501248	0.1923189	1.432788	0.8932111	0.4168294	0.6986791	0.898073011	3.326474	0.3813053	0.1621502	0.9870333	1.202897	0.9404714	1.362619	3.25154	1.157269711	3.956248	0.609011279	0.4754302	0.3451559	0.7132891	0.810650116	0.6001411	1.39664	1.537228	1.43872	0.3848215	0.2582067	0.8958362	1.440608	0.521897	0.5219269	0.2393569	0.5675201	0.2377497
AC120349.1	0.6300633	0	0	0	0.221788568	0.1629527	0.4292234	0.08237871	0	0	0.09980258	0	0.05333	0.376351891	0.192741711	0	0.3300866	0.9081954	0.1166071	0.05088264	0.222925925	0	0.05508334	0.6858608	1.069401	0	0.4449658	0.7095327	0	0.509896318	0.3313944	0.663914468	2.526033	0.2073773	0.3541151	0.285739793	0.1429318	0	0.1354614	1.267808	0.08695049	0.2757978	0	1.662404	0.1021997	0.1415154	0.39548	0.1667006	0.05371959
AC093297.2	2.258916	3.434282	2.647285	2.77871369	1.304560886	1.451425	3.298932	3.608757	2.827864	1.722337	2.04625	2.465543686	3.035297	2.217919295	3.811415642	0.8829132	3.679738	2.193332	1.744103	6.476105	3.221930586	5.069065	3.770747	3.387476	2.316398	1.454054	1.838334	4.629039	1.353223	2.244307818	3.579217	1.183941235	2.83012	1.812265	2.648266	3.470291051	1.969699	1.61459	3.308553	3.368444	1.909387	2.062567	2.30237	2.201168	1.351131	1.807484	2.030822	2.577403	2.702371
TMEM51-AS1	2.608861	0.08145094	0.7551275	0.071317544	0.711332166	1.889884	0.4057431	0.4842476	0.06265611	0.06160162	0.1902715	0.337540638	3.272584	0.645756236	0.065070687	2.561206	3.454612	0.5009998	1.695106	2.162441	1.434387034	1.193192	1.321442	0.4245092	2.10675	0.464195	0.2518444	3.011078	0.1470696	0.228560768	0.3053682	1.841474312	3.266835	0.4639994	2.524641	0.887499747	1.038893	1.111343	0.8716085	0.3380991	0.2486539	0.3094568	0.9306742	0.5522332	3.401609	4.204322	0.2460888	0.1092476	1.997098
AL390728.6	4.147243	1.221386	5.471411	0.838167159	2.04549224	5.495141	2.273162	3.766148	1.34411	1.352461	3.410749	3.320371032	5.395233	6.371281093	1.308663622	9.723177	6.181971	4.933119	2.375192	12.44877	12.96655976	8.303127	12.67863	2.845827	6.421898	3.967638	11.40502	8.597444	6.604532	6.132786438	6.315217	4.720666313	9.063576	4.114592	5.469885	10.657589752	13.31159	24.61656	14.16409	4.959888	3.187998	7.552788	8.592886	7.148605	4.094057	5.877204	3.684693	4.772642	4.948324
AC139530.1	1.340598	1.170059	1.273635	0.3521687	0.427086029	0.627578	1.763268	1.10455	0.8206499	0.3773922	1.238521	1.148409167	1.148659	2.362050713	0.989738922	1.244941	1.388968	4.203026	0.7152139	3.03381	1.542214401	4.025406	3.079986	1.067993	1.830477	2.083829	3.800271	2.312213	3.206754	1.340343106	2.31624	3.353993802	3.647083	1.469159	1.502706	2.070507827	2.579063	3.330974	3.99971	4.753524	4.179693	0.7769631	2.091191	2.080241	0.510223	2.523226	2.406887	1.272136	2.643591
AC009996.1	0.1813965	0.1864437	0.1311569	0.145392772	0.335230194	0.2463006	0.07414456	0.1778774	0.04007372	0.2560954	0.3448004	0	0.2763686	0.390068851	0	1.82968	0.2138233	0.2614713	0.1258928	0.4834241	0.096271226	0.1965674	0.4043944	0.1234129	0.6465535	0.205407	0.02401997	0.3299841	0.07614632	0.188743069	0.1144909	0.382284594	0.1862469	0.2089652	0.3058514	0.123397583	0.1851766	0.2725606	0.409496	0.07821523	0.07509966	0.3275363	0.1623389	0.1957948	0.5737581	0.4277969	0.1992541	0.1799754	0.0695969
PSMD6-AS2	0.1145453	0.1982862	0.09066701	0.270598681	0.05729839	0.1871037	0.2661325	0.06621155	0.1385122	0.07332824	0.137513	0.154071995	0.3000464	0.155566954	0.132784599	0.4572859	0.1895041	0.03475992	0.08702804	0.1635869	0.102386174	0.7003274	0.2150403	0.06562593	0.2128351	0.5071254	0.2937752	0.4324131	0.2024574	0.092002	0.1369835	0.215988461	0.09903847	0.1825528	0.1524742	0.045932439	0.5579928	0.1690926	1.073212	0.0831833	0	0.06333468	0.3740756	0.2602891	0.4341822	0.4468452	0.1135234	0.4115253	0.08018568
CAPN10-DT	0.3257427	0.07609233	0.2012668	0.01582358	0.183724105	0.2929482	0.1089369	0.2032695	0.08504646	0.009647901	0.3166237	0.088293525	0.304541	0.350233069	0.135882906	0.3524604	0.6574087	0.3414815	0.04110401	0.8573471	0.314325554	0.7894048	0.5475559	0.6084442	0.2864925	0.3640692	0.6587718	0.7811136	0.5656053	0.27217537	0.5139926	0.936119399	0.6949671	0.5799306	0.424407	0.580166075	0.4484129	1.001149	0.7162524	0.8171927	0.2942404	0.1604109	0.7508849	0.5007615	0.2377676	0.7033668	0.6459177	0.5406102	0.5226379
AC011476.2	0.1514432	0	0.1482455	0	0.295252759	0.01807736	0	0.2010533	0.02058862	0.01012106	0.04428691	0.039695864	0.0946597	0.08350215	0	0.1128039	0.2014022	0.4925644	0.07761576	0.05644731	0.024730571	0	0.08555036	0.07608683	0.1265444	0.1959874	0.1974514	0.1089871	0.4890199	0.145455418	0.2352874	0.184130488	0.1913757	0.1073598	0.4321263	0.77345333	0.3964081	0.2333885	0.2103862	0	0.1736273	0.1988739	0.08340463	0.8382769	0.3174543	0.1569919	0.1462436	0	0.05959451
AC135050.5	0.2726793	0.2242131	0.1892717	0.349692376	0.201570273	0.5077642	0.4458232	0.5989524	0.4337261	0.1184518	0.05183118	0.418122454	0.8862798	0.42999763	0.500489525	1.364207	0.6428482	0.1572198	0	1.004159	0.115773685	1.181938	1.029845	0.5046066	0.7405059	0.8116305	0.3466308	1.729052	0.5952174	0.151318876	0.3442107	1.034386077	0.1599832	1.041088	0.1379288	0.296790503	1.039217	0.3277754	2.462255	0.4702997	0	0.107424	0.7158257	0.7456188	0.3715326	1.984343	0.2396186	0.1731476	0.58587
AP003392.1	0.5095923	0.4073777	0.2620128	0.423575755	0.44845394	0.7468405	0.6017334	0.2665101	0.5503816	0.2213667	0.7533855	0.530581138	2.329185	0.121756673	0.415702963	2.147407	1.112385	0.1088214	0.1257484	1.124866	0.240401953	0.5890257	0.8613223	0.3389962	1.845176	2.051713	0.5998104	2.266038	1.378569	0.432039983	0.5360605	0.954615066	0.06644045	1.528168	0.2864067	0.308140044	0.9248209	0.6239014	1.679929	0.6835981	0.3750675	0.2974187	0.337818	1.548264	0.9367979	2.327292	0.8885066	0.04494224	0.4344816
AL513550.1	1.753638	0.7246888	0.9516161	1.043312967	0.219554434	1.52895	2.423776	2.240821	0.670978	1.24869	0.7388316	0.89325387	1.505742	0.984856376	0.779792013	0.7585911	1.008699	0.4169493	0.8030088	0.7708813	0.287843914	1.912056	1.2992	0.590393	1.779723	1.637738	0.6224223	0.8644743	0.6374813	0.627031055	1.346456	1.371603516	0.5515612	2.130238	1.325986	0.787092762	0.5167535	0.5070713	2.052266	2.307397	0.3143595	0.593521	1.531648	2.055447	1.530749	1.169446	0.7376015	1.176675	0.5641541
AC019186.1	0.1630072	0	0.2200067	0	0.200830566	0.1686336	0.2220936	0.1278759	0	0.04720685	0.1549229	0.138862686	0.2483515	0.194736208	0.14959586	0.04384517	0.04269927	0	0.1206723	0.2632827	0.519069722	0.1884162	0.3705239	0.1774429	0.1106683	0.1757939	0.2014593	0.0564822	0	0.113072683	0.2057685	0.028627505	0.09563768	0.5007496	0.09161511	0.236561091	0.03697869	0.2721438	0.6308278	0.09371476	0.2699454	0.6065022	0.3241813	0.4300899	0.1057626	0.07322447	0.1023168	0.04312806	0.1111848
AC108010.1	0.7222677	0.7698591	0.4796764	1.686705004	0.395492894	1.120797	1.552649	0.9233559	0.8746353	1.46418	1.067807	0.888746281	2.418205	0.134221975	1.276587375	1.359913	1.219263	0.07711867	0.148524	0.8554903	0.28394359	2.713269	1.108534	1.135666	2.36099	2.354082	0.8784758	2.599993	0.875889	0.092780205	0.5234055	2.424157433	0.03138966	1.003729	0.8795299	0.189254215	3.222357	0.4019468	1.621866	0.692067	0.02214999	0.4215447	2.330181	1.98268	2.134838	2.199049	0.1343274	0.4883561	0.8758186
AL731569.1	0.09683772	0.09953215	0.03920982	0.093140759	0.040905413	0.04508109	0.2058251	0.06077383	0.1026873	0.05047953	0.1564596	0.123741276	0.1081947	0.242942653	0.186627929	0.0468848	0.3652757	0.2140308	0.005376587	1.018219	0.123345541	0.8478881	0.6197146	0.2160977	0.3221491	0.6015394	0.3693012	0.3674206	0.3008128	0.268692444	0.2261458	0.591834807	0.4261162	0.242234	0.1714413	0.173910694	0.4415556	0.5335193	0.6745608	0.5177603	0.4009162	0.03814993	0.7857527	0.5156527	0.0753965	0.3001533	0.3343086	0.2843941	0.5052944
AL031705.1	0.3907871	0.3124025	0.2009277	0.185613842	0.091707296	0.2021378	0.1419836	0.136251	0.03836971	0.1320338	0.2063367	0.14795731	0.4630796	0.155617644	0.119545079	0.1401503	0.238853	0.417255	0.2169713	0.5049468	1.751374053	0.1129254	0.3416459	0.09453213	0.4127072	0.5619219	0.1609902	0.2708164	0.1093626	0.090358669	0.0822169	0.228768182	0.993538	0.08574838	0.5856919	0.16541066	0.206853	0.3914561	0.5041073	0.1497787	0.03595313	0.08552968	1.554359	0.1562243	0.2535511	0.2633182	0.2452904	0.137858	0.133275
AC027097.2	0.2914663	0.3295337	0.4046242	0.404934134	0.353966696	0.4749044	0.4646259	0.6630837	0.4120967	0.354516	0.1939078	0.558662629	0.3034456	0.480515426	0.213988829	0.1881545	0.3664741	0.7422293	0.4288411	0.08473763	0.340313099	0.1895057	0.1375999	0.2062308	0.1187287	0.4149152	0.7950588	0.462045	0.1590566	0.374033899	0.7542483	0.191953617	0.1966565	0.1822716	0.2334337	0.1665503	0.5058183	0.277367	0.338387	0.6535129	0.229272	0.4593011	0.3304033	0.4614153	0.1418322	0.1276563	1.362966	0.4048562	0.2162002
GHRLOS	0.1210811	0.1777858	0.4302283	0.073941963	0.191797883	0.3355188	0.3676479	0.3256653	0.06114052	0.08265335	0.1150761	0.162087579	0.3425954	0.247970171	0.158741713	0.3629007	0.4893456	0.382305	0.3073197	0.4609753	1.505531274	1.859399	0.353859	0.2259495	0.7515789	0.2126572	0.7237841	0.6562922	0.5663605	0.455945339	0.4148624	0.145812991	1.491825	0.2391138	0.408308	1.459075507	0.2825241	0.9529802	0.9148395	0.3281659	0.1861919	1.135733	2.930887	1.170003	0.3703545	4.394003	1.259437	0.3706947	0.4689796
AC127024.6	0.2793677	0.2871409	0.1211964	0.074639528	0.147510321	0.1083789	0.285474	0.2191584	0.1234346	0.06067862	0	0.178490953	0.3192253	0.40049522	0.384574263	0.281788	0.3841928	0.6040356	0.310219	0.4061011	0.444800312	0.4238253	0.2198137	0.1140405	0.6638356	0.0451923	1.738672	0.5808076	0.3518175	0.484470221	0.3085719	0.551957193	0.3278147	0.1379255	0.23552	0.836193242	0.4277842	0.6996149	1.081136	0.3613765	0.1734908	0.1375737	0.4166953	0.5528278	0.2039173	0.7059081	0.3945472	0.05543583	1.107586
AL136295.6	0.8325837	0.4625673	0.5727051	0.336671915	0.760417948	0.5936133	0.8093927	0.6001877	0.3579229	0.09774975	0.5132704	0.575077235	0.7770943	0.612915936	0.578225132	0.6536795	1.202458	1.297422	0.3498214	1.133956	0.47769841	0.9753686	0.5901786	1.298236	0.6416405	2.154945	1.763971	2.081816	0.49119	0.811671689	1.022588	1.067005394	0.9241584	1.33314	0.4552909	1.445026952	1.255758	1.127039	1.741647	2.949594	2.422192	0.5318958	1.503649	2.655529	0.7445977	1.637535	1.412428	0.8215961	1.519497
LINC01096	0.03514198	0	0.2439269	0.05007462	0	0.1090648	0	0	0	0	0.1335965	0.019957849	0.02379598	0	0	0.01890476	0.05523205	0	0.1821064	0.07946387	1.889932127	0.1015495	0	0.06375683	0.06362258	0.03031889	0.7445432	0.2313581	0.8457723	0.048753649	0.0147869	0	0.3298895	0.1079543	0.03950177	1.708470773	0.3986034	0.3754895	0	0	0	0.1692098	2.152574	0.3203093	0.02280088	0.03157226	0.01470535	0.9669693	0.01198491
AC093249.2	0.06143771	0.1262943	0	0	0	0.04766873	0.2008979	0.04819667	0.05429075	0	0	0.104675192	0.1872082	0.264227137	0.056382949	0	0.1931212	0.4132729	0.03411121	0.5060817	0.130425541	0.3195648	0.4189534	0.3343927	0.6673771	0.2385254	0.780998	1.21343	0.2063218	0.213086487	0.07755453	0.356062012	0.2883681	0.6875289	0.4661536	1.136793831	0.3344961	0.6769718	0.4755203	0.3178914	0.5087145	0.04033973	1.319593	0.7957718	0.05979318	0.7865554	0.5013242	0.2925908	0.6285861
MIR4435-2HG	0.8274214	0.7483904	1.001548	0.70368391	0.594171574	0.554135	0.8145347	0.7461185	0.5787777	1.286387	1.139018	0.878483474	0.3998621	1.603205922	0.380472137	0.7253023	0.2244977	8.259165	0.2708029	0.3021711	1.560533925	2.398039	1.050796	4.253184	0.7166747	2.657818	1.946791	0.9108088	3.477723	7.510952724	2.585905	3.617826149	0.492609	2.589191	2.014832	0.519495113	0.8393293	5.604689	2.732433	6.549559	10.09937	2.758725	1.434216	3.419468	1.698703	0.9929885	32.66818	0.7687449	2.254516
AC092809.5	0.1007244	0.09202398	0.1553659	0.071762268	0.047274661	0.1215679	0.1463837	0.1580326	0.1186764	0.02916977	0.2127311	0.05720345	0.07957175	0.192528314	0.143791435	0.1625552	0.05276894	0.817353	0.01242752	0.2060689	0.166309817	0.05821248	0.3170102	0.1218271	0.1671595	0.3041514	0.2134019	0.1396045	0.09395983	0.124211866	0.1412747	0.283029297	0.2626482	0.02946858	0.0943504	0.09744958	0.09139859	0.470852	0.0866216	0.2702357	0.1297356	0.1322704	0.1068353	0.531517	0.08713624	0.2111499	0.07024776	0.124364	0.08015304
LINC00893	0.5217603	0.1604611	0.2043704	0.043905605	0.125817627	1.204918	0.2216622	0.4189794	0.05808689	0.06067862	0.3279861	0.076996097	1.089122	0.353378135	0.150813436	2.128328	1.27849	0.4421699	0.1322993	2.464476	0.375027714	0.3419095	0.7542627	0.2146645	0.2287165	0.1329185	0.6354096	0.5850782	0.1862563	0.119692643	0.4719335	1.333355415	0.8002535	0.9465473	0.7758305	0.044716216	0.4193963	0.452692	0.4557729	0.1275446	0.08844631	0.1348762	0.72554	0.5794345	0.359854	0.9855031	0.2939764	0.6652299	0.2395918
AC144548.1	0.2504269	0.06434869	0.05432058	0	0.280986891	0.04857575	0	0.1718981	0.02766188	0.06799084	0.3867614	0.080000173	0.3815406	0.067313679	0.028727887	0.2273368	0.1721963	0.06016235	0.01738013	0.5612151	0.166134014	0.1628226	0.5911269	0.2044532	0.4888043	0.3848512	0.2321254	0.5369093	0.946114	0.065142296	0.1580604	0.296866617	0.03673188	0.3915178	0.2639019	0.085178247	0.2343417	0.2508556	0.646091	0.10798	0	0.06166094	0.2614697	0.6532357	0.09139633	0.3796681	0.03929716	0.04969301	0.2562186
AP000786.1	0.3058139	0.2095486	0.1768925	0.054470155	0.161474293	0.1186385	0.1249993	0.5597782	0.04503983	0.04428182	0.09688237	0.086838972	0.724774	0.073067975	0.046775527	0.1233853	1.762356	0.09795797	0.08489641	0.1975753	0.108201568	0.1325561	0.05347161	0.1664481	0.6574698	0.9894081	0.1889764	0.6357894	0.2139567	0.565687776	0.1286791	0.026853683	0.08971176	0.4361705	1.804707	0.055475815	1.318122	0.1531687	0.920485	1.054896	0.4642348	0.33466	7.359083	1.723792	0.297628	0.7899043	0.1279694	0.1213673	0.1303694
AC025171.4	0.6646657	0.2325649	0.4908049	0.181359083	0.224012809	0.790017	0.4624298	0.7987666	0.07498035	0.1105777	0.2419283	0.168660028	0.8187454	0.750115688	0.337436061	0.3195212	0.8890584	2.147169	0.4396991	0.8222868	0.150107714	0.5149052	0.4005774	0.5234028	0.3456401	0.2013151	0.4044854	2.175671	0.2137115	0.824015826	1.053245	1.043112989	0.6139872	0.3537496	0.3099776	0.169315155	0.8276941	0.8216299	2.845855	1.658581	0.4449673	0.5014147	0.506243	0.8751547	0.3027922	0.09528973	1.544525	0.3367449	0.13022
LINC01564	2.380548	0	1.301327	0	0.442009726	2.395059	0.2138534	0.8208761	0.1387004	0.06818304	2.635423	0.668552687	1.966238	0.637537443	0.048015161	2.955289	4.481538	1.256925	4.909242	4.005525	0.16660365	0	8.891969	5.040349	2.308848	0.03385431	0.05542418	0.761412	0	0.254047282	1.717161	0	0.6139285	0.9299003	2.999343	2.676463048	0.07121339	0.6289118	0.8773881	0.2707131	2.859227	0.1374116	0.4370147	0.8659134	0.7637892	5.041298	0	0	0.3211786
AC087276.2	0.4854586	0.3326441	0.3744063	0.345870601	0.341772548	0.5022148	0.3968557	0.2538885	0.1429953	0.2811774	0.4613824	0.689254682	1.068349	0.579952094	0.148505908	0.5223086	0.508658	0.3110032	0.4492242	1.646596	0.343525195	0.1402825	0.08488252	1.0569	1.428205	0.1047079	0.5999743	1.513908	0.5434267	0.336746514	0.2042693	0.767310983	0.8544678	0.319565	0.1364214	0.616448471	0.6607668	0.6483863	0.8349755	0.5581917	0.4019678	0.6374999	0.7723663	0.5822131	0.6299522	2.180729	0.5078568	0.1284415	0.165562
ZNF674-AS1	1.417946	1.186425	0.8243065	1.294518094	1.211458683	2.288787	1.258174	1.352708	0.705205	2.377154	0.9751644	1.638887096	1.215862	1.705862939	0.993946185	3.035824	1.511838	0.9175192	1.202658	1.926537	1.437003253	1.383653	2.840583	1.528004	2.070459	1.632142	3.66085	1.622097	1.81857	0.860016242	1.879858	2.042223906	0.9698771	2.467171	0.7929248	0.418791681	0.746781	1.98424	1.893462	1.917139	1.038385	0.8234119	0.9352583	1.712513	0.818286	1.96848	2.128893	0.8596555	3.440949
CTBP1-AS	0.411503	0.07832458	0.1939475	0.024431673	0.140829463	0.4020562	0.1495102	0.1733641	0.08754139	0.05627528	0.2390023	0.194750808	0.7159615	0.426054359	0.153856095	0.9654174	0.6587291	0.2343328	0.09308165	0.8308038	0.137507319	0.3897659	0.6475624	0.1659056	0.3983697	0.2465458	0.4561014	0.633717	0.3006957	0.185011273	0.3511109	0.385432589	0.3621483	0.3360942	0.3404918	0.132707972	0.4563814	0.2671715	0.6979437	0.6571609	0.1135771	0.09506722	0.4819339	1.935686	0.6526473	1.232342	0.4352722	0.1209716	0.07406834
AC024145.1	0.1146309	0.03927346	0.1768164	0.08167009	0.060526816	0.4150563	0.2498911	0.4496283	0.2025921	0.04979562	0.2905221	0.097651825	0.2328629	0.273887053	0.245465895	0.03083306	0.09008169	0.4039028	0.06364492	0.1481177	0.121674408	0.1987487	0.08017291	0.1247824	0.1556496	0.1483474	0.1011938	0.1985987	0	0.344567724	0.1447017	0.0805264	0.1120915	0.2515286	0.2577044	0.103972415	0.07801312	0.03827571	0.1971619	0	0.126555	0.2508871	0.1367836	0.1374774	0.6321875	0.07724001	0.02398395	0	0.058641
PITPNA-AS1	4.808011	3.818656	5.056558	2.510752545	3.317621432	7.715298	5.091762	5.443378	4.007298	1.732587	3.323316	5.119814301	5.521722	6.540190384	3.911020914	3.659292	11.76436	3.622728	8.645493	3.494567	4.349523345	9.662412	10.54673	4.876951	10.75715	4.914121	5.72996	3.322498	8.898863	5.040635554	4.724387	4.317893909	8.430644	4.064136	4.099438	3.62752466	4.908205	4.706782	3.523997	4.61744	7.509827	3.08517	4.563659	4.71786	1.754742	17.45026	8.43642	11.10189	4.276357
LINC01876	0.2509574	0.03034589	0.02561678	0.015776251	0.678135684	0.755951	0.1086111	0.01158066	0	0.02565078	0.04209022	0.251512676	0.4648164	0.021162758	0.040642943	0.2620656	0.9512615	0.2127876	0.270475	1.230315	0.971494732	1.215759	1.765523	0.3535294	1.463256	0.4202929	0.8210018	0.01534536	0.08675594	0	0.06522158	0.917764117	0.3464442	0.01943516	0.04978089	0.08837137	0.6630726	0.7393737	0.05712881	0.5092178	0	0.6591101	1.444433	1.157867	0.6465174	0.01989399	0	0.6678829	0.4077976
AC022509.3	1.702925	0.7738203	1.949315	0.919530072	0.170369064	3.059802	0.8206169	0.8999824	0.4752084	0.6852423	0.2044382	1.67974537	3.149827	0.79662669	0.460620021	3.240084	2.282033	0.4134158	0.8360138	6.496962	1.217726116	3.294431	1.184759	0.8000325	4.259478	2.737362	0.5506855	2.422375	0.270891	0.671454611	0.7919763	0.661101271	0.4627505	2.90278	1.934343	0.487764053	0.439178	0.5027741	1.479908	1.174838	0.08905583	0.04707929	6.588023	0.7739346	3.524033	6.812269	0.0225031	0.2845616	1.632269
AP4B1-AS1	0.06831136	0.03510603	0.04939184	0.036501915	0.045086776	0.05300191	0.0279218	0.2545473	0	0.02967443	0.2921557	0.043644847	0.2515183	0.122412034	0.031345538	0.3169546	0.254989	0.1312885	0.05689136	0.3061762	0.271907918	0.1628539	0.3045785	0.1487218	0.3014551	0.1326058	0.1990029	1.011891	0.1290403	0.118463307	0.1724627	1.088720178	0.03005913	0.2473219	0.2591535	0.102233545	0.360297	0.1539637	0.5287215	0.1472738	0.09898516	0.1681985	0.22416	0.2703564	0.1662071	0.3912484	0.1071947	0.06777622	0.2358829
AL683813.2	0.2060545	0.9379173	0.2667552	0.45090387	0.124342696	0.3349763	0.5454465	1.123822	0.5722655	0.4006639	0.1958353	0.401220221	0.5929915	0.351660812	0.882473479	0.4354735	0.6554155	0.1885805	0.141644	0.7369385	0.343695933	0.8591259	0.4220501	0.08544852	0.8460243	0.3809451	0.6288569	0.7394808	0.2636106	0.081676093	0.3963556	0.367044827	0.5929557	0.3358715	0.7279424	0.256313707	0.5141852	0.5504194	0.9619648	0.4569293	0.1137444	0.2834741	0.6322502	1.426248	0.3533305	1.269418	0.2155615	0.1791286	0.5872843
SNHG25	1.011954	0.2189707	1.355539	0.569193525	0.899919082	1.23973	0.1741597	0.7520761	0.09413001	0.4164561	2.328488	0.907436021	0.3786814	1.068947672	0.097757486	1.89102	1.590471	7.370104	0.4731397	2.27105	5.427203805	0.8310983	4.023065	1.449436	3.615959	2.688129	1.071999	1.107295	3.308941	6.945699687	1.882511	3.984680897	5.812225	1.75301	4.849339	1.73910694	1.014919	3.841339	2.335979	2.572099	11.4662	4.266434	1.398178	2.682788	1.762393	1.722619	7.221066	2.536488	2.397671
DHDDS-AS1	0.2519062	0.1150735	0.09714039	0.179473497	0.059115667	0.08686703	0.1372866	0.2195727	0	0.07295199	0.1064058	0.190750256	0.3695799	0.12037569	0.359614496	0.3613704	0.1319722	0.1613807	0.09324161	0.2441213	0	0.1455862	0.3817307	0.2742146	0.5320724	0.3259997	0.2075526	0.9310488	0.09399536	0.11649265	0.1413281	0.501387202	0.4598081	0.2947972	0.5191234	0.060929014	0.2285829	0.504675	0.07221196	0.1930985	0.09270336	0.07351134	0.2671891	0.8056333	0.1634422	0.2263176	0.1405486	0.1332975	0.1431845
AC087741.1	1.809618	0.08319348	0.7557935	0.049429379	0.238113107	0.5696981	0.193779	0.5578656	0.04087176	0.08790226	0.7088283	0.098503402	1.268425	0.716934922	0.164481456	0.8910705	1.572004	1.155606	0.3370497	3.779124	0.822327688	1.613879	1.282833	0.2737685	1.789879	1.6049	1.711819	2.349878	0.6261555	0.28073167	0.8940272	1.258028478	1.577312	0.5518455	0.6774993	2.87263887	1.652562	1.552102	3.840895	0.5683813	0.2345728	0.4859039	1.221091	1.780604	0.9115366	2.23612	0.3302358	0.9682763	0.473219
AL513534.3	0.3935494	0.6498517	0.5149922	0.372319529	0.061318016	0.3103556	0.3480918	0.7591763	1.106017	0.1905758	0.2084765	0.703490269	0.8780977	0.416200914	0.568399084	0.02082407	0.4664361	0.23559	0.3080562	0.5939634	0.342402564	1.006733	0.6294622	0.2317582	0.1839649	0.04174627	1.305378	1.374831	3.499064	0.295368511	0.5945171	0.197149329	0.3936633	0.0594572	0.3045853	0.43537033	0.2370987	1.693221	1.198435	0.4673488	0.2457346	0.07624999	0.3233338	0.6128078	0.1381366	0.5216645	0.5426433	0.5018452	0.5082646
AC106739.1	0.3934591	0.9790901	0.3353948	1.372114629	0.524847912	0.7712334	0.4740067	0.4873593	0.731976	8.419986	0.1574508	0.740924684	0.5468749	0.831237631	0.646156477	2.038647	0.227829	2.427782	2.391506	0.2608892	0.21980808	0.07180896	0.369328	0.1352537	0.5061332	0.1875955	0.1316227	1.636009	0.5911191	0.143647114	0.7058005	1.636572377	0	0.2453723	0.3840787	0.067618424	0.3382387	0.2904136	0.05342675	0.2142988	0.137175	0.7070454	0.8401509	0.2086196	0.9673951	0.1395361	0.1559795	0.1314953	0.04237461
MSC-AS1	0.5325058	1.046209	0.5233586	0.694988555	0.547412586	1.308963	1.78364	1.046199	0.6746084	0.3787103	0.2732024	1.645919122	1.199008	1.2193945	1.055233262	0.8898114	0.336994	0.3894468	0.2930394	0.04795146	0.570227771	0.2001772	0.07168548	0.1718472	0.0479903	0.8568415	0.3694122	0.1347115	0.427287	0.323617473	1.635877	0.275592121	0.05529656	0.2016352	0.7786701	0.184648655	0.5067211	0.5617405	0.3221844	0.7396218	0.3550801	0.2104034	0.5229513	1.600549	0.4356985	0.1270125	0.1686013	2.749208	0.3712499
FMR1-IT1	0.215838	0.1774748	0.1997561	0.092265773	0.18234512	0.6028774	0.07057784	0.4740979	0	0.1500159	0.4102672	0.294189171	0.8769132	0.185652303	0.15846403	0.4179992	0.5427663	0.0829644	0	0.4183354	0.824760928	0.8232907	2.128497	0.5168951	0.1172288	0.6703745	0.5487479	1.480805	0.724833	0	0.5994083	1.137171282	0.2532679	1.079813	0.4367076	0	0.4112936	0.08648301	1.67056	0.4467161	0.142974	0.1133746	0.8241577	1.428883	0.7562181	1.338001	0	0	0.5741575
AC109460.1	0.09016129	0.04118665	0.09271496	0.064236455	0.052896123	0.1554555	0.0655161	0.1100241	0.03541021	0.03481426	0.07616868	0.068272588	0.3256089	0.114891727	0.073549611	0.09700522	0.2991549	0.1732822	0.0889938	0.3786247	0.212669522	0.3473843	0.725177	0.2071968	0.4216825	0.2463256	0.4244937	1.957769	0.3027821	0.125083786	0.1770426	0.506695209	0.07053117	0.3956725	0.1858026	0.272593442	0.5454232	0.6422446	0.878758	0.2764522	0.4479303	0.1315545	0.6455112	0.2883491	0.07799814	0.3645122	0.3898608	0.2067404	0.2972387
ZNF346-IT1	0.1987448	0.04085494	0.1149603	0.084958819	0.062964137	0.3084071	0.09748268	0.343005	0.1756251	0.1554024	0.1511105	0.101584113	0.4037332	0.142458031	0.218871795	0.3848959	0.1249455	0.03819703	0.04413854	0.2503836	0.084382699	0.1722933	0.3753061	0.0649036	0.2158898	0.3086422	0.4000212	0.206596	0.3003436	0.027572533	0.2759692	0.188480416	0.06996313	0.575646	0.1675511	0.064895534	0.08115458	0.119451	0.3589274	0.06855644	0.0329128	0.104396	0.2371528	0.2288215	0.1160549	0.3214014	0.1247487	0.06310011	0.162673
IGBP1-AS1	0.3824554	0	0.09481046	0	0.115395528	0.4239175	0.08932915	0.34289	0.0482807	0.1186704	0.3115608	0	0.6381889	0.430790983	0.100282588	0.4849664	0.4722918	0.0525033	0	1.032486	0.231974578	0.4262829	1.003086	0.2379	0.5564041	0.5656542	0.3183311	0.7667303	0.4587043	0.075799031	0.2758766	0.892364741	0.1282227	0.5035213	0.0921222	0.178402852	0.4090171	0.4925702	0.7047994	0.5654009	0.1357198	0.1076222	0.3259756	0.9042564	0.212696	0.8835573	0.3772383	0.08673355	0.1677003
GUSBP11	0.2916087	0.1022309	0.1255262	0.072474412	0.069228508	0.1192664	0.1589241	0.2269879	0.07191245	0.05106268	0.09882741	0.077028157	0.2341961	0.239807977	0.078832831	0.3575222	0.2771215	0.4561775	0.1255084	0.3220289	0.441495434	0.07054819	0.2774687	0.1131932	0.2977342	0.157973	0.3951194	0.2279337	0.1973759	0.078402814	0.1455302	0.247726253	0.3076954	0.08035475	0.1295899	0.063970814	0.2430714	0.2581419	0.3790852	0.08577404	0.05240924	0.1988902	0.2265804	0.1789305	0.1320014	0.3229143	0.2979685	0.02153111	0.22203
AC008114.1	0.1387025	0	0.04011496	0	0.073236974	0.05380873	0	0	0	0.03012615	0.1977353	0	0.2817623	0.049710179	0	0.1119233	0.3269944	0.5997918	0.1155148	0.06720799	0.294450167	0.1803632	0.2546476	0.1132393	0.3766695	0.3589983	0	0.2162726	0.1746729	0	0	0.328847564	0.08137788	0.8673908	0.8769947	0.113225229	0.1887905	0.5557597	1.163002	0	0.2871199	0.09107142	0.7447818	0.2495199	0.06749487	0.5140289	0.04353058	0.05504635	0.1064327
AL031667.3	0.4068959	0.09293719	0.4184205	0.144948824	0.238718993	0.3157053	0.03695908	0.4256023	0.07990272	0.1571159	0.1289053	0.269598549	0.2525644	0.356471318	0.207454818	0.510746	0.4973976	0.2172274	0.803254	0.5476681	0.431897707	0.1175803	1.826076	0.2460722	0.6752735	0.234034	1.580478	0.587458	0.4175259	0.188166755	0.256818	0.190558656	0.8753403	0.3868932	0.3811468	0.959562211	0.6769077	1.222777	1.45802	0.0779764	0.3743517	0.1781107	0.1618432	0.5855908	0.1760019	0.2132453	0.1418898	0.394737	0.4625626
AC120114.1	0.09243551	0.1727408	0.2138706	0.161648377	0.026622181	0.06519957	0.2198247	0.1450277	0.2970277	0.08030791	0.07986472	0.22907352	0.3328736	0.036140034	0.231355686	0.09493152	0.1056577	0.01615028	0.1866243	0.2768801	0.196230482	0.9761657	0.2027642	0.3750436	0.3423054	0.3914956	0.560816	0.9171947	0.1975396	0.081606562	0.1378992	0.548991702	0.08874438	0.9071874	0.1275176	0.137194021	0.2859448	0.1515171	1.018959	0.1739201	0.08349615	0.05517522	0.9626087	0.2055919	0.2289923	0.3850311	0.3903176	0.4001951	0.4900617
AL135818.2	0.4620464	0.2158648	0.2186692	0.089779177	0.243967425	0.3259054	0.3090408	0.2306604	0.3340614	0.07298648	0.3992103	0.178912918	0.383976	0.331189664	0.077096684	0.4067339	0.4291126	0.7669206	0.16325	1.119418	0.356681479	0.07282752	0.08813334	2.446237	0.02851735	0.1358974	0.5784555	0.2183177	0.03526493	0.815834108	0.6893003	0.088521929	0.1232211	1.050712	0.1416461	0.228591834	0.0857591	0.1683045	0.1625537	0.2173385	0.9738455	1.682367	0.2004866	0.453383	0.04087987	0.05660615	0.1054613	0.03334013	0.06446351
AL354892.2	1.726811	2.039199	1.700158	1.649107593	0.814784057	1.254291	2.402799	2.017563	2.077867	0.8299269	1.676089	2.50389294	3.17201	3.107564644	2.157941933	1.897419	5.485744	1.76531	2.89666	6.017283	3.82182435	4.140597	2.466859	1.27982	4.789217	2.75774	8.951762	3.933782	2.899512	0.611658681	2.550832	2.090589229	3.621417	2.370173	0.8672745	2.399363421	5.200874	4.269214	4.73947	2.661453	1.521094	0.7719602	6.313089	3.384059	1.78786	5.941539	11.57687	9.273603	5.225063
ABALON	0.1011478	0.2239186	0.3600439	0.232821986	0.131464795	0.277696	0.2417004	0.158697	0.2612689	0.1622348	0.02957891	0.424201305	0.2686958	0.234236037	0.157090065	0.2260227	0.2078869	0.02990729	0.1468772	0.2940658	0.247760552	0.6340357	0.2856924	0.211741	0.4331551	0.3121427	0.2555104	1.981552	0.3266129	0.23747442	0.3732235	0.229561597	0.05477933	10.35622	0.4722776	0.152434597	0.878997	0.2182299	0.1405154	1.315109	0.1546193	0.1839135	0.3899374	0.403113	0.3937615	0.6081518	0.3027926	0.2717317	0.8438182
GATA2-AS1	6.102893	0.1066559	6.414968	0.138620937	0.856115531	1.831665	0.7952759	1.760371	0.8825874	0.3493473	0.9985504	2.69615419	5.507076	2.863637304	0.261885583	2.177087	6.707134	0.8102021	3.298403	5.725735	1.445649721	6.780568	4.973714	0.9036659	4.191789	4.0371	0.8725363	4.361908	8.853535	1.205679373	1.342648	6.49228668	2.031934	0.8794687	2.67913	1.842402122	6.33821	3.417234	3.31302	0.492177	0.79478	0.1362681	8.55921	3.108146	5.819607	11.25726	0.2035431	0.06177343	7.956005
AC063943.2	0.3327301	0.256491	0.7698467	0	0.131764838	0.06454025	0	0.2610202	0	0.07226892	0.2371713	0.496031038	0.1689782	0.238497153	0.229016134	0.06712252	0.4575779	0.3197392	0.04618428	0.6448946	0.17658739	2.091234	0.305434	0.3621961	0.3388438	0.2152982	0.3084138	0.2161714	0.2793458	0.173102843	0.2100072	0.175303258	0.2928232	0.4380554	0.4207604	0.362151108	0	0.3332997	0.7511261	0.1434678	0.06887651	0.2184691	0.4962888	0.2992837	0.4047796	0.1681489	0.4176979	0.3301235	0.1276595
LINC02481	0.4146792	0.05014321	0.7525135	0.052137002	0.111625054	0.7065757	0.2392903	0.5102865	0.02874041	0.04238507	0.1545542	0.55412897	1.478304	0.664412992	0.074619937	0.3543008	2.939239	0.7969776	0.6229932	2.411183	0.241656109	2.438882	0.3923894	0.06195722	0.9936442	0.3788113	1.653777	0.8198604	0.4232372	0.180485776	0.369502	0.454094162	2.73827	1.530788	0.4387061	0.185848551	0.8521751	0.8470681	0.8810573	1.149949	0.09425605	0.2349053	2.095696	2.141432	1.614317	2.57502	0.1122807	0.1161687	0.4242697
AP002812.5	0.1871607	0.0427485	0.4811542	0.133344775	0.087843225	0.1290805	0.1020008	0.2610202	0.03675301	0.09033615	0.1185857	0.106292365	0.380201	0.089436432	0.076338711	0.1006838	0.1961048	0.4396414	0.2078293	0.1410707	0.088293695	0.144223	0.02181672	0	0.1976589	0.1614736	0.2863842	0.6268969	0	0.086551422	0.1575054	0.109564536	0.2196174	0.2737846	0.07012673	0.520592218	0.1698319	0.2916372	0.3219112	0	0	0	0.09925775	0.2693553	0.1214339	0.1120993	0.208849	0.03301235	0.1276595
AC137932.2	0.06532274	0.1119005	0.02518984	0.069809912	0.05748564	0.1520492	0.05340044	0.1366517	0.05772384	0.1702571	0.06208308	0.166941539	0.0663488	0.140467809	0.339707265	0.2635546	0.01711111	0.1255447	0.06044707	0.1055067	0.277346077	0.2076388	0.2626989	0.1185127	0.05913157	0.1831617	0.0576656	0.02263441	0.51186	0.196352931	0.08245871	0.068832309	0.07665079	0.1290009	0.1468536	0.071098784	0.07409334	0.2181152	0.02808833	0.6759866	0.3605888	0.1715625	0.1039287	0.1723522	0.2119141	0.2054054	0.5056909	0	0.1113892
AP005482.2	0.2791482	0.3347345	0.1883796	0.223742686	0.147394445	0.09024481	0.3613164	0.1824886	0.6783572	0.4042064	0.1547606	0.198167489	0.03544162	0.15006773	0.042696907	0	0.6032572	0.4023741	0.06457818	0.01127172	0.024691717	0.1411641	0	0.6710444	0.2053115	0.1505227	0.1232132	0.6770765	0.09765032	0.112954251	0.778165	0.03676824	0	0.8575288	0.1961125	0	0.06332565	2.1438	0.03000796	0.7221852	0.09630808	5.819378	0.1387893	0.3180448	0.04527936	0	0	0.3323537	0.09520141
AC022558.3	0.1721685	0	0.1244847	0.137996337	0.159088166	0.3005624	0.1407453	0.2363598	0.07607018	0.01869748	0.2045373	0.036666746	0.2623092	0.277668924	0.237005069	0.5904441	0.3382428	0.2895313	0.04779536	0.7508148	0.137060561	0.2238811	0.4741331	0.09370772	0.321442	0.4456171	1.025911	0.2237122	0.2529541	0	0.1086665	0.566932776	0.3282912	0.3116688	0.3628651	0.093696072	0.2636344	0.1724632	0.6107579	0.07423626	0.1069188	0.08478379	0.3081607	0.402641	0.2513399	0.6960582	0.0810504	0.1366558	0.1541315
AL033397.2	1.407564	0	0.8141798	0	0.25726663	1.932196	0.3097941	0.3397557	0.04783938	0.1411028	1.029043	0.276709924	1.044761	1.668608054	0.049682964	8.911712	0.3403452	0	0.4809244	2.255952	0.344781229	0.5162499	5.935104	2.062598	2.131763	0.4203628	0.1433733	0.5627569	0.318158	0.563296272	0.2733549	0.142614168	0.03176267	0.3207334	0.5476808	0.294620188	0.2579044	0.4880678	0.3491785	0.4668606	4.34816	0.3554616	0.2583968	0.5843419	0.8430073	3.027705	0.06796182	0.4297037	0.1661674
AC037198.1	0.2827979	0.04152378	0.1869478	3.06541386	0.31997464	1.724008	0.2642095	0.8557046	0.1071002	5.212236	0.4223569	0.688314362	0.5334455	0.810825247	0.704440714	1.499589	0.126991	0.427046	0.04486113	0.05872676	1.200697886	0.1751139	0.2754918	0.06596614	0.08228404	0.6796725	0.1283905	0.02099782	0.407014	0.560478509	1.631925	0.532127899	0.142217	0.4786936	0.9877059	0.197873832	0.6598654	1.214066	0.2084591	1.672291	0.1672581	22.09637	0.6748986	1.453547	0.1179549	0.1633315	0.07607459	0.06413313	0.06200106
AL161891.1	0.08623278	0.02626137	0.1921296	0.068263934	0.151773993	0.1883306	0.1514318	0.03006574	0.2201375	0.1276398	0.1760538	0.206776405	0.1427348	0.119042798	0.058620753	0.05154361	0.1305109	0.09821153	0.03901157	0.08666293	0.108481641	0.2491861	0.519347	0.3546178	0.4510122	0.4009209	2.087505	0.3187175	0.7883263	0.35003914	0.2741509	0.339905304	0.04871965	0.8241414	0.07539078	0.170334446	0.3521192	0.255942	0.5355928	0.1762711	0.0740467	0.2432566	0.4344561	0.229821	0.0559497	0.09038547	0.1082537	0.5830567	0.437868
AL162586.1	0.6853025	0.8669175	0.571732	0.661956618	0.368808627	1.625828	1.012715	1.044197	0.2911453	0.561041	0.688891	0.370485895	1.579536	1.246935717	0.822433255	1.839761	1.615617	0.9624904	0.3512225	0.3639909	0.517581019	2.113603	0.3387368	0.4088609	0.8678946	0.6139878	0.4746698	1.054862	0.5864147	0.859325551	1.472294	1.49979076	4.012994	1.093092	0.9888275	0.530735914	0.3139157	0.6864758	2.482073	1.954789	0.2728086	0.3115153	0.8020132	1.422497	1.154352	2.237795	0.4384248	0.5648682	0.6269915
AC010976.1	0.1477962	0.03314366	0.0901531	0.040205103	0.068106399	0.1667973	0.1449856	0.08010619	0.009498418	0.07937777	0.1174809	0.114458808	0.2756706	0.115569401	0.054254518	0.3469418	0.1013623	0.05164572	0.06863102	0.2213533	0.182548416	0.167728	0.4567019	0.231089	0.3648772	0.2017004	0.1622591	0.2122952	0.1398757	0.048464607	0.1322931	0.336957679	0.03468529	0.2193457	0.1676423	0.099443671	0.1207009	0.2853312	0.3535765	0.2224663	0.01780039	0.07763384	0.1988037	0.3828659	0.2039913	0.2426308	0.07084187	0.05119011	0.1787078
ALOX12-AS1	0.5477066	0.7569022	0.4099906	0.462361368	2.425368645	0.399961	0.8879601	0.6715772	0.6670151	0.603806	0.7611304	0.697910538	0.8414768	0.66641309	0.844780268	0.4159635	1.063367	0.610357	0.4446439	0.5129388	0.508079851	0.630421	1.574113	0.8767803	0.9186808	0.4467253	0.7459781	0.9233883	0.3709559	0.370347892	0.8075845	1.018469971	0.5508754	0.4847614	0.457862	0.420802251	1.647604	0.7192311	1.543679	0.7303168	0.4954313	0.4593487	0.9226621	1.05982	0.2418864	1.079247	0.69335	1.008288	0.8099518
AC018809.2	0.6196804	0.7404223	0.6631193	0.496685744	0.249490384	0.5409023	0.804196	0.6988076	0.4859896	0.6224995	0.5742238	0.613676455	0.6333478	0.516359126	0.909914307	0.4812876	0.5782775	0.4466145	0.5719941	0.8032084	0.665978809	0.2753178	0.6988654	0.408951	0.809869	0.7017042	1.353927	0.9219542	0.4422183	0.445971123	0.4986779	0.432595066	0.6862414	0.4436128	0.3330424	1.273070557	0.5587913	1.520816	0.7693983	0.3206354	0.3399325	0.3509335	0.6377629	0.8639537	0.3392399	1.043875	0.4521692	0.190596	1.038195
AC006270.1	0.1239037	0.1273512	0.07166983	0	0.163557469	0	0.05064477	0.1944	0	0.1076474	0	0.316653406	0	0	0	0	0.09736864	0.4762643	0.10319	0.06003726	1.052135745	0.5370649	0.1949812	0.9441347	0.378541	0.6013035	0.1312556	0.1609979	0.2080483	0.257843565	0.07820352	0.065280293	0.3271289	0.08156262	0.1566848	0.573153375	0.1686476	0.3102895	0.3196663	0.1068505	0.3077829	0.1627092	0.2956967	0.356636	0.1205871	0.3756967	0.1166583	0	0.1267692
SEMA6A-AS1	0.1517809	0.0322767	0.1150416	0.06712017	0.060797821	0.227408	0.1968146	0.1067516	0.06474973	0.1409614	0.09948508	0.187260922	0.3987026	0.150061836	0.067244987	0.2365067	0.2632292	0.1710023	0.1104243	0.4412707	0.19999505	0.2631599	0.4173016	0.02848662	0.3908662	0.0745058	0.4380058	0.4842116	0.2197046	0.058088476	0.1915972	0.09375533	0.1412535	0.05512468	0.1500201	0.569661517	0.2849542	0.1258268	0.283564	0.09026961	0.02600216	0.3161585	0.4496597	0.3766172	0.3769358	0.5854205	0.072274	0.1578618	0.1338717
AC100812.1	0.3318696	0	0.2067304	0.054564069	0.080876349	0.2773005	0	0.1602124	0.09023497	0.1108954	0.09704941	0.043494347	0.05185883	0.182984885	0.046856175	0	0.08024519	0.9812686	0.2551283	0.3463529	0.108388122	0.2655693	0.6695475	0.1111567	0.20798	0.1651857	0.5408636	0.1592214	0.04286512	0.318747994	0.2900272	0.053799965	0.1797329	0.3024848	0.08608661	0.277857316	0.03474722	0.3580099	1.053797	0.3522382	0.7186908	0	0.2436949	0.1836983	0.04969019	0.1032086	0.3204751	0.5268315	0.2089507
AC107032.2	0.345229	0	0.2218794	0.245962383	0.081016031	0.5357175	0.2508622	0.3611004	0.06779311	0.1333043	0.1458255	0.0653542	0.1558452	0.604893039	0.140811302	0	0.1205757	0.4423335	0.3407586	0.3717333	0.244294472	1.463154	0.6036335	0.4175577	0.2083392	0.347489	0.9752358	0.2392446	0.3220437	0.319298508	0.3873708	0.363776969	0.3150758	1.010024	0.6467647	0.542757554	0.2088434	0.1536978	1.781353	0.1323175	0.2540937	0.0503724	0.09154342	0.2760233	0.07466402	0.3101607	0.2889258	0.8525054	0.1962296
AC068533.3	0.1465989	0.07533894	0.04239874	0.078334554	0.116109609	0.1137442	0.05992129	0.1150039	0	0.03184126	0.1393284	0.06244238	0.07445079	0.210160858	0	0	0.05760174	0.2113128	0.08139408	0.2131025	0.077803355	0.3812629	0.1153478	0.1994768	0.1990568	0.1422886	0.1164731	0.3428777	0.1230781	0	0.09252793	0.231712723	0.4300539	0.3377581	0.1235897	0.319123254	0.1496539	0	0.09455477	0.1264221	0	0.09625618	0.349859	0.1582351	0.1426748	0.04939027	0.09201762	0	0.1499894
AC005586.1	0.4105785	0.6330038	0.5937293	0.329086586	0.270989498	1.154789	1.132793	0.2415681	0.8616892	0.445888	0.877986	0.699527802	1.198955	0.515021582	0.518097736	0.4969626	0.5243056	0	0.3419398	1.019593	0.544758325	1.156784	1.749875	0.335204	1.56796	0.8302226	1.386373	1.787216	0.4739679	0.178002923	0.4211063	1.270872668	0.2107786	0.202705	1.600883	0.558603962	1.15262	0.565512	3.64126	0.2655522	0	0.235886	3.245746	1.218712	0.6992796	2.17865	0.4832121	9.165647	0.7876391
AC092115.4	0.05002192	0.05141373	0.08680282	0.427664324	0.132061605	0.1164341	0.1635689	0.1177236	0.2210147	0.173836	0.2377055	0.213063525	0.1270191	0.071710293	0.183625549	0	0.0786186	0.5287579	0	0.04847603	0	0.1734574	0.9708439	0.5717437	1.052782	3.042541	0.4504151	0.3379868	0.1679849	1.492037343	0.3472923	0.079064138	0.02934827	0.09878446	0.3795372	0.163335044	0.2042573	0.3507529	1.806763	0.603922	1.20115	0	1.014709	0.2879595	0.1460489	1.112282	0.1569895	1.151417	0.6909138
AC108673.3	2.121527	4.088543	2.300922	1.700444417	1.913671212	1.646065	4.263534	4.160739	1.171708	1.459185	2.268349	1.430769272	1.705923	5.259040211	4.137330276	1.569265	2.014513	5.351575	2.061335	3.812097	1.782741946	0.8429514	2.921226	1.250928	1.560367	1.830356	2.247409	1.33239	1.187428	1.53295055	3.235992	0.884888985	3.319246	1.338357	0.9687956	2.982611663	1.082869	3.09919	1.824484	2.744304	2.342213	0.6964925	1.582198	2.480749	0.6022155	0.6551951	2.607807	1.122617	1.673165
AC005899.8	0.2769921	0.1552905	0.2621799	0.161465102	0.132959983	0.07815078	0.3293633	0.2765571	0.2225182	0.131264	0.09572901	0.042902587	0.2301897	0.433188707	0.277312053	0.2438328	0.3561904	0.967918	0.05592382	0.8052957	0.106913454	0.1746374	0.07925256	0	0.06838345	0	0.3201029	0	0.1691277	0.279476699	0.4450153	0.212271973	0.1772875	0.06630431	0.08491536	0	0.06854894	0.1008968	0.2598648	0.1737229	0.04170074	0.0992028	0	0.3261582	0.04901413	0.06786962	0.2845034	0.07994827	0
UBL7-AS1	1.523943	0.2669906	2.494236	0.592227555	0.658361855	1.370518	0.8494105	0.991724	0.8569684	0.3987047	0.5925122	1.150692554	1.653417	1.266126992	0.492674864	1.10395	1.891628	1.447802	1.95184	1.401326	0.753646064	2.311954	1.171826	1.036813	2.269131	2.353171	1.80699	1.512138	1.512061	1.117171331	0.929067	1.277355906	0.8433081	2.92972	1.722739	0.942440018	1.319988	0.7632758	1.831819	0.8960446	0.6309249	0.909649	1.260515	1.009374	1.264049	2.567139	1.31526	1.704441	1.727509
AC009113.1	1.127305	2.329802	0.9325292	1.049291838	0.3008172	1.260265	2.566485	2.168081	2.045892	0.6582003	0.5068974	1.559244751	2.203841	1.259846812	2.781066437	0.4303754	1.809869	0.6523046	0.4845663	2.772281	1.119374669	4.003651	1.182657	1.068797	1.119216	1.968705	2.08021	1.21594	0.9159065	1.151940491	2.249304	1.820125725	1.699725	1.811304	1.338694	0.587105798	1.237416	1.493505	2.939674	2.007023	1.204423	0.3342765	7.318827	1.404318	0.5544636	1.331334	1.613001	1.837665	3.84459
LINC01473	0.4697231	0.1679279	0.1890106	0.371035669	0.17253621	0.6021383	0.3506015	0.3684885	0.07218798	0.2395341	0.1940988	0.295761561	0.5393318	0.409886142	0.131197289	1.005264	0.4975202	0.2158791	0.3741882	0.3067697	0.498585361	0.2124555	0.8570208	0.02223135	0.5546134	1.836865	0.281249	0.2972133	0.0685842	0.212498662	0.1933515	0.17215989	0.4553233	0.1478815	0.3615638	0.222285853	0.1528878	0.5319004	0.3424839	0.1408953	0.2198348	0.2011422	0.1705864	0.6907055	0.3378933	1.389876	0.1794661	0.1296816	0.1253704
AC004477.3	0.7026808	0.5674682	0.5225824	0.482753288	0.477033378	0.5062581	0.8206169	0.2756196	0.8870557	0.5886855	0.1431068	0.555843013	0.5862685	0.46769696	0.921240041	0.1620042	0.3155404	1.109332	0.6409439	1.31329	0.266377588	1.522898	1.763974	0.3551364	0.4770615	0.6170664	0.9038838	0.5217424	1.011326	0.487426311	1.108767	0.793321525	0.4417164	1.057273	1.438668	1.283794987	0.2732663	0.7038838	0.9711897	0.7791032	0.4571532	1.054576	0.7186934	0.5778712	0.2930879	0.7102153	1.228669	1.035804	0.7959604
AL513190.1	0.7739292	0.1674659	0.1884907	0.043531169	0.107538474	0.3792516	0.06659752	0.2875889	0.1079841	0.01769445	0.5806945	0.104099263	0.3930428	0.262773342	0.074763635	0.3615568	0.704215	1.252568	0.2487726	0.3552686	0.129707931	0.2471828	0.6837305	0.4434038	0.3871613	0.131785	0.1726002	0.2540534	0.2393843	0.197786467	0.282802	0.343372544	0.2867815	0.2681357	0.1030197	0.133004602	0.1386065	0.1224086	0.6305386	0.2810154	0.2023662	0.2139615	0.4374441	0.6741499	0.8721415	0.3842522	0.02556748	0.2263185	0.2292134
AC008735.2	1.029328	0.3255287	0.7633284	0.282060249	1.254232143	1.433461	0.6904299	0.8696019	0.3265187	0.2751629	1.906389	1.573859622	2.144608	0.756728935	0.290658623	4.940984	3.235555	0.2536256	0.1172307	9.82171	5.546921536	3.294764	8.888153	2.269698	4.300478	2.425079	3.914271	9.657349	2.570379	1.354789452	2.698649	5.92375021	2.013051	2.015367	2.047051	2.298142504	3.01762	6.292294	2.519438	2.822301	0.08741546	2.495454	3.46429	6.989048	2.722774	9.176554	2.087373	2.807168	3.564453
AC087071.2	0.2317537	0.2117352	0.08936916	0.165115617	0.108772828	0.1198765	0.2947085	0.08080276	0.04550981	0.08948777	0.4405199	0.263235353	0.2092391	0.110745635	0.236318098	0.1662304	0.08094297	0	0.1715646	0.09981847	0.054665314	0.1339393	0.2161183	0.3083391	0.2097885	0.3332441	0.409175	0.5085854	0.08647573	0.107173238	0.1300219	0.054267791	0.03021596	0.3390168	0.2605056	0.08408204	0.4205925	0.257945	0.39861	0.1776506	0.08528709	0.1352609	0.6759885	0.07411826	0.2004891	0.2776163	0.03232619	0	0.1844217
AC026356.1	0.338247	0.1121479	0.5806471	0.90953518	0.345676361	0.7449952	0.6243824	0.7532461	0.5592307	0.4360633	0.2281412	0.855143097	0.6206245	0.500545241	0.280377404	0.5634928	0.514468	0.3564963	0.5209941	0.1797578	0.833877666	0.1324259	1.041672	0.2494269	1.377848	0.8895923	0.5316964	0.952747	0.2198535	0.726598227	0.9641451	0.091979307	0.2816742	0.5889699	0.3679457	0.237519887	0.4009886	1.530182	0.4504068	1.3926	0.5240096	1.303892	0.7811885	0.8165571	0.9344832	0.5440573	1.082105	0.5542766	1.216826
LINC00653	0.4425591	0.8306375	0.3227704	0.411269136	0.121918862	0.4478816	0.8651403	0.8000209	0.2890568	0.4764395	0.3291734	0.245874477	0.4299666	0.662027186	0.741661086	0.2329008	1.164311	0.9984839	0.05341652	1.249352	0.102120063	1.367823	0.9891379	0.65979	0.6401118	0.3610686	1.13128	1.060096	0.2100085	0.333683193	0.874416	1.003636783	0.8354056	0.7979781	0.3082113	0.429333786	1.244036	0.6360632	3.251603	1.161539	0.1911894	0.1642422	2.20418	0.9276822	0.2247198	1.426188	0.4589521	0.9469117	0.3838909
LINC-PINT	0.9411876	0.8494027	0.7777327	1.303736824	0.761891626	2.636044	1.999924	2.006647	0.4115035	1.817751	0.7667226	1.044827663	1.329033	2.378844031	1.089470919	4.519791	1.417398	1.934936	0.9868604	0.3909004	0.918958429	0.7164196	0.6743226	0.3105742	1.282428	0.8530385	1.063039	1.418122	0.4845705	0.696091964	1.639312	0.867353153	0.6195443	0.6130835	0.6192897	0.27484181	0.8882667	0.9066638	1.023746	1.244341	0.8526347	2.278127	0.6261043	1.198779	1.34048	0.6938485	0.3828667	0.7704782	0.3959187
AC234582.1	0.5897018	0.2482859	0.5095986	0.334087102	0.105040939	1.157637	0.5227298	0.7022745	0.3390306	0.6543042	0.1890694	0.18157429	0.6783453	0.712973735	0.378176994	1.318616	0.8709914	0.4369565	0.2603517	0.6472155	0.648560404	0.2094141	0.931712	0.1237446	0.8778939	0.5884541	0.218266	1.432789	0.3459652	0.44355527	0.4574005	0.628870998	0.133391	0.6267093	0.3713621	0.378920581	1.363545	0.6262964	0.6232267	1.372445	0.2117854	0.2145903	0.7290968	0.6748532	1.078687	0.8808721	0.767049	0.6090493	0.4652261
LINC02577	0.01672105	0	0.3191756	0	0.013243445	0.01297365	0	0	0	0.007263618	0.08740475	0.014244337	0.008491847	0.593280185	0	0	0	0.3213641	0	0.02025537	0.044371196	0.007247798	0.1973483	0.5278533	0	0.04868826	0.3188377	0.03476319	0.02807654	0.371162731	0.6490539	0.048453385	0	4.771551	0.01409662	0.004549894	0.0512085	0.04187419	2.005992	2.609964	0.4430498	0.148216	0.08978595	0.07219311	0.5532979	0.005633447	0.3883341	0.03981613	0.1625238
AC021739.2	0.2457508	0.03157358	0.2487627	0.131316017	0.17842016	0.3575155	0.2008979	0.1204917	0.05429075	0.1467869	0.02919536	0.41870077	0.4680206	0.22018928	0.084574423	0.4461837	0.2414015	0.05903898	0.1193892	0.2083866	0.097819156	0.3994559	0.273931	0.0501589	0.1876998	0.1590169	0.2115203	0.3352898	0.1547413	0.063925946	0.2326636	0.178031006	0.126161	0.1819929	0.1035897	0.451374021	0.125436	0.3384859	0.634027	0.1059638	0	0.02016986	0.2932428	0.3094668	0.08968976	0.2276871	0.1349719	0.1219128	0.04714396
AL020997.2	0.2414101	0	0	0.171995435	0.339915088	0.9989708	0.3946989	0.1262543	0	0.209737	0.1529583	0.274203493	0.4086701	0.461440144	0.147698811	1.168807	0	0.9279388	0.1787131	0.3119327	0.683316421	0.1395201	0.2532636	0	0.2185297	0	0.2557344	0.1672978	0.2702367	0	0.3047387	0.169586848	0.4721244	0.5297138	0.4070399	0.350341833	0.3285879	0.4836469	0.2076094	0.277579	0.2665221	0.8453804	0.5761265	0.3474293	0.1566321	0.2168877	0.1010193	0.1277434	0.2469933
AC005306.1	0.2850447	0	0.2381585	0.03384723	0.100338571	0.319457	0.07767337	0.1739204	0.02798732	0.02751629	0.3010089	0.161882704	0.289522	0.181614944	0.029065862	0.5878067	0.5226665	0.9130521	0.07033841	0.3069284	0.235323944	0.3843891	0.1993605	0.05171463	0.3225359	0.3893788	0.3355089	0.674917	0.1595408	0.197726028	0.4397798	0.300359166	0.7246983	0.2918808	0.3738092	0.379193513	0.1939898	0.4124361	0.653692	0.2731259	0.07867392	0.1663636	0.7558451	0.729292	0.1541193	0.9176554	0.3975948	0.3268046	0.291637
ACVR2B-AS1	0.6470853	0.6892749	0.9799718	0.628668256	0.09318292	0.9311027	1.182999	1.172154	0.6549833	0.7206219	0.2236339	0.681532401	0.8962491	0.573454418	1.500812392	0.6360773	1.756659	0.2374226	0.8165278	2.132098	0.499524122	0.8975406	0.3641147	0.03842128	1.661416	1.04296	1.888188	1.008971	0.3062038	0.106094551	0.2896047	0.471097036	0.5867323	0.6892803	0.3074766	0.992426408	0.7526494	0.8367584	0.9409646	0.4464203	0.3312202	0.1699493	3.088545	0.7111466	0.4007592	1.466599	0.1181569	0.3922134	0.9870575
AC090589.3	0.9028346	0.159078	0.4476243	0.2205377	0.572052221	0.8405974	0.3795711	0.8903789	0.09117819	0.1568764	0.9806386	0.439489919	1.17902	1.294283331	0.520805563	2.41454	1.662222	0.7436443	0.315083	1.999847	1.91661923	1.744245	1.840206	1.600541	1.716258	0.6342669	1.311641	2.922757	0.9962034	0.536799757	0.7814902	1.386239529	0.6659093	1.426351	0.7828782	0.477294971	1.509749	1.39533	2.861682	1.423681	0.3844605	0.812979	1.846817	1.744814	1.004192	2.155274	1.03624	0.4504403	0.9764986
AC005180.2	8.90497	116.8735	0.6705338	90.042364456	2.253600744	5.600991	47.8995	80.31572	78.69068	40.3312	10.46649	13.107122138	12.33631	12.992578012	89.605346985	2.29602	1.739122	1.519046	2.164909	0.2042549	0.167789441	0.2740751	0.1934778	0	0.1073206	1.500191	0.3070026	0.02738683	0.6193324	0.073101556	10.11024	0.166569288	0.2164044	0.06937177	1.199392	0.14337833	2.97639	0.5278234	0.5437741	10.36032	0.2181498	0	0.8173752	5.990786	0.05128169	0.3905522	0.4299613	0	0.1886877
AC093865.1	0.547122	0	0.2769137	0.146176259	0.108333215	1.114325	0.1677242	0.1073016	0	0	0.6499845	0.524342938	0.9377705	0.196085419	0	0.7726066	0.1612317	0.1971602	1.063198	0.4307985	0.21777752	2.252944	0.3587414	0.1861169	0.5571751	0	0.1811206	0.1421838	0.114835	0	0.08633091	0.036032309	0.4413763	0.3601564	0.5189054	0.446625154	0.6516107	0.2740293	1.499774	0	0	0.1796189	0.1632137	0.3936998	0.7321557	1.474636	0	0	0.2798877
[truncated: 939 more rows]
[truncated: 381 more columns]
