# Supplementary material for: Predictive role of ferroptosis-related long non-coding RNAs in bladder cancer and their association with immune microenvironment and immunotherapy response
Source: World J Surg Oncol. 2022 Feb 24;20:47. doi: 10.1186/s12957-022-02514-4 (PMC8867683; doi:10.1186/s12957-022-02514-4)
Supplement: Supplementary file 2 — Additional file 2: Table S1. The expression matrix of TCGA cohort. Table S2. The downloaded clinical files of TCGA cohort. Table S3. The expression matrix of GEO cohort. Table S4. The downloaded clinical files of GEO cohort. Table S5. The Genome Reference file discriminating lncRNAs and mRNAs. Table S6. The expression matrix of lncRNAs during TCGA cohort. Table S7. The expression matrix of mRNAs during TCGA cohort. Table S8. The expression matrix of lncRNAs during GEO cohort. Table S9. The expression matrix of mRNAs during GEO cohort. Table S10. The detailed list of ferroptosis-related genes. Table S11. The expression matrix of ferroptosis-related genes during TCGA cohort. Table S12. The co-expression analysis results between lncRNAs and mRNAs. Table S13. The expression matrix of ferroptosis lncRNAs. Table S14. Detailed list of 59 differentially expressed ferroptosis genes between bladder cancer and normal tissues. Table S15. Detailed list of 538 differentially expressed ferroptosis lncRNAs between bladder cancer and normal tissues. Table S16. Detailed expression matrix of differentially expressed ferroptosis genes between bladder cancer and normal tissues. Table S17. Detailed expression matrix of differentially expressed ferroptosis lncRNAs between bladder cancer and normal tissues. Table S18. The merged document including both ferroptosis lncRNA expression and clinical information. Table S19. Detailed expression matrix of prognostic ferroptosis lncRNAs. Table S20. Detailed ferroptosis lncRNAs included in risk signature. Table S21. Detailed risk results depending on lncRNA risk signature in TCGA cohort. Table S22. Detailed risk results depending on lncRNA risk signature in GEO cohort. Table S23. The significantly enriched biological activities during high risk group. Table S24. The significantly enriched biological activities during low risk group. Table 25. The infiltration levels of various immune cells from http://timer.comp-genomics.org. Table S26. The detailed [file 12957_2022_2514_MOESM2_ESM.zip › Supplementary table/s-table14.xls]

gene	conMean	treatMean	logFC	pValue	fdr
FLT3	0.349922714736842	0.126409942107056	-1.46892638257624	0.000488947858376112	0.00132714418702088
TFRC	12.7035992631579	32.3029869416058	1.34643026364342	9.2098100430006e-05	0.000296130815228789
TFR2	0.190288216105263	1.12498910698783	2.56365290387495	2.01130384550188e-07	1.50129465610676e-06
SLC38A1	10.6459897368421	21.4723900678832	1.01217270435555	4.67313095874972e-06	2.17040971195265e-05
HMOX1	13.4397871578947	31.3946774574209	1.22400969968872	0.0239257242210613	0.039686320334935
ALOXE3	0.149447413736842	0.505047811291971	1.75678203907931	0.00215220381204585	0.00483667308298476
BID	5.61025126315789	14.2534679391727	1.34517568625516	7.38979125443529e-10	2.20638053168139e-08
ZEB1	12.7740956315789	2.17744292554745	-2.55251434724877	1.97084927520833e-07	1.50129465610676e-06
CDKN2A	0.859437035263158	15.6780544583942	4.18921078379656	0.00248682321346027	0.00535820671766182
CDO1	2.30900739473684	0.679596546545012	-1.76452236702037	6.22324035559928e-09	1.18241566756386e-07
MYB	0.38284347	1.6009896803236	2.06413745335541	0.000110997606302576	0.000341154407606447
CHAC1	0.605151510526316	3.11028368053528	2.36167787337293	3.57820138944571e-09	7.47844090394153e-08
LINC00472	0.19409268	0.0674251409756691	-1.52538717132943	3.45419454802021e-09	7.47844090394153e-08
PRKAA2	1.83378817368421	0.362220357583942	-2.339887462244	4.0601089431357e-07	2.57140233065261e-06
HILPDA	7.15902439473684	27.422968863747	1.93754986765927	1.43585066426316e-07	1.30475125578696e-06
TNFAIP3	33.0966290526316	12.9775940586375	-1.35066133950544	0.000101131907020976	0.000320251038899757
ATF3	160.02502	20.7177374987835	-2.94935912312596	1.50138591222036e-09	3.92237069567569e-08
MIOX	0.0252089500526316	0.330984204167883	3.71475443112918	9.34658976818818e-08	9.30208219786348e-07
PTGS2	62.5858714210526	14.720549082871	-2.08800552414257	6.57239826566914e-07	3.52213137826885e-06
DUSP1	795.229284210526	101.762500469586	-2.96616485940152	1.86237643565371e-11	3.89236675051625e-09
ALB	0.018568943	3.01231208336983	7.3418357394115	0.0309125152147193	0.0489448157566389
ANGPTL7	1.97155006842105	0.159008300664234	-3.63215636363609	1.2015315000235e-10	8.37066945016372e-09
DDIT4	50.9247728421053	111.276128238443	1.12770458352431	0.0236914524905141	0.0396121085641396
TSC22D3	51.0951021052632	21.3950105109489	-1.25591061562313	1.60843936496582e-08	2.58587559444505e-07
JDP2	8.59659847368421	3.83236611557178	-1.16553053113939	1.33909475956387e-06	6.5086233662523e-06
PCK2	6.78407252631579	16.1949026423358	1.25531629673888	1.72643122628204e-07	1.38778510112672e-06
GPT2	3.58005783684211	8.4396257216545	1.23719612526112	1.33521922409811e-05	5.45982291904876e-05
PSAT1	6.45170609473684	18.0375254355231	1.48324880550259	1.19335048812873e-05	4.98820504037809e-05
SLC3A2	21.4342426842105	44.8683282408759	1.06577998663861	7.30714392643465e-06	3.18165225130175e-05
ZNF419	0.561658194736842	1.13097518973236	1.0098029516385	1.67433774317468e-07	1.38778510112672e-06
TRIB3	3.10229177894737	11.0884240545012	1.83764804937068	8.4577693185011e-07	4.41918446891682e-06
ZFP69B	0.422106010526316	1.13294132243309	1.42439586505598	9.01321902595614e-08	9.30208219786348e-07
IL6	48.1763002052632	5.15016281755718	-3.22563365561984	2.99083673996053e-08	3.67696987442206e-07
CXCL2	23.8495332368421	5.71927325698297	-2.0600572895099	9.94103098902324e-06	4.24015403409359e-05
IL33	15.5067365263158	6.15261971430414	-1.33362236637434	2.30674077282955e-08	3.39514657562058e-07
STEAP3	6.9182481	16.1431128922141	1.22244014451514	1.49309058075275e-05	5.88784776183632e-05
DRD5	0.00474207568421053	0.0293962838880779	2.63204319550527	0.00223405433886805	0.00491491954550971
SLC2A3	21.9974272631579	8.27247778783455	-1.41094338347736	2.22430556134759e-06	1.05654514164011e-05
SLC2A6	2.37979512631579	7.17704322214112	1.59255223003708	6.25332181807313e-05	0.000207451469837664
SLC2A12	1.42753773263158	0.696768398367397	-1.03477778164429	0.00217959362802624	0.00484611774742004
PLIN4	24.4846995210526	5.08228589854015	-2.26833105119354	4.35160185230402e-07	2.59852796323297e-06
HIC1	2.90287791578947	1.22502879800487	-1.24466823433731	2.59915527320236e-08	3.39514657562058e-07
STMN1	14.8778158421053	53.5984483211679	1.84902848997261	2.59915527320236e-08	3.39514657562058e-07
RRM2	5.48455044315789	20.1335345289538	1.87615518987176	1.04260977230703e-07	9.90479283691678e-07
CAPG	60.6819806842105	129.05164559854	1.08860845642422	0.000202376473688836	0.000612995405811112
NGB	0.0208762243684211	0.446180475666667	4.41769466660863	0.00418618968611098	0.00874913644397195
AURKA	2.13532160526316	12.3102231155718	2.52733163141308	5.2566938329755e-11	5.4932450554594e-09
MUC1	20.6476454210526	63.1936718902676	1.61380282497163	0.0251274572348545	0.0407103764502681
MT1G	4.34014956473684	9.41900112540146	1.11782931188922	0.0124852251322251	0.0223026671165389
FANCD2	1.12826916842105	4.02158559513382	1.833653137552	2.78215049136483e-10	1.45367363173812e-08
HELLS	0.749942504736842	2.6251723216545	1.80756022835238	6.40334179070835e-10	2.20638053168139e-08
SCD	21.8772341578947	91.0112361508516	2.05661431381332	4.30876944796366e-07	2.59852796323297e-06
CDKN1A	211.68087	82.9962709683698	-1.35077247358028	0.000250965389201031	0.000728496754764104
ENPP2	7.86668915789474	3.89595888788321	-1.01377812503383	6.0626482164654e-06	2.75455103748102e-05
LINC00336	0.00728602047368421	0.0368681263892944	2.33917114744237	0.000746021902734103	0.00194898222089284
JUN	257.587907368421	67.7532928175182	-1.92670189836531	1.44088036187772e-08	2.50953329693703e-07
CA9	1.58874593421053	20.3027003469343	3.67571128653123	2.48220524978138e-05	9.10141924919839e-05
ZFP36	881.859049473684	136.329992437956	-2.69344509508881	3.95744169657441e-10	1.6542106291681e-08
CAV1	101.173497894737	43.3353503890511	-1.22321515499485	1.9945009001544e-05	7.44376228807624e-05
