# Supplementary material for: Predictive role of ferroptosis-related long non-coding RNAs in bladder cancer and their association with immune microenvironment and immunotherapy response
Source: World J Surg Oncol. 2022 Feb 24;20:47. doi: 10.1186/s12957-022-02514-4 (PMC8867683; doi:10.1186/s12957-022-02514-4)
Supplement: Supplementary file 2 — Additional file 2: Table S1. The expression matrix of TCGA cohort. Table S2. The downloaded clinical files of TCGA cohort. Table S3. The expression matrix of GEO cohort. Table S4. The downloaded clinical files of GEO cohort. Table S5. The Genome Reference file discriminating lncRNAs and mRNAs. Table S6. The expression matrix of lncRNAs during TCGA cohort. Table S7. The expression matrix of mRNAs during TCGA cohort. Table S8. The expression matrix of lncRNAs during GEO cohort. Table S9. The expression matrix of mRNAs during GEO cohort. Table S10. The detailed list of ferroptosis-related genes. Table S11. The expression matrix of ferroptosis-related genes during TCGA cohort. Table S12. The co-expression analysis results between lncRNAs and mRNAs. Table S13. The expression matrix of ferroptosis lncRNAs. Table S14. Detailed list of 59 differentially expressed ferroptosis genes between bladder cancer and normal tissues. Table S15. Detailed list of 538 differentially expressed ferroptosis lncRNAs between bladder cancer and normal tissues. Table S16. Detailed expression matrix of differentially expressed ferroptosis genes between bladder cancer and normal tissues. Table S17. Detailed expression matrix of differentially expressed ferroptosis lncRNAs between bladder cancer and normal tissues. Table S18. The merged document including both ferroptosis lncRNA expression and clinical information. Table S19. Detailed expression matrix of prognostic ferroptosis lncRNAs. Table S20. Detailed ferroptosis lncRNAs included in risk signature. Table S21. Detailed risk results depending on lncRNA risk signature in TCGA cohort. Table S22. Detailed risk results depending on lncRNA risk signature in GEO cohort. Table S23. The significantly enriched biological activities during high risk group. Table S24. The significantly enriched biological activities during low risk group. Table 25. The infiltration levels of various immune cells from http://timer.comp-genomics.org. Table S26. The detailed [file 12957_2022_2514_MOESM2_ESM.zip › Supplementary table/s-table15.xls]

gene	conMean	treatMean	logFC	pValue	fdr
AL442125.2	0.131950388315789	0.274419443727494	1.05638710954435	0.0187165113886286	0.0347794145354481
AC232271.1	0.379894024842105	0.835728656688564	1.1374375851782	4.28058793497565e-05	0.000253464734417456
AC007128.2	0.0550716725263158	0.379194694958637	2.7835564517592	9.5621979116948e-06	7.26340689858029e-05
AC009121.3	0.0395161522631579	0.222549279498783	2.4936104482206	4.27186858298426e-07	7.13876705423147e-06
AC080023.1	0.116008243157895	0.262594120201946	1.17860729083481	0.0015930145355611	0.00463528451076727
AC079313.2	4.03251891842105	0.278792352048662	-3.85441841151711	5.04247721194216e-07	7.98303760711685e-06
AP005432.2	1.21585160078947	16.0933059751849	3.72642166449152	0.006546577005143	0.014587738874892
Z97989.1	0.774313699894737	0.316709962469586	-1.28975591823035	3.97014200319458e-06	3.68586023012633e-05
AC068620.2	0.276703764315789	0.595154099194647	1.10492099328155	0.00152263729258816	0.00446403375578806
AC027801.1	0.242555722473684	0.54741221013382	1.17431139806502	0.00662215596721899	0.0147333174181914
AC004846.2	0.179296305684211	0.388086574279805	1.11403276199112	0.00105258248942558	0.00336119504896343
AC012213.3	0.104337727052632	0.219104128579075	1.07035575888607	0.00114020653055809	0.00358029131022067
AC018752.1	0.869962168789474	0.282393860783455	-1.62324394033715	0.00172582343718916	0.00490097490557164
AC011445.2	0.743743605263158	2.15651652694161	1.53582550840241	3.46285289120372e-06	3.36008435378735e-05
SNHG14	1.47297430131579	0.668575548785888	-1.13956976154473	3.49465242091953e-06	3.36920335965575e-05
TBL1XR1-AS1	0.0275947934736842	0.285463282245742	3.37083719747852	0.0243575032102527	0.0436115295574048
AC010719.1	0.333171115631579	1.09207591948418	1.71273791738088	6.68969898705052e-05	0.000359332402732999
MEG3	3.35740901342105	1.52511866918978	-1.1384267999392	5.96110401900125e-07	8.78970631821361e-06
LINC01134	0.0582021329473684	0.241782809209246	2.05456774241671	1.13283689904065e-05	8.31115461540067e-05
MIR100HG	7.42149403989474	1.157025089691	-2.68128949957214	3.9746593933051e-11	7.47235965941359e-09
TMPO-AS1	0.631878807157895	1.4997017086545	1.24695579196808	5.33053598455269e-09	2.3579782708139e-07
AL513218.1	0.19687345	0.852997261861314	2.11527254537611	3.22703185849217e-09	1.58388661613172e-07
AC121338.2	0.161639365263158	0.362647526995134	1.16578941939171	0.00163495735628049	0.00472027241066086
AL139041.1	0.140207034684211	0.353488313982968	1.33410378528482	0.000624324836083004	0.00223567750825914
LINC00592	0.125969626578947	0.316020899922141	1.32694405632013	0.0194389998261625	0.0358483923947314
U62317.1	0.574412581473684	3.96767449703893	2.78813441945846	3.22512799614472e-05	0.000198822610305193
AL021707.2	0.252017932263158	0.505373112435523	1.0038225181264	0.000825646827618433	0.00281581140303429
MIR222HG	4.64410657742105	1.59268499015572	-1.54394012987934	0.00146432081440614	0.00436971925568816
AC106820.3	0.319986243684211	0.887055201961071	1.47101400256859	1.1830048005284e-05	8.55403471151305e-05
ZNF32-AS1	0.242208441842105	0.661071368240876	1.44855688220279	0.000133486126869979	0.000627384796288901
STAG3L5P-PVRIG2P-PILRB	0.489122116947368	0.997040458491484	1.02745734692099	1.32375870739152e-05	9.34710373669881e-05
PCAT7	0.759277507894737	1.79819674086375	1.24385169797173	0.00129292225574521	0.00392056685550314
AC010997.5	0.0398867603684211	0.303850271751825	2.92937872561424	1.93204967982185e-07	3.63225339806508e-06
AC010973.1	0.0806712567894737	0.218821362328467	1.4396269502238	0.00555538397907095	0.0127952488583809
AC253576.2	0.315645305157895	0.784727221878346	1.31388695467507	0.00283294794139773	0.0073334831391776
AC245884.8	0.383713890578947	1.0841573177056	1.49847121848268	2.08056824159536e-05	0.000135462105426815
AC009948.2	0.161733414368421	0.451547082562044	1.48125865196825	0.00123459931898986	0.00377405970683079
NKILA	0.33797287	1.26583727031144	1.90511260383067	0.0106257507769797	0.02183214367292
AC092279.1	0.633862909315789	1.39215042570073	1.13507235096546	0.00689126948043743	0.0152418666155557
LINC02159	0.113150718526316	0.23060942363017	1.02720572253335	0.0131851350012445	0.0260926882129891
AC007881.3	0.0841576371578947	0.239321634683698	1.50778471779914	7.77180104243182e-05	0.000401676589959363
AC099850.4	1.91886662126316	9.15896665567153	2.25493040341856	2.57114815569885e-08	7.76571552783762e-07
AP001189.3	1.085567892	0.379566353289538	-1.51602594045501	4.04262969929571e-07	6.83158996375365e-06
LINC02820	0.430293330263158	1.8512348613382	2.10509555461534	0.000273678719290725	0.00114286013086891
AC012640.1	0.0187895052631579	0.222114101068127	3.56330200078373	2.4720549036707e-06	2.67101082508957e-05
ATP2A1-AS1	0.993412319842105	2.88827433220195	1.53974323422083	7.70538500571102e-06	6.0358849211403e-05
THUMPD3-AS1	1.43887553173684	2.9621703709562	1.04171282164935	8.26875148948844e-06	6.34500114295439e-05
AC013403.2	1.06386160763158	0.507842002564477	-1.06685886278999	0.000245468161834899	0.00105483172705902
AC104794.4	0.0142227224210526	0.217374884452555	3.9339157128479	0.000123165442739547	0.000588066113905647
AC009065.9	0.768665603315789	1.62618470937226	1.0810631180254	7.77374427035813e-06	6.05788154539825e-05
AL049539.1	0.115954331842105	0.431792097632603	1.89678012292854	0.000102465282457106	0.000500349950699635
AC009097.2	0.0726928426315789	0.34037892776399	2.22725649730228	2.15021762817227e-06	2.41337859162022e-05
AC010491.1	0.0910442548947368	0.291767325428224	1.68017843935609	6.25953852333468e-07	9.05225571066861e-06
AC026689.1	0.0879180867368421	0.338870319272506	1.94650138464959	0.00197056401303509	0.00541815041244017
AC022364.1	1.25575314163158	0.614993375440389	-1.02991010904851	6.40481893661799e-05	0.000347756233959331
AC093157.2	0.156138697157895	0.380956038756691	1.28679638762231	2.4614788501638e-05	0.000157534646410483
AL445231.1	0.131463302578947	0.283621921615572	1.10930891167477	0.000222948945139774	0.000974753527587849
AC053503.3	9.68676529168421	1.08737520139416	-3.15516515427706	3.2421617436473e-11	7.47235965941359e-09
MYCL-AS1	0.131567260473684	0.801811643642336	2.6074628380895	0.000316506638784304	0.00129004331905581
AL080317.2	0.158840340052632	0.382846648627737	1.26918927370041	0.000140852607294042	0.000659944926387038
AC008105.1	0.154861229578947	0.718657263788321	2.21432789409427	2.67046327943842e-08	7.76571552783762e-07
AC099066.2	0.0469647219473684	0.288049238744526	2.61666607215175	0.00295866196917541	0.00763263739560861
AC112721.2	0.0316448654736842	0.666775258153285	4.39715723184059	2.21949914652976e-05	0.000143051352399268
AC046143.2	0.981036392526316	2.14085289578832	1.125807106603	1.89794665199094e-06	2.21279981751502e-05
AC015819.1	0.719425616684211	0.357685056377129	-1.00815568497943	0.0169989642063965	0.0319441259338874
AC008735.1	0.156266089421053	0.329514502610706	1.07633722285988	0.0108560968497745	0.022154097234818
AC004263.1	0.0624526525263158	0.207518989060827	1.73240860330644	0.000293322992745282	0.00121531069170497
MIR924HG	0.125293336315789	0.487440805744526	1.95991734281255	0.000215707544120453	0.000948608615079419
AC091182.2	0.149973160526316	0.842600311024331	2.49014411198094	0.00878899959984666	0.0186968251742141
AC098820.2	0.0951032254736842	0.211251881885645	1.15139801659191	0.000831270633573699	0.00282857699749965
AP001486.2	1.15513878194737	0.459203411515815	-1.3308609266586	5.73226022998502e-07	8.70840342009845e-06
Z94721.1	0.0966348256842105	0.374255755345499	1.95340938969741	3.43395628203103e-06	3.36008435378735e-05
AC022893.1	1.77222388494737	0.331428837527981	-2.41878982937778	0.000338559498180718	0.0013578492940368
AL035461.3	1.29109705810526	3.5212505387056	1.447490420122	1.98045663833185e-08	6.47523213924153e-07
AC006017.1	0.0988808170526316	0.315346407493917	1.67317492835592	0.000271387299485882	0.00114286013086891
AC018521.6	2.50352523794737	0.932460768508516	-1.42484606611023	1.07551617146703e-06	1.38254386486018e-05
AP003352.1	1.51616697005263	3.19763303917032	1.07657574331666	1.57181578119271e-05	0.000108940596078979
AC011472.4	2.47587469515789	0.710503261403893	-1.80102512416384	2.34066200102293e-07	4.29311664577864e-06
AC073534.2	0.213701069684211	0.715742483408759	1.74384648494614	0.00317489997131863	0.008107045088053
AC023034.1	0.0118322064736842	0.295163945963504	4.64072547001626	0.000629206463503364	0.00224780646344195
AC093582.1	0.241305550421053	0.492541072150852	1.02938293316423	0.00743887128430904	0.0163091288798845
MIR497HG	0.794977477368421	0.183469465518248	-2.11537400976127	3.26465991356936e-09	1.58388661613172e-07
AL133215.2	0.151258643473684	0.75604965856691	2.32146341047785	1.51434316528436e-10	1.51838141372512e-08
JARID2-AS1	0.154861930157895	0.435264982094891	1.49091142845833	0.000174081297306959	0.000786241054503503
YEATS2-AS1	0.147890479052632	0.413334023340633	1.48277894609441	4.43850230277658e-07	7.33572248722635e-06
AC012435.3	0.120794327842105	0.337114489622871	1.48068592617984	0.00058654861948499	0.0021257087318203
LINC01605	0.35819649931579	1.61878505634307	2.17608829315572	0.0013273810154244	0.00400076362163987
FARP1-AS1	0.314913360052632	0.81424931150365	1.37051563030015	0.00308352346981929	0.00788710765069424
AL589765.6	0.0330478753684211	0.273373294326034	3.04824288413445	1.37824573512914e-07	2.76384211417897e-06
AL583785.1	1.59459165021053	0.633463192255474	-1.3318543215398	2.88620095639455e-07	5.04749562606675e-06
AC020916.1	49.5785762441579	13.2616533765061	-1.90245618943889	0.00193214270487979	0.0053222392456762
AC092755.2	0.114765665526316	0.306365634800487	1.4165633833359	0.000505383546878766	0.00187678235680411
RPARP-AS1	0.99871849031579	2.1602325326253	1.11303662923609	5.39681710608296e-06	4.74667422663671e-05
AC007285.2	0.115404339421053	0.247735164712895	1.10210119308576	0.0260923713442555	0.0462225282706246
AC093620.1	0.242277523947368	0.568342283097324	1.23009947953537	0.000123653844313678	0.000588529689391683
CEP83-DT	0.0888786345789474	0.228352155562044	1.36135185006823	7.70536066658608e-06	6.0358849211403e-05
AL390719.2	3.16605668736842	8.56563118348175	1.43587247265073	0.0017270722739049	0.00490097490557164
AC100821.2	0.0862143052105263	0.346182766026764	2.0055347298165	1.18968234954362e-05	8.56115910867753e-05
AC010973.2	0.347123953263158	0.975318946474453	1.49042316104194	8.73554023222037e-08	1.96093321033723e-06
AC009022.1	0.576446009631579	1.37521356814599	1.25439828852063	4.75729052902044e-05	0.000272051899454249
AP001619.1	0.0756308914736842	0.215644734250608	1.51160895845053	0.00837673545914073	0.0180754808185763
Z84485.1	0.140090013842105	0.406007154579075	1.53515103197294	3.88108166975541e-05	0.000232555650649886
AL162595.1	0.224308818421053	0.506283504849148	1.17445914147869	0.00021006795610634	0.000929241782305692
AC005387.1	0.268818625421053	0.795312225588808	1.56488824785744	5.46863759972946e-06	4.78187845929832e-05
FSIP2-AS2	0.0729009238421053	0.244912699026764	1.74825857893048	0.019152964205852	0.0354318058617484
AC022079.2	0.608670868578947	0.293595251126521	-1.05183368613285	1.68211612071532e-05	0.000114384544718488
AC040169.3	0.141479337157895	0.471043081026764	1.73526764797978	2.61326490770662e-08	7.76571552783762e-07
AP001628.1	0.447309716473684	1.50467693994647	1.7501077658806	0.00026223411074819	0.00112045483683318
MAP3K5-AS1	0.242658800684211	0.579548192863747	1.25599945052771	0.0029217231763036	0.00755029494357494
AP005899.1	0.294139228894737	0.593226112849148	1.01208289721419	0.00453908341445999	0.0107339331058928
AC024560.3	0.256836933526316	0.690850896545012	1.42752169434934	6.17139956535709e-06	5.15681311491879e-05
AC008610.1	0.956963076105263	2.03005198034063	1.08498150339888	2.08056824159536e-05	0.000135462105426815
AC098484.2	0.183344794631579	0.395812426703163	1.11025760026557	3.78673951571437e-05	0.000228725149864836
AL157871.5	0.0644431101052632	0.210746329620438	1.70940947815407	0.000494726435283705	0.00184632396691487
AC008443.3	0.0405539778421053	0.36218589570073	3.15881502874716	0.00878280881636048	0.0186968251742141
AC026202.2	0.126541502157895	0.346795170311436	1.45447317970306	0.00259703769909861	0.00679294730338141
AC010201.2	0.191547903631579	0.462445167484185	1.27157707771445	0.000865851271477546	0.00289246016617409
LINC01527	0.0792852228421053	0.275157703501217	1.79513481290507	0.00255912829873364	0.00672889678548146
AC073957.3	0.328444839421053	0.853907829778589	1.37842925687695	0.000526722317646215	0.00193689575975527
AC009087.1	0.0780039738421053	0.212069930221411	1.44292054527555	0.00170967063984958	0.00489092543595225
AC078909.2	0.162152735947368	0.519861240715328	1.68077323014547	0.00331095712446749	0.00840142392284728
AL136221.1	0.081092459368421	0.37138090986618	2.19525998580765	0.000120318320273198	0.000578142983037987
AC008764.8	0.167766041578947	0.338859735367397	1.01423749865065	0.000301431011560384	0.00124206093530635
AP001107.5	4.93080718368421	0.324171315693431	-3.92699549349007	1.53688308889242e-12	1.1557360828471e-09
AC105137.2	0.114195599894737	0.343060475194647	1.5869558563244	5.643784428211e-06	4.90650391909211e-05
AC067750.1	0.576928285631579	0.226586295953771	-1.34833138864513	0.00148352774307399	0.00440083969543053
AC027307.3	0.726993458894737	0.287193614245742	-1.33991871241909	6.171717823706e-06	5.15681311491879e-05
AC093249.6	0.559689510684211	1.20615881208516	1.10772126089544	7.62673967253261e-05	0.000395538498878933
AL441992.2	1.94635400410526	4.31145569654745	1.14740092302644	1.55842572161621e-05	0.000108512605801425
LINC01424	0.056467742	0.263755665705596	2.2237032366063	4.17140966173942e-08	1.14069093295565e-06
AC010186.3	0.942207716789474	1.92506128599757	1.03078732298294	0.000842666308203346	0.00284802275851198
SCAT1	0.0264602450526316	0.696589816491484	4.71841105436718	4.91133261420813e-07	7.85813218273301e-06
AC012085.2	2.97856530410526	0.186341932214112	-3.99859332687904	3.9723741293212e-11	7.47235965941359e-09
AC004466.3	0.0861348317368421	0.341097767506083	1.98551664581998	1.8174359996995e-05	0.000120947953254338
AC023908.3	0.0641666306842105	0.240502588666667	1.90615728655678	6.60427400390966e-07	9.37059254894352e-06
AP005057.1	0.0231495158947368	0.215582097540146	3.21918344905825	0.00247957145423912	0.00657720540948084
AL021707.4	0.154214463368421	0.320135483379562	1.05374451392601	0.0103028682749028	0.0213143244641731
AL353801.3	0.0591643435789474	0.259663555333333	2.13384366345638	1.47068967855446e-06	1.79830672889911e-05
AL137003.1	1.19169713989474	0.562489855970803	-1.08311864931762	1.10951914409955e-07	2.38388113246532e-06
AC024361.1	0.336508076684211	0.702736874182482	1.06234346996327	0.00133609112153718	0.00401896209358384
AL355388.1	0.160277337736842	0.375697077761557	1.22899944307919	4.9939000549106e-05	0.000282361867766374
LSAMP-AS1	0.0704272793684211	0.470582193778589	2.74024047480222	0.022067206614662	0.0401318969146937
CARMN	1.60150336136842	0.211972539143552	-2.9174775440343	3.10463234426093e-10	2.74668649751085e-08
AC020765.2	0.706540177473684	1.49015618017762	1.07662003749206	0.0020330356098565	0.00554933857935422
AC139887.1	0.319782252947368	0.766115281335766	1.260471622927	0.00167767427830955	0.00482451647146762
MIR99AHG	0.779377293421053	0.199828933214112	-1.96355641432454	1.33267487726597e-08	4.88864150099517e-07
AL603839.3	0.424351236894737	1.04351958449635	1.29812688913919	0.00031949059697804	0.00129518627693348
AC010422.2	0.138256851842105	0.497282900681265	1.84671584375992	2.85582836618005e-06	2.97599778375918e-05
AC002398.2	1.53040951163158	0.143605159800487	-3.41373825339109	8.66069480515229e-13	1.1557360828471e-09
AC011468.1	1.116951714	2.41920616026521	1.11496689912062	8.65049791009222e-05	0.00043953881272901
AC009955.2	0.0239050252631579	0.23451537393674	3.29429666798648	0.00010469589282036	0.000509587776057675
AL033384.2	0.481815183	0.985395428927007	1.03222292264313	0.00467564016329154	0.0110049496175125
HAND2-AS1	2.23486485168421	0.143319460890511	-3.96288116342691	5.20874463410625e-10	4.12313259457674e-08
AL135999.1	0.439470605315789	0.895175386428224	1.02640369712817	0.000382670142679699	0.00151059289918705
MIR34AHG	0.193803102052632	0.402589766576642	1.05471883786756	0.00534746850506819	0.012376721088943
AC010319.4	0.185089052578947	0.550824381403893	1.57337285262006	4.64105047310698e-08	1.24645355563445e-06
AC008750.5	0.0763294271578947	0.212365088873479	1.47623534882815	0.00200726627345085	0.00548896086412741
AC004832.5	0.120559358789474	0.358317429985401	1.5714945747735	0.000274316826624786	0.00114286013086891
ARHGAP27P1-BPTFP1-KPNA2P3	1.07718770268421	2.495485604382	1.21205091638961	0.000438300249291049	0.00168164177279015
LINC01719	0.129165360368421	0.29821225536983	1.20712032880592	0.0015127730992752	0.0044611975319802
NCK1-DT	1.25198698126316	2.57358954870803	1.03956242182005	8.7062078236167e-07	1.14860847076487e-05
KDM4A-AS1	0.315019416947368	0.820765638029197	1.38152957751113	1.0858657982816e-06	1.38401878018265e-05
AL136084.3	1.71813157984211	0.552109685012165	-1.63781371279525	1.00000302955499e-05	7.52002278225352e-05
AC026333.4	0.140665677894737	0.558463524175183	1.98919269752186	2.47460471836994e-07	4.48410300774505e-06
AC008543.3	0.0858367427368421	0.253661890255474	1.56323955153241	0.0240069635376885	0.0431379607654522
AL139349.1	0.471530563421053	0.963696562004866	1.03122767249493	0.00639832499981726	0.0143414020860286
AC036108.3	3.65505149257895	0.246691673554745	-3.88911080399444	6.25904566364653e-07	9.05225571066861e-06
NARF-IT1	0.225834671315789	0.527014718647202	1.22257626132857	0.00132296700400663	0.00399546661450998
LINC01224	0.226898230421053	0.989683451104623	2.12492179746343	0.00209164141808692	0.00568865948065593
AL731567.1	1.07480645578947	3.10913312881509	1.53243550023409	0.00189541821608577	0.00524052315048469
ODF2-AS1	0.106990692	0.220420537048662	1.04277335894457	0.0182168716103986	0.0339506504362323
AC027601.2	0.175833765368421	0.421936618026764	1.2628141602604	1.84535100512098e-06	2.16828743101715e-05
AL031710.2	0.0808426375263158	0.221473447537713	1.45394544821676	0.00131621997850744	0.00398308822469857
AC004832.4	0.0819579427368421	0.252377848082725	1.62262961027514	0.00518671205489213	0.0120382946459225
LINC02550	1.01401026047368	0.490909133109489	-1.04654433796658	1.62452006732801e-05	0.000111565213756225
AC017083.1	0.124905504842105	0.555769955090024	2.15365078370823	2.77911170496529e-09	1.44130482905786e-07
AC147067.2	1.00936259231579	0.47191036283455	-1.09685976790247	0.00749362545101898	0.0163814137766461
AC073046.1	0.952663658684211	2.38073697954501	1.32136938201346	0.00331252951213327	0.00840142392284728
AC004253.1	0.353321981210526	0.902730297240876	1.35331152126007	4.87422160318292e-05	0.000277682927696481
MIR1-1HG-AS1	2.33956969631579	0.152734490798054	-3.93714541133098	1.05077838267212e-10	1.12883620538491e-08
ZNF710-AS1	4.96772594921053	1.16499174881265	-2.09226585082169	1.14994137569421e-06	1.44125985753674e-05
CRTC3-AS1	0.146979125631579	0.335921787374696	1.19251409540365	0.000128986381230037	0.00061004879676093
AL137244.1	0.152575876526316	0.310460934768856	1.02488486735708	0.00568565437232237	0.0130354027072757
AL110115.1	0.0623528371578947	0.225713879	1.85596801995218	5.40465711065043e-05	0.00030153611031003
ZNF32-AS2	0.387687179526316	0.845045487708029	1.12413597467405	0.000435193270528895	0.00167399150607534
FRMD6-AS1	0.148705706842105	0.3081331833382	1.05109404239656	0.00184765478865196	0.0051556081672218
AL136531.1	0.445725841	0.954915326340633	1.09921620929635	0.000631546601844371	0.00225082011652591
AP002907.1	0.263494581210526	0.572780536177616	1.12020917577847	0.00478723109522108	0.0112324423825468
LINC00885	1.68167218352632	4.26061100166667	1.34116383643697	0.00118655230229078	0.0036569191084891
AC079145.1	0.145330005684211	0.395611081513382	1.44475023718808	0.000667210481300042	0.00235008094584371
AC004837.2	0.0873726999473684	0.208484895861314	1.25468839058682	0.00369362764478426	0.00918217516984385
AC010326.3	2.75127180515789	6.54228719750852	1.24969641894348	1.13273351713908e-07	2.3907660186906e-06
AC004148.1	1.10428800110526	2.29191215609246	1.05343527014783	0.00087768565088871	0.00291399386078724
LINC02154	0.0165762212631579	2.6497030903674	7.32057173317862	4.3999712708225e-05	0.000258444662440859
AC040904.1	0.076639162	0.250314405681265	1.7075876296882	0.0225249067152748	0.0408611578608683
AC005828.1	0.00686905210526316	0.233378677004866	5.08641791473194	0.00161802910640923	0.00469790690355112
AP001469.2	0.163956579894737	0.355792210980535	1.11772112636875	0.0138834606266627	0.027366611772609
AC055855.2	0.210604174631579	0.507248098080292	1.26815751663479	0.00112509528308889	0.00354779283629572
PSPC1-AS2	0.507544060421053	1.28615748892701	1.34146233561915	2.15195634662139e-05	0.000139506135574076
LINC01068	0.078928221	0.304122372474453	1.94603881364026	0.00379388272375836	0.00927804815696353
AC009148.1	0.0656902044736842	0.306214698279805	2.22079337240062	6.31050087937215e-08	1.55590054468454e-06
SLC12A9-AS1	0.745617630842105	1.67378861821654	1.16660946286861	0.00024009184100533	0.00103763830135637
MCCC1-AS1	0.481633055947368	1.00457706416058	1.06058192466451	0.00125103778575365	0.00381655340724846
ADAMTS9-AS1	3.70636520463158	0.157772927389294	-4.55408346710082	5.13593614754587e-12	2.57481598863633e-09
LINC01615	0.261977068789474	2.18876079378832	3.06260185193551	0.00103851956040958	0.00334493395602904
AC010422.4	0.0984279126315789	0.273212460486618	1.4728838779067	0.000239164533465968	0.00103660939000811
AC112491.1	0.982908190789474	2.70371439847445	1.45981419137351	5.96040782554267e-05	0.00032716983100789
AL359881.1	0.141253045052632	0.70954788576399	2.32861808309969	0.0051728465353611	0.0120246695350589
CDKN2B-AS1	0.0497522131052632	0.343969214462287	2.78944684132085	0.00217884798495446	0.00590619182990725
AC018766.1	0.182072209368421	0.393779466377129	1.11287715085013	0.011693695031419	0.0235439321649989
AF001548.1	6.77491947357895	0.217669325822384	-4.95999377780884	2.64553586134662e-10	2.48680370966582e-08
AC009268.2	0.112511868473684	0.306901069618005	1.44769647972616	0.000409591410792688	0.00160423302560469
LINC02489	1.39345267294737	0.167618676043796	-3.05540919582281	8.77538087639219e-11	1.05831748570218e-08
MBNL1-AS1	8.04424356452632	0.644219200153285	-3.64233320018165	6.03661827479987e-09	2.59402111008543e-07
AC138904.1	0.0360703794736842	0.477265577024331	3.72590577916893	5.60301723151424e-07	8.59891624101777e-06
AP000442.1	0.395888999157895	0.877001413688564	1.14748318947663	6.08976101829187e-06	5.14550593905111e-05
AC079160.1	0.0485703823684211	0.291430985525547	2.58500552670219	0.000551944968209336	0.00202469568826059
FIRRE	0.0664666814736842	1.00654181827251	3.92063197688745	1.98599952013431e-09	1.29867099055739e-07
AC108134.4	0.318773414	0.652245944347932	1.03288475618828	0.00244044101169232	0.00650838490440763
AC124312.2	0.723235143631579	0.227902800613139	-1.66604612981444	1.48789063818469e-05	0.000104083140457199
PTPRG-AS1	0.105292561684211	0.34141518196837	1.69712369137843	0.000644767569779293	0.00228189647063803
LINC02615	0.482988069421053	0.97456218203163	1.01276668708983	0.0151714488127706	0.0293666139181557
AC005180.1	23.4590336662632	0.852371229705596	-4.78251787799968	8.28792110993603e-10	6.23251667467189e-08
AP001630.1	0.0455271103684211	0.23629253073236	2.37577622737029	0.0167370248523202	0.0316656140536643
AC010201.1	0.183518961421053	0.3968414556691	1.11263361145323	0.00567871709710833	0.0130354027072757
AL121652.1	0.0629942508947368	0.288786229618005	2.19670987723755	0.00110663573217391	0.00351135050883874
AL513320.1	0.287389609631579	0.839171189343066	1.54595724464345	1.00575308357666e-06	1.30401089456836e-05
AC079313.1	1.41893817547368	0.229646773783455	-2.62732331016885	3.07095577010858e-06	3.09981038808275e-05
AC093001.1	0.124506281947368	5.89463082951095	5.56511102232734	0.0213689668795873	0.0389562741659385
AC124312.3	0.578176438315789	0.258464119279805	-1.16154580227498	6.47831535411102e-05	0.000349225315146343
AC145285.6	0.187618710421053	0.458976379729927	1.29061620132627	1.93381023669638e-06	2.23726968922412e-05
AP006621.2	0.563093092368421	1.39985937211922	1.31383654521936	0.000932682777011681	0.00306278361708639
AP003469.2	0.0979710867368421	0.506301783892944	2.36956961895427	0.000180755587840486	0.000809554641489834
AL390728.6	3.73549884978947	8.19835015123601	1.13403269101162	3.45972149775597e-05	0.000209815368251007
AC139530.1	1.24718487005263	2.53528815127737	1.02347439629912	6.92863066545368e-06	5.48455816886439e-05
CAPN10-DT	0.215290909789474	0.575483091355231	1.41848613421841	2.7509727684306e-07	4.86760358084661e-06
AL731569.1	0.120210881947368	0.386560744326034	1.68512763748368	2.68495483675237e-08	7.76571552783762e-07
GHRLOS	0.249252783105263	0.797564058973236	1.6779907847659	1.26784983376382e-05	9.03718554493263e-05
AC127024.6	0.240526342368421	0.532633004819951	1.14694692235151	0.00172168394751153	0.00490097490557164
LINC01096	0.0458843073157895	0.263720376571776	2.5229363130204	0.000699560518471038	0.00244683492972196
AC093249.2	0.0943044656842105	0.395399998474453	2.06791487063397	7.36747344947207e-07	9.98259465586126e-06
MIR4435-2HG	1.14399882721053	2.89516563165937	1.33956031366273	5.79775135353416e-06	4.95444206574737e-05
AC144548.1	0.125664681578947	0.253763821965937	1.01390717178618	0.00625012901236057	0.0140810709651967
LINC01876	0.232602118	0.660997699163017	1.50678101634231	0.0171805649642819	0.0321787916641096
AP4B1-AS1	0.110565433684211	0.229548716386861	1.05389994154464	0.000895648602251137	0.00296056153359497
SNHG25	1.20200913136842	4.65897473460827	1.95456465091212	8.36261831857343e-09	3.32835995359061e-07
DHDDS-AS1	0.163898875052632	0.350586586591241	1.09696484748877	0.0159345889127154	0.0306074351529042
AC087741.1	0.594693024526316	1.55350680256934	1.38531150003362	6.88042690047949e-05	0.000368261994958048
AC106739.1	1.28936191752632	0.351127374985401	-1.87659089520065	2.32920008423964e-06	2.55701965452293e-05
FMR1-IT1	0.270234980894737	0.547817488644769	1.01948088552856	0.0130760572101735	0.0259109223242437
AC109460.1	0.108386488105263	0.300223998428224	1.46985438776042	1.1445156472455e-07	2.3907660186906e-06
AC008114.1	0.106285336473684	0.255656082888078	1.26626178188834	0.00252175052260876	0.00665388208070803
AL031667.3	0.292675057473684	0.594484832849148	1.02234020203993	0.00182414291548885	0.0051089589290414
AC120114.1	0.146704021473684	0.323438094739659	1.14058119140048	0.00245594472427784	0.00652605627404523
ABALON	0.203973178315789	0.482406968024331	1.24187129023912	0.00152263917335058	0.00446403375578806
AL161891.1	0.119198593842105	0.290854625284672	1.28693102988742	0.000107612330293562	0.000522093370198443
AC006270.1	0.0964553007894737	0.813636881170316	3.07645264609513	6.46037055030932e-05	0.000349225315146343
AC092115.4	0.156896956105263	0.421504109201946	1.42572933249612	0.0066953177530784	0.0148521502959143
AC008735.2	1.18259428273684	3.9828154243747	1.751833414922	4.6631401220056e-07	7.54125026182411e-06
LINC02577	0.073376978	0.650488268815085	3.14812364486181	1.84052467206609e-05	0.000121944894572132
AC005180.2	32.5163160071053	1.32847102698783	-4.61332514488641	8.01736828995608e-11	1.05831748570218e-08
AC023024.1	0.0885917760526316	0.271065410652068	1.61339634440278	7.80951990942685e-05	0.000402243765197876
AL162424.1	7.08908936278947	0.629124674739659	-3.49418246434399	1.79366095113528e-08	5.99481349001658e-07
AC068790.5	0.110690418684211	0.444825344992701	2.00670864296746	2.66722635924434e-05	0.000169979171368792
AC010615.2	0.194503509578947	0.731073051542579	1.91021938572193	0.000836953523468406	0.00283509739010839
AATBC	1.18919687863158	5.67779891172019	2.25534417300707	0.00115551504613958	0.00359750057793034
EHMT2-AS1	0.0824582306315789	0.254694632428224	1.62703314612506	0.00187103962402924	0.00520155932447316
ZDHHC20-IT1	0.146629654421053	0.353921206158151	1.27125130336092	0.00769704576184461	0.0167288393436623
AC108727.1	0.100168799947368	0.343427608695864	1.77757280915492	0.00187921868777391	0.00521465849891506
AL023284.4	3.588641114	8.68076628215815	1.27438474805653	0.00178939631849482	0.00504925340153135
LINC00894	0.210864957052632	0.460865566291971	1.12802662196066	0.000705379090453186	0.00246146206970207
AC138393.3	0.0981501749473684	0.273039444953771	1.47604664244828	0.0011865535405204	0.0036569191084891
SNHG10	1.41164614236842	3.4720220150438	1.29839760224289	7.95129965548997e-08	1.85916393387695e-06
AL354993.2	0.269161936526316	0.577264873004866	1.1007590329714	0.00468496778466178	0.0110096742939552
MAL2-AS1	0.0831113724736842	0.270018763527981	1.69994185767269	0.0249581735110482	0.0445058550923498
ZKSCAN2-DT	0.351778042052632	0.909245637846715	1.37000466654117	4.50729435657265e-06	4.07743454544784e-05
AC144652.1	0.548880521578947	1.39058185575669	1.34112462292049	4.91381762566662e-05	0.000278882328641607
AL158063.1	0.130666756736842	0.364839249579075	1.48136879558004	9.93258584556616e-05	0.000489391495559844
AL031600.1	0.249959882894737	0.791205875223844	1.66235656978073	6.86619153025616e-06	5.46484934026903e-05
AC011465.1	0.0568627835263158	0.225163516328467	1.98541645560126	0.00197777758511089	0.00542806110950142
AC066613.1	0.242785789578947	0.497989107287105	1.0364302038777	0.00721075251149204	0.0159250686891102
DCST1-AS1	0.532706408894737	2.40349871863504	2.17372349141942	2.68463318614882e-09	1.44130482905786e-07
AC073195.2	0.187842489684211	0.842298840060827	2.16480874403273	6.55791952320764e-11	1.05831748570218e-08
MHENCR	3.929987569	7.89771190211679	1.00690999210621	8.7062078236167e-07	1.14860847076487e-05
ZFHX2-AS1	0.112995764368421	0.26035825380292	1.20422944894139	0.000100348197609305	0.000491608108157638
AC006206.2	0.339869969578947	0.69219279150365	1.0261910242993	0.00849306309054197	0.018247952697393
AGAP1-IT1	0.0929414242105263	0.388336628476886	2.06291413314447	1.16716767095336e-05	8.5214571704556e-05
AC010542.6	1.08515038489474	2.7936499319781	1.3642562586283	2.7509727684306e-07	4.86760358084661e-06
AC020928.1	0.0462390133684211	0.23674790003163	2.35616910938975	0.0163796674214409	0.0312627154845776
AL161729.4	0.152217585210526	0.503213024914842	1.72503422628794	3.84648260157867e-05	0.000231404393310973
AC024940.6	0.106434150947368	0.341712723980535	1.68282283397945	6.89574683313096e-07	9.60722992364812e-06
AL513327.2	0.114062668421053	0.372536386912409	1.70755465633617	9.54174118968037e-05	0.000476770058115591
AC083880.1	0.417362377842105	1.50955130306813	1.8547473255073	9.99752948583594e-09	3.75907108667431e-07
AC016027.1	0.194616407315789	0.531322412883212	1.44895422861497	5.86106474209249e-08	1.46917356201785e-06
AC005841.1	0.102752674052632	0.335132434554745	1.70555537987929	0.00149482494312156	0.00442562345365123
AC114489.2	0.102851873578947	0.533726220880779	2.37553181508758	3.22730966135092e-05	0.000198822610305193
AC012640.4	0.825440727578947	2.00685713508029	1.28170138885516	8.21616539229829e-07	1.10331363839434e-05
AL133153.2	0.080842321631579	0.222956541873479	1.46357987229798	0.00219060091363972	0.00592565426998946
AC092910.3	0.210284598263158	0.507205095143552	1.27022605061221	2.963079424069e-06	3.0316132338774e-05
AC000068.1	0.145214888	0.323946200817518	1.15756486656655	7.56671717791232e-05	0.000393783482200004
AP001432.1	0.181173629052632	0.396450678554745	1.12976841754365	0.0124121837454255	0.0248047603441083
AC253536.6	0.429024755368421	1.01526362780292	1.24272159167761	0.00129295289915529	0.00392056685550314
MIR4713HG	0.313787597368421	0.707755850265207	1.17346343930791	0.00343206164579526	0.00866567774461342
UBE2Q1-AS1	0.0839899473684211	0.444411783145985	2.40360849957103	1.2237332359277e-07	2.48715511734495e-06
AC008731.1	0.0928707281052632	0.249843076265207	1.42772638739645	0.0160775225308044	0.0308033043137959
AC002550.2	0.503096423263158	1.15789154914355	1.20259329542087	8.05302408532494e-06	6.2431691877983e-05
AC068790.3	0.0830015453157895	0.316520353170316	1.93108817028547	2.85138970245517e-05	0.000178687088020524
AC013356.2	0.0979394893157895	0.21911357479562	1.16171628816853	0.00179779744694537	0.00506345947604089
AP001625.2	0.281976808315789	0.684618041683698	1.27972280159074	0.010523656181877	0.0216519547162011
AC004076.2	0.129517483473684	0.289664606153285	1.16123655437967	8.85636990036937e-05	0.000448484186200523
AL591806.1	0.0735697048421053	0.56643490596837	2.9447264642949	2.73428345108114e-05	0.000172788332370842
AL117336.1	2.46803654478947	0.92696459729927	-1.41277761146606	2.86914679950187e-06	2.97599778375918e-05
AL078587.1	0.0553029678947368	0.380970156240876	2.78424917540966	4.52747053916083e-06	4.07743454544784e-05
AL161772.1	0.169031349263158	0.869141460002433	2.36230016717178	6.86739710977956e-06	5.46484934026903e-05
LINC00649	0.341681966157895	0.961844879384428	1.49315013859836	1.0752594419425e-05	8.00589208258178e-05
LINC00896	0.0454796786315789	0.312874553291971	2.78229036109106	6.8988087217686e-07	9.60722992364812e-06
LINC00641	3.40846304131579	0.981526103810219	-1.79602279771071	8.03495051210118e-08	1.85916393387695e-06
AL158166.2	0.0672485192105263	0.256639435090024	1.93216846579679	0.0137728354138505	0.0271841790845553
AL109741.1	0.817262086157895	0.327924919104623	-1.31743327089396	4.43342572538176e-05	0.000258444662440859
LINC02875	0.642759199	1.42846689345742	1.15211734257375	0.0061121009174207	0.0138234583154898
AC010331.1	0.241685092947368	1.01914193876886	2.07615459766852	2.06877857349707e-08	6.62009143519062e-07
NR4A1AS	5.94741089647368	0.853188840454988	-2.80132475175438	9.14769103333002e-11	1.05831748570218e-08
AC127024.4	0.432237852789474	1.05378635149878	1.28568507395947	0.000576916026197245	0.00210094439785336
ACTA2-AS1	3.82493767163158	0.601159825678832	-2.66961573376604	1.71789996761524e-08	5.87209443475755e-07
AL355472.3	0.069270386	0.442111279785888	2.6740989247012	0.000127340057664448	0.000604162292515236
NFYC-AS1	0.347176035157895	0.746774832313869	1.10500594193456	0.000444575979219554	0.00168849058774295
LINC01711	0.0568557400526316	0.641100787347932	3.49517326705717	0.000263869700739765	0.00112424937652296
AC012360.3	0.317798571736842	0.710285286345499	1.16028595912744	1.30148761149263e-06	1.60445685875813e-05
AC009754.1	0.0989441964736842	0.347926277167883	1.81409464851078	0.0249753601715048	0.0445058550923498
DLEU2	0.505319411578947	1.20831307616545	1.25772680156374	1.27698280360774e-06	1.58725796415375e-05
AC009686.2	0.237869297315789	0.507153845671533	1.09225438702545	0.000892398685352845	0.00295631634971515
AL512353.1	0.198759648105263	0.400674299970803	1.01140508269108	0.000450935500363613	0.00170403766971576
ZNF528-AS1	0.963000361842105	2.23238851812165	1.21297988601807	0.0054447579918092	0.0125596871467501
TDRKH-AS1	0.137814385105263	0.672834467639903	2.28752512834606	9.8868276919687e-09	3.75907108667431e-07
A2M-AS1	1.00935748642105	0.434754636131387	-1.21516391019065	0.000118985362475181	0.000573570465264975
AC013553.3	0.537454081578947	0.227493939131387	-1.24031339084727	2.85731648574324e-06	2.97599778375918e-05
AL031985.3	0.532564487631579	1.61326781767153	1.59895782401765	1.47297486295315e-08	5.27465284257509e-07
AC004943.2	0.439308472631579	0.932349692350365	1.08563683780688	1.38201486051725e-05	9.71285210382217e-05
LINC01637	1.65525516673684	3.31972881927981	1.00401176247808	0.0166533828469721	0.0315847261057327
LNCAROD	0.00708094784210526	0.441833069051095	5.9634151015717	0.00372204729584776	0.0091865812178587
AC006566.1	0.172560701578947	0.496895471635037	1.52583844703457	0.0284305890000284	0.0493759882864235
AC093535.1	0.112769690315789	0.293940309846715	1.38214385887988	0.00607682928924622	0.013764857505607
AC010531.6	0.558464608684211	1.83026426004136	1.71251420349042	9.39678065460017e-08	2.07834678007627e-06
AC008764.6	0.202307330105263	0.660521582420925	1.70705710871034	8.26956021497272e-09	3.32835995359061e-07
AC007128.1	0.0996112371578947	0.66790668706326	2.74526615129541	1.98695537725544e-06	2.26532431508909e-05
AC009133.1	0.769598107421053	1.54168006148662	1.00232624337452	3.65783391009881e-06	3.45998880552743e-05
AL592435.1	0.234099273736842	0.492739478941606	1.07370460824473	0.000294908561408096	0.00121852328669719
AC022007.1	0.797120355052632	1.68781897339903	1.08229070203946	6.3539380162556e-05	0.000346243578856827
LINC02544	0.0978022685263158	0.982347903160584	3.32829421828607	0.00257535741726395	0.00674797483547906
AC106037.2	0.108548895894737	0.243890918644769	1.16789098827677	0.0151005570506402	0.0292670590259831
LINC01355	0.545475820631579	1.6296950743163	1.57901490027371	2.99045396584454e-06	3.03894781393932e-05
AC025178.2	0.164228389947368	0.467699949002433	1.50987972596382	9.77204605265415e-07	1.27801367506016e-05
AC008608.2	0.785095854684211	1.6410070163236	1.06364069448937	0.000194949707410774	0.000867468520549716
SNHG4	0.653955578368421	1.62847272535766	1.3162550114548	9.65152531534081e-05	0.000480658744181211
CD2BP2-DT	1.68837263636842	3.53058589534793	1.06427426371824	0.000249121848564239	0.00106746227988779
MELTF-AS1	0.880194636947368	3.30446205225304	1.90852094176156	1.52242234529745e-08	5.32493769145899e-07
AC010655.2	0.0903940196315789	0.688271678301703	2.92867891189999	2.22036175634263e-08	6.95713350320691e-07
AC012625.1	0.0506314566315789	0.247090258124088	2.28693223625204	0.00117657526383842	0.00364108888233124
AC136604.2	0.403202390631579	0.19500472036983	-1.0479951458549	6.62749369318488e-06	5.35908717080575e-05
LINC02195	0.348063013473684	1.40659636124818	2.01478796934074	0.00385089795579186	0.00937176460438666
AC021491.2	0.0862259698421053	0.232495357265207	1.43100755125184	0.00373537522638312	0.0091865812178587
AC011447.3	0.0831520954210526	0.450795658192214	2.43864909556328	1.58531430145318e-05	0.000109372142632366
AL353804.1	1.448331977	0.59232362436253	-1.28993479211306	1.52862388034006e-06	1.83951721675679e-05
WASHC5-AS1	0.0669500002105263	0.281545943486618	2.07221439949365	7.29402265058852e-07	9.97291824225921e-06
PABPC4-AS1	0.190658372789474	0.473418900552311	1.31212741608439	0.0245871179895537	0.0439180824896541
PTOV1-AS2	1.83719428931579	4.3096473313601	1.23006561075044	5.74611829233434e-06	4.93837823524048e-05
AL355512.1	0.0915130954736842	0.361588115703163	1.98229714940344	0.0142330919425464	0.0279094788547455
AL355488.1	0.619689338105263	2.3433139573163	1.91893320775925	2.71577805227667e-09	1.44130482905786e-07
SNHG9	5.12497521768421	10.9792543801606	1.09916314834023	0.00281567926084694	0.00730134760054103
AC068790.7	0.0942838091578947	0.263014445287105	1.48006008626741	0.00373746339028321	0.0091865812178587
ZNF436-AS1	0.998005549631579	2.11118120258151	1.08093066732188	0.00115551504613958	0.00359750057793034
U47924.1	0.101250513052632	0.474542867739659	2.22860920033165	2.92952901640856e-06	3.01781619224553e-05
AC145423.3	0.308633941736842	0.745633157513382	1.27256928682501	2.83663272168235e-05	0.000178506092611308
LINC02804	0.102677814052632	0.270100229540146	1.39537037863277	0.0118373920567344	0.0237696096840167
AC011503.2	0.290537258736842	1.44994697616058	2.31920504956085	3.78915554785949e-08	1.07526225358126e-06
AC073611.1	0.712357057315789	1.73026290203406	1.28031880764251	1.46563772650874e-07	2.86275213073915e-06
AC011933.3	0.123031960315789	0.282195093377129	1.19765976681988	0.0089658950977714	0.0190193317729876
AC008966.2	0.687186547947368	0.319006112109489	-1.1071177291315	0.000170131468007787	0.000776064002804682
AL121899.1	0.113788853526316	0.434939289905109	1.9344547976917	0.00391996486470065	0.00950170338438147
AL138724.2	0.789888380631579	1.63551411674209	1.05002350679374	6.30343987707456e-05	0.000344740857277096
GAS8-AS1	0.086396200368421	0.21570105120438	1.31999343699863	0.00632992341080535	0.0142305004631558
AL391684.1	0.231636790473684	0.466459934642336	1.00988875757418	0.000490910540013331	0.00183664042830858
AL355353.2	2.63414063752632	5.85742447488564	1.15293407367185	0.000170280000615389	0.000776064002804682
LINC02604	1.67945906452632	3.83117022793431	1.18978849806989	5.1995531174796e-05	0.000291795816742139
AL354836.1	4.57705700684211	9.380233324691	1.03520354821122	0.0037503729173971	0.0091865812178587
NCBP2-AS1	0.110093928894737	0.371908587418491	1.75621314635578	7.12099000668622e-05	0.000378444133217529
LINC01322	0.0320588403157895	0.328241067128954	3.35596160557693	0.0107231259140323	0.0219422875846321
AC024361.3	0.116201023210526	0.451498109554745	1.95809717460264	1.97921942797119e-05	0.000129988909155837
AL354892.3	0.210361799578947	0.432017491985401	1.03821698316247	7.33106494767408e-05	0.000385521737108455
AC108463.2	0.111676110842105	0.290960351552311	1.38150196884293	0.000714316684292526	0.00248688030827768
AC130324.1	0.06421973	0.242517821262774	1.91700226204841	6.80224661401511e-06	5.46484934026903e-05
GATA3-AS1	2.41370154821053	6.18911838310706	1.35848661821495	0.0212402759431096	0.0388207630147811
AL032819.1	0.0626178313157895	0.277742687754258	2.14910348103411	0.000311984829698661	0.00128178981064634
AL590652.1	0.450140175736842	0.97628564122871	1.1169289793081	0.00152261785813102	0.00446403375578806
AC021016.2	0.127694933263158	0.395482558360097	1.63091278784058	9.78770800325296e-05	0.000484233974897778
AL161729.3	0.0561350738947368	0.246219974953771	2.132973435767	3.57008717628753e-06	3.42000707843086e-05
AC127024.5	0.908584182894737	2.10554093494404	1.21249882844176	4.6173528040862e-07	7.54125026182411e-06
RNF139-AS1	0.142863540368421	0.389237149888078	1.44601163257412	5.50063395268766e-08	1.45139534470917e-06
MCM3AP-AS1	0.232226093684211	0.514850613520681	1.14862380058615	3.13100591379169e-06	3.13935526289513e-05
LINC00456	0.0269272932631579	0.233907261790754	3.11879552946575	0.00990079921745049	0.0206243795333041
C1orf220	0.191171283578947	0.424286077819951	1.15017151200244	0.00272992665181044	0.00711580384848897
AC139100.2	0.448432629736842	0.936727877447689	1.06273874288254	0.0228870999500651	0.0414226213296004
LINC01176	1.99185991826316	4.54635718328954	1.19059484313231	0.00060999116464828	0.00219480074552874
AC089999.4	0.192266736421053	0.486350038364963	1.33888584434033	0.00171052312454181	0.00489092543595225
AC245052.4	0.150684854578947	0.311610111513382	1.04820763040886	4.45830740030907e-05	0.000258891672975476
AC244153.1	5.52360202505263	11.7201601111484	1.08531099637651	0.00737554270164438	0.0161938922967491
AP003071.4	3.19255993863158	0.531742270798053	-2.58591464303335	7.37514614220821e-11	1.05831748570218e-08
AC004884.2	0.0864268736842105	0.325478542756691	1.91301055581698	0.0127631941797875	0.0253913281037042
AC068831.2	0.0819737097894737	0.27943724763747	1.76929114298699	4.86818223464574e-09	2.21871093360824e-07
CYTOR	1.98502452094737	4.92448805318978	1.31081692161133	0.00245594936908883	0.00652605627404523
MYOSLID	0.115905072894737	1.35327526217762	3.54543970348313	0.00372679045754152	0.0091865812178587
AC007637.1	0.666171353	0.195870924163017	-1.76599006165378	1.24443560135546e-05	8.91252925923148e-05
AL008718.3	0.159341204052632	0.321993996873479	1.01491440985028	0.00894345069895884	0.0189985167390312
AP005432.1	0.0279410823684211	0.216714753467153	2.95533755892271	0.000931460224111857	0.00306278361708639
AC008875.1	0.135792599263158	0.341619628428224	1.33098601580484	0.000313629421753892	0.00128178981064634
AC097641.2	0.236738160368421	0.785665611746959	1.73062313948881	1.16239875535141e-07	2.39485990143633e-06
AL356299.3	0.207805754368421	0.471345008900243	1.18154784678929	6.56861939570643e-06	5.35908717080575e-05
AC004233.1	0.0304157743157895	0.247255282883212	3.02310970859868	5.45780310176883e-05	0.00030289800240075
Z93930.3	0.194436038578947	0.393448977065693	1.01688091123368	0.00112146503939297	0.00354779283629572
AC010789.1	0.0622376351052632	1.43915921634063	4.531295156104	1.11449579507462e-06	1.40857283680019e-05
AC010976.2	1.02624309621053	0.266086202357664	-1.94740690881359	8.25718365374443e-08	1.88163700230782e-06
AC112721.1	0.00795788231578947	0.570188809199513	6.1629113502372	2.22173553670185e-06	2.45697812294087e-05
AC100778.2	0.133913066	0.279028441148419	1.05911544992886	0.0093849405349108	0.0196861235209287
AC011472.1	2.94064451926316	1.07780781637226	-1.44803243967208	0.000180857951822197	0.000809554641489834
LINC01311	0.367523644052632	0.997755745437956	1.44084961488022	5.90308105078901e-07	8.78970631821361e-06
AC012645.4	0.127466624105263	0.635502172844282	2.31777751707622	5.56610060380466e-07	8.59891624101777e-06
AC096921.2	0.753887824947368	0.366942032591241	-1.03879770071704	5.67807861766048e-08	1.4628184727746e-06
AC073352.1	0.0468351862631579	0.36491216710219	2.96188454698594	2.28515591964073e-09	1.43203104297486e-07
AL139123.1	0.196477599894737	0.551481352231144	1.48894726096403	9.71921128502936e-05	0.000482432137712348
AC131235.4	0.147404170473684	0.329256642486618	1.15943520311866	0.000336115494826254	0.00135165161555798
AL358472.3	0.654133490578947	1.54038020733577	1.23562950578622	6.58217554173033e-08	1.59670838947781e-06
AC004477.1	0.0773509142631579	0.268251964871046	1.79409848927711	3.8711789527124e-08	1.07819502682953e-06
LINC02542	0.576531386210526	1.41205028715085	1.29232041297228	0.0148185423295611	0.0289442696930648
AC073283.1	0.0749073371578947	0.282307308226277	1.91408753462444	0.0170127957932472	0.0319441259338874
BX322562.1	1.67941635963158	0.756707726002433	-1.15015186621479	2.39546512688241e-06	2.61070981944286e-05
AC005730.3	0.0634395774736842	0.218740656437956	1.78576632576869	0.000823749527716872	0.00281581140303429
AL353804.2	0.0599824812631579	0.265463048537713	2.14589794951108	0.00115770630300418	0.00359750057793034
MAGI2-AS3	2.06134744231579	0.557624775907543	-1.88622112482822	2.65383626135289e-09	1.44130482905786e-07
AC010618.2	0.228156217210526	0.64718068179562	1.50414657680771	2.4863132680355e-06	2.67101082508957e-05
EMSLR	0.463652218736842	2.41954810002676	2.38362265608262	0.0025335276772407	0.0066732497838354
AL445228.3	0.158688482052632	0.32328905743309	1.02662725838897	0.0167381404073558	0.0316656140536643
AC008115.3	0.378138018842105	0.992259388576642	1.3918043994025	0.00017882858967375	0.000805264068471018
AL358072.1	0.182722118842105	0.400414545046229	1.13184309560566	0.00117037856676474	0.00362938013281272
RUSC1-AS1	0.688618814105263	2.01895012517762	1.55182776855085	1.43585066426316e-07	2.8414728934892e-06
AC024060.2	2.60280481878947	5.87105106090268	1.17355167412251	2.60419215758179e-06	2.77780496808724e-05
AC087294.1	0.100598071263158	0.243984096649635	1.27818446818246	0.00058096171677302	0.00211054691310778
LINC02384	0.604416309526316	0.197717578909976	-1.61210144498897	0.000350837455670511	0.00139962740935928
AC138207.4	0.363648078105263	0.874994640686131	1.26673122889308	1.7863091218549e-05	0.000119404840856434
AL118511.1	0.0999582563684211	0.292103406873479	1.54708154380504	9.48881490910732e-05	0.00047570592077658
MIR200CHG	8.62131235457895	23.7538534754842	1.46218217276976	0.000194918635920585	0.000867468520549716
AC008870.2	0.338098930210526	1.02280063281995	1.59700760183218	1.93118169322197e-07	3.63225339806508e-06
AC018653.3	0.565081388421053	1.28753791588808	1.18808433960234	7.04625460330367e-05	0.000375800245509529
N4BP2L2-IT2	0.232365914105263	0.567615120912409	1.28851456793979	3.94511207424153e-05	0.000235454307922987
TRAPPC12-AS1	0.574305019947368	1.1790010233382	1.03767589317869	0.00429089597609259	0.0102436627746718
AL928654.2	1.57511573278947	3.29610808992457	1.06530571829212	0.000640365527850993	0.00227685521013686
LINC00460	0.00437581247368421	0.883597858861314	7.65769520005473	3.66672412906066e-07	6.26676487512186e-06
AL356417.2	0.054158452	0.239705277072993	2.14600326167875	0.0271446638418294	0.0476628093639946
AC011477.2	0.956249686684211	2.2038411673236	1.20456097631187	0.000765932739680928	0.00264211660660577
AL512343.2	0.131057918368421	0.279831947790754	1.09435615891619	0.0197834596024041	0.0364091538470549
FENDRR	14.6126984166316	1.38256418673723	-3.40180424884603	1.15054583064385e-11	3.7923870962734e-09
AC006213.3	0.212126107368421	0.613709722768856	1.53263424859052	7.15376738472902e-05	0.000378847399529311
NDUFB2-AS1	0.432174250210526	1.01415126860341	1.23058783638377	5.738450125911e-08	1.4628184727746e-06
LINC02163	0.158834262315789	0.936330437727494	2.55949560569042	3.39939846039999e-05	0.000207253317376276
AC234772.2	0.837853775157895	0.35907926876399	-1.22239612004079	1.68838889145641e-05	0.000114384544718488
LINC00702	2.55154176731579	0.295851772875912	-3.10842281252973	5.54537334723095e-05	0.000305503352169793
ETV7-AS1	0.182392133105263	0.541056980574209	1.56873703237675	0.000152867795925683	0.000708216774003309
AC108860.2	0.462079445052632	1.67128150346472	1.85474193540503	1.9881835744133e-06	2.26532431508909e-05
AC016876.4	0.142280453947368	0.446651712856448	1.65041281206141	3.38329584491312e-06	3.34768220444035e-05
PHC2-AS1	0.0556222559473684	0.259519329914842	2.2221078352735	4.75435604932417e-05	0.000272051899454249
AC005993.1	0.354415670473684	1.44039751991727	2.02295272148913	0.00104381963717025	0.00335449729552149
AL157838.1	0.189275656789474	0.672007646508516	1.82798877455839	4.31558235303911e-05	0.000254534739567483
AL137802.2	0.0431882618421053	0.217204393321168	2.33034212433364	5.87722178049143e-07	8.78970631821361e-06
SBNO1-AS1	0.227797613421053	0.726659256489051	1.67352638485404	1.87312371931397e-07	3.61176676134386e-06
AL357054.4	0.662685258368421	0.287495408107056	-1.20478491315493	5.39677309648444e-06	4.74667422663671e-05
AC091057.1	0.249362138421053	0.87948274407056	1.81841283946106	1.08019406745714e-09	7.38459944297972e-08
AC109322.1	0.562317582263158	1.6109347873236	1.51844103094868	3.49717313417792e-09	1.64367137306362e-07
Z98200.2	0.119060887684211	0.301531138192214	1.34060743664933	0.00026599168356541	0.00113008896068468
KCTD21-AS1	0.267626962736842	0.580390550982968	1.11680056071398	0.000379933405119826	0.00150373642447426
AC011462.4	0.611706726421053	1.37357467731387	1.16702330236407	0.000399481108186177	0.00156871954755094
AC020663.2	0.267107965	0.612682589819951	1.19771685890532	0.00185820353564274	0.00517544095853089
AC245060.5	0.188175189315789	0.432758555250608	1.20148591775915	0.000292763797701441	0.00121531069170497
LINC01614	0.227248343105263	2.13080760054745	3.22905865137581	0.0017216860669623	0.00490097490557164
AC012073.1	0.364848911631579	1.81666051622384	2.31591778959821	1.26076698679302e-11	3.7923870962734e-09
HHIP-AS1	1.66922615889474	0.4103418643309	-2.02428117974693	3.46221891056787e-06	3.36008435378735e-05
AC124016.2	0.252624061684211	0.549450478413625	1.12099739989569	2.0645222089663e-06	2.33461759570324e-05
AL590226.1	0.608337851842105	0.23392471336983	-1.37882848831794	1.31972989063847e-05	9.34710373669881e-05
AP000866.5	0.244422901631579	0.767532799413625	1.65084893597726	0.00354151334380427	0.00887739344846937
LINC01816	0.393917774631579	0.969353898343066	1.29912895406296	0.00857844400238617	0.0183527450634265
LINC01572	0.0850705917368421	0.268460105289538	1.6579753169942	1.69582769242519e-06	2.00828908950628e-05
AC068234.2	0.876502507526316	0.325560725618005	-1.42883154932622	5.25186065753522e-06	4.67384522422069e-05
MORF4L2-AS1	0.0916717177894737	0.215354699603406	1.2321661945279	0.000614245529839485	0.00220483359636894
AC087289.2	0.226482319631579	0.500494441571776	1.14395561624843	4.80132749161504e-06	4.29833127820775e-05
U62317.2	3.40784690052632	8.26816820690024	1.27870721600662	6.45303075793547e-06	5.30347445898085e-05
MAP3K14-AS1	0.378093578947368	0.815396299172749	1.10875806023705	0.000328895826901926	0.00132616440659651
AP000692.1	0.389731175421053	0.795218298184915	1.0288716137287	0.010340957546065	0.0213637364687936
AL596223.1	0.0271472798947368	0.215823960350365	2.99097548376101	0.0172787482186259	0.0322822823861035
AL031775.1	0.802617290421053	1.79729082043309	1.16303972997608	1.69582921786767e-06	2.00828908950628e-05
AL117329.1	0.0207422850526316	0.321488701654501	3.95412129556606	0.000270657015081392	0.00114286013086891
AC015849.3	0.872397024947368	1.78844069386375	1.03564552298092	0.0110360603774877	0.0224603989279317
AC084018.1	1.34554653931579	2.74608545013382	1.02918422732928	0.00405459890329998	0.00978830939095212
AL158835.2	0.181282406789474	0.374673681270073	1.047395719683	0.0164776158936734	0.0313700434228921
AC009704.2	0.154167735631579	0.424031552909976	1.45967075390758	7.32582388199294e-05	0.000385521737108455
AL121832.3	0.0563372129473684	0.328224451233577	2.54252261792629	3.54860382096612e-10	2.96505563707391e-08
LINC02595	0.173133955105263	0.663238567119221	1.9376392071255	0.00119110924693321	0.00366345257134468
AL139099.3	0.0900670188421053	0.244561880749392	1.44112873700366	0.000732809630539739	0.00253950618509624
AL008582.1	0.246221166631579	0.506728438114355	1.04125800686827	0.011332992792951	0.0229097058610192
LINC01767	0.218294599473684	0.887786916776156	2.02393700893495	0.0149750087002397	0.0291306271495607
AC005519.1	0.193569703894737	0.480461460654501	1.31156754219916	0.000130979531864981	0.000617533592241164
AC018904.1	2.49906303505263	8.74238334626277	1.80663934882714	4.30791727387126e-06	3.95067535359901e-05
AC009690.2	0.202920392263158	0.538587966007299	1.40826814076032	3.97014200319458e-06	3.68586023012633e-05
AC106875.1	0.00591406526315789	0.632011051459854	6.73965581158575	0.00231378662334243	0.00621416978840538
AP001434.1	0.233931171210526	0.546601073201947	1.22440417958004	0.00408633992932788	0.00983336840593461
AC003102.1	1.33250469189474	2.68211146607543	1.00922858268138	0.00163514755715047	0.00472027241066086
LINC00665	1.88556117363158	5.05380981356934	1.42237741651025	6.28286598494662e-06	5.2206798018562e-05
AL122035.1	2.31280635505263	0.988452594652068	-1.22640079582675	3.53281226934512e-07	6.1072984518334e-06
AL080317.1	0.112147645421053	0.400680578710462	1.83705325209142	3.72513093275e-06	3.501623076785e-05
AC006480.3	0.158997067315789	0.328999190868613	1.04908388044463	0.0015728651894303	0.00459337717456926
AC021321.1	0.167970704842105	0.477788966985401	1.50816389996758	1.07525861875681e-05	8.00589208258178e-05
AC011461.1	0.198268227842105	0.551710226253041	1.47645721528867	0.000157640605792154	0.000727274451261962
AL645608.1	0.196132723578947	0.631090619574209	1.68601691886821	0.000428482736265472	0.0016524052188289
AC021491.4	0.100596539947368	0.48981929159854	2.2836689117546	0.00115537257292131	0.00359750057793034
AC004449.1	0.0697718461052632	0.265614267501217	1.92861573152208	3.14267253765686e-05	0.000195313202340327
AC092171.4	0.200543192368421	0.954346740051095	2.25060053839588	8.40942009550819e-09	3.32835995359061e-07
AC106782.5	0.669801473842105	1.35130251342092	1.01254522841548	0.00021641866440056	0.000948961140695167
AC093010.2	14.5521811591053	4.94142689705109	-1.55823580542204	8.72877342727864e-10	6.25146439744146e-08
AC005537.2	0.198504226052632	0.401572641462287	1.0164912620731	0.00986982301358613	0.0205883686718912
SNHG12	3.11682903694737	7.92499392848905	1.34633080696685	9.79612245274311e-08	2.13527074911966e-06
AC025287.2	0.0908968369473684	0.217710035978102	1.26010591717362	0.00105154897304311	0.00336119504896343
AC087301.1	0.0723776133157895	0.246075638992701	1.76548640078357	0.000356054388512332	0.00141668201143531
AC010595.1	0.0185491285263158	0.238317721958637	3.68346292530558	4.18506975630416e-05	0.000248788336501243
AC011921.1	0.100346157631579	0.35227614819708	1.81172142127104	2.85429320867255e-06	2.97599778375918e-05
SAP30-DT	1.16813754226316	0.580614589676399	-1.00855742467739	0.000984368568476581	0.00320452451729173
AC109460.2	0.396935104368421	0.969795571265207	1.28877750758974	0.000441419992195691	0.00168504382476496
AC132807.2	0.245775966631579	1.51175841780779	2.62081185944522	0.00360304998681437	0.00897183307974969
AC092119.2	0.190029249789474	0.57250225189781	1.59105986899253	6.6275945064486e-06	5.35908717080575e-05
AC011479.3	0.088816161	0.215769421189781	1.28059630223798	0.0108871414817392	0.0221873452419184
AC010300.1	0.119626071684211	0.379086662243309	1.66399584840526	0.0245200232171296	0.0438503150042365
AC090246.1	0.246954536157895	0.662869210051095	1.42447877299609	0.000211625392161744	0.000933385893874671
