# Supplementary material for: Predictive role of ferroptosis-related long non-coding RNAs in bladder cancer and their association with immune microenvironment and immunotherapy response
Source: World J Surg Oncol. 2022 Feb 24;20:47. doi: 10.1186/s12957-022-02514-4 (PMC8867683; doi:10.1186/s12957-022-02514-4)
Supplement: Supplementary file 2 — Additional file 2: Table S1. The expression matrix of TCGA cohort. Table S2. The downloaded clinical files of TCGA cohort. Table S3. The expression matrix of GEO cohort. Table S4. The downloaded clinical files of GEO cohort. Table S5. The Genome Reference file discriminating lncRNAs and mRNAs. Table S6. The expression matrix of lncRNAs during TCGA cohort. Table S7. The expression matrix of mRNAs during TCGA cohort. Table S8. The expression matrix of lncRNAs during GEO cohort. Table S9. The expression matrix of mRNAs during GEO cohort. Table S10. The detailed list of ferroptosis-related genes. Table S11. The expression matrix of ferroptosis-related genes during TCGA cohort. Table S12. The co-expression analysis results between lncRNAs and mRNAs. Table S13. The expression matrix of ferroptosis lncRNAs. Table S14. Detailed list of 59 differentially expressed ferroptosis genes between bladder cancer and normal tissues. Table S15. Detailed list of 538 differentially expressed ferroptosis lncRNAs between bladder cancer and normal tissues. Table S16. Detailed expression matrix of differentially expressed ferroptosis genes between bladder cancer and normal tissues. Table S17. Detailed expression matrix of differentially expressed ferroptosis lncRNAs between bladder cancer and normal tissues. Table S18. The merged document including both ferroptosis lncRNA expression and clinical information. Table S19. Detailed expression matrix of prognostic ferroptosis lncRNAs. Table S20. Detailed ferroptosis lncRNAs included in risk signature. Table S21. Detailed risk results depending on lncRNA risk signature in TCGA cohort. Table S22. Detailed risk results depending on lncRNA risk signature in GEO cohort. Table S23. The significantly enriched biological activities during high risk group. Table S24. The significantly enriched biological activities during low risk group. Table 25. The infiltration levels of various immune cells from http://timer.comp-genomics.org. Table S26. The detailed [file 12957_2022_2514_MOESM2_ESM.zip › Supplementary table/s-table16.xls]

ID	TCGA-GD-A3OP-11A-11R-A220-07	TCGA-BT-A20Q-11A-11R-A14Y-07	TCGA-GD-A2C5-11A-11R-A180-07	TCGA-BT-A20N-11A-11R-A14Y-07	TCGA-BT-A2LB-11A-11R-A18C-07	TCGA-GC-A3BM-11A-11R-A22U-07	TCGA-CU-A0YR-11A-13R-A10U-07	TCGA-GC-A3WC-11A-11R-A22U-07	TCGA-CU-A0YN-11A-11R-A10U-07	TCGA-BT-A20R-11A-11R-A16R-07	TCGA-BT-A20U-11A-11R-A14Y-07	TCGA-BT-A20W-11A-11R-A14Y-07	TCGA-GD-A3OQ-11A-21R-A220-07	TCGA-K4-A5RI-11A-11R-A28M-07	TCGA-BL-A13J-11A-13R-A10U-07	TCGA-K4-A54R-11A-11R-A26T-07	TCGA-K4-A3WV-11A-21R-A22U-07	TCGA-GC-A6I3-11A-11R-A31N-07	TCGA-BT-A2LA-11A-11R-A18C-07	TCGA-CF-A47X-01A-31R-A23W-07	TCGA-ZF-AA51-01A-21R-A39I-07	TCGA-BL-A0C8-01A-11R-A10U-07	TCGA-BT-A42C-01A-11R-A23N-07	TCGA-G2-A3IB-01A-11R-A20F-07	TCGA-2F-A9KP-01A-11R-A38B-07	TCGA-DK-A3IT-01A-31R-A20F-07	TCGA-FD-A43P-01A-31R-A23W-07	TCGA-DK-A3IV-01A-22R-A21D-07	TCGA-2F-A9KW-01A-11R-A38B-07	TCGA-GU-A762-01A-11R-A33J-07	TCGA-XF-AAME-01A-12R-A42T-07	TCGA-XF-AAN0-01A-11R-A42T-07	TCGA-CF-A47W-01A-11R-A23W-07	TCGA-GC-A3I6-01A-11R-A20F-07	TCGA-FD-A6TA-01A-12R-A33J-07	TCGA-DK-A1A7-01A-11R-A13Y-07	TCGA-FD-A3SR-01A-11R-A22U-07	TCGA-GU-AATP-01A-11R-A39I-07	TCGA-DK-AA6X-01A-12R-A42T-07	TCGA-XF-A9T3-01A-11R-A42T-07	TCGA-PQ-A6FN-01A-11R-A31N-07	TCGA-DK-A3WW-01A-22R-A23N-07	TCGA-XF-AAMY-01A-11R-A42T-07	TCGA-K4-A3WS-01A-11R-A22U-07	TCGA-UY-A9PA-01A-11R-A38B-07	TCGA-G2-AA3F-01A-12R-A42T-07	TCGA-FJ-A871-01A-11R-A352-07	TCGA-ZF-A9RN-01A-11R-A42T-07	TCGA-GC-A3RB-01A-12R-A220-07
FLT3	0.2527676	0	0.8072377	0.0760932	0.5225816	0.16021	0.1746203	0.2960404	0.05662738	0.04020925	0.03383545	0.7036066	0.3688349	1.281026	0.1110848	0.2183298	0.1678608	1.258968	0.1185978	0.04140102	0.3325397	0.0185177	0.01493965	0	0.03867225	0.2395768	0.4978182	0.7771566	0.1494456	0.256831	1.743681	0.2513425	0.01670996	0.004687056	0.2401069	0.1046224	0.1889834	0.02139722	0.7807191	0.2701707	0.02358263	0.02805061	0.06796972	0.1127189	0.0831555	0.004797708	0.01340771	0.1073794	0.007284888
TFRC	15.84653	4.090674	14.91384	14.31285	16.18525	13.33367	7.581368	4.910072	7.657674	16.2988	9.331485	13.37941	12.36761	21.81026	4.810258	25.27718	6.399775	20.05361	12.80807	16.03359	28.35984	43.70081	26.38746	38.27833	53.59478	56.21155	89.14243	29.69387	65.79055	11.11332	24.89005	17.59205	2.467235	36.55241	18.22292	7.259943	22.40458	12.90052	19.26716	8.146542	8.959902	52.71778	18.46313	13.6062	20.64962	54.30525	6.459807	52.4246	330.5585
TFR2	0.2338636	0.006009266	0.6696071	0.04998564	0.2901861	0.1905243	0.06691309	0.1146634	0.04133171	0.03047708	0.2611616	0.1543985	0.2672291	0.1802031	0.02682782	0.1462516	0.2251301	0.4269923	0.2337207	0.7592313	2.445099	0.4257498	0.2208119	0.2100237	1.631401	1.195468	0.7029624	1.045339	0.2110674	0.3447247	0.6236364	0.4959369	0.905584	1.570254	1.059724	0.146362	0.6764217	0.5973731	0.8824116	0.0504191	1.539461	0.09980996	0.3837052	0.7614865	1.177849	0.5554723	0.6238667	0.02784378	2.192332
SLC38A1	10.15239	2.370525	20.05207	6.986707	7.092838	13.92574	7.986409	6.26292	4.428857	7.334267	6.084121	16.69775	20.67777	9.323441	6.284669	12.14704	24.15641	9.126631	11.18325	20.82633	9.283824	34.70999	25.16226	17.92665	38.02937	16.35475	28.50872	22.17038	25.55934	9.633909	24.20545	1.592135	13.14123	28.19399	15.04388	16.90421	22.36895	11.11018	26.69622	13.34619	7.79059	29.03652	20.89097	15.72589	14.8634	38.23374	0.8630269	9.519265	37.21205
HMOX1	13.23041	4.568704	8.917098	5.526739	53.34476	4.413748	7.237295	11.59125	8.10614	29.90515	11.31624	14.98918	5.152676	21.65871	5.265816	11.00888	2.5545	16.87292	19.69574	3.054736	191.157	244.6017	14.11256	32.71128	17.66374	32.74591	24.40475	12.47951	332.3931	19.1237	29.69519	66.65066	1.018611	8.299921	43.31785	9.716341	26.96616	87.7576	20.3787	9.577804	6.382347	7.130722	51.5858	28.29091	11.50416	52.86685	84.74536	15.14862	9.536579
ALOXE3	0.02756527	0	0	0.03366719	0.6071462	0.07943943	0.006438351	0.02471361	0	0.02052745	0.9356492	0.1006385	0.0559965	0.09032445	0.03613907	0.4575757	0.0804586	0.09081954	0.1924018	0.03434578	0.1253958	0.02731032	0.413125	1.110237	0.6576815	0.9937499	0.0542302	0.04093458	1.593534	0.1311162	0.5965098	0.0124484	0.6561525	0.3266192	0.2124691	0.7200643	0.1768781	0.01577855	0.01015961	0.353175	0.3521495	0.08273935	2.217883	0.05100558	0.09964469	0.1857389	0.09392649	0.006251274	0.1410139
BID	9.50466	2.827362	9.624036	2.163908	5.124109	4.092949	3.577325	5.084022	2.142421	2.036924	6.754386	7.268428	5.916176	7.653098	2.720103	6.282946	9.426734	6.118914	8.276273	19.45138	29.91254	11.12094	11.93487	7.866727	10.7578	10.05485	10.03688	9.087365	18.54847	7.457049	7.941211	14.64046	19.56256	10.34302	13.44276	11.72975	16.84889	18.52145	11.06652	18.07023	4.373457	7.417138	15.2756	20.79616	10.06053	22.59262	14.4988	11.5515	18.06899
ZEB1	1.990745	31.02104	2.348566	33.6155	2.049865	4.890106	20.3097	16.71274	26.48579	32.7233	3.38708	11.65387	9.764088	5.241533	32.5145	2.547024	2.308278	1.648191	1.495901	0.6535802	2.667225	3.42784	0.6823966	0.4471971	1.071478	3.659521	1.867699	0.9199253	3.7422	1.101881	6.328889	1.293252	0.2912434	1.171862	2.920774	1.143937	4.943987	2.064455	2.08003	4.127296	0.7426878	0.8878937	2.39793	7.178546	0.4897787	0.9942233	12.17109	0.4157495	0.5604226
CDKN2A	3.273229	0.1757735	0.5895667	0.190073	1.076359	2.038094	0.1733551	0.3917413	0.314332	0.1307485	0.0845175	1.707422	0.3265585	0.8874915	0.1255559	0.5409496	0.06450757	1.071485	3.167544	1.501514	31.38173	0.6048772	9.88202	0.1377584	5.350117	8.733128	36.48249	39.05981	0.2641815	28.97832	11.46308	25.13113	0.2367929	43.82315	0.1787754	7.776796	6.573478	27.84096	0.2117817	55.85283	87.28431	0.23805	6.725957	0.2067401	19.40661	0.6821767	0.9746768	0.1194515	30.27335
CDO1	1.231056	2.183005	1.236362	1.80717	1.157171	1.584936	4.655848	4.648281	2.689736	2.732617	0.2314289	3.618634	2.198492	1.735723	7.796662	1.364528	1.913567	0.7929941	0.2929295	0.07866005	0.2728271	0	0.04967314	0.02208917	0.08265994	1.085441	0.2364579	0.04921873	0.3975158	0.6944147	2.074841	0.3421176	0.03968519	0.04452596	0.8211459	0.1177942	0.9482864	3.04903	0.0698038	1.493271	0.05600739	0.4707714	0.9524029	1.538064	0.02633194	0.02734628	3.005937	0.01073768	0.02076143
MYB	0.9137811	0.04986936	0.7671138	0.05185226	0.2504963	0.2718845	0.2600189	0.2622081	0.0666947	0.05386291	0.3791517	0.7118409	0.4134167	0.7032909	0.1385298	0.2436109	0.2965551	1.269236	0.170612	1.768471	0.6294522	0.01402059	0.7380746	0.2494096	1.215141	0.9558094	4.568736	5.920632	0.08599557	0.2991668	0.4899786	8.276752	0.1992669	0.6813664	2.272448	0.3990057	3.826686	0.4320215	2.663508	1.059985	1.089184	0.3291951	1.717577	1.315083	1.128048	5.750347	4.338112	7.877721	11.23001
CHAC1	1.323807	1.03527	1.831098	0.7073709	0.2507245	0.1339728	0.2470224	1.061076	0.3051678	0.1250133	1.20345	0.2451576	0.299612	0.7322952	0.3433387	0.1973885	0.1809221	0.9955728	0.2796191	0.8227263	2.764476	2.382553	1.207658	5.427398	0.4982223	2.243892	0.9755518	4.322755	6.149	2.155963	1.898126	6.785122	0.9961871	2.093322	6.392914	0.7204308	6.149819	16.43177	1.15083	4.392709	1.405911	1.16209	0.721138	3.789647	0.9802827	6.932397	1.707021	3.620515	10.17289
LINC00472	0.1290138	0.3094082	0.03980038	0.3400944	0.1271596	0.2669338	0.2812454	0.2024176	0.2584133	0.3399977	0.08174362	0.1978279	0.2009285	0.2342717	0.1736523	0.2637332	0.1081434	0.06612092	0.0668552	0.02500535	0	0.07456202	0.03158133	0	0.04087515	0.005565361	0.009111265	0.03129242	0.1516402	0.01193235	0.1411434	0.1857919	0.03027739	0.01132354	0.007250978	0.01872289	0.04097407	0.06030953	0.04438005	0.01483431	0.02848683	0.02258931	0.03078922	0.1114034	0.03348279	0.01159086	0.05938517	0.01365367	0.09239832
PRKAA2	0.2722596	4.640054	0.6097912	6.093279	0.3727656	0.434767	2.613885	2.349405	3.614415	3.817628	0.5415843	0.8872772	1.596513	0.4402279	4.718278	0.5696732	0.6667368	0.1095194	0.4939161	0.113515	0.03360333	0.008233387	0.2723428	0.01895392	0.09671938	0.2007516	0.5550299	0.06581741	0.8239416	0.01976415	0.4036251	0.1200923	0.1411629	0.2104811	0.0773988	0.1274924	0.6549743	0.1141642	1.078131	0.4258942	0.03932014	0.006235968	0.06799697	0.325763	0.181783	0.01066585	0.5683175	0.08794823	0.4858539
HILPDA	2.174479	1.146899	9.07759	3.042408	0.7855815	2.186636	16.78201	3.74835	3.173045	17.97834	36.3293	7.507082	4.206578	7.095924	1.522939	5.875783	5.171356	4.619073	3.59809	33.32828	17.12846	21.83955	32.85298	46.10293	83.17727	89.58713	24.17921	11.66624	7.830858	2.083924	4.36115	4.982085	7.93169	5.678531	39.07584	6.282797	11.94599	7.423084	15.90749	8.931877	10.72011	13.41337	30.38534	13.96923	33.28955	22.2093	13.89128	8.947718	18.15675
TNFAIP3	13.25285	4.887023	22.46349	37.68086	13.47224	131.2439	54.88182	21.74984	7.123579	34.93695	3.170486	92.48632	21.89909	28.57622	16.88919	73.68328	8.035004	22.47923	19.92458	4.87198	23.13725	6.159989	28.84969	18.93219	6.595436	6.93093	27.712	16.90891	21.50487	15.44174	27.03501	7.777828	0.3508545	10.48194	10.58213	4.265833	8.139559	4.140346	4.099083	6.876003	4.747693	15.73669	14.51627	20.58759	30.70895	5.771592	1.387351	31.26682	3.68001
ATF3	298.0795	59.13353	176.3321	726.2867	56.06933	398.7132	50.48968	203.9192	15.22804	277.4743	19.47114	69.86053	184.7459	46.703	36.00224	57.75169	44.65287	28.30183	291.2606	5.98463	13.82566	5.731652	49.41884	2.812623	43.95671	9.822659	13.44876	13.91703	22.46175	2.908356	16.68279	41.44954	1.191249	31.53213	16.90707	7.279999	13.32418	10.58788	2.326047	5.815418	2.743331	21.11861	12.37626	14.82663	385.5644	6.726955	0.5291013	6.172917	2.204843
MIOX	0.008244147	0	0.08583619	0	0.008706066	0.02558611	0	0	0	0	0	0.01404606	0	0.04727449	0	0.02660982	0	0.2535126	0.009154568	0.007989368	0.3150256	0.04288146	0.09513837	0.1166651	0.1343301	0.2347182	0.05239992	0.5141893	0.1107429	0.3545588	0.08325453	0.1042449	0.009673818	1.128798	1.223235	0	0	0.1486487	0.04253912	1.820028	1.365258	0.01082614	0.0786988	0.0355941	0.3209389	0.04444024	0.3001332	1.387254	0.1940007
PTGS2	17.15012	5.609083	23.66669	225.8246	9.116356	115.1912	17.43137	50.58396	13.40937	213.1877	10.90199	89.1625	30.42634	38.2145	35.48068	135.0019	7.097488	51.03211	100.6436	5.928557	102.3929	1.398326	30.43022	1.838443	5.067202	5.942295	1.42889	7.679634	5.482896	0.08186986	6.782408	2.777504	1.018907	5.575376	25.32995	1.327429	0.3863147	0.9570743	1.420995	13.63862	6.533713	29.20068	4.613969	15.14156	92.4777	0.7952686	0.2081355	1.949439	2.366211
DUSP1	1149.523	103.2805	1045.774	1415.438	1165.141	1715.737	751.0057	1049.609	158.3309	980.623	198.014	573.7549	730.0313	914.1899	385.5467	732.9765	236.215	269.966	1534.2	43.86401	99.98012	35.16985	168.2681	30.99809	125.438	44.52044	65.65344	14.99499	93.64724	44.98993	285.9789	180.4468	22.5632	258.9088	69.82566	61.34192	43.22148	78.82398	12.97934	94.23114	41.69256	77.27421	105.8148	85.57373	1561.436	7.599986	19.0847	102.8902	13.79835
ALB	0.03946058	0.01802602	0.01521684	0	0	0	0.02867421	0.05503298	0.01549786	0.01904629	0	0.007470157	0.03117365	0.02514213	0.008047551	0.03537995	0.04134635	0.008426648	0.004868701	0.1869564	2.764427	1.178298	136.3701	0.004772795	4.673443	0.01134826	0.09753802	0.004557714	0	19.1425	0.02767344	0.05082081	0.08746255	0	0.03696345	0.1383938	0.2685527	0.008784031	0.4072267	0.03024847	0	0.08060778	0	0.04417027	0.01706859	0	0.01651249	0.03480129	0.02242956
ANGPTL7	0.4565003	1.863208	0.24492	5.995709	0.1117862	0.4414576	5.289459	2.356296	3.121937	3.718911	1.483928	2.175495	1.330534	0.7966956	7.468095	0.1388039	0.1975652	0.1652986	0.1028519	0.03205743	0.05617972	0.08029576	0.2151647	0.01440369	0.008983349	0.7448855	0.007008509	0.03438651	0.01110892	0.1560349	2.413582	0.0209142	0	0.01742043	0.2900326	0.007200949	0.7924478	0	0.01706887	0.5248948	0	0	0.3789358	0.4570295	0	0.008915848	0.01661087	0	0.006768956
DDIT4	59.83749	5.11719	41.84891	13.99364	26.16652	31.69572	90.77487	26.1544	6.980714	24.9714	113.4936	65.83708	41.94568	49.31131	17.18014	127.571	90.72112	66.15028	67.81962	31.83533	54.9077	14.56975	130.0799	120.0058	206.0198	62.55897	16.9121	22.98988	22.20405	53.73938	81.67393	76.25871	37.94797	117.8133	150.8703	7.180816	6.629662	64.9055	83.08249	48.17089	25.3898	147.7555	42.95922	49.37931	343.9812	23.57985	20.22232	19.10764	86.41806
TSC22D3	54.73368	38.63051	85.3723	25.77723	42.15774	32.91217	62.84176	73.55281	28.28202	26.22437	23.61502	36.08808	34.6378	80.58046	85.80638	43.48942	73.50954	85.86595	36.7297	5.389119	20.89348	6.560666	15.23365	10.89282	15.40126	36.04749	22.46127	16.31501	13.50548	32.05359	64.12702	31.02393	6.904468	38.87241	36.29528	11.83488	10.88858	24.92097	26.95489	19.73968	20.82608	18.77468	15.30277	27.17948	45.56463	5.040751	3.619231	7.511078	11.1535
JDP2	28.295	3.539178	13.34063	5.324438	6.673239	20.0725	5.5211	12.46676	4.776158	3.187598	4.74865	6.87413	4.168003	9.855651	5.034315	6.300625	6.311377	7.453077	9.392942	0.7594449	1.976193	4.364395	1.945736	2.616061	3.16968	2.910341	3.04393	2.537668	8.218142	8.727271	5.749583	3.112891	1.036599	3.811152	4.140165	1.072658	6.61975	8.035597	4.405115	7.151255	2.041042	2.850294	2.057238	9.008905	12.02734	4.768399	4.498577	5.191034	7.177213
PCK2	9.907516	1.867341	8.734241	1.314539	5.666171	9.417607	4.224443	4.830275	2.205145	1.62756	5.87208	8.545409	6.939724	9.054978	1.784092	6.987857	11.14391	16.01841	12.75608	12.4992	12.41094	25.46334	11.96996	10.93497	14.81098	37.76044	25.92207	26.97996	23.02785	23.04242	7.991153	8.990977	15.73174	16.92939	9.24347	9.313958	22.96784	19.4524	20.99229	13.08259	20.69774	7.477651	15.04026	21.62947	13.1064	47.42867	12.67273	9.864269	43.11784
GPT2	1.558946	0.9724106	3.461402	1.040959	5.834621	1.207758	0.9943878	1.250383	1.08725	0.5931875	16.84496	10.3821	2.887575	1.376332	1.274571	1.04548	4.991897	5.857961	5.358918	6.011455	10.28459	12.6298	8.509934	7.143142	17.16844	7.756291	12.69072	3.197458	16.03846	4.768456	1.941426	2.045398	3.751554	5.84129	8.545661	7.157472	7.104751	16.49382	5.03804	5.136392	9.747815	3.262045	31.49854	15.01087	3.365545	45.25846	4.940885	9.48108	24.8286
PSAT1	6.18516	1.251976	5.6288	0.9835498	5.331136	7.539764	3.396671	2.845454	2.571367	1.546251	14.93399	10.37662	19.96731	5.549092	1.00608	5.176656	6.74309	7.452349	14.0971	1.888704	6.680136	17.79889	20.70187	38.99046	15.37259	11.58625	19.56329	17.36105	53.13238	15.65964	11.07087	10.43223	4.280019	20.80313	13.441	15.36444	11.93729	34.39522	8.362825	3.571483	5.155035	11.33922	17.73248	16.14731	8.219321	41.62182	13.75377	21.3133	67.41548
SLC3A2	26.9422	15.53001	13.67218	10.61017	30.99135	22.70122	13.8012	17.66312	9.571738	8.255433	42.37955	24.7444	16.82528	35.06553	14.55926	30.6102	20.05324	25.33523	27.9393	16.86509	21.73812	18.29443	56.80618	115.4575	15.83762	32.20974	32.75442	35.71411	53.80475	118.2348	54.4512	15.90933	38.49632	59.24086	44.60743	24.5035	31.74412	38.51465	37.1009	36.70305	89.21543	68.96185	37.79248	20.31721	22.50856	42.2002	49.58836	20.62684	134.1724
ZNF419	0.6674753	0.3952848	0.5711123	0.2726841	0.3885593	0.3270856	0.7194745	0.7745532	0.444414	0.1686696	0.5377226	0.5575836	0.7906399	0.6335006	0.559957	0.6385692	1.25829	0.5614601	0.40447	1.06255	1.055864	0.9969904	2.139542	0.3844263	0.6401982	0.6484486	0.7266672	2.967573	0.5619357	0.8413617	1.386394	0.674112	0.7485129	0.1119755	1.010077	0.342117	1.660994	2.081791	1.16394	1.313856	0.9216448	1.218876	1.831211	1.088334	0.417477	1.253334	1.174489	0.2993867	0.8304668
TRIB3	2.953536	0.6736187	2.808293	0.4054965	5.787267	3.064403	1.762391	1.305633	0.6096247	0.8166346	7.777801	6.148738	2.864166	4.67917	0.4906663	1.363873	4.011792	6.886311	4.534129	1.065513	6.251728	11.73692	7.875314	14.15581	7.669541	20.38913	7.636981	6.732057	28.16316	13.60862	4.838666	2.662425	2.504432	11.27942	2.057405	1.018379	12.67656	12.87096	16.01869	14.5906	12.51707	5.248793	19.12906	11.51083	3.046527	26.09549	4.887759	7.789299	23.53951
ZFP69B	0.2854562	0.3699375	1.306578	0.1856916	0.3211101	0.2888893	0.456567	0.2726162	0.3399884	0.2372214	0.2595035	1.088999	0.6176982	0.3647427	0.2733604	0.2002986	0.624204	0.1550454	0.3721067	0.05412412	1.067073	0.8284665	0.9765404	0.2972255	5.325311	0.5460958	1.518544	1.193382	1.385841	0.4993333	0.8773478	0.5296568	0.4441848	0.5228759	1.28697	1.242788	1.444354	2.324856	1.39288	1.04889	1.03794	0.8556553	2.680542	0.7412603	0.471078	2.416853	0.6465915	1.103326	2.736457
IL6	6.805689	3.29525	2.831391	101.3352	40.23517	64.3426	59.77752	20.88414	14.41841	308.1359	3.713582	28.7748	0.9958199	48.92604	16.94432	46.38222	1.619642	134.7193	11.21271	0.1733797	2.385167	0.173709	2.530106	0.1168516	3.770245	1.139134	3.525155	0.141342	3.893289	1.687802	18.01312	2.518639	0.05878166	0.8573733	2.823508	2.188747	0.4870321	0.4731277	0.2769463	5.381465	2.630956	0.4416898	7.309669	7.188826	5.36289	0.1350176	0.1527252	0.4998602	0.5344956
CXCL2	3.395621	0.5275735	2.934784	30.57116	11.61241	81.21366	28.2429	11.22822	1.447971	79.91035	1.482268	27.5644	3.228385	15.05648	19.51279	24.66028	4.561136	97.96724	8.023503	0.08609343	4.316738	0.7530366	27.03865	0.4835318	0.7773831	0.715364	4.736883	1.559662	13.97232	3.670088	28.6216	2.153075	0.0810795	2.066307	0.7489535	1.235539	0.362761	0.7119282	0.6621355	3.302821	1.863523	4.394287	4.876335	2.898024	2.613042	0.07981468	0.07435023	1.17524	0.5049641
IL33	8.698186	16.56113	5.750066	24.2826	5.801649	14.88199	29.63328	19.98148	24.11684	30.81317	8.002922	19.94563	10.52688	19.35353	20.49313	15.68311	5.808834	6.140998	8.152569	0.18085	0.6667219	1.120621	12.85943	0.8224847	1.903553	6.609051	2.063695	4.461756	1.238121	0.8840502	19.7421	2.3885	1.244446	8.587192	3.238635	2.174855	4.095109	0.03647547	13.11698	5.338256	0.8894449	39.6466	2.683041	6.589872	2.781917	0.01840178	0.1657053	0.1806393	0.07916745
STEAP3	7.546051	1.134213	10.77233	0.8532663	3.43432	10.05781	3.794139	3.208111	1.158695	1.266084	16.51521	7.902013	11.11941	7.258427	0.7506026	9.936429	14.68089	7.098603	12.96011	28.09077	20.01569	22.52605	23.10276	13.42555	18.35516	39.61675	12.48752	3.451425	7.351717	13.04896	5.830071	33.05077	21.01887	15.16064	10.73139	9.273077	1.970279	11.00846	9.713316	32.1539	14.99044	14.38889	27.25702	14.6622	17.1393	23.88579	10.04347	65.26418	52.44344
DRD5	0	0	0	0	0	0	0	0	0	0	0	0	0.05163626	0.01821995	0	0.01025563	0.009987598	0	0	0.01847499	0.01349037	0.04407159	0.01333348	0.08300976	0.06902913	0.008223836	0.006731778	0.006605751	0.01067029	0	0.07219561	0.006696133	0.007456729	0	0	0.00691662	0.03459809	0.02546238	0.03278981	0	0	0	0.03033112	0.01829099	0.0371077	0	0.02393248	0	0
SLC2A3	7.512628	4.566281	8.251666	54.29705	12.92726	33.26886	26.86524	20.62068	10.71963	94.60237	4.693006	26.17697	8.558517	20.53008	9.513348	30.27011	4.571852	28.41983	11.58574	0.8853034	10.33462	2.409197	1.677184	1.400062	7.507857	5.858284	5.335309	2.076677	21.05924	2.604796	16.44497	4.554697	1.249677	2.440244	10.45381	2.177023	3.066037	3.901214	1.885507	5.224381	1.743753	11.81968	7.056825	8.618399	2.742118	1.289424	15.98307	2.881331	3.123743
SLC2A6	1.137674	0.9887703	2.598396	0.8492882	0.5742068	1.505793	1.258279	1.929337	0.9979376	0.9120991	0.4531714	5.223499	2.578732	3.465754	0.583452	2.166806	9.492507	6.503261	1.997144	15.29739	14.58861	2.059538	5.923793	0.5053864	34.36547	5.591488	9.769921	8.60875	4.438599	9.77754	2.935592	0.4275122	2.807353	1.921813	7.32028	4.1564	1.895785	8.957759	1.715768	2.164176	5.139511	0.9172616	14.72323	6.489012	4.656841	27.05582	9.619324	1.215078	8.203528
SLC2A12	1.077016	2.268464	0.4868833	4.653577	0.1224851	0.3393997	1.918018	2.407309	2.928395	2.021136	0.3716462	1.095341	0.7674364	0.4133132	5.364759	0.4973797	0.3072952	0.03184511	0.05151801	0.04817224	0.02110512	0.3045211	0.170354	2.561232	0.03599773	0.4760364	0.3510529	2.3218	0.03338644	0.4459555	0.2677263	1.31297	0.04666297	1.435396	0.1620386	0.09017303	0.2480833	0.03983484	1.957885	0.8459079	0.01097584	1.93219	0.07117767	0.3386166	1.070764	0.01786362	0.1580858	2.588263	0.3729592
PLIN4	7.514158	62.76987	3.568448	57.15055	0.5030379	14.94313	42.60964	34.78574	46.55049	34.51395	7.398927	8.939354	22.35107	11.11692	67.92645	14.15799	16.39363	3.347858	8.668078	2.176888	4.49603	13.11318	29.04111	0.0559202	6.759706	3.30288	2.473591	3.26955	5.379333	2.358341	5.833272	0.952211	2.019361	0.4703517	3.492203	2.051	3.279971	4.196233	0.8494272	23.89815	0.6148377	0.1717158	12.34328	4.503085	6.903967	5.050566	0.3605535	0.01482718	1.304418
HIC1	2.268088	2.383751	2.769639	2.548791	1.779985	3.394874	3.146946	2.581518	3.469506	4.324976	0.8365544	6.194672	4.485008	4.468821	1.478154	2.625925	1.280083	2.86042	2.256969	0.2300638	1.492542	0.6997344	0.3391009	0.7772609	0.5405565	1.295082	0.7738058	0.4536932	1.346117	1.45929	4.361457	0.865922	0.342855	0.7068425	1.668857	0.3418728	0.8823943	1.518306	0.617195	2.078762	1.134067	0.2829751	1.830417	2.859422	0.5118555	0.509424	1.898187	0.2145233	0.3194951
STMN1	6.690234	2.91195	41.99787	3.482653	17.48416	5.783532	9.349214	8.381787	20.19139	3.090122	21.06891	42.8544	7.314157	11.26913	3.858805	4.160074	7.489423	32.42011	32.88058	23.82088	25.92521	30.96923	54.4206	15.80366	52.67177	42.85561	89.41802	76.63005	45.34762	85.83416	23.22225	30.3343	22.31365	41.53687	78.91066	69.11666	70.29383	47.97072	31.49482	87.48994	58.09459	37.60802	53.2943	43.32932	15.21801	55.97289	111.7539	168.0061	71.52005
RRM2	1.299863	0.1167107	7.103992	0.4917924	11.53379	2.397328	1.998215	1.861277	30.88422	0.3089405	7.219262	15.19204	1.824112	3.863991	0.07130082	0.1929011	0.1831631	16.80415	0.8594098	1.473984	26.67485	13.37726	20.10107	25.15081	21.39095	41.50571	26.43824	12.06152	12.47353	29.64117	17.68727	22.74332	6.914607	34.97022	12.46996	4.709499	11.01014	8.111862	14.56308	21.11012	28.21165	33.03671	5.583835	4.623042	10.55678	14.02596	53.43689	48.06742	45.00346
CAPG	115.7485	9.63194	56.81444	7.344278	83.86632	66.14398	24.42177	29.26349	9.345048	8.427881	52.49938	44.51205	85.88475	52.63816	8.652306	81.21944	160.9161	105.2694	150.3584	45.80972	159.9479	106.9999	38.06214	61.33639	72.45262	260.9482	328.2608	94.00149	210.8149	115.4959	58.33029	96.78381	23.58543	91.31347	176.7285	31.79873	484.4234	145.3031	50.64045	169.2101	205.7445	97.57674	189.9483	89.71522	168.3893	50.09465	124.7085	196.5855	72.63581
NGB	0.01571814	0.01615548	0.1636537	0	0.008299413	0.0121955	0	0	0	0	0	0.05355992	0.01596503	0	0	0	0	0.01510445	0.09599663	0	0.01668395	0	0.08244959	0.3250922	0	0.030512	0.7909125	0.0490172	0	0.9812836	1.250011	0.008281311	0.05533178	7.211755	0.01325112	0.04276997	0.01069713	0.1731955	0.3649694	0.2439867	0.7808929	0	0	0.5202834	0.0152974	0.01059112	0.1085261	0.112284	0.1447349
AURKA	0.86978	0.6133125	4.200371	0.7241666	1.570018	1.647892	1.06655	1.269442	7.087205	0.276784	3.114331	7.254406	0.9810316	1.645614	0.5476155	0.2366711	0.6119792	5.646651	1.20729	1.921028	10.91766	13.21286	17.43275	15.0333	16.2527	19.55419	14.73687	8.59984	20.82004	22.51291	12.03274	6.767257	3.827304	23.82757	6.283911	7.111173	7.117009	10.26274	16.26898	13.25705	16.26295	10.74453	5.853089	8.791418	6.594812	11.27846	14.04859	18.66415	26.54166
MUC1	68.18141	1.458288	76.70869	2.079843	11.31354	3.765254	4.136487	31.41107	4.83198	2.508959	40.91876	7.883016	13.95824	19.12927	1.250226	16.50454	23.79898	37.95244	24.51427	108.7925	5.297622	17.87277	28.93637	14.88421	3.209427	126.7578	7.638021	78.44818	12.87626	4.63785	10.11601	56.83464	1.996355	69.74999	48.28424	10.25981	486.9028	108.8569	70.80426	280.7963	40.04714	117.4663	154.3552	26.06592	132.3461	32.49187	3.983893	21.32224	31.27737
MT1G	57.33072	0.1623303	0.4567757	0.5485508	1.563609	0.1225404	0.8714952	0.6194879	0.06978171	1.097717	1.726185	2.15268	0.08020832	3.198088	6.667321	0.6372165	0.217197	4.173663	0.7672749	3.099363	1.760223	891.4242	0.6834741	10.20789	0.2144505	1.073046	1.526678	0.3488717	90.23166	11.6402	2.541927	0.7280929	0.6718015	2.521155	1.331473	0.5371908	1.961596	10.99534	1.731739	2.24728	6.309823	14.8291	4.617206	3.437852	0.3458437	0.4256783	23.24684	2.099761	3.453955
FANCD2	0.9136971	0.1453184	1.962751	0.1775384	1.140326	1.231364	0.6299102	0.6682528	1.870938	0.2180317	1.041387	2.815348	1.335529	0.9019508	0.1557025	1.046752	1.261051	2.938067	0.9831993	1.414681	4.419617	3.533	4.863258	2.416312	7.064734	7.62985	10.41114	4.036155	5.561108	3.496328	1.896281	3.476834	2.158811	4.821015	3.006661	2.789186	1.857056	8.299314	3.205382	4.60878	2.830136	2.046955	4.500269	3.080114	1.788799	8.440654	2.651245	6.705234	12.47644
HELLS	0.7572494	0.05398746	0.9958773	0.127861	1.050829	0.7652738	0.3936099	0.4921779	0.892213	0.1584532	1.436614	1.998648	1.069984	0.9098756	0.07230663	0.3861728	0.5939314	1.298334	0.7955092	0.9699792	2.744309	2.296995	2.412377	2.426871	2.632952	5.315306	3.520943	6.376177	8.39587	2.655745	1.624472	4.832189	0.9279468	4.888734	1.977922	1.256163	2.01375	2.551871	3.542207	2.984549	2.319594	2.069299	1.594775	1.902439	1.3064	2.062613	2.741976	4.222431	2.809448
SCD	3.603593	13.92992	16.5381	18.30247	10.79829	28.09694	27.14732	3.738936	3.084346	24.16114	141.8344	20.39027	17.13421	13.19812	9.12306	11.43086	25.40205	7.923534	19.82989	56.44563	12.89075	33.9688	230.2012	194.2484	74.48351	161.1828	72.56599	46.50143	83.29296	40.27858	22.10669	64.72411	6.661938	42.91689	42.46677	16.12174	44.31716	33.42557	52.37735	45.19745	19.35263	33.60048	92.47794	26.24083	6.90677	27.95077	29.37541	48.53069	69.48955
CDKN1A	250.3219	20.18817	140.6888	161.11	184.4136	570.6491	120.1203	102.2917	34.51621	770.6806	48.56512	123.2966	183.6886	136.4187	50.57517	434.7906	91.30666	126.2735	472.0412	44.12406	66.83283	23.17187	32.54905	78.25817	55.00128	69.54695	20.44713	33.93173	64.877	32.63747	65.52755	53.28207	76.94767	195.8231	64.09078	25.85385	11.1141	30.26667	15.54307	75.43961	147.1283	173.7697	45.93649	38.23743	256.5291	16.10686	111.824	42.50129	24.39722
ENPP2	2.941934	2.125926	6.180626	2.74661	3.864293	23.64557	12.35413	6.145165	3.896638	6.058195	1.271493	13.85614	11.02507	15.88893	5.234188	15.8949	4.191496	8.500245	3.645545	3.362791	2.344946	3.246637	0.4247532	0.3113842	0.9321857	2.403379	2.554734	4.391661	1.237731	4.58819	12.191	3.821085	5.16397	1.636767	5.405584	1.511223	2.479864	0.9962833	2.350253	5.077853	1.187923	0.9737767	2.762165	6.688157	2.18433	0.3706656	0.2320337	1.802418	2.32333
LINC00336	0	0	0.03251844	0	0	0.01090476	0	0	0	0	0	0	0.007137665	0	0	0.01134106	0.05522331	0.01350583	0.007803324	0.006810112	0	0	0.1253296	0	0	0	0.05955403	0.01460978	0.01179961	0.01949837	0.04435368	0.01480967	0.1649186	0.1480282	0.04739462	0.007648659	0.01912994	0.1407863	0.03626021	0.1696829	0.1047368	0	0	0.03034029	0.01367836	0.01894036	0.02646544	0.01115557	0.01437962
JUN	241.2077	145.4524	197.662	1134.032	198.2339	446.4223	164.3696	438.5042	90.79754	354.5086	84.79075	107.3205	261.9006	209.6781	187.0962	148.3756	71.22667	30.51468	382.0769	39.90941	193.8075	12.18318	101.8015	93.32346	112.6263	32.45553	47.38744	27.92626	49.94828	46.64786	68.4426	105.0402	10.79751	109.279	84.00691	55.64022	41.06964	70.27106	22.1755	43.57207	33.26829	51.65775	52.24502	53.35677	272.9707	10.82797	56.07247	20.43722	18.15303
CA9	0.2393863	1.129994	0.1128263	1.307577	0.05617758	20.3485	0.9422353	1.349334	0.7678078	0.9089439	0.1685289	0.4531746	0.3241953	0.3813098	1.155412	0.11447	0.2229567	0.08519997	0.1181433	1.847314	0.4517253	0.04611683	23.92345	14.35153	0.7464033	2.214477	13.48726	3.43772	0.104211	0.7872206	2.216016	0.7006882	33.21901	3.490148	3.333665	3.068743	0.08447528	2.611114	0.1829946	24.71152	24.25575	163.4206	0.1057957	1.03355	4.486995	0.979761	9.538645	0.1407473	2.549011
ZFP36	821.6791	69.47494	980.8406	2030.52	891.693	2027.712	842.8789	809.6683	153.9494	2767.242	339.8463	585.0591	591.1922	806.9987	502.1042	855.5939	222.048	195.8563	1260.965	234.4368	204.4054	27.8174	201.1086	136.3271	219.1916	56.42644	166.0195	56.26667	95.37767	34.86952	186.7669	295.4132	30.92777	188.7569	84.14859	282.0813	132.12	90.0536	23.18615	89.44398	40.85453	185.7217	109.2244	149.0994	991.1319	27.83586	5.243356	28.17067	24.18552
CAV1	46.27662	230.8718	24.00674	173.9508	28.99304	77.42268	186.2881	166.8383	227.0128	155.3906	27.6548	116.0479	66.27208	61.44796	222.9319	43.47106	25.64838	20.4677	21.3032	3.255043	12.05864	25.40127	5.217156	199.3828	11.13592	36.98993	10.10191	4.35876	31.28734	128.5129	82.34505	15.31915	4.515924	27.71205	10.23802	5.764076	16.5394	39.34325	10.18171	404.58	132.5295	173.0074	22.64536	34.156	27.51415	4.634022	70.68463	5.71209	10.89223
[truncated: 381 more columns]
