# Supplementary material for: Predictive role of ferroptosis-related long non-coding RNAs in bladder cancer and their association with immune microenvironment and immunotherapy response
Source: World J Surg Oncol. 2022 Feb 24;20:47. doi: 10.1186/s12957-022-02514-4 (PMC8867683; doi:10.1186/s12957-022-02514-4)
Supplement: Supplementary file 2 — Additional file 2: Table S1. The expression matrix of TCGA cohort. Table S2. The downloaded clinical files of TCGA cohort. Table S3. The expression matrix of GEO cohort. Table S4. The downloaded clinical files of GEO cohort. Table S5. The Genome Reference file discriminating lncRNAs and mRNAs. Table S6. The expression matrix of lncRNAs during TCGA cohort. Table S7. The expression matrix of mRNAs during TCGA cohort. Table S8. The expression matrix of lncRNAs during GEO cohort. Table S9. The expression matrix of mRNAs during GEO cohort. Table S10. The detailed list of ferroptosis-related genes. Table S11. The expression matrix of ferroptosis-related genes during TCGA cohort. Table S12. The co-expression analysis results between lncRNAs and mRNAs. Table S13. The expression matrix of ferroptosis lncRNAs. Table S14. Detailed list of 59 differentially expressed ferroptosis genes between bladder cancer and normal tissues. Table S15. Detailed list of 538 differentially expressed ferroptosis lncRNAs between bladder cancer and normal tissues. Table S16. Detailed expression matrix of differentially expressed ferroptosis genes between bladder cancer and normal tissues. Table S17. Detailed expression matrix of differentially expressed ferroptosis lncRNAs between bladder cancer and normal tissues. Table S18. The merged document including both ferroptosis lncRNA expression and clinical information. Table S19. Detailed expression matrix of prognostic ferroptosis lncRNAs. Table S20. Detailed ferroptosis lncRNAs included in risk signature. Table S21. Detailed risk results depending on lncRNA risk signature in TCGA cohort. Table S22. Detailed risk results depending on lncRNA risk signature in GEO cohort. Table S23. The significantly enriched biological activities during high risk group. Table S24. The significantly enriched biological activities during low risk group. Table 25. The infiltration levels of various immune cells from http://timer.comp-genomics.org. Table S26. The detailed [file 12957_2022_2514_MOESM2_ESM.zip › Supplementary table/s-table17.xls]

ID	TCGA-GD-A3OP-11A-11R-A220-07	TCGA-BT-A20Q-11A-11R-A14Y-07	TCGA-GD-A2C5-11A-11R-A180-07	TCGA-BT-A20N-11A-11R-A14Y-07	TCGA-BT-A2LB-11A-11R-A18C-07	TCGA-GC-A3BM-11A-11R-A22U-07	TCGA-CU-A0YR-11A-13R-A10U-07	TCGA-GC-A3WC-11A-11R-A22U-07	TCGA-CU-A0YN-11A-11R-A10U-07	TCGA-BT-A20R-11A-11R-A16R-07	TCGA-BT-A20U-11A-11R-A14Y-07	TCGA-BT-A20W-11A-11R-A14Y-07	TCGA-GD-A3OQ-11A-21R-A220-07	TCGA-K4-A5RI-11A-11R-A28M-07	TCGA-BL-A13J-11A-13R-A10U-07	TCGA-K4-A54R-11A-11R-A26T-07	TCGA-K4-A3WV-11A-21R-A22U-07	TCGA-GC-A6I3-11A-11R-A31N-07	TCGA-BT-A2LA-11A-11R-A18C-07	TCGA-CF-A47X-01A-31R-A23W-07	TCGA-ZF-AA51-01A-21R-A39I-07	TCGA-BL-A0C8-01A-11R-A10U-07	TCGA-BT-A42C-01A-11R-A23N-07	TCGA-G2-A3IB-01A-11R-A20F-07	TCGA-2F-A9KP-01A-11R-A38B-07	TCGA-DK-A3IT-01A-31R-A20F-07	TCGA-FD-A43P-01A-31R-A23W-07	TCGA-DK-A3IV-01A-22R-A21D-07	TCGA-2F-A9KW-01A-11R-A38B-07	TCGA-GU-A762-01A-11R-A33J-07	TCGA-XF-AAME-01A-12R-A42T-07	TCGA-XF-AAN0-01A-11R-A42T-07	TCGA-CF-A47W-01A-11R-A23W-07	TCGA-GC-A3I6-01A-11R-A20F-07	TCGA-FD-A6TA-01A-12R-A33J-07	TCGA-DK-A1A7-01A-11R-A13Y-07	TCGA-FD-A3SR-01A-11R-A22U-07	TCGA-GU-AATP-01A-11R-A39I-07	TCGA-DK-AA6X-01A-12R-A42T-07	TCGA-XF-A9T3-01A-11R-A42T-07	TCGA-PQ-A6FN-01A-11R-A31N-07	TCGA-DK-A3WW-01A-22R-A23N-07	TCGA-XF-AAMY-01A-11R-A42T-07	TCGA-K4-A3WS-01A-11R-A22U-07	TCGA-UY-A9PA-01A-11R-A38B-07	TCGA-G2-AA3F-01A-12R-A42T-07	TCGA-FJ-A871-01A-11R-A352-07	TCGA-ZF-A9RN-01A-11R-A42T-07	TCGA-GC-A3RB-01A-12R-A220-07
AL442125.2	0.07084444	0.2912625	0.08195737	0.378554545	0.037406924	0	0.1737431	0.5557606	0.2504128	0	0.2019928	0.120702016	0.1079358	0.050780494	0.130031489	0	0.0556725	0	0	0.06865505	0	0.4913244	0.1114845	0.6169465	0.2404873	0.09168199	0.03752403	0.7364307	0.05947792	0.393139471	0.08942891	0.18662667	0	0.2331754	0.1194503	0	0.2892831	0.3548286	0.2741636	0.6109395	0	0.1395484	0.3381412	0.3568493	0.3447406	0.2864163	0.08893569	0.5623156	0.2899316
AC232271.1	0.567173	0.1905811	0.3596162	0.116564125	0.17277452	0.2538821	0.3566586	0.444936	0.1445754	0.03790458	0.704904	0.315914743	0.5483856	0.594178543	0.420411201	0.422464	1.11427	0.3982902	0.05450256	1.532664	0.289434212	0.8226291	1.247257	0.5758452	0.4813288	0.7763422	2.085562	1.156481	0.4029164	0.484220402	0.7916846	1.39067461	0.9598993	1.428803	0.3310292	0.195881732	0.9204494	1.55147	1.252233	0.5831716	0.3522215	0.1217472	0.4034654	1.083109	0.2547652	1.220003	0.5750847	0.2683788	0.8704354
AC007128.2	0.01616429	0	0.2617983	0	0	0.22575	0.02642817	0	0	0	0.3072525	0.055080178	0.08209094	0	0	0	0	0	0.0717974	0.673584	0.411780201	0.6445951	0.2543696	0	0.4609164	0.2301058	0.3595916	0.8905505	0.16285	0	0.1836417	0.52801495	0	0.2979351	0.3270539	0.19352944	1.254086	0.3238392	0.5421415	0	0	0.0849072	0.732947	0.3489465	0.06292644	1.524844	0.06087628	1.077731	0.3473007
AC009121.3	0.05408763	0	0	0	0.014279538	0.0419659	0.02210794	0	0.07169354	0	0.07710775	0.069114305	0.08240581	0.0387694	0	0.02182248	0.1275129	0.1299397	0	0.09172816	0.08611659	0.2813337	0.4965046	0.2649489	0.05508147	0.3324833	0.3867545	1.419663	0.3405722	0.075037579	0.1365526	0.35620982	0.04760049	0.4450563	0.1367952	0.044152669	0.4233132	0.1354506	0.5232894	0.2332171	0.02239273	0.07102739	0.1290804	0.4086657	0.02631992	0.4191182	0.05092482	0.1073278	0.09684244
AC080023.1	0.05531689	0.03790402	0.2773078	0.157644633	0.175248875	0.1144524	0.06029439	0.11572	0.03258797	0.1601976	0.1051469	0.219909153	0.1498287	0.026433682	0.101531437	0.2083055	0.144901	0	0.06142567	0.1965603	0.039143905	0.06393948	0.1354104	0.7627318	0.2754073	0.3340741	0.1757975	0.4791843	0.4644167	0.434876881	0.1163801	0.34973328	0.02163659	0.242758	0.2487185	0.04013879	0.3011714	0.3694106	0.4757177	0.6360466	0.4885686	0.2421388	0.5720609	0.1592204	0.3230172	0.2236401	0.02314764	0	0.1131925
AC079313.2	0.1762677	10.67269	0.1297658	7.672038785	0.067688719	0.2237954	3.982301	5.078594	12.74422	17.98714	1.340206	0.409524698	1.350911	1.263467062	12.823581616	0.2327495	0.07555553	0.3695687	0.01779394	0.01552912	0	0.1389161	0.05043345	0	0.02175837	0.767291	0	0	0.08072004	0.022231101	0.7484348	0.03377054	0.09401611	0.02109682	0.4052779	0.06976504	0.807008	0.03210354	0.08268426	1.492438	0.6103473	0.02104302	0.03824216	0.6687889	0.03119081	0	0.1408148	0.05087617	0
AP005432.2	0.2021364	0.1038803	1.519987	0	0	0.5097138	0.1652437	0.03964299	0.1339666	0.08780797	0.04802786	9.427733756	2.720376	0.253555847	0.231882092	0.8155501	2.978384	2.039565	1.823727	2.644508	3.486546244	119.9911	4.771383	0.1375233	11.4247	2.125426	38.86465	34.72258	15.61285	1.016560723	0.2551623	0.10649823	0.6226241	0.5655101	1.065065	18.205818247	1.203701	185.1195	2.868269	2.004632	2.008467	0.06636092	9.406789	14.94539	0.3934513	374.9655	1.52253	0	0.7238394
Z97989.1	0.4648051	1.822947	0.4245128	1.320265658	0.167921704	0.4840119	1.709873	0.7100697	0.9727934	1.168959	0.2673769	0.823176782	0.7392186	0.429610114	1.80728194	0.207273	0.5767312	0.4113951	0.2037374	0.3733916	0.116849648	0.265094	0.1411553	0.0599172	0.1577819	0.4748832	0.1425324	0.5785285	0.1848459	0.13575572	0.4554927	0.19333321	0.2296463	0.1449328	0.2371738	0.173072628	0.4328691	0.281811	0.504917	0.4430258	0.1114087	0.09637546	0.5254388	0.5809145	0.0952344	0.1813221	1.097902	0.1165045	0.2377774
AC068620.2	0.1850811	0.3804616	0.3058766	0.226051143	0.251294369	0.08205832	0.2161446	0.3733521	0.2803729	0.2526831	0.1507732	0.405429451	0.1074219	0.265328083	0.291177656	0.512049	0.4986665	0.3557099	0.11744	0.7686913	0.224518253	0.3667386	0.6657215	0.6044148	0.3231118	0.2053022	0.8402702	1.071901	0.2219801	0.330131851	0.4338899	0.39004975	1.396139	0.5569562	0.4903862	0.345336949	0.5758111	0.5297085	1.773577	0.9120454	0.4378578	0.03472098	0.6940953	0.7610357	0.05146484	0.320684	0.2987286	0.2518371	0.1893616
AC027801.1	0.6627666	0.02898755	0.2854848	0.090420457	0.111686386	0.2188222	0.06916628	0.1880588	0.1619933	0.07963347	0.1742268	0.060063622	0.4869791	0.293124358	0.090588604	0.2617139	0.3324443	0.8401528	0.1722454	0.4782968	0.239486136	1.356933	0.2588917	0.03837554	0.6510105	0.118619	0.1344432	0.307828	0.9234373	0.303232218	0.320411	0.27489221	0.3474836	0.2042173	0.2615393	0.498820038	0.5854079	0.4378923	3.71087	0.340497	0.1401145	0.3055446	0.9927666	0.4363271	0.2470312	1.311241	0.2124292	0.4812886	0.1009928
AC004846.2	0.2477276	0.1958618	0.2204516	0.203649678	0.221360405	0.3844173	0.03115598	0.08969419	0	0.03311163	0.1086654	0.064933646	0.1741976	0.382454894	0.104928885	0.1845222	0.1197998	0.512735	0.1269622	0.4062753	0.242722435	0.1321581	0.5797575	0.3733837	0.1034993	0.3452529	0.4239201	0.8319676	0.3199713	0.26436985	0.2886586	0.12047869	0.1118029	0.2759693	0.1606507	0.228150537	0.1296872	0.4199491	0.7374542	0.262932	0.1893439	0.3002895	0.272863	0.191973	0.2596424	0.3081648	0.4784442	0.2420056	0.2339602
AC012213.3	0.01905597	0.2350342	0.04409032	0.081459871	0.100618366	0.08871169	0.1246239	0.08969419	0.03367843	0.03311163	0.07244357	0.194800937	0.135487	0.16390924	0.13990518	0.06150738	0.05989988	0.2197436	0.08464146	0.1477365	0.080907478	0.03303951	0.1399415	0.06223061	0.1552489	0.2466092	0.04037334	0.09904376	0.2239799	0.15862191	0.5051525	0.02007978	0.08944236	0.3010574	0.1927808	0.352596285	0.2074995	0.1527087	0.4424725	0.262932	0.09467196	0.200193	0.3183402	0.6033436	0.1112753	0.1540824	0.2392221	0.2117549	0.07798674
AC018752.1	0.8625139	1.920777	0.08315092	2.150777863	0.075903369	0.8922846	3.055404	0.9021668	0.7621789	1.498703	0.2732459	0.734758875	1.679118	0.206080064	1.319251516	0	0.1129665	0	0	0.4179293	0	0.8723394	0	0.1564828	0.7807664	0.558103	0.228423	0.2241466	0.3620646	0	0.5443876	0.37868908	0	0.4731424	0.1211899	0.078231671	1.076152	0	0.5563125	0.2479347	0.1190293	0.1887743	0.1715328	0.2068835	0.5596177	0.2905874	0	0.1141009	0.2206154
AC011445.2	0.3423465	0.527808	0.8911087	0.182931561	0.361528186	0.6640557	0.8395907	0.2685641	0.1512609	0.3717881	0.162684	0.583276795	0.3477239	0.736170404	1.099630454	0.4143749	0.4035452	5.592664	0.1900764	0.4147082	7.26764286	0.890348	0.9876793	0.4658303	0.8134864	0.664562	5.802559	1.601417	0.862258	2.137269784	3.025075	5.95220427	2.008575	0.225358	0.8658422	8.38390282	2.446365	4.458124	1.54567	3.837972	1.98428	1.236308	1.021265	0.4926936	0.1665914	0.922713	2.148851	2.173854	0.5253962
SNHG14	0.8675882	2.099701	0.6627201	2.641806235	0.379220065	1.710047	1.996334	1.848402	1.499697	2.194803	0.4224766	0.951873664	2.378008	0.989548315	2.552471946	1.429569	2.076221	0.1859616	1.100063	1.014189	0.162435484	2.180898	0.3058027	0.02115361	2.517146	0.2640586	0.6870489	0.738996	1.772199	0.139852974	0.8646971	0.33786608	0.3092607	0.2585058	0.3440357	0.312858236	0.2408069	1.249876	0.1566735	0.5544143	0.261472	0.03934152	1.12269	0.5995396	0.8699758	1.58656	0.3481387	0.01413899	0.1466306
TBL1XR1-AS1	0	0	0.02003402	0.037014222	0.018287829	0.0537458	0.08494105	0	0	0	0.06583469	0.029504937	0.08794772	0.074478058	0	0	0	0.0332828	0.01922995	0.1006941	0.183816113	0.06005076	0.01816784	0.01885114	0.09405724	0	0.03669016	0.07200655	0.1453905	0	0	0.07299177	0.06096203	0.0911975	0.02919897	0.037697601	0.09428486	0	0	0	0.05735681	0.04548245	0.04132837	0.09969123	0.06741593	0.04667525	0.02173983	0	0.01771804
AC010719.1	0.3964254	0	0.09172203	0	0.104659264	0.03075814	0.03240723	0.1865927	0	0	0.791206	0.202624268	0.4227848	0.369399205	0	0.3198878	1.433026	1.904738	0.04402036	0.59547	0.757410973	0.0687328	1.434821	0.1510363	0.1345698	0.4873751	1.826772	1.689551	0.4326681	0.714966495	1.526277	4.63673598	1.046637	0.8089658	0.7018306	0.302034994	0.9712476	4.84467	4.551287	0.1367458	0.2297728	0.2602911	1.46641	0.9698875	0.03858141	0.2671174	0.1741806	2.863368	0.7300686
MEG3	2.670407	0.7875114	1.781451	1.677787162	1.067922715	5.405681	2.864639	5.500906	1.783927	2.174841	0.5140191	1.940517029	6.499537	7.291684826	1.301180723	8.269287	1.325224	10.21586	0.7183883	0.193818	1.078382425	0.9556274	0.3536386	0.2565508	0.2855895	0.7327292	0.4814231	0.4148231	0.472987	0.528877175	8.835059	1.21895185	0.1685744	0.4685157	0.9103267	0.233013199	0.9214657	2.449242	4.304752	2.276961	1.29372	0.0986429	1.239183	3.420196	0.1096594	0.8338809	35.48009	0.117755	0.1027925
LINC01134	0.0510066	0.0149788	0.2233863	0.023361585	0.023084785	0.06218986	0.01191348	0.02286496	0.02575605	0.02532257	0.0623275	0.0496589	0.1850278	0.020891975	0.006687151	0.01763948	0.09161852	0.09102812	0.09709609	0.1129835	0.270703602	1.023331	0.0764444	0.07535355	0.0791525	0.04243451	0.4978766	0.253746	0.1223512	0.040436097	0.1057787	1.32447996	0.08550284	0.05755945	0.3071496	0.134826434	0.1388521	0.605828	0.1785931	0.1633782	0.05430126	0.08133458	0.6521117	0.07340699	0.1063742	0.6039127	0.07317936	0.07518757	0.1528312
MIR100HG	2.13037	12.94542	2.286446	14.429539717	2.26291652	5.672251	11.73844	10.08942	12.40569	14.42553	2.831437	8.283665569	6.80424	8.538814686	10.233699266	7.490674	3.024557	3.206737	2.208539	0.05846821	1.404461516	0.11182	0.1222251	0.1154987	0.5254293	1.610032	0.6479419	0.2097746	0.4611148	0.989988383	4.364739	0.78700497	0.1049726	0.3697651	1.676735	0.418913727	1.710362	0.9878166	1.207676	4.406319	0.4754482	0.4125342	0.7844668	3.622859	0.1498316	0.2607406	13.32757	0.04293414	0.1702844
TMPO-AS1	0.1543721	0.08160035	0.7245549	0.094272148	0.284123246	0.1916405	0.2451828	0.2145233	6.43875	0.04981539	0.3521185	0.661290283	0.2687946	0.373055869	0.17810092	0.04982703	0.3258093	1.068083	0.2497831	0.3376716	0.711609833	1.093552	1.526975	0.8258115	1.173824	2.557155	2.999642	4.539019	2.355092	3.579624475	0.8796906	1.06894778	0.7918526	7.223673	0.7064898	0.763300615	1.272719	1.564036	2.696881	0.8976462	2.293504	0.6023681	0.9894434	1.669427	0.3004799	1.170948	1.578032	2.996738	2.179604
AL513218.1	0.2650778	0	0.1752337	0.080939028	0.03999001	0.235052	0.1238271	0.3564828	0	0.06579983	0.2159411	0.193555407	0.1923154	0.108574152	0.069505323	0.9167117	0.3571013	0.2183385	0.1261504	0.8807512	1.045072173	0.9191914	1.271284	0.3709963	0.8227001	0.6860908	0.3209216	0.6298271	0.635851	0.210143605	0.5258237	0.75815297	0.6220933	0.6481204	0.9577411	0.659466979	1.082407	1.213859	0.8792868	0.3918763	0.1254222	0.5470108	0.4518639	1.907455	0.2948369	1.020648	0.4278466	0.541031	0.6199048
AC121338.2	0.3395984	0.03490474	0.2651866	0.018146307	0.026896951	0.1449195	0.1249276	0.02664082	0	0.01475214	0.06455121	0.101254042	0.4225424	0.12171013	0	0.178121	0.6271456	0.0979018	0.4619487	0.2468275	0.46860461	0.01472001	0.9530302	0.1201436	0.2190309	0.5713302	0.4227047	0.3353631	0.05702241	0.21201128	0.289362	0.187868	0.4881506	0.9947927	0.3149269	1.27521213	0.3928986	0.3061618	2.037048	0.2342869	0.3514914	0.03344681	0.08104532	0.1099662	0.08262704	0.1830612	0.04263202	0.8356061	0.4430018
AL139041.1	0.1213647	0	0.08424142	0	0.025632941	0.07533222	0.03968557	0.3808327	0	0	0.3229677	0.041355281	0.8135885	0.104391377	0	0.03917315	0.2670455	0.1866019	0.1617207	0.04704559	0.103057559	0.7575256	0.02546476	0.264225	0.1647929	0.09423707	0.1542791	0.3027817	0.285299	0.23572256	0.1838424	0.25577033	0.1424113	0.191739	0.4092642	0.105676881	0.2312684	1.069837	0.5009853	0.08372876	0.04019678	0.5418749	1.390259	0.5589246	0.2362321	0.1962656	0.1218856	0.1541298	0.09933721
LINC00592	0.2552843	0	0.09844304	0	0.179725219	0.2200798	0.02318793	0.04450344	0	0	0.2695817	0.144981157	0.1152418	0.203316539	0	0.2517738	0.04458066	0.05451492	0.4882086	0.04123249	0.270970305	0.2213078	0.1934248	0.9108678	0.07702964	1.449963	0.1201919	0.3980535	0.2857675	0.196758021	0.3580583	0.05977774	0.03328387	0.5975009	0.09565179	0.18523821	1.795273	0.1704809	0.1463606	0	0.6341389	0.05587284	0.06769303	0	0.165634	0.1146763	0.1780417	0.02251417	0.2466779
U62317.1	0.7870558	0	0.3414436	0.052570033	0.415577251	0.1145	0.1206389	1.041913	0	0.1282113	1.075282	0.670477645	0.09992731	2.080313209	0	0.3572435	0.115969	3.40347	0.1092465	0.1906831	1.148698037	1.577829	0.6708821	4.631839	0.03339657	1.114043	2.006226	4.576513	1.032466	11.396799804	3.539424	0.49242161	0	15.34868	1.783223	0.080310918	4.050764	5.223172	1.396018	7.381205	2.647512	35.10856	0.4695782	4.14145	5.984284	0.2320194	0.09262903	4.841519	0.8304228
AL021707.2	0.2954243	0.1450241	0.2958568	0.141366111	0.055876453	0.335271	0.3604556	0.3459022	0.311711	0.1110936	0.3352511	0.28547213	0.4478577	0.227559523	0.242792566	0.09250835	0.4504532	0.2203325	0.08813248	0.4273051	0.421222451	0.2905076	1.100945	0.455981	0.3412656	0.6105671	0.7753774	0.5683543	0.1258636	0.097875104	0.2616022	0.2787729	0.1190012	0.3773303	0.587327	0.76787251	0.2820754	0.4240192	0.955572	0.5323434	0.2774751	0.20845	0.29464	0.4315104	0.2918078	0.6060971	0.7970841	0.6299676	0.1804518
MIR222HG	6.480829	0.6010884	1.482266	3.397666369	7.068525103	14.7263	1.260391	4.796304	0.3288635	2.85915	1.515853	0.760877772	1.026004	2.949571795	0.790414032	29.72152	1.211601	3.116453	4.144347	0.5203732	1.320505917	0.1106142	0.7529705	1.429472	0.8229586	0.495379	0.8954836	0.6631842	0.3660081	1.718555909	3.00661	1.7310646	0.567702	5.585561	0.6992026	0.173598467	0.4558935	3.248625	2.372934	2.860908	2.482819	7.742591	0.2791335	0.8646021	4.874099	0.3295759	8.416126	0.4304289	0.6853732
AC106820.3	0.2610716	0	0.4746095	0.239147305	0.157542509	0.5787488	0.365867	0.3510951	0.2636589	0.09720807	0.2126775	0.381260273	0.5682265	0.42773293	0.342274323	0.3009524	0.5861739	0.4300774	0.04141462	0.32529	0.554226417	2.780562	0.5477809	0.4059881	0.5064165	0.4826584	1.10625	0.852924	1.690851	0.155225723	0.3295579	0.94319335	0.7002188	1.031141	0.1257689	0.730687752	0.4061136	1.86799	1.635774	1.286512	0.18529	0.6856737	0.3560278	0.2683753	0.290381	1.156006	0.7023007	0.8880904	0.3434265
ZNF32-AS1	0.102349	0.2103935	0.2368077	0	0.072055733	0.3176451	0.3346756	0.3746902	0.241181	0.118561	0.3890921	0.232504344	0.3811743	0.244542012	0.500950806	0.1651771	0.3217203	0.1311373	0.2273033	0.9257358	0.5069767	0.5915139	1.896948	0.03713762	0.6948641	0.4415101	0.6505317	0.602889	0.6874223	0.520638044	0.21533	0.71898571	0.360294	0.7186531	0.4026632	0.445596064	1.439528	1.36699	1.056225	0.3530498	0.1694933	0.08960253	0.3256752	1.374774	0.265625	0.8275715	0.5995987	0.5415851	0.5933911
STAG3L5P-PVRIG2P-PILRB	1.050958	0.3348222	0.2691842	0.364713211	0.274389288	0.5656823	0.4501787	0.7483991	0.1370777	0.1819405	0.5160039	0.317151028	0.7444689	0.422523506	0.327428689	0.6321261	0.8167438	0.9242121	0.215317	0.6764806	1.144349187	0.5513566	1.244959	0.5150243	0.6529563	0.7979791	1.121534	0.9675055	0.7683837	0.5272579	0.9839756	1.82663424	0.6871401	0.9241271	0.6277243	0.523402256	0.9395765	8.00251	1.210638	0.7758836	0.2376222	0.6314889	0.7681687	1.300418	0.845436	1.64103	0.7351287	0.5663805	0.8570371
PCAT7	0.3561698	0	3.311035	0	0.080598423	1.77652	0.08318969	0.2594505	0.02248122	0.01105143	0.5561165	1.45205355	1.201574	0.455890177	0	0.2258177	2.559022	0.09778966	1.977513	2.329848	0.810117406	13.96064	2.402088	0.5261801	2.798082	0.2633888	3.34183	3.054479	1.36697	0.670600017	0.1124008	1.13932057	0.1492627	0.5359029	1.522786	2.201374712	2.510517	1.55454	3.708432	0.1755139	0.0842613	0.4343105	1.912502	2.453098	0.5942332	7.165493	1.756556	2.079891	5.739412
AC010997.5	0.08365248	0	0	0.089398757	0	0	0.06838474	0	0	0	0.07950375	0	0.04248322	0	0	0	0.3944255	0	0	0.4458699	0.088792529	0	0.2193997	0.3642424	0.1135861	0.4330291	0.3101562	0.3913068	0.070231	0.522242476	0.05279842	0	0.5889552	0.05506629	0.1410459	0	0.05693048	0.08379569	0.2158199	0.4328351	0.2077969	0.1098517	0.2994556	0.5417542	0.08141331	0.1690989	0.2100289	0.1991931	0
AC010973.1	0.05795103	0.1191269	0.1340829	0.06193182	0.03059901	0.08992692	0.04737417	0.1363843	0.1024193	0.05034782	0.05507696	0.148102082	0.2060145	0	0.106366267	0.1870499	0	0	0	0.08424015	0.1230237	0.1507145	0.3039824	0.09462462	0.3147512	0.3749811	0.2762532	0.3012016	0.04865317	0.040198703	0.182883	0.58011313	0.03400035	0.1525907	0.2931325	0.063075242	0.1183173	0.05805024	0.3737782	0.09995019	0.1919377	0.07610078	0.6223519	0.1251018	0.338399	0.3904828	0.07274974	0.1379929	0.02964564
AC253576.2	0.1276421	0.2623873	0.6497241	0.109128138	0.18871148	0.2376862	0.2504296	0.440584	0.1353525	0.04435816	0.2426235	0.30446043	0.5963765	0.256178839	0.421705571	0.4943921	0.5617163	0.5887612	0.08504278	0.7421847	0.704522793	1.770462	0.1874733	0.2501027	0.3812967	0.4625199	0.4326908	1.432992	0.9001676	0.637495987	0.6767301	0.64559959	1.228175	0.9074545	0.8178228	0.805786215	0.8686805	0.767164	0.6586229	0.6164169	0.4227593	1.441519	1.766788	3.820924	0.04969019	0.6192518	0.3204751	0	0.1044753
AC245884.8	0.4879411	0.2075245	0.1946487	0.107888045	0.159914598	0.6266271	0.2475839	0.4487767	0.05947305	0	0.1279288	0.315334017	0.751953	0.578897636	0.339707265	0.1357706	0.9519997	1.455177	0.09341821	0.9783344	1.71450302	0.4375858	0.3353824	0.549468	0.6168498	0.5008129	0.4812456	2.431142	0.2825201	0.560223746	0.6159416	1.06377205	1.204346	0.4873367	0.8510835	1.117112708	1.259587	0.9438442	0.9984124	1.450981	1.05882	0.530284	1.204628	1.62239	0.3930042	1.043033	0.5280556	0.1602599	0.3098644
AC009948.2	0.1317596	0.08464108	0.09526746	0.140810501	0.095660197	0.2300189	0.08078376	0.1938053	0.04366208	0.05723634	0.01565313	0.140304346	0.3094801	0.153471194	0.045344685	0.4119934	0.3235693	0.364019	0.1554545	0.007980481	0.699278206	0.02855584	0.7516211	1.32671	0.2459979	0.01065714	0.08723606	0.1112838	0.0691373	0.491260349	0.3534382	0.05206448	0.2415764	0.2927272	0.3054686	0.23304162	0.06725269	1.138372	0.212459	0.6533451	0	0.9300124	0.2554866	0.165921	0.1923491	0.1220747	0.341151	0.1960911	0.2696138
NKILA	0.1652764	0.4686209	0.2439478	0.243627098	0.078240655	0.7517274	0.4286286	0.6885186	0.5338382	0.2079609	0.1083307	0.621443483	0.335745	0.261447226	0.251053868	0.2575355	0.1254024	0.2957403	0.3543995	0.02209223	0.193580018	0.07905066	0.04783218	0.6762249	0.09286252	2.315906	0.9961632	0.3317623	0.1722525	3.463122929	0.7050358	0.61254926	0.2474383	4.569485	0.720702	0.210906323	0.1784172	1.210296	1.470367	7.214918	1.30245	0.5388568	2.489009	1.65682	4.736826	0.3532982	7.333429	0.07237811	1.311974
AC092279.1	0.3378934	0.2639442	1.829396	0.202218275	0.192685778	0.7655281	0.3646146	0.4135103	0.382191	0.2054931	0.1669905	0.50660691	1.331619	0.31970157	0.198459744	1.854064	1.317032	0.5584856	0.8329612	0.5108236	0.37300157	5.553805	0.496278	0.02942534	0.6606759	0.9007934	4.023274	0.7516567	1.668042	0.450019988	0.6312677	0.74057826	1.324276	1.085442	2.267484	0.963559966	2.603108	4.643834	1.133276	0.7459541	0.3469289	0.02662311	1.516002	1.886785	0.3551567	3.014452	0.4920486	0.182374	1.292948
LINC02159	0.235833	0	0.02212108	0.040870202	0.087502894	0.0098908	0	0	0	0	1.526554	0.162893164	0.01942195	0.027412286	0	0.01028653	0	0	0.007077746	0	0.162372219	3.282176	0.9227823	0.1110132	0.01730929	0	0.04051238	0.231898	0.04280977	0.017685353	0.17701	0.04701418	0	0.08391505	0.1289632	0	0.008675587	0	0.03288862	0.02198646	0.063332	0	0	0.06421136	0.1364716	0.008589612	0	1.163604	0.03912766
AC007881.3	0.07317869	0	0.1410963	0	0.077278883	0.07570454	0	0.1148145	0.08622123	0.04238507	0.09273255	0.041559673	0.1238802	0.104907315	0.089543925	0	0.1533516	0.3281673	0.05417333	0.2836686	0.362484164	0.6343913	0.2303155	0.07965928	0.2318503	0.3788113	0.3100832	0.1521391	0.1228753	0.33841083	0.06158366	0.23133099	0.1717382	0.4496022	0.2467722	0.132748965	0.3984195	0.2443466	0.566394	0.3365703	0.3231636	0.03203253	0.2328551	0.2106326	0.04747992	0.2958534	0.15311	0.2710602	0.1996563
AC099850.4	0.9225226	0.3792764	5.282803	0.29576785	2.581660389	1.932588	0.9803944	0.5789606	7.825986	0.3606692	3.419404	6.758560867	0.6090585	1.388632958	0.25398674	0.6699706	0.3624783	1.241106	0.6146394	0.4470064	3.231384197	9.996769	7.45221	19.83334	11.33631	17.66921	8.013542	11.07605	10.30098	7.935048704	6.812477	12.97735616	1.190754	19.37201	9.021662	2.610646929	3.892555	2.495075	10.59131	13.84263	3.972093	5.75438	4.29313	4.18214	4.578928	8.018764	5.095655	12.15513	23.59646
AP001189.3	0.7278151	1.215607	0.4999273	1.361168172	0.984761684	0.8823475	3.644245	1.284652	1.246102	1.521533	0.3026272	1.782533308	0.5082325	1.304224064	1.66983602	0.6607083	0.5719473	0.305987	0.1515355	0.5069506	0.531118447	1.025291	0.1193049	0.02475841	0.2779456	0.323774	0.2409377	0.07092811	1.642175	0.189322925	1.981036	0.43139143	0	0.5988776	0.9970707	0.024755337	0.8358548	0.2278316	0.4694332	1.176833	0.03766519	0.2090726	0.4885128	1.505705	0	0.06130159	0.1142093	0	0.1396214
LINC02820	0.228231	0	1.386169	0	1.05445721	0.3984334	0	0	0	0.02478587	1.247244	0.583276795	1.217034	0	0	0.2302083	0	1.425581	0.3801527	2.930605	1.453528572	4.748523	2.125007	0.03105535	1.936872	0.1476804	2.931501	0.8600205	1.005968	0	0.180064	0	0	0	1.827889	0.900493266	3.455976	1.371731	0.3680166	0	0.09448955	1.873193	6.740347	1.806543	0.3331828	2.037658	1.933966	2.62674	1.196736
AC012640.1	0	0	0	0.045998779	0	0	0	0	0	0	0.04090745	0.036666746	0	0	0.039500845	0.034732	0.1352971	0	0.02389768	0.1251358	0.228434269	0.03731352	0.1354666	0.09370772	0.058444	0.1392554	0.1139901	0.1118561	0.1084089	0.119427543	0.02716663	0.04535462	0.05050633	0.2550017	0.07257301	0.046848036	0.02929272	0.1293474	0.05552344	0.1484725	0	0	0.05136012	0.09291715	0	0.2320194	48.11692	0.06832788	0.08807514
ATP2A1-AS1	0.3555589	0.730904	0.9401902	0.271416466	0.482761051	0.4335156	0.8719935	0.3187759	3.231743	0.948793	0.241375	1.298116023	0.2321639	0.728173126	3.309669411	0.2049367	0.3991613	3.367956	0.507631	0.4922437	0.916558218	0.6164731	1.865086	1.824648	1.965643	2.497902	1.479721	8.263308	2.942474	2.00834928	1.154139	2.83672545	1.430464	2.407426	1.455942	2.874846189	1.209895	6.56366	1.310468	3.153831	12.32311	3.668632	0.7879329	1.754429	0.8898209	1.81397	3.730265	1.290143	2.468521
THUMPD3-AS1	1.576213	0.8779417	1.498625	0.968327445	0.887083583	2.105401	1.118785	1.391997	0.8590657	1.07216	1.278268	1.382946957	1.958074	1.745457094	0.757912624	2.414314	1.924734	2.376312	1.145017	3.542064	3.386200387	2.168287	3.312163	0.7525887	2.624028	2.11922	8.441178	3.899972	1.909701	1.721888232	1.858639	2.65793264	1.608669	1.901195	1.468068	2.468081444	1.718257	26.57203	4.364859	2.856919	2.532109	1.620571	4.916035	3.436607	1.14822	6.890773	1.43961	2.172554	3.490892
AC013403.2	0.5860902	3.360744	0.356856	1.846084333	0.228026372	0.3829388	0.7060725	1.74231	1.362924	0.9379903	0.7036082	0.367889687	1.409912	0.840205596	2.377950857	0.7467381	1.405963	0.4742798	0.3767868	0.6277646	0.327422452	0.2674136	0.3236146	0.335786	0.293194	0.5189583	0.4901576	0.5130467	0.2589768	0.470743565	0.6619602	0.55257048	0.4705507	0.4467253	0.312064	0.503616385	0.8817107	0.3707959	0.795836	0.5320265	0.1021668	0.04050781	0.7361617	0.6659062	0.4202962	0.4572716	0.4259649	0	0.5049641
AC104794.4	0	0	0.1509776	0	0	0	0	0	0	0	0	0.080854876	0.01205053	0	0	0	0	0	0.02634872	0.1494678	0.327422452	0.04114055	0.2115942	0	0.06443825	0.2456607	0.2262266	0.01233285	0.2390555	0	0	0.10001276	0	0	0.1400287	0.232438331	0.0322971	1.640059	0.03060908	0	0.0589424	0	0.1132556	0.5122356	0	0	0	0.602687	0.02427712
AC009065.9	1.014658	0.5021321	0.5216982	0.361452335	0.57544001	0.5831555	0.5222581	0.6485755	0.4981245	0.3101694	1.250065	0.544231299	1.106936	1.10441131	0.517320709	1.152327	0.826892	2.02231	0.5424895	2.603926	1.077003801	1.303132	1.872694	0.7363429	1.990063	1.337417	1.910868	0.9375472	0.8518628	0.443154994	1.138516	1.1681693	1.675682	0.8905644	1.235583	1.697468423	0.767261	3.237406	3.732754	1.620385	0.9646208	1.036342	1.838536	0.8653401	0.585184	2.861376	1.533238	2.296788	1.710983
AL049539.1	0.1935489	0	0.07463656	0	0.102196693	0.4004589	0	0.202447	0	0.02802586	0.3065831	0	0.1310594	0.092489092	0	0.2603009	0.1013991	0.3099868	0	0.2813511	0.205441538	0.05592963	0.3045785	0.3862636	0.1314035	0	0.2392055	0.871844	0	0.268516828	0.2443221	0.03399126	0.1892612	0.6370414	0.05439023	0.140442042	0.04390716	0.6462674	0.4993481	0.4450941	2.297084	0	0.07698423	0.3249738	0.2511574	0.04347205	0.7289239	0.1536261	0.1980252
AC009097.2	0.03184191	0	0	0	0	0.1482344	0.05206064	0	0	0	0.3026272	0	0.03234207	0	0	0	0.3503177	0.4283818	0.03535829	0	0.135193787	0.1104159	0.5344861	0.1733089	0.04323599	0.08241521	0.8770132	0.2647983	0.6415941	0.618454889	0.2411696	0.67105333	0.2989106	0.29345	0.375819	0.103972415	0.5200874	2.296542	1.478715	0.3295132	0.4745814	0.2090726	0.3799544	0.9623419	0	0.2574667	0.159893	0.4549314	0.1303133
AC010491.1	0.14293	0.01088199	0.05511684	0.01131468	0.022361236	0.04107316	0.03462024	0.09136172	0.01871158	0.03219416	0.1308103	0.063134447	0.1021602	0.075889334	0.068014326	0.07688973	0.4243212	0.2340029	0.0940528	0.292416	0.191045206	0.3946669	0.2165916	0.1152501	0.1293833	0.1781194	0.8355636	0.5062599	0.1333309	0.301109414	0.1536949	0.10040609	0.4348203	0.1881743	0.1071081	0.097950416	0.1513125	0.3287715	0.5053288	0.5660747	0.3594285	0.006951644	0.2274021	0.380926	0.06182405	0.2211526	0.1462017	0.3277393	0.2112292
AC026689.1	0.1471818	0	0.06810771	0.062916819	0.124342696	0.09135717	0.09625527	0.09236897	0	0.02557429	0.1678588	0	0	0.210996487	0.162086966	0.0475062	0.1387939	0.1697224	0.06537417	0.3708465	0.124980339	0.3062231	0.6793977	0.0320432	0.03996965	2.019009	0.8107577	0.2447936	0.9391127	0.245028279	0.22295	0.46526809	0.06908222	0.193772	0.04963244	0.544666627	0.6410621	0.6487086	1.139169	0	0.2924855	0.4252112	0	0.2118191	0.05729684	0.1983466	0.9238349	0.9345842	0.09035144
AC022364.1	0.6730222	2.197975	0.6844101	2.424580806	0.320975538	1.271784	1.730425	2.009702	1.822561	1.480665	0.6499607	1.192905813	1.725523	0.575785283	2.610067551	0.5255635	1.023656	0.3129412	0.626806	0.3944897	0.40327692	0.715194	0.5580217	0.9866791	0.4421862	0.2177447	0.8624474	0.5698429	0.2004982	0.587331347	0.8906831	0.21732977	0.3630235	0.66455	0.5124804	0.472601886	0.9012879	0.3805823	1.008215	0.8986723	0.188754	0.3706286	0.8548974	0.8045553	1.056463	0.277947	0.2180359	0.5255837	0.2276781
AC093157.2	0.3089282	0.0907211	0.3318602	0	0.163118716	0.1369677	0.1082334	0.1731058	0.03899872	0.1150271	0.08388772	0.375957099	0.1120645	0.442872508	0.081003223	0.1068359	0.1387249	0.08481905	0.07350941	0.3207654	2.061151172	0.3443298	0.2777974	0.2882455	0.4494352	0.3426802	0.7246443	0.5963881	0.4816737	0.214293236	0.4178236	0.51154066	0.2330367	0.1452568	0	0.312227148	0.09010457	0.2210408	1.650974	0.3044682	0.1096276	0.2607954	0.2633067	0.09527123	0.1718051	0.2676349	0.2216102	0.350295	0.3838029
AL445231.1	0.235869	0.06256306	0.1320331	0.065050689	0.120524877	0.09445561	0.04975992	0.1313149	0.04034143	0.06610415	0.2603278	0.142597089	0.1391074	0.174522069	0.013965355	0.1227935	0.2750439	0.2193483	0.1520806	0.06636184	0.323047846	0.8838664	0.4789363	0.07454242	0.526897	0.8369633	0.1047819	0.3875533	0.536585	0.073890422	0.163279	0.5051004	0.3124852	0.4507739	0.2565788	0.057970231	0.2589079	0.1981643	0.8637233	0.1312296	0.1638029	0.08992484	0.6718516	0.1314018	0.2665805	0.08202947	0.01910335	0.422748	0.1245544
AC053503.3	3.503321	24.45825	0.6117532	22.039986422	0.628235922	1.641166	17.72386	29.66075	13.43454	16.65411	2.512886	1.80190867	5.236816	9.570762992	26.205989036	1.70683	4.051665	1.65151	0.9542003	0	0	0	0.06934599	0	0	2.65182	0	0	0.1109901	0	4.005138	0	0	0.0870244	0.5572571	0	1.169616	0.2648542	0	6.840341	0.5473223	0	1.41974	4.851603	0	0	0.3319207	0	0
MYCL-AS1	0.03772354	0	0.2400255	0.040314853	0	0.1170768	0	0	0.03333521	0.01638709	0	0.578447114	0.2682125	0.027039805	0.069239697	0.2130819	0.5632497	0.2537548	0.04188944	0.658039	0.960995323	1.438923	0.1385153	0.1231928	2.689168	0.5370112	2.277828	0.7254546	0.5067368	0.078502691	0.0714292	0	0.1991944	0.09932976	0.3498297	4.803922915	1.386348	1.133644	0.2433129	0	0.2498857	0.02476911	1.395425	2.551651	0.3304239	3.151917	0.07103526	0.05988482	0.09648996
AL080317.2	0.08235358	0.0987525	0.2064224	0.102679082	0.13769909	0.1597427	0.1009844	0.1830468	0.08490243	0.08645473	0.2413303	0.175388561	0.2613973	0.221362943	0.188944945	0.1772097	0.3181912	0.1187074	0.0723964	0.319234	0.269525967	0.6068398	0.3563886	0.5528213	0.6802529	0.2397968	0.1962902	0.2817893	1.728513	0.066646935	0.259893	0.24587145	0.1731378	0.1084225	0.2661403	0.220354052	1.074225	0.6599566	0.5488778	0.1775477	0.09092019	0.1892555	0.474965	0.4642053	0.1669775	0.4439287	0.2239984	0.1252863	0.3124575
AC008105.1	0.2970338	0.01327385	0.3436276	0.01380164	0.122742997	0.1402829	0.05278718	0.1418365	0.01141219	0.00561006	0.1472882	0.099014606	0.3607276	0.101826739	0	0.1875801	0.5987768	0.1613337	0.1434069	1.483075	0.507197797	0.1791309	1.13131	0.1686984	0.4208579	0.4094703	0.6908807	0.8524675	0.1084247	0.609169011	0.1956282	2.66043528	1.924571	0.4590699	0.8601152	0.541173472	0.4570328	1.772317	0.9662483	1.113706	0.07485402	0.1611126	0.6934624	0.9757719	0.5278906	1.139961	0.09727462	0.5432856	0.6936926
AC099066.2	0.0677421	0.05968026	0	0.144790928	0.010219669	0.07508604	0.01582235	0.04555058	0.01710336	0.06726205	0	0.032976106	0.0196589	0.041620091	0.035524943	0.06247221	0.06083949	0.09299605	0.04298459	0.01875674	0	0.08389445	0.04061046	0.273896	0	0.2003821	0.1025166	0.03017922	0	0.322220194	0.6841019	0.07138165	0.03406702	0.1911124	0.2121219	0.052665766	0.1053772	0.2908203	0.2746414	0.1335282	0.2243664	0.06354166	0.2309527	0.5153157	0.1130208	0.03912484	0.8504112	0	0.009901258
AC112721.2	0	0	0	0	0.028902207	0	0	0	0	0	0	0.046629799	0	0.235411238	0	0.1325081	0	0.1578011	0	0.02652293	0.116201683	0.09490463	0	0.05958495	0	0.1062562	0.6668318	0.1422495	0.2757313	0.22781742	0.4836765	0.20187418	0	0.504452	0.5076087	0	0.8567984	0.7128055	0.07061022	2.643415	0	0.07188077	0.4572095	0.472658	0	0.3688294	25.3904	0	0
AC046143.2	0.832865	0.1902308	1.712909	0.59338425	1.465883817	0.8616123	0.3026025	0.4355774	0.4906527	0.482395	0.7036082	0.473001026	0.2819824	1.061312332	0.169853633	0.7467381	1.163555	5.335648	1.33588	2.152336	2.160988182	1.283585	2.718363	0.6044148	3.141365	2.155673	3.137009	2.693495	2.020019	1.412230694	1.401798	0.48756219	3.692013	1.218342	2.496512	4.834717293	0.6297934	1.483184	2.387508	0.3192159	5.823509	1.944375	0.441697	2.397262	1.981396	1.371815	3.020478	1.028335	2.745743
AC015819.1	0.3349884	0.09181578	0.7492362	0.047733273	0.566012454	0.5198264	0.4016443	0.7007781	0.1973465	0.07761006	0.5518496	0.837085777	0.453667	1.856896387	0.409903186	0.2162499	0.2807976	4.978865	0.3967808	0.02164239	0.3318671	0.1936026	0.1640038	0.1458618	0	0.2023088	1.253857	0.5107252	0.2999912	1.549135548	2.198899	0.37651861	0.0262054	0.3528229	0.1506191	0.048614553	0.911918	0.4474159	0.4033196	0.4622131	0.4438016	0.4692307	0.1065935	0.4178235	0.04346955	0.03009603	0.2523198	0.3190696	0.02284906
AC008735.1	0.1292337	0.07590257	0.1495058	0	0.097481883	0.3724342	0.06036957	0.2027625	0.03262861	0.01603974	0.3158341	0.251638118	0.3000311	0.185266492	0.135544046	0.3873355	0.1450817	0.07096456	0.04100151	0.6083077	0.274348987	0.2560768	0.8522121	0.2009692	0.4261602	0.4539516	0.2346889	1.324198	0.4649957	0.025612889	0.3029655	0.73924641	0.1299814	0.1944485	0.2179	0.140660935	0.2261602	0.3328841	0.2857865	0.3821038	0	0.07273223	0.5287146	0.7439551	0.2515488	0.5971173	0.139059	0.1758463	0.3777787
AC004263.1	0.02183848	0	0	0.046677227	0.046124171	0.2711071	0	0	0	0	0	0	0.08872602	0	0	0.2467099	0.1716158	0.2938017	0	0.2751265	0	0.03786387	0.1145538	0.1188623	0.237224	0.2260948	0.3932828	0.1589083	0.07333856	0.060594506	0.05513464	0.43722391	0.4356357	0.1150057	0	0.04753901	0.118899	0.2625104	0.3380542	0	0.3254872	0.05735619	0.05211764	0.1885752	0	0.3825925	0.1370764	0.1386713	0.08937419
MIR924HG	0.1756341	0	0.8435245	0	0.230438482	0.0330357	0.02610518	0.03340157	0.1504997	0.01387189	0.3237306	0.235763751	0.06487014	0.022889554	0	0	0.008364883	0.1534334	0.06500994	0.7066139	0.1468811	0.4521615	0.4466859	0	0.00722672	0.2755074	1.110695	1.056707	0.03574662	0.502093653	0.1948342	0.61690111	0.1373946	1.072071	0.2422927	0.179578524	0.5867809	0.3518696	0.01373117	0.4773322	0.1145796	0.9784776	0.1397172	0.114894	0.09323609	0	0.3674751	3.362655	0.6098776
AC091182.2	0.3074011	0.1053181	0	0	0.541041317	0.1192543	0.0418827	0.1205751	0.0452736	0	0.4869261	0.087289693	0.2081531	0.14689444	0	0.3307352	0.1610457	0.1476996	0	0	0.326289502	0.08882942	0.05374914	7.835781	0.1043498	0.2652116	0.4070513	0.07988616	0.387121	1.95464456	0.8730923	1.02573637	0	1.720012	1.943651	0	0.1394698	0.7184973	0.1321804	0.4418213	1.1454	4.406801	0.3056727	0.2949342	0.9473805	0	0.09647522	0	0
AC098820.2	0.07222677	0.04242081	0.1551764	0.13232262	0.054481164	0.06404551	0.1180888	0.1295097	0.1641208	0.07171494	0.05883832	0.105477581	0.1048018	0.073959048	0.189383841	0.016652	0.09730078	0.09915258	0.05728782	0.04999618	0.087616879	0.6976978	0.1407216	0.3257241	0.05604107	0.3471777	0.5137261	0.1394343	0.2079033	0.186090582	0.1432732	0.38053634	0.1452893	0.1630116	0.1739729	0.168457049	0.7162528	0.3514163	0.2129624	0.1423681	0.1537842	0.1219469	0.8125994	0.1484948	0.1405869	0.3198149	0.3367781	0.3603522	0.2639185
AP001486.2	0.5907537	2.643066	0.7638241	2.110635939	0.397553731	0.3460155	1.818101	1.631108	1.136188	1.972476	0.7651206	1.045973974	1.12065	1.108431029	2.402467184	0.2804102	0.8420016	0.5676887	0.4051716	1.282505	0.1782797	0.2460226	0.5833038	0.1733767	0.2949061	0.4347229	0.3558508	0.2016867	0.2236733	0.237033191	0.7713134	0.25326915	0.3330079	0.5261291	0.1074188	1.005459819	0.264087	0.1914534	0.590223	0.3496204	0.1198907	0.1787319	0.3179044	0.3459118	0.2198303	0.1326862	0.2762868	0.1654943	0.2014721
Z94721.1	0.07691682	0	0.04449114	0.082200416	0.081226463	0.1193575	0.1886353	0.1206795	0	0.1336506	0	0.196571855	0.15625	0.165399324	0	0.1861996	0.2417777	0	0.04270547	0.2981591	0.326572004	1.000196	0.5245079	0.6698276	0.3655406	0.5972427	0.6111056	0.8795086	0.3228802	0.21341857	0	0.60786974	0.04512773	0.3037943	0	0.209295121	1.203969	0.6934365	0.3968844	0.1326612	0.1273768	0.3535227	0.458906	1.051613	0.2245739	0.4664494	0.1448381	0.06105141	0.55087
AC022893.1	0.5840824	5.720325	0.2702815	4.886628254	0.127767463	0.233065	2.189584	2.631383	6.488578	2.649616	0.7295797	0.952488212	1.750108	0.496415461	3.499492144	0.06733057	0.2032697	0.1042373	0.08802211	0.7034966	0.115137565	1.25863	0.3370188	0.140786	0.2039364	0.5183171	0.1281674	0.3252621	0.1821375	0.046303832	0.8584318	0.08352714	0.04405962	0.2032286	0.1266194	0.476796577	0.5735396	0.1588081	0.2690908	0.69078	0.13818	0.1314877	0.5675228	0.8706128	0.09744822	0.3485848	0.09951074	0.08609814	0.1664717
AL035461.3	0.8476997	0.9293719	1.536388	0.785139465	0.596797483	0.8769591	0.9239771	0.6650037	1.148602	0.6873822	1.289053	1.636848333	1.061918	1.498799858	0.726091865	0.4560233	0.9770311	5.973754	1.914004	2.053755	5.998579269	4.262286	5.039495	3.321974	1.611448	3.071697	6.076458	3.730359	3.605906	3.684932277	2.425503	2.62018153	3.945663	4.575756	2.143951	1.32247356	2.538404	5.887447	5.394675	3.313997	2.94802	2.634554	1.618432	3.822607	0.7700083	1.256624	6.668819	2.153111	3.093387
AC006017.1	0.1760058	0.0904515	0.05090368	0	0.023233424	0.1365606	0.07194116	0.03451827	0	0	0.08363842	0.112451953	0.4245797	0.094619227	0.04038125	0.2485428	0.2420471	0	0.04886064	0.3198121	0.186820537	0.6866131	0.8078344	0.1197454	0.8065793	0.05694365	0.30298	0.1829587	0.5910674	0.061044688	0.2777213	0.32455848	0.02581601	0.1448252	0.2225716	0.287353182	0.149728	0.5289214	0.1702829	0.2276726	0.1093018	0.1733469	0.2625242	0.3799524	0.3425891	0.3261372	0.1933327	0.174627	0
AC018521.6	1.812137	5.178821	1.022632	4.440049312	1.353572321	1.371721	5.564273	3.883357	3.827579	3.532764	1.260194	2.93684219	1.616138	1.013790884	4.624075014	1.283944	2.014513	0.3397826	0.4907942	0.2998279	0.375314094	4.444653	0.5564239	1.10659	0.7801837	0.2859931	0.7959574	1.148612	1.187428	0.91977033	1.171652	0.55887725	0.466769	1.512926	0.8197501	0.432959758	1.143028	1.328224	2.394635	0.7623066	0.9515238	0.3482462	2.109598	1.463006	0.4301539	2.382528	0.5548525	0.5613085	1.266179
AP003352.1	1.310177	0.8416446	1.57598	0.63644364	1.006244363	2.633787	0.888486	1.483314	0.6051958	1.093008	1.542349	0.862452013	0.9980674	2.401159122	0.792479493	3.171666	2.679277	3.219094	1.066348	9.962714	3.176442247	1.303591	3.319124	0.8751707	3.406383	1.213853	1.687581	1.454793	2.412429	1.363239283	2.217693	0.94914067	3.66002	2.205143	2.485215	7.551460561	1.347612	3.400361	2.362301	2.002923	4.006542	2.453686	3.553118	4.767473	1.289597	2.638419	1.448503	3.202513	2.955145
AC011472.4	1.326854	3.78137	0.3488613	4.189542565	0.318454054	0.9826943	4.042917	5.724901	7.354793	4.322888	1.547651	0.924808523	1.868397	1.513072571	6.309837595	0.2433362	0.9005112	0.6375248	0.7032051	0.5552529	0.640174244	36.80831	0.6643657	0.295437	0.163786	0.3512298	0.2236157	0.3134705	0.3038098	0.125508375	0.7993961	0.50841515	0.5661647	0.5558218	0.4576091	0.393866989	0.5746384	0.664563	1.011409	1.040215	0.04993898	0	0.3598346	1.345375	0.05869717	0.3251107	0.2271392	0.09574253	0.1234128
AC073534.2	0.233173	0.3195478	0.2697494	0	0.164158468	0.06030532	0.06353858	0.1829196	0.1373656	0	0	0.331059336	0.2368356	0.668543201	0.142659219	0	0.4886321	0.3734487	0.3883844	0.8285457	0.907501599	0.7411777	0.4077035	0	0.791525	0.2514637	0.2470086	0.2827816	0.391524	0.377403574	0.2943408	0.45045115	2.280076	0.1023279	0.3931514	1.988028983	0.4231683	2.491437	0.7018396	0	0.4504994	0	0.2782343	0.5033622	0.1512877	0.314231	0.2927175	0	0.1988048
AC023034.1	0	0	0.03151626	0	0	0.02113738	0.02227065	0	0	0	0	0	0.01383538	0.078109463	0	0	0.04281712	0	0.01512567	0.2640093	0	0.2361702	0.01429025	0.1334494	0.09247808	0.01762791	0.02885932	0.08495713	0.02287192	0	0.0171947	0	0	0	0.04593398	0.163084607	0.03708075	0.05457898	0	0	0	0.3577507	0.162538	0.07841398	0	0.1652098	0.03419974	0.04324709	0.1114916
AC093582.1	0.03845841	0.3162279	0.8453317	0	0	0.537109	0	0.2413589	0	0.03341264	0.07310215	0.327619758	1.09375	0	0	0.1241331	0.6044443	0.2217412	0.1281164	0.6708579	0.408215005	0.8668367	0.8876287	0.04186423	0.6788612	0.5972427	0.4074037	0.6796203	0.5811843	0.053354643	0.09709424	0.12157395	0.09025547	0.5063238	0.3890668	0.125577073	2.51263	0.5393395	1.78598	0.5306446	0	0.202013	0.3671248	0.9409169	0.1497159	1.554831	0	0.1831542	0.3147828
MIR497HG	0.3853849	1.10118	0.2050854	0.971984612	0.154651633	0.5561683	1.449215	1.439076	1.804934	1.001118	0.2710412	0.636905771	0.5597568	0.972363198	1.994741256	0.1243916	0.3634217	0.8221509	0.2910018	0.02240849	0.155444704	0.1737283	0.07681846	0.03775626	0.05232883	0.129672	0.1265581	0.08012181	0.1423631	0.10693148	0.7102638	0.04060903	0.1808868	0.05073781	0.129959	0.062919278	0.1258931	0.1389761	0.1093705	0.3855184	0.1212599	0.0506084	0.1471557	0.4048821	0.04500829	0.1090648	0.1403017	0.4343676	0.05914468
AL133215.2	0.2424809	0.1246138	0.157791	0.06478436	0.032008381	0.1175861	0.1982248	0.07133304	0.2410576	0	0.1728413	0.464770711	0.153931	0.108629717	0.027816357	0.04891631	0.1429136	0.4369006	0.06731465	0.5727813	0.418242804	0.9984899	0.6677657	0.1649716	0.679075	1.823974	0.7063888	0.6931644	1.348694	0.693828796	0.3060903	1.21366555	0.5868453	1.356761	0.3321868	0.544338692	0.123767	1.032308	1.446678	1.568307	0.8282101	0.2587193	0.8680228	0.981479	0.1179951	0.9803235	0.9132066	1.0345	1.643589
JARID2-AS1	0.2603339	0	0.3388172	0.069554198	0.206190251	0.4544768	0	0.3063402	0	0	0.185567	0	0.06610576	0.419859824	0	0.05251784	0.2045811	0.1250848	0.2529478	1.955235	0.069082539	0.2821066	0.5120935	0.3896594	0.3976761	0.2947929	0.4826167	0.2029635	0.2732063	0.496608596	0.123235	0.13716035	0.190925	0.2998995	0.4389471	0.354191743	0.2214658	0.6519489	0.5037379	1.347021	0.9161333	0.2991346	0.155322	0.3278308	0.5067307	0.3508337	0.4085178	0.2582944	0.2330604
YEATS2-AS1	0.1357978	0.1209661	0.1623362	0.10642579	0.076483493	0.1756063	0.1332154	0.156245	0.08000043	0.06685593	0.2151049	0.069410117	0.3678156	0.155741339	0.083083403	0.3360436	0.2632317	0	0.105556	0.4649905	0.64383406	0.3924137	0.8215518	0.3646322	0.3687814	0.5330785	0.5370605	0.4517195	0.3040266	0.144437591	0.3656989	0.25279898	0.1327895	0.2205008	0.5113613	0.320245209	0.5237047	0.3627475	0.3269959	0.3279014	0.1124428	0.2377713	0.8210082	0.8012861	0.3876777	0.457513	0.181841	0.1796453	0.5557539
AC012435.3	0.1230456	0	0.284694	0.087665263	0.04331328	0.2545854	0.2011762	0.06435123	0.07248793	0.07126796	0	0.209640344	0.2499567	0.117596934	0.075281388	0	0.2578516	0	0.1821784	0.119243	0.08707079	0.284451	0.2151455	0.08929489	0.2784589	0.9023438	0.1737955	0.2131773	0.1377384	0.398312359	0.1553239	0.25931285	0.04812792	0.8639763	0.4149327	0.267851374	0.2791328	0.08217084	0.3174526	0	0.06792254	0.1615824	0.195766	0.1180554	0.07983466	0.5527332	0.2059563	0	0.1258913
LINC01605	0.4961438	0.05999395	0.1237976	0.124758844	1.171166046	0.3774036	0.1590552	0.03052667	0.05157978	0.09297145	1.756709	0.149172465	0.5236992	0.404442282	0	0.3611033	0.3057964	0.3365455	0.2808684	0.009427664	0.309782083	0.3542088	0.3470033	10.01798	0.1320942	0.5917163	1.051166	0.06067569	0.9310913	4.062419677	1.399956	2.21421146	0.04566144	3.073871	2.952511	0.021177036	0.6488279	2.046443	0.2509864	4.127575	2.271567	10.46283	0.7197165	0.980046	1.192956	0.4326354	0.3175273	0.07721679	0.0398132
FARP1-AS1	0.1375216	0	0.4242499	0	0.387271679	0.1422683	0	0	0.08101592	0.1194786	0	0.312405218	0.2328028	0.197147802	0.084138022	0.1479605	0.1440935	2.554944	1.018056	2.31004	0.291943239	8.186332	0.6732787	0.04990009	0.8091689	5.339128	0.194242	1.858404	0.2309143	0.190788273	0.2893288	0.5796405	2.743291	0.1810539	0.4637483	0.997877666	0	1.561246	0.4730666	0	0.2277403	0.2407895	1.64098	0.5277771	0.2676809	0.926641	0.2877331	0.1455405	0.1876028
AL589765.6	0	0	0	0	0.056962091	0	0	0.1269442	0	0	0	0.045950312	0	0	0.049501969	0	0.2967172	0.05183386	0	0.3920466	0.057254199	0.2338042	0.5658835	0	0.2929652	0.3141236	0.2571319	0.3924947	0.09057112	0.074832559	0.1361795	0.68205421	0.1898817	0.1420289	0	0.058709378	0.6607668	0.270161	0.2087439	0.09303196	0.08932618	0	0.2574554	0.3881421	0	0.2907638	0.03385712	0.4281383	0.5242797
AL583785.1	0.4337838	0.5944713	1.037113	1.359838906	0.794020401	0.08975128	2.60049	1.905651	1.022193	1.256237	0.9894491	1.970837607	0.528717	2.653280829	3.025517831	0.1866845	0.1363541	8.781588	0.9312627	0.05605041	0.06139171	0	0.1213555	0	0.03926706	0.4116736	0.2757136	0.180368	0.3884652	0.120360571	4.015568	0.30472637	0	0.03807318	0.14628	0.346236264	0.1180863	0.1738106	1.566802	8.279662	0.478907	0	1.656364	1.664766	0.05628967	0	0.03630383	0.0459078	0
AC020916.1	103.9876	3.139774	49.23406	6.047568905	33.757745334	208.9628	11.88576	46.7104	2.950185	8.36804	9.36029	6.114706985	76.2889	64.001800032	10.922718383	169.2763	37.71388	34.76092	58.5095	5.548675	13.46603274	2.792919	53.48288	11.43868	18.38212	5.57348	7.365074	10.68895	4.092242	11.729750483	21.47211	31.81082176	6.659775	28.73473	4.883256	2.907007767	2.828745	10.86888	9.646932	15.95	8.735436	10.44526	6.055282	20.34805	104.4452	2.002116	18.24179	8.161754	4.115999
AC092755.2	0.2578244	0	0.2556581	0	0.155583025	0.1143101	0.0602194	0.05778805	0	0	0.1400215	0.188259115	0.187053	0.264008043	0.135206872	0.05944184	0	0.1415761	0.1635981	0.3926317	1.016475671	0.1277199	0.03864055	0.3207508	0.3000707	0.4289896	0.1170526	0.4211577	0.1855356	0.153295055	0.04649413	0.15524368	0.3025354	1.260771	0.434716	0.120266599	0.05013281	0.5165316	0.09502519	0.1270511	0.06099512	0.6287779	0.2636997	0.1060149	0.4301539	0.3970879	0.1387131	0	0.07536778
RPARP-AS1	1.357697	0.3065203	0.7142165	0.27397718	0.511073746	1.05545	0.8554134	0.9522163	0.2311673	0.3318241	1.402244	1.011743066	1.280712	1.275074886	0.398525838	0.5108427	2.668365	2.699876	1.138712	2.872316	1.110691002	2.313175	1.309095	1.261511	2.024682	3.077356	1.621157	2.542572	1.357295	1.974310306	1.221826	2.90263171	3.253821	1.177874	1.583476	0.857037636	1.481238	3.186487	4.07648	2.896631	2.703269	1.971857	2.428553	2.417028	0.9420066	4.473711	0.2988459	1.191851	3.021755
AC007285.2	0.1143358	0	0.06613548	0.122189807	0.150927549	0.1774234	0.09346795	0.1793884	0.05051765	0	0.2173307	0.146100703	0.2032305	0	0	0.1383916	0.04492491	0.3296153	0.1587027	0.1662035	0.242722435	0	0.2398996	0.2178071	0.2716856	0.3329225	0.12112	0.237705	0.7199355	0.039655478	0.03608232	0.33131639	0	0.07526435	0.09639041	0.031111437	0.2723431	0.1145316	0.1474908	0.09859951	0.2840159	0.2252172	0	0.2468224	0.2225507	0.6548501	0.1435333	0.1361281	0.2924503
AC093620.1	0.4825442	0.05220743	0.9401902	0.108566587	0.107280234	0.2364631	0.1245705	0.03984699	0.134656	0.06619486	0.337925	0.173082136	0.3611438	0.254860594	0.093230124	0.08197468	0.6386581	0.3416767	0.02820172	0.5414681	0	0.220169	0.1598645	0.3041081	0.06896993	0.3944056	0.8071206	0.5808076	0.2985118	0.352341979	0.2885348	1.33807804	1.311259	0.3678012	0.2569309	0.055285504	0.3802526	0.5088109	0.524187	0.4380321	0.4205838	0.3001608	0.545492	0.8406638	0.197738	0.8556462	0.5738869	3.265674	0.2858288
CEP83-DT	0.06562102	0.06131533	0.1587305	0.038252006	0.031498981	0.06480028	0.1072886	0.08423737	0.2003202	0.0570115	0.0453575	0.152458026	0.07877026	0.085520736	0.098545218	0.06739296	0.07500759	0.1834443	0.03312168	0.06359305	0.265948293	0.2378925	0.2816308	0.07143231	0.1620043	0.1852848	0.9605667	0.3596701	0.1302188	0.20690509	0.1656705	0.18229561	0.03500036	0.4947979	0.2414032	0.045451277	0.3816314	0.2031758	0.5232894	0.3292477	0.5137155	0.1175086	0.2135521	0.3004895	0.06967037	0.09647221	0.3444914	0.3977443	0.3051758
AL390719.2	7.695773	0	2.499077	0	1.520835896	3.701354	0.0981082	1.012081	0	0	2.851502	1.507980305	6.414837	2.946297659	0	9.417827	11.93027	7.409721	1.149413	20.1786	6.847010542	5.123936	3.273524	8.83454	8.84038	2.698535	6.531462	14.36219	0.6045416	1.227913581	1.969429	12.61437489	23.58804	3.199535	2.099397	4.457540766	4.145023	20.16649	8.39861	4.191528	4.248152	1.556288	19.58324	12.21975	7.007978	16.41578	0.39548	6.810912	4.512446
AC100821.2	0	0.06917484	0.155719	0	0.177682887	0	0	0	0.05947305	0.02923606	0.06396438	0.172000373	0.1708984	0.144724409	0	0.2715411	0.2115555	0	0.1121018	0.8152787	0.142875252	0.7001373	0.1412137	0.0366312	0.6396961	0.4354895	0.3564783	0.4197655	0.5085363	0.140055937	0.1274362	0.1063772	0.1184603	0.2215167	0.2269556	0.256386523	0.09160631	0.8764267	1.215459	0	0.3900915	0.2209517	1.204628	0.3390068	0.06550071	2.358161	0.1689778	0.05341998	0.5164406
AC010973.2	0.3731717	0.1484728	0.1949652	0.205835187	0.165259531	0.4669985	0.1574517	0.3777365	0.1701993	0.1673349	0.2059341	0.410190591	0.3423526	0.465941999	0.353516504	0.4856833	0.4729899	1.110509	0.3208118	0.5832888	0.971087076	1.481862	0.7324741	0.5503614	0.8172656	1.043759	0.3060496	1.188767	0.4648949	0.467612233	0.6534127	1.30650811	1.21478	0.3803603	1.014842	0.707519604	0.3932368	1.712293	0.8695964	1.121149	0.7774646	0.7745883	1.49387	0.9874902	0.3514672	1.49247	1.88898	0.6879451	0.2709564
AC009022.1	0.8451855	0.1792165	0.4006313	0.310570756	0.232725639	0.8042091	0.3721902	0.6269351	0.1669214	0.1998802	0.7181085	0.350714968	0.7502312	0.899181858	0.244473662	1.453904	1.636666	0.4514734	0.3092549	3.292691	0.560377582	2.960182	1.793695	0.6036898	1.680327	1.413453	0.7157552	3.844074	1.317503	0.571158219	0.8957079	2.19969175	3.142925	0.7333165	1.384229	0.653696374	1.621764	1.654451	2.480447	2.121841	0.4210998	0.6105986	6.403667	1.854169	0.9851889	2.258413	0.3496188	0.3729089	1.070385
AP001619.1	0.1324965	0	0.07664022	0.070799016	0.069960152	0.05140118	0.05415705	0.1039409	0	0.1151129	0.0629627	0.112871237	0.06728886	0	0.182393163	0.05345776	0.1561819	0.1273234	0	0.1284018	0.140637832	0.1148622	0.03475056	0.1081727	0.4947474	0.2572018	0.1754479	0.5853553	0.05561918	0.045954222	0.04181352	0.13961512	0.03886841	0.2616573	0	0.180265373	0.4959447	0.3318084	0.0854589	0.1142607	0	0.08699664	0.07905092	0.3813691	0	0.580308	0.1247487	0.1051669	0.3389021
Z84485.1	0.09108571	0.1040223	0.3161213	0.021631688	0.117564617	0.1884593	0.1158287	0.2064254	0.01788663	0.0351712	0.1154245	0.051729435	0.2158717	0.101560989	0.037151854	0.2613328	0.3022221	0.2723138	0.08990624	0.8042448	0.386730005	0.3158514	1.52893	0.1762704	0.5222009	0.3012408	0.2573076	0.673308	0.1019622	0.028081391	0.319389	0.27727392	0.08313004	0.4263779	0.8020236	0.055077663	1.308662	0.4460703	0.6527705	0.4887516	0.06704043	0.2126452	0.6762825	0.5389152	0.1575957	1.022915	0.1143459	0.5783817	0.08283759
AL162595.1	0.2948478	0.1054093	0.3707595	0.027400139	0.148915181	0.2785009	0.1886353	0.2212457	0.2718768	0.05568774	0.04873477	0.305778441	0.6510416	0.128643919	0.18823606	0.1448219	0.4634073	0.1971033	0.1708219	0.5093551	0.571501007	1.022423	0.9145265	0.1535022	1.322909	0.8626839	0.5839453	0.8262051	0.4305069	0.053354643	0.2751004	2.2153475	0.1805109	1.181422	0.7781335	0.306966177	0.6281576	0.462291	1.554464	0.3095427	0.3821305	0.1010065	1.131968	0.1844935	0.5489583	0.7774157	0.08046562	0.2238552	1.442755
AC005387.1	0.2103194	0.2594057	0.4379597	0	0.177682887	0.1305473	0.2750932	0.2639863	0.1486826	0.1096352	0	0	0.6835937	0.482414696	0	0.4073117	0.7933331	0.7275884	0	0.7337508	2.411019872	0.4375858	0.7060683	0.366312	0.628273	0.598798	0.4901576	0.8307858	0.1412601	0.875349604	0.5309841	1.24106739	1.92498	0.2215167	0.8510835	0.366266462	0.4007776	0.6741744	0.7596616	0.8705888	0.2089776	0.718093	0.301157	1.331812	0.4093794	1.020358	1.42575	0.2670999	0.2582203
FSIP2-AS2	0.1106463	0.02067726	0.2560054	0.021499429	0.010622347	0.2497427	0.01644579	0.1104725	0.01777727	0	0	0.085688592	0.02043351	0.014420005	0	0.1461009	0.07904587	0.05799618	0.1675435	0.2047058	0.170829105	0.2267202	2.131635	0	0.6965635	0.1041388	0.7672032	0.1045611	0.05066937	0.013954849	0.07618468	0.02119836	0.1652435	0	0.11872	0.021896365	0.08214696	0.3425832	0.1038047	0.06939476	0	0.05283627	0.5041107	0.8685733	0.1762111	0.1355548	0.05050967	0.3672624	0.3087417
AC022079.2	0.1307994	1.828367	0.2723707	0.670964523	0.193379255	0.4059422	0.7698721	1.19027	0.3698677	1.022746	0.3480747	0.623982507	0.4517032	0.412524228	1.24839419	0.3799657	0.4522653	0.5027701	0.2904877	0.2028114	0.05553455	1.315335	0.4116652	0.3986717	0.1065622	0.1015629	0.6373781	0.1359664	0.04392539	0.181462344	0.2641787	0.02756535	0.1534821	0.6543743	0.2646479	0.341676134	0.1780335	0.2620466	0.4724397	0.3609508	0.4332162	0.2404704	0.561876	0.4517809	0.2036771	0.1057615	0.2298815	0	0.02676488
AC040169.3	0.1693553	0	0.2239097	0.051711046	0.07664752	0.1501721	0.07911176	0.07591763	0.0855168	0.08407757	0.2299373	0.247320798	0.196589	0.242783867	0.133218535	0.1171354	0.03802468	0.3254862	0.1611922	0.3751348	0.308162308	0.04194723	0.7360646	0.7374124	0.7227192	0.2504776	0.6150997	0.02514935	0.4468619	0.46990445	0.458104	0.07648034	0.4542269	0.3503728	0.2039634	0.263328829	0.5927467	0.2423503	0.4369296	0.2503654	0.8413738	0.6036458	0.1732145	0.2089118	0.3296441	0.5868726	0.4859492	0.1152196	0.6188286
AP001628.1	0.9351466	0	0.1803062	0	0.329180927	0.2418561	0.08494105	0.3260462	0.09181804	0.2256819	0.1975041	0.354059247	1.635828	0.297912233	0.286069276	0.5869099	1.469754	1.198181	0.05768984	1.157982	1.654345019	2.972513	1.308084	0.395874	1.904659	0.4706342	1.596022	3.456315	1.570217	0.216226709	0.327906	2.4634721	1.097317	0.6155831	0.3503876	1.300567225	1.343559	2.393911	1.876497	1.254462	0.3441409	0.3411184	1.735792	1.495368	1.213487	2.800515	0.652195	0.1649459	0.9567742
MAP3K5-AS1	0.4104769	0	0.3731089	0	0.092887687	0.3639814	0.1438111	0.1840063	0.0518181	0.178311	0.2229254	0.049953904	0.2680229	0.462353887	0.107630025	0.09463611	0.6912209	0.3944506	0.5209221	0.170482	0.871397575	1.016701	1.261136	0.2872466	0.9156612	0.3414927	0.2795354	0.8533846	0.1969249	0.528792051	0.4811452	0.21626521	2.064259	0.5404129	0.395487	2.361512077	0.1995385	0.2349598	0.5295067	0.3034131	0.5340998	0.4620297	0.4198308	0.1265881	0.6277691	0.7112199	1.177825	0.3723531	0.5699595
AP005899.1	0.1905247	0	0.1259492	0.058174926	0.1437141	0.2956513	0.6230051	0.2135183	0.1443096	0.07094045	0.4138872	0.463726496	1.050523	0.117056507	0	1.317773	0.2994444	0	0.06044707	0.9495599	0.693365192	0.1415719	3.283737	0.5629353	0.5543585	0.2113405	0.7496528	1.188307	0.9140357	0.226561074	0.2748624	0.43020193	0.06387565	0.931673	0.4589176	0.08887348	2.593267	0.4907593	0.8426499	0.8449833	0	0.393164	0.4546881	1.488496	1.271484	0.953668	0.03416831	0.129622	0.2227783
AC024560.3	0.08485093	0.3488473	0.3926439	0	0.134407685	0.3291738	0.06936447	0.1996916	0.07498035	0	0.4032139	0.072282869	0.6032861	0.182460573	0.07786986	0.2054065	0.3333969	0.8969189	0.4711061	0.2878004	0.450323143	0.8091367	0.3115602	0.2770956	0.5760669	0.8235618	1.393227	0.7497244	0.07123717	0.529724459	0.4284388	0.67057264	0.2986965	0.4468416	0.3576664	0.230884302	1.097176	1.359939	0.4378238	0.4390362	0.210774	0.05571275	1.012486	1.343261	0.6606375	0.2858692	0.5858543	0.8081877	0.2170333
AC008610.1	0.489782	0.07744766	0.740953	0.644216997	0.35807849	0.1169279	1.047174	0.5320029	0.5992704	0.2945924	0.7161407	0.064190131	0.8801486	1.728345782	0.968122486	0.1824093	2.013276	6.227186	0.5020337	2.373229	2.239469594	2.024994	1.383391	0.4921444	0.9208275	1.560227	3.831461	3.407257	1.455015	1.724861917	0.9987366	2.73928069	3.757774	1.240042	0.5081958	1.271214895	1.17946	4.151405	1.652423	0.779764	2.058934	1.088454	2.697386	3.090618	0.3666706	5.178815	6.10126	1.794259	0.8865783
AC098484.2	0.2710006	0.1519314	0.1710059	0.105315008	0.104067182	0.1911508	0.1208396	0	0.043541	0.1284246	0.04682917	0.167898312	0.2752573	0.282545712	0.090437874	0.1192793	0.2323238	0.8996323	0.08207124	0.5491261	0.261502125	0.2562899	0.3618453	0.2145455	0.8697556	0.3188276	0.4436701	0.4097544	0.3723061	0.205073584	0.1865954	0.23364045	1.069625	0.2594804	0.3323144	0.348593038	0.368864	0.04935719	0.3178047	0.0849826	0.2447924	0.3882279	0.4115646	0.2836472	0.09590786	0.5312125	0.5566989	0.4302042	0.5293301
AL157871.5	0.05555905	0	0.06427426	0	0.058672023	0	0	0.04358498	0	0	0.1056072	0.047329684	0.2539429	0.079648205	0	0.1793292	0.3056243	0	0.03084729	0.2692102	0.058972899	0.09632909	0.2331482	0.1511982	0.3017596	0.3595035	0.1765671	1.010692	0.1399349	0	0.07013374	0.23417621	0.03259696	0.2560118	0.1873555	0.181415283	0.4159236	0.1669625	0.4300202	0.287474	0.04600382	0.1823991	0.198888	0.5197317	0.05407188	0.1871826	0	0.04409905	0.08526599
AC008443.3	0	0	0.4056069	0	0	0	0	0	0	0.02343145	0	0	0.1095742	0	0.049501969	0.1305772	0	0.05183386	0	1.934096	0.458033594	0.280565	0.08488252	0	1.245102	0	0	0.02803534	1.856708	0	0.03404488	0	0	0	0	0.381610958	1.174697	0.270161	0.3479064	0	0	0.425	1.222913	0.1552568	0	0	0	0.256883	0.02759367
AC026202.2	0.06610039	0.04529305	0.178428	0.047093988	0.093071988	0.1709548	0.1801205	0.1037089	0.1557627	0.03828532	0.04188144	0.375397639	0.201416	0.126346706	0	0	0.03462962	0.4234641	0.1223334	0.08541015	0.280647816	0.1910097	0.34673	0.07195414	0.02991776	0.9409683	0.7002251	0.1603271	0.1479867	0.275109876	0.2781345	0.23217247	0.05170886	0.2030569	0.3715047	0	0.9596852	0.04414237	0.1705363	0.4560227	0.1094645	0.1446707	0.6835787	0.2536786	0.04288737	0.5344733	0.3042606	0.1399095	0.2028874
AC010201.2	0.1881761	0.1017958	0.1718638	0.021168669	0.020917852	0.1229503	0.2105061	0.2330849	0.1225264	0.008604594	0.1317795	0.101244367	0.4526808	0.212972374	0.254496413	0.1758206	0.9806552	0.09517321	0.03299319	0.3647213	0.168200965	0.8929288	0.4987345	0.2156218	0.4168875	0.3332441	0.4301584	0.8339154	0.1829294	0.178622064	0.2625441	0.27133896	0.3486457	0.2607822	0.2838843	0.010779749	0.5796627	0.8928865	0.7665577	0.3757993	0.08200681	0.05202341	0.6854428	0.9834923	0.0771112	1.054408	0.3232619	0.2987231	0.162129
LINC01527	0.01482873	0	0	0	0.469787503	0	0	0	0	0	0.972438	0.012632309	0	0	0	0	0	0.02849954	0.008233152	0.05029661	0.173138763	0	0.1555684	4.552027	0.02013494	0.4893532	0.03927151	0	0	0	1.300951	0	0.01740028	1.356831	0.1500157	0.008069967	0.01009183	0	0	0	0.2701256	0.02920944	0	0.02134101	0.0144318	0.01998364	0.009307741	0	0.09103009
AC073957.3	0.407518	0.2071765	0.3345723	0.276292163	0.083293783	0.5949774	0.1898542	0.2440643	0.08905997	0.05329806	0.1415962	0.153047585	0.9079516	0.144481702	0.281497586	1.007732	0.9400727	0.0842166	0.0997493	1.284565	0.623255759	1.91835	1.163059	0.3935225	1.198906	0.9583604	0.5663141	2.491594	0.5775819	0.145900236	0.235085	2.17476688	0.2390942	1.471096	0.421134	0.200313827	0.9393781	0.7198642	3.159792	0.8993594	0.08345085	0.1208401	3.37776	2.522521	0.8827766	5.276296	0.1347722	0.1947719	0.6523139
AC009087.1	0.08025197	0.1649698	0.0464203	0	0.084748477	0.06226647	0	0	0	0.03486143	0.07627189	0.136730197	0.08151252	0.115047407	0.073649272	0.2590311	0.189196	0.07711867	0	0.1555437	0.085183077	0.208713	0.4630583	0.08735896	0.2724219	0.1557849	0.1700276	0.4171111	0.2021282	0.167004369	0.2532607	0.42281816	0.04708449	0.1584835	0.2706246	0.262044298	0.1092325	0.2411681	0.2070468	0.2768268	0.06644997	0.05269308	1.05337	0.2309919	0.07810382	0.7570498	0.2014911	0.2547945	0.287378
AC078909.2	0.1860112	0.3823735	0.1291137	0	0	0.05772947	0.5474216	0.05836883	0.2629964	0.03232128	0.07071439	0.126767444	0.2645061	0.159996834	0.136565735	0.1200785	0.1169402	0.4289968	0	0.7931556	0	0.2580071	0.0780578	0.2834776	0.2020576	0.2407228	0.118229	0.3867186	0.4372674	0.412895224	0.6574598	2.54806369	0.305576	0.4897856	0.5018114	0	0.15191	0.8198503	4.22313	0.256656	0.1848244	0.04885364	0.08878332	0.9637236	0.1448257	0.05013485	0.04670241	0.5315154	0.2664384
AL136221.1	0.2036256	0	0	0	0.061438484	0.09028027	0	0.2282003	0	0	0.2211735	0.049561339	0.2363703	0.08340372	0.053392105	0.04694621	0.1371578	0	0.1292071	0.1691423	0	0.4539201	0.2136238	0	0.6319759	0.1882273	0.4930465	0.9978708	0.146533	0	0.110161	0.3065224	0.9898844	0.3446782	0.637616	0.918184686	0.3167527	1.107288	1.125741	0	0.09634592	0.1145997	2.638033	0.4186444	0.2831072	0.3920171	0.1460712	0	0.08928639
AC008764.8	0.1743863	0.08961923	0.09456619	0.046591329	0.097833492	0.2114127	0.0712792	0.1881036	0.03852505	0.06154961	0.2175307	0.139271557	0.193731	0.296870582	0.1800436	0.3693839	0.3426	0.3561026	0.01815415	0.771049	0.104119617	0.396839	0.2744233	0.1720332	0.2589863	0.1410492	0.3867861	0.7874143	0.183009	0.211690485	0.3714739	0.60294772	0.3005471	0.1865403	0.2572776	0.213531864	0.519226	0.2947807	0.5202078	0.3947609	0.04512337	0.09303229	0.5852445	0.69017	0.09546662	0.6389287	0.2531246	0.4325505	0.1170877
AP001107.5	1.146668	7.300286	1.017442	17.631989137	0.752413548	4.992601	7.007637	11.70273	8.499727	5.987018	2.221921	3.717622097	2.046669	4.644238926	7.029130782	2.317695	2.169637	1.262369	2.237542	0.01078865	0.047267001	0.1351142	2.137316	0.09694874	0.01511634	0.2593291	0.09434612	0.02314496	0.1121584	0.139002884	1.588002	0.22288557	0.05225317	0.3664185	0.1877076	0.096936688	0.4545877	0.2676422	0.0574438	0.5376268	0.3318501	0.02923872	0.3985236	1.393897	0.02166941	0.06001103	0.2934878	0.01767278	0.01139017
AC105137.2	0.07523622	0	0.1914837	0	0.063561358	0.1400996	0.09840731	0.09443413	0.1063746	0	0.1430098	0.102547648	0.1069852	0.043142778	0.055236954	0	0.4729899	0.3759535	0.1002537	0.2478977	0.095830961	0.6522282	0.1105026	0.2129375	0.1021582	0.1557849	0.6216633	0.610025	0.05053206	0.104377731	0.1139673	0.71350564	0.6356407	0.4160191	0.3044526	0.22928876	0.3686595	0.5124822	0.3882127	0.3114301	0.1993499	0.1580793	0.107731	0.3031768	0.02928893	0.8719591	0.3211265	0.04777397	0.2155335
AC067750.1	0.1990788	1.125399	0.1125364	1.523125347	0.050169286	0.2316941	1.024549	1.17485	0.7956395	1.088859	0.305309	0.531900313	0.289522	0.392418005	1.262288876	0.1241331	0.4942221	0.130436	0.1055076	0.4538156	0.052827824	0.6275741	0.3536275	0.08126585	0.09829664	0.4420767	0.1629615	0.1998883	0.2051239	0.131817352	0.3798098	0.44815495	0.1353832	0.3037943	0.08391636	0.061557388	0.1693562	0.290065	0.4377402	0.4526086	0.1086449	0.06238636	0.5992772	0.4785978	0.06605113	0.1951161	0.150518	0.1328766	0.2013684
AC027307.3	0.2153671	1.743206	0.1245752	0.719253636	0.625443762	0.2297633	1.254425	1.626156	1.474932	1.286387	0.5373008	0.389867512	0.3554687	0.675380575	0.963533334	0.7820384	0.3596443	0.1810887	0.2690444	0.2478447	0.114300201	0.2333791	0.5224905	0.5421418	0.584865	0.1916154	0.2281461	0.1119375	0.2260161	0.168067124	0.4247873	0.14183627	0.3158941	0.3544267	0.1815645	0.234410535	0.1648914	0.05393395	0.2430917	0.464314	0.2006185	0.1237329	0.4497279	0.4842954	0	0.1269779	0.540729	0.1709439	0.2341197
AC093249.6	0.3611339	0.5302601	0.7161989	0.441075401	0.245165238	0.4202987	0.3795711	0.6070765	0.3647128	0.4818348	0.6128991	0.725158367	0.4454077	0.739590475	0.331421722	0.520375	0.8919239	1.189831	0.630166	1.949851	0.629746318	0.7155875	1.041881	0.6458323	1.208386	0.8345617	0.9290792	1.957443	1.927437	0.37575983	0.6349608	1.5765077	2.951189	0.5773326	0.5654121	1.109008903	1.176199	4.030952	1.031537	0.7118403	1.559201	0.2201818	3.047248	1.20652	0.4769912	0.9733497	0.8905189	0.3890166	1.755058
AL441992.2	3.075612	0.4476019	1.668827	0.290874632	1.695826377	1.351549	1.112509	1.793554	1.250683	0.4256427	2.586795	3.014222223	1.603429	3.589732887	0.549526459	0.9663669	2.181666	6.172613	3.203695	0.8968066	3.986849854	5.521304	2.598435	4.38497	2.550049	5.001725	3.229274	5.375673	4.250266	11.705655487	3.538853	4.35937956	1.053948	12.14758	1.83567	1.807094086	1.815287	4.362305	4.845237	12.11143	13.02627	7.04121	2.338396	3.172847	2.966797	2.017375	5.466929	4.191112	2.060699
LINC01424	0.201058	0	0.04984216	0	0.090995698	0	0.07044093	0.04506459	0.02538132	0.01247708	0.08189426	0.073404621	0.0437606	0.10294009	0.026359439	0	0.06771417	0.1656069	0.01594724	0.05566985	0.182924668	0.2489981	0.2862624	0.2032303	0.2925034	0.09292695	0.1977745	0.5225015	0.1446854	0.099619483	0.1631579	0.37832178	0.2527766	0.3403321	0.02421447	0.203205059	0.1954742	0.3164892	0.7039791	0.297233	0.2140449	0.1131547	0.1028199	0.1033414	0.05590749	0.193537	0.2524014	0.06839416	0.1469343
AC010186.3	1.682555	0.1577672	1.796232	0.41641	0.417710647	1.081023	0.8011485	0.889217	0.2191112	0.2410693	0.7181966	1.41824869	1.840906	0.99021964	0.498454042	0.514499	1.837192	2.008314	0.3736728	0.4405366	0.914902927	2.692048	1.536008	1.323864	1.883817	0.8404183	3.001922	3.467361	0.802952	1.466082611	1.058242	1.3188285	0.8105179	2.417252	2.289464	1.497194483	2.049089	2.034351	6.305763	1.323702	0.4301761	1.023355	3.719554	0.8071591	1.896073	1.432081	0.4891463	1.462021	1.087243
SCAT1	0.03494844	0	0.04043058	0	0.036906595	0.03615473	0.01904658	0.03655515	0.04117725	0.01012106	0.02214345	0	0	0.116903011	0	0.01880064	0	0.08955717	0	0.01128946	0.247305707	0.1615843	0	1.00181	0	0.04522786	0.1974514	0.4601678	0.0195608	3.73335573	0.9999714	0.14730439	0	2.822028	0.07856842	0.063397814	0.04756897	0.2100496	0.7814346	0.08036907	0.7138012	1.376819	0.2502139	0.1341243	0.6802591	0.1726911	0.5264769	0.09246574	0.4290805
AC012085.2	0.2658938	9.697965	0.1318298	9.369118171	0.336950205	0.7544818	3.279099	4.15985	9.47907	5.266991	1.285195	2.951099268	0.6018711	1.481154203	6.079522531	0.2329486	0.8835617	0.1168057	0.2193339	0.05153532	0.01612753	0	0.03187994	0.008269742	0.04126164	0.1867979	0.04023869	0.04738245	0	0	1.659046	0.04002563	0.01782881	0.06001067	0.1280919	0.057881001	0.2895305	0	0.07839944	0.2620551	0.1006466	0.01995254	0.0362604	0.7653309	0.02957446	0.0409516	0.01907394	0	0
AC004466.3	0.1355906	0.05574529	0	0.115923663	0.085912605	0.08416237	0.1773494	0.08509449	0.047927	0.117801	0.1546392	0.046202786	0.1377203	0.116627729	0	0.04376487	0.1278632	0.1042373	0	0.2628005	0	0.2821066	0.5405431	0.2951965	0.9941902	0.5966046	0.1149087	0.5919769	0.2732063	0.188109317	0.4450153	0.17145044	0.09546252	0.5712371	0.2286183	0.236127829	0.1845548	0.2716454	0.2798544	0.2806294	0.04490849	0.142445	0.6471751	1.600126	0.1055689	1.242536	0.0680863	0.04304907	0.5826509
AC023908.3	0.009718732	0.05993488	0.03372975	0.010386334	0.015394907	0.02262192	0.08739422	0.007624153	0.01717633	0.01688726	0.08313061	0.082791997	0.1036496	0.160224376	0.089191274	0	0.3284074	0.07471425	0.01618799	0.5227202	0.030947708	0.2864581	0.3517596	0.09521467	0.1187677	0.1635051	0.308862	0.6364675	0.114232	0.148314349	0.1962916	0.2611426	0.2965071	0.2623013	0.1147068	0.084624742	0.3637796	0.2433843	0.7647548	0.2011469	0.02414182	0.0255251	0.3015195	0.4126127	0.03783434	0.3929177	0.3355155	0.100283	0.1541243
AP005057.1	0	0	0.1193665	0	0	0	0	0	0	0	0	0.043948992	0	0	0	0	0	0.2478814	0.02864391	0.274979	0.219042198	0.6261391	0.8389173	0	0.105077	0	0.4098879	0.2145143	0.08662638	0	0	0	0	0	0.4349323	0	0.8075399	0.2583944	0.1996522	0	0	0	0.3078028	0.1484948	0	0.2780999	0	0	0.02639185
AL021707.4	0.03611339	0.1484728	0.1253348	0	0.07627363	0.1681195	0.1180888	0.3966233	0.06382474	0	0.3432235	0.061528589	0.4401676	0.051771333	0.331421722	0.058282	0.5108291	0	0	0.3499733	0.076664769	0.3130695	0.6061854	0.3538038	0.5884313	0.3738836	0.2295372	0.78834	0	0.150303932	0.1823477	0.41858998	0.1271281	0.2377252	0.3044526	0.196533223	0.245773	0.1447008	0.6521973	0.4982882	0.1794149	0.09484755	0.4309239	0.4157854	0.1405869	0.9733497	0.3173486	0.5732876	0
AL353801.3	0	0.0561567	0.06320697	0	0	0.04239175	0.08932915	0.08572249	0.1448421	0.02373407	0	0	0.05549469	0	0.100282588	0	0.04293562	0.4200264	0	0.5824279	0.115987289	0.3315533	0.3725748	0.02973751	0.07418721	0.1767669	0.6077231	0.2271793	0.04587043	0.151598062	0.1379383	0.34543151	0.2885011	0.1438632	0.2303055	0.178402852	0.5205672	0.8756804	0.8457593	0.4711674	0.4523992	0.1076222	0.4563659	0.314524	0	0.4049638	0.1714719	0.2602006	0.2515504
AL137003.1	0.9275932	2.062708	0.7019012	2.668436658	0.677687292	1.26741	1.077828	1.739106	1.659996	0.8768515	0.6099047	0.705712064	1.007344	1.379956933	1.295652611	1.553498	1.08195	0.6166759	0.7320336	0.6784352	0.198156377	0.2832181	0.4590278	0.5652001	0.1029793	0.317094	1.483219	0.3274766	0.156733	0.550364279	1.060462	0.28892574	0.1163755	1.597573	0.3344421	0.152394556	0.2699823	0.4558248	0.9030763	0.301859	0.4250913	0.5592567	0.1809948	1.192229	0.6926867	0.08648162	1.58192	0.4537962	0.2327849
AC024361.1	0.4843244	0.1896382	0.5069357	0.246473209	0.048710573	0.3220981	0.5279047	0.3256653	0.04076035	0.06011153	0.3068696	0.27505771	1.499221	0.099188068	0.211655617	0.4094265	0.4712217	0.2659513	0.1024399	0.5140573	0.587524399	2.159302	1.863052	0.200844	1.534474	0.3581596	0.781809	0.7671726	1.006863	0.063992328	0.3784709	0.9720866	0.4330013	0.1214546	0.3110918	0.652661732	0.3766988	1.339948	1.844554	0.5568876	0.4583185	0.03028621	0.8256019	0.8629813	1.391635	0.7459315	0.4053362	0.1464473	1.06184
AL355388.1	0.08237267	0.01411077	0.1508821	0.088031043	0.086988006	0.1278238	0.1459001	0.2261691	0.01213173	0.01192755	0.130479	0.046781124	0.1464164	0.236175206	0.050396998	0.1218599	0.4747003	0.8311441	0.06097952	0.3592215	0.204012877	0.6664883	0.3024604	0.3213084	0.2236966	0.5152384	0.4944752	0.3781846	0.9220871	0.44759029	0.4072602	0.21699569	0.4107942	0.5422383	0.358794	0.089656324	1.298712	0.3300548	1.257399	0.4735702	0.1136766	0.1622566	0.4586932	0.7705619	0.08016776	0.1757625	0.430866	0.3487034	0.2458101
LSAMP-AS1	0	0	0.1238994	0.057228137	0	0	0.08755226	0	0.09464066	0	0.4580451	0.045617941	0	0	0	0	0	0.4116715	0.05946331	2.439054	0.056840064	0.09284522	0.1685371	0.02914598	0.07271152	0	0.311999	0	0.08991599	0	0.1013959	3.18811007	0.03141804	0	0	2.739381709	1.020425	0	0	0.1847181	0.1330201	0.4570863	0.9584745	0.1541338	0	0	0	8.670845	0.1643645
CARMN	0.4634589	4.027011	0.1302715	3.669956642	0.082553859	0.602208	2.930546	4.145332	3.907951	2.210548	0.8738717	0.575568816	1.452862	0.832506468	3.622974781	0.2688445	0.3568919	0.1573977	0.1178091	0.02705639	0.045439898	0.1468337	0.02050305	0.04153531	0.005054616	0.2661659	0.02366066	0.02902213	0.05000482	0.082630949	0.6050082	0.07550932	0.02074855	0.03063084	0.1569146	0.014181027	0.1697394	0.06525635	0.1512639	0.5874696	0.053941	0.02688639	0.1465845	0.6080632	0.003622918	0.05894547	0.06892935	0.01181888	0.006665146
AC020765.2	0.4455656	0.6341027	0.1982534	0.366286574	0.289557297	0.5318595	0.560375	0.9679498	0.302872	1.101766	0.5211913	0.817532637	0.6266275	0.442213472	0.943631292	0.2765697	0.7002879	2.898377	0.7992447	2.856495	2.546619069	1.36678	2.55296	0.4477147	2.187321	0.975819	1.633859	2.63649	1.035907	0.47549855	0.692246	1.48074442	1.689156	0.9024753	0.5778962	0.820708182	0.6997704	3.570627	1.237967	2.009878	1.305465	0.2250434	2.781055	0.9372014	0.3335684	2.771343	0.6023746	0.6529109	1.016942
AC139887.1	0.1035419	0.3192685	0.2395677	0	0.164014973	0.4820209	0.3385762	0.08122656	0.274491	0.04497856	0.5904405	0.441026597	0.6310095	0.296870582	0.285069034	0.4177556	0.8950425	0.2984978	0.1724644	1.856327	0.549520199	2.154269	0.3801906	0.5635569	1.054444	0.2009951	2.303398	0.8072413	0.8692927	0.287294229	0.2614076	0.4364193	0.2429955	0.4089538	0.08729062	0.338092118	1.76166	0.726034	1.602803	0.7143293	0.2572032	0.1359703	0.7413097	2.23521	0.6046219	1.046521	0.2599659	0.6574767	0.3178096
MIR99AHG	0.6592022	0.7798668	0.2614653	1.293950754	0.267089377	0.4133484	1.684852	1.363537	1.535946	2.000994	0.3273191	0.962676992	0.3224803	0.597868113	1.259318229	0.1519801	0.3679059	0.5016007	0.05676731	0.005214939	0.125661679	0.01399511	0.03951827	0.002928898	0.02557389	0.1288346	0.06840651	0.09229806	0.158125	0.059724623	0.9611942	0.08789055	0.003157219	0.1133547	0.1179526	0.029285343	0.3149539	0.1239805	0.1180088	0.3898112	0.09357092	0.3356635	0.1862143	0.4762869	0.0209488	0.01812981	0.06755427	6.641823	0.005505697
AL603839.3	0.4649971	0.8552526	0.1698753	0.627712264	0.206758268	0.2278644	0.6402168	0.4991741	0.4757844	0.8717662	0.5117151	0.08339412	0.2982954	0.350847052	0.583959597	0.1974845	0.3077171	0.2822161	0.4076431	0.3320408	1.350820561	0.7213536	0.3081025	0.1065635	1.993858	0.7601271	0.5703652	1.170255	0.6164076	1.561835899	0.3398298	1.03153653	0.7466589	0.5155297	1.444263	1.305240481	0.6995391	4.903087	0.8208292	1.772835	3.769196	0.3856611	0.3504373	0.8453157	0.2858213	1.748007	2.027734	0.3885089	0.2003164
AC010422.2	0.1632211	0	0.2157996	0.049838047	0.07387131	0.07236639	0.03812315	0.1097518	0	0.08103224	0.2216089	0.119181361	0.1657849	0.23399012	0.128393297	0.3386781	0.4031215	0.1344415	0.07767687	1.062045	0.34650061	0.08085575	0.6115552	0.3299692	0.506576	0.0603513	0.5928205	0.6059607	0.2740668	0.226442144	0.3826431	0.54054139	2.079429	0.1227935	0.4324666	0.583719148	0.253901	1.027718	0.3609461	0.4825941	0.4247566	0.03062008	0.834703	0.2013449	0.09077263	0.2199617	0.3805327	0.6662776	0.4771315
AC002398.2	0.4262474	3.320392	0.4152507	3.116765757	0.260601568	0.9051281	1.943992	2.921448	2.854706	3.118513	0.7675726	0.917335323	0.6152343	1.768853886	3.541190887	0.5792877	0.6346665	0.6467452	0.3238498	0	0.047625084	0	0	0	0.03046172	0.1161305	0.04753043	0	0	0	1.614192	0.09455751	0.05264902	0.02953555	0	0.097671056	0.1526772	0.08988992	0.115758	0.5416997	0.1857579	0	0.1070781	0.4197227	0	0	0.4224445	0	0
AC011468.1	0.9651637	0.8567432	1.015057	0.984578311	0.625443762	1.089248	1.147648	1.307808	0.6202819	0.3239789	1.000687	1.233306378	0.9803239	1.257851653	1.368894462	1.840848	1.275601	2.403018	0.9256014	1.424262	2.281770686	1.102932	1.127617	0.620831	1.459455	0.4258119	1.696308	2.30301	1.546955	2.556280206	2.076738	1.29438732	1.930464	1.703873	4.401258	2.005512358	1.015134	6.504035	1.867562	4.766957	1.961603	3.399055	1.779875	3.251595	1.57978	0.9459517	2.01021	0.9401917	0.8752712
AC009955.2	0	0	0	0	0	0	0.08932915	0	0.0482807	0.02373407	0	0	0	0	0	0	0	0.2625165	0.03033506	0	0.057993645	2.131414	0.0573192	0.178425	0.03709361	0.1767669	0.144696	0	0.09174086	0.113698546	0.2069075	0.1439298	0.1602784	0.0359658	0	0.327071896	0.03718337	2.025011	0	0	0.09047984	0.03587407	0.5867562	0	0.05317401	0.4785935	0.9602429	0	0.3074505
AL033384.2	0.5844666	0.1334953	0.3756379	0.069401667	0.411476159	0.7558003	0.4247053	0.9679498	0.05738628	0.05642047	0.8640803	0.885148118	0.5276863	0.651683011	0.119195532	1.414872	0.6123975	0.06240524	0.1802807	1.069874	1.240758765	0.2251904	2.82737	1.731949	1.543127	1.092544	0.9631167	2.025184	0.38165	0.180188924	0.4098825	1.26595094	0.1143038	1.367963	1.040213	0.282732005	1.016509	1.821454	1.591672	0.6720335	0.5377201	0.5116776	1.007379	1.82248	1.390454	1.268983	0.08152438	0.4123648	0.3986559
HAND2-AS1	0.1431088	5.487256	0.1864699	4.79424369	0.17339854	0.8742646	4.748541	4.268472	6.16598	4.851598	0.8876531	1.095921256	1.422965	1.19423282	5.272737856	0.4935203	0.05445472	0.217139	0.1304756	0.01313869	0.057562926	0.007835498	0.01422337	0.001639814	0.008181803	0.4971199	0.06861907	0.01879101	0.01264715	0.014629236	1.188488	0.08254181	0.003535289	0.02181586	0.2260551	0.047548683	0.496197	0.04526962	0.1204806	0.550809	0.08232386	0.007912808	0.05752082	0.6829113	0.005864342	0.008120325	0.04160406	0.004782743	0.001541248
AL135999.1	0.7624679	0.04692712	0.433113	0.117103275	0.351968815	0.8147634	0.2015484	0.5157623	0.1210367	0.1110664	0.3471394	0.147797628	0.9692148	0.575982024	0.150841339	1.178939	0.9185018	0.4387418	0.1470264	1.460111	0.552468596	1.044917	1.034609	0.5367606	0.8741189	0.8035674	0.8077096	1.623145	0.5213076	0.367378713	0.7031324	0.83710955	0.6750374	0.8775967	0.4772856	0.392581628	0.7581601	0.5945541	2.002474	0.6457158	0.1814619	0.2338286	0.5665925	1.655833	0.6043112	1.439765	0.8597391	0.8552468	0.6679914
MIR34AHG	0.427743	0.06763762	0.1141939	0.070327022	0.173734378	0.3574096	0.107592	0.103248	0.05815143	0	0.1876289	0.280296904	0.4010416	0.235847185	0	0.3186082	0.2068543	0.3161866	0.2557583	0.4782968	0.488950861	0.2281929	0.4832645	0.5730748	0.5361263	0.4683931	0.3485565	0.2052187	0.1657451	0.136943582	0.2492086	0.48539524	0.9266228	0.04331881	0.2219121	0.035812721	0.2687118	0.2636771	0.4244459	0	0	0.129625	0.7067152	0.1894133	0.2561805	0.5764393	0.5369739	0.783493	0.2356499
AC010319.4	0.342842	0.04404766	0.2478884	0.045799074	0.203653902	0.2327559	0.1751679	0.2689528	0.03786996	0	0.2443791	0.255552894	0.1741136	0.337899729	0	0.1383249	0.5725163	0.1235461	0.07138178	0.4360738	0.591350535	0.2972122	0.4046354	0.4665044	0.9892344	0.3882222	0.453981	2.093765	1.007423	0.267545349	0.4868763	0.42899828	0.6034447	0.5924208	0.2890317	0.349834826	0.3208209	0.5151434	1.050365	0.9608814	0.3193637	0.5064942	0.2556857	0.8634616	0.5839137	0.4042711	0.3227941	0.6803123	0.3069247
AC008750.5	0.09391007	0	0.03621372	0	0.033057281	0.09715149	0	0	0	0	0.238007	0.053333449	0.2225654	0.134627357	0.114911549	0	0.2459948	0.180487	0	0.2123517	0.132907211	0.4884679	0.3940846	0.06815107	0.2550283	0.2835745	0.1658038	0.9111189	0.05256189	0.130284592	0.1185453	0.23089626	0.03673188	0.0824248	0	0	0.1704303	0.0627139	0.5653296	0.32394	0	0.08221458	0.2241169	0.180203	0.1218618	0.5062242	0.07859433	0	0.1921639
AC004832.5	0.1107717	0.2277077	0.04271593	0.078920598	0.077985506	0.05729758	0.1811087	0.4634573	0.06525721	0.09623841	0.07018536	0.06290953	0.2250234	0	0.067772023	0.1191801	0.2321307	0.07096456	0.04100151	0.1073484	0.15677085	0.1280384	0.1162107	1.246009	0.3509555	0.1911375	0.8214112	0.1919127	0.06199943	0.409806232	0.2796605	0.15563082	0.1299814	0.7777942	0.4358	0.040188839	0.05025783	0.295897	0.4763108	1.018944	0.1834417	0.0969763	0.0881191	0.2656982	0.4312266	0.09951955	0.2781181	0.2930772	0.3777787
ARHGAP27P1-BPTFP1-KPNA2P3	2.227309	0.2204123	1.054358	0.260427584	1.487436202	1.459655	0.6613827	1.277006	0.1033633	0.2921682	1.723122	0.523134775	1.747462	1.187775487	0.232584303	2.249555	1.846062	1.44251	0.4708425	3.71239	1.417465466	3.506832	3.558696	2.026653	1.674292	3.204102	2.793156	5.066294	1.587618	0.906045427	1.648812	6.34761673	1.755718	0.9817315	5.020963	2.403035916	3.648573	3.534644	4.576974	2.589032	0.3954845	0.8064227	2.430933	2.728506	1.612723	3.047565	0.6607822	0.8820099	1.411174
LINC01719	0.1024045	0.1609764	0.2229987	0.077251001	0.019083923	0.1121708	0.2363697	0.08505987	0.2555067	0.07850204	0.02290019	0.16420974	0.2141445	0.09499134	0.232183973	0.05832942	0.1704149	0.04630885	0.1003353	0.9515344	0.076727149	0.3342126	0.5687613	0.07212978	0.1554068	0.1715028	0.2233428	0.1753292	0.1416049	0.125355191	0.2129121	0.12060122	0.3887631	0.3648086	1.005511	0.314709018	0.5411406	0.1086139	0.5750223	0.3532414	0.009975605	0.04746236	0.6612876	0.07802319	0.2110519	0.2922425	0.1209931	0.1434385	0.3697866
NCK1-DT	1.398793	0.6176844	2.133644	0.885854723	0.623693045	0.8200089	1.219727	1.820748	0.9156103	0.4410983	0.8665853	2.136062482	1.978547	0.920942821	0.931877173	0.7524862	1.156227	2.051119	2.117044	1.47606	3.563382764	1.652762	2.728418	0.9361591	2.208848	1.930904	3.786802	2.87579	1.148269	1.825594994	1.870372	3.88684985	0.8997125	3.001093	2.707903	0.84582178	2.411637	1.909768	6.495893	1.536883	2.89985	2.217866	2.720038	2.147303	1.734462	2.262067	0.4552586	5.526669	1.653766
KDM4A-AS1	0.2990435	0.09457358	0.4523996	0.016389001	0.097168891	0.5354401	0.1504394	0.1804567	0.0542064	0.01998529	0.14575	0.352729921	0.8411282	0.208854835	0.112590704	0.4207411	1.27744	0.3684204	0.3576113	0.7430816	0.683670288	2.353129	0.9331363	1.402267	3.612814	1.002235	0.5929612	0.7970689	0.3090018	0.840383973	0.5420383	0.72717716	0.3419051	0.5855106	0.5171438	0.267065343	0.5427116	0.3533219	1.325432	0.5289958	1.815829	0.3222164	0.6770705	0.8166059	0.3582017	1.012667	0.7315663	1.338958	0.6825253
AL136084.3	0.6408275	3.605286	0.7023317	4.109084555	0.142470105	0.5757167	2.481478	1.799196	4.351422	2.051186	0.4487706	2.470954485	1.610104	1.547243491	3.157188251	0.05443193	0.5300935	1.879834	0.4868812	0.1634272	0.429602124	1.75433	0.1415353	0.03671464	0.8243399	0.7856667	0.4644774	0.1753007	5.606641	0.374333255	2.043624	0.1776992	0	0.04440425	0.5686815	0.293680625	0.2754449	0.202713	0.5220974	1.745144	0.3351258	0.088582	1.207372	1.116417	0.06564991	0.3181678	0.127022	0.2141667	0.0690156
AC026333.4	0.08165343	0	0.1889238	0	0.1437141	0.0422359	0.1335011	0.3416293	0.1443096	0.04729363	0.1552077	0.139117949	0.05529066	0.078037671	0	0.08785154	0.1283333	0.7846541	0.1208941	0.15826	0.231121731	0.5662875	0.2284339	0.4740508	0.8869736	0.3170107	0.5189904	1.612702	0.3656143	0.566402685	0.2061468	0.25812116	0.9900726	3.189188	0.09178352	1.066481756	0.4816067	0.3817017	0.7022082	1.126644	0.3605888	0.5361328	0.584599	0.4700515	0.1589355	0.1100386	0.785871	0.388866	0.4177093
AC008543.3	0.06031156	0	0	0	0	0.04679497	0	0.04731323	0.1598868	0.02619932	0.1719613	0.102756503	0.2450356	0.259383869	0	0.1460017	0.3317673	0	0.03348596	0.6137006	0.768209093	0.4182762	0.4745469	0.09847899	0.2047325	0.1561021	0.2236157	0.7209821	0.4050798	0.08367225	0.03806648	0.22243163	0.03538529	0.1588062	0.2542273	0.295400242	0.1641824	0.1208296	0.07780067	0.1040215	0	0	0.3598346	0.5641894	0.1173943	0.7314991	0.03785653	0.04787127	0.09255962
AL139349.1	0.7698347	0	0.1781188	0.109695529	0.108395799	0.4778439	0.2517317	0.5636588	0.09070413	0.08917759	0.48777	0	1.17289	0.662170606	0.235498971	1.200993	2.137554	0.3945482	0.02849498	1.59156	0.43580666	0.3559335	1.023004	0.3631377	0.6271841	0.9298493	1.060168	0.8535959	0.21544	0.320405262	0.7450342	1.81166955	1.023782	0.4391942	0.3894039	0	2.654519	0.9253832	3.707465	0.6196219	0.08499146	0.33698	0.6736453	4.025444	0.7492282	1.832833	0.4187838	0	0.1837824
AC036108.3	0.431418	15.71305	0.166364	8.038875156	0.181067955	0.2574859	4.150752	7.30681	7.223854	8.548681	0.8410707	0.932926939	3.365109	1.038714348	10.243246341	0.401682	0.5389647	0.0106301	0.05527622	0.03752048	0.023483418	0.2301535	0.1624722	0.1926662	0.1952645	0.4652596	0.158198	0.2702263	0.08358459	0.053713396	0.9285974	0.20981384	0.02596067	0.3568098	0.2517961	0.084280964	0.4065308	0.06648563	0.3710136	0.7822399	0.05495713	0.0363163	0.1055981	0.6527224	0.1722544	0.0521762	0.04166057	0.1756055	0.04527135
NARF-IT1	0.1155253	0.07915977	0.222745	0	0.101665111	0.3286601	0.3462811	0.1812546	0.1361152	0.1338244	0.3293875	0.328045792	0.664926	0.193216809	0.106020473	0.2796626	0.5749688	0.1480197	0.0213805	0.7090486	0.531369597	0.2002994	0.8887829	0.3563087	0.758176	0.2242573	0.4079335	1.12083	0.6466001	0.186984085	0.4861025	0.85212429	0.06777963	0.5830295	0.9414673	0.398177844	0.4979381	0.3471691	0.9935014	0.6641683	0.03188561	0.2528446	0.7811546	0.9421404	0.5621647	0.5967937	0.3867372	0.1833924	0.5712858
LINC01224	0.0673839	0	2.302241	0	0.16129466	0.250955	0.01468944	0.03524089	0.03175745	0.003902872	0.01707787	0.053576168	0.1049449	0.025760008	0	0.03624942	0.2188726	0.3885181	0.5986021	0.00435343	0.276560712	2.827314	0.8200332	0	1.177249	4.127637	4.849229	0.9666323	2.066786	0.186967877	0.09073127	0.71477563	0.2635646	0.00591428	1.348238	0.004889479	1.418564	11.88887	1.437141	1.642567	1.324201	0	1.447308	3.704507	0.008744026	0.2905874	0.3045292	1.076828	0.0505577
AL731567.1	1.185801	0.0658808	1.55719	0.068500346	0.135377438	1.491969	0	1.659342	0.056641	0.05568774	0.5482661	0.218413172	1.5625	1.608048988	0.235295076	4.499824	3.979258	0.9239218	0.5694062	4.161804	2.517325863	11.50226	2.252694	0.06977371	2.00177	0.9539293	2.783925	5.097152	11.35462	0.400159819	1.132766	3.47836573	2.782877	0.9282603	2.593778	0.383707722	8.244568	4.943946	7.193531	0.2211019	0	0.6312905	15.37335	12.6378	3.805279	7.990105	0.08046562	0.8140188	2.492031
ODF2-AS1	0.07275916	0.07478361	0.04208622	0	0.192089608	0.3387174	0.05947961	0.3424687	0	0	0	0	0.3325591	0.05215294	0	0.1761348	0	0.349592	0	0.07051059	0.231689597	0.3153772	0.4198244	0.2376078	0.04939738	0.6591192	0.03853819	1.021051	0	0.100941216	0	0.19167064	0.0426884	0.1436865	0.06133935	0.395963742	0.1485508	0.07288372	0	0	0.1807374	0.04777334	0.4341002	0.6282752	0.2124347	0.3431835	0.2283484	0.2887567	0.07444189
AC027601.2	0.3023073	0.07430232	0.1558572	0.098326729	0.152682676	0.2090611	0.1074487	0.2474652	0.05807399	0.0371128	0.2186089	0.123166416	0.2403046	0.30148242	0.042218391	0.3075779	0.2737169	0.3473421	0.0437859	0.5604543	0.299955588	0.2791641	0.6618802	0.346964	0.388174	0.3401959	0.4003062	0.7138932	0.5131258	0.209700559	0.3401315	0.4916739	0.3585882	0.2076534	0.3268846	0.268237755	0.3354425	0.5595677	0.5595225	0.2720349	0.136041	0.1294524	0.603829	0.9363475	0.1790876	0.7129473	0.4496325	0.1460573	0.5883404
AL031710.2	0.0820304	0	0.047449	0.043832632	0.02165664	0.09546951	0.1005881	0.1608781	0	0.08908496	0.1169432	0.104820172	0.06248917	0.088197701	0.075281388	0.2978678	0.06446289	0.03941384	0.04554461	0.2583598	0.261212371	0.1066691	0.04302909	0.06697117	0.08353768	0.05307905	0.1955199	0.1065886	0.1377384	0.113803531	0.1553239	0.0216094	0.09625583	0.2159941	0	0.156246635	0.02791328	0.08217084	0.1058175	0.1414807	0.2377289	0.2154432	0.09788299	0.1180554	0.119752	0.1934566	0.6951026	0.1302205	0.06294567
AC004832.4	0	0.2758634	0.103499	0	0.09447791	0.06941489	0.1462731	0.07018367	0	0.03886365	0	0.07621366	0.1363057	0.128255267	0.246313425	0.0721922	0	0	0.09934504	0.08670033	0.189924806	0.07755801	0.187716	0.3408583	0.06073938	0.2894492	0.6160289	0.1394991	0.2253333	0.124118051	0	0	0.2624498	0.4122485	0.1508466	0.048687989	0.1217727	0.08961835	0.5770412	0	0.07407866	0.1174849	0.1067546	0.3218882	0	0.2411319	0.2807788	0	0.1830686
LINC02550	0.786959	1.018559	1.146435	0.872165827	0.215457989	0.9498088	1.620234	2.469415	2.111996	0.7343546	0.2216089	1.39044921	1.421014	1.044598752	1.283932971	0.1881545	0.5039019	0.6722076	0.6149419	0.02824588	0.61875109	0.1516045	0	0.06345562	0.2770337	0.1508782	1.389423	0.03029803	0.195762	0.849158041	1.655667	0.33783837	0.06840228	0.5755945	0.4914393	0.697925068	1.110817	0.8175028	0.4511826	0.6032427	0.241339	0.03827509	0.06955858	1.677874	0	0	0.109769	0.9253855	0.2982072
AC017083.1	0.09074456	0.06217963	0.1224756	0.032326006	0	0.1642843	0.2720022	0.1661037	0.05345892	0.02627961	0.1437402	0.180374923	0.1382549	0.043363119	0.083278594	0.09763276	0.2852434	0.3778736	0.03358857	0.864745	0.417388376	0.2884461	0.5236012	0.214025	0.2875039	0.4501689	0.8651607	0.3301526	0.2793458	0.335714605	0.3627397	0.3984165	0.7986088	0.3384974	0.4080101	0.460919592	0.6175706	1.514999	1.131567	0.2608506	0.275506	0.2184691	0.397031	1.131837	0.05887704	0.6318322	0.5506018	0.2400898	0.7117983
AC147067.2	0.7172693	0.2106362	0.5927021	0.219011488	0.432833053	0.3975143	1.005185	0.4019169	0.3621888	2.136559	0.09738522	0.698317547	0.4163062	2.497205487	1.128439359	0.5787866	0.1610457	6.498782	0.625805	0.1489506	0.978868506	0.7106353	0.5374914	0	0.7652321	0.9282405	0.2713675	0.1597723	3.010941	0.568623872	1.552164	0.2159445	0.1202365	0.06745144	0.2591535	0.390346264	0.06973491	1.026425	0	0	0.4242221	0.1345588	0	0.1474671	0.1994485	0.2761753	0.1286336	0.1626629	0
AC073046.1	0.8352378	0.3902171	0.7027319	0.40573282	1.924442345	2.41546	0.1862169	0.416963	0.2012934	0.1979057	1.154639	1.099626316	2.429387	0.544262734	0	1.838125	1.13372	0.8755935	1.349055	5.077305	8.704399949	4.607741	1.115226	0.9505327	2.938384	4.56929	2.171775	1.61807	1.976192	0.526706086	0.3354731	1.28016328	6.014139	1.749414	2.176446	2.892565902	5.11586	1.216971	0.6856433	0.5238415	0.3143595	0.5484134	2.446322	0.9834923	1.995252	5.883774	0.1906416	0.3013435	3.923183
AC004253.1	0.2123881	0.1247415	0.5616095	0.064850738	0.35245294	0.1412479	0.1984279	0.7140613	0.214493	0.07908115	0.1730184	0.155082304	0.4314485	0.695942513	0.278448578	1.077261	0.762987	0.4081917	0.06738362	1.117333	0.450876819	0.3682416	0.7321118	0.5284501	1.071154	0.7853089	0.7392541	2.050084	0.1528388	0.673493029	0.6894089	0.99111002	0.2492198	0.1597825	1.688215	1.684225286	0.6607668	1.945159	1.800416	1.360592	0.7536897	0.6773437	0.3620467	2.838289	0.5315221	0.981328	0.6094281	0.3853245	0.248343
MIR1-1HG-AS1	0.5797065	8.691146	0.05546658	5.533827799	0.147293203	0.4666961	3.484783	5.935923	3.890171	4.142794	1.267613	1.151057349	2.470355	2.161990384	3.096066215	0.3868881	0.5685904	0.1842948	0.2371618	0.01689597	0.018506067	0.01511434	0.004572712	0	0.01183676	0.2369104	0.01385197	0.1540499	0.007318744	0.006046964	1.166446	0.10104321	0.09206217	0.05164592	0.09553916	0.056929259	0.4093564	0.05239389	0.07871678	0.706654	0.02165443	0.1259236	0.06241229	0.6021972	0.008484048	0.01762173	0.0766046	0.01383856	0.004459501
ZNF710-AS1	1.484731	17.07489	0.9739145	8.320738481	1.147652665	1.155942	6.765282	7.893027	15.16706	5.611873	1.900857	1.808117866	4.145847	2.523451099	13.185605224	0.6175642	2.092956	1.627783	0.889501	0.5587272	0.303277585	0.9023134	0.5031527	2.565951	0.5750148	0.9970338	1.848479	3.129196	0.7710405	0.453018054	2.531159	1.79030416	0.4550095	1.659161	0.5935882	0.266559189	1.236149	0.3782067	2.606349	2.199972	0.4140186	0.3551064	1.083695	1.549345	0.5462154	1.079506	1.383499	0.5588665	0.657741
CRTC3-AS1	0.1856613	0.09541358	0.1431899	0.099207398	0.032677313	0.2160783	0.1517755	0.1456476	0.02734393	0.09409307	0.1176356	0.131801052	0.2200072	0.088719944	0	0.0749079	0.4133843	0.2973541	0.2577054	0.2998726	0.131379542	0.5096785	0.4220178	0.1010516	0.3991536	0.200225	0.2950165	0.3216594	0.4935984	0.128787068	0.1367132	0.11412114	0.3630967	0.5907111	0.7304318	0.101039024	0.526473	0.1859791	0.6386646	0.3202166	0.1537306	0.06095219	0.3323112	0.3117304	0.1505763	0.3961543	0.291341	0.1719264	0.4748879
AL137244.1	0.1882906	0	0.2574314	0	0.108458456	0.1328111	0.3078499	0.2417077	0.09075656	0.1189722	0.06507359	0	0.2955654	0.319007175	0.031418013	0.4143749	0.05380602	0.1973881	0.07603054	0.3151783	0.036338214	0.5935654	0.1257046	0.09316606	0.2556671	0.1329124	0.253862	0.978644	0.1437097	0.166232094	0.1080384	0.39681362	0.160686	0.2929654	0.08658422	0.316725218	0.6057666	0.6858653	0.66243	0.2952286	0.08504059	0.2472615	0.7761612	0.4680589	0.03331828	0.04613565	0.1504195	0.2173854	0.05253962
AL110115.1	0	0.08361794	0	0	0.042956302	0	0	0	0	0.0353403	0	0	0	0.058313864	0	0.1969419	0.0639316	0.703602	0	0.1182602	0	0	0.08534891	0.04427947	0.2209312	0.2105663	0.1723631	0.3382725	0.1366031	0.056432795	0.05134792	0.12858783	0.1431938	1.23173	0.2743419	0.354191743	0	0	0.2098908	0.1403147	0	0.480752	0.1941525	0.4683297	0.23753	0.3289066	0.1531942	0.1291472	0
ZNF32-AS2	0.4581013	0.1008959	0.3028347	0.13987695	0.103664712	0.5585406	0.2407445	0.2823633	0.3469809	0.2558559	0.1243948	0.250873472	0.8807406	0.586360404	0.660646173	0.448868	0.9514153	0.3458836	0.3270153	1.839197	0.694642108	0.9077287	2.008199	0.3205736	1.355126	0.8045728	1.975795	1.479615	0.3296589	0.295071808	0.6402319	0.87922817	0.05759396	0.4523346	0.8275729	0.267111453	2.627735	1.114436	1.688403	0.4514877	0.1083759	0.3867265	1.093261	2.378131	0.5732217	2.469404	0.3696973	0.7272201	1.004349
FRMD6-AS1	0.1793518	0.08192983	0.1152698	0.127781265	0.063133623	0.2473898	0.2823747	0.1980193	0.2817566	0.05771138	0.06313219	0.1810801	0.155181	0.066659366	0.085345926	0.1715253	0.2192432	0.2042659	0.04425735	0.2896818	0.169219679	0.1957914	0.1602829	0.2603132	0.1172551	0.3180695	0.8514537	0.1381014	0.301152	0.340976619	0.1928599	0.24498414	0.1870706	0.5159778	0.08960114	0.093990317	0.2350777	0.212929	0.6512359	1.581042	0.1980084	0.1657385	0.428024	0.4015155	0.1680862	0.4028332	0.1584404	0.4323448	0.5776844
AL136531.1	0.4318559	0.1902308	0.535284	0.065931583	0.228026372	0.4308062	0.7060725	0.2419874	0.1635509	0.2143978	0.1759021	0.630668034	0.9086099	0.707541555	0.113235755	0.09956508	1.309	1.007845	0.3082801	0.5081904	0.654844904	1.657964	0.5825063	0.4701004	0.8376973	0.598798	1.307087	0.76957	1.45027	0.813102521	0.4283272	1.07263681	1.484044	1.17773	0.3640746	0.671488513	0.7557521	1.112388	3.899596	0.7448371	0.3575839	0.3645703	2.797414	1.509387	0.06004231	0.9976834	0.5808612	0.4896832	1.609573
AP002907.1	0.2692089	0.08513827	0.1916541	0.154916168	0.185883636	0.2731452	0.355505	0.2761703	0.1280958	0.2968585	0.2164948	0.299898086	0.4417067	0.430462344	0.247059829	0.75196	0.2766495	0.07959941	0.0459905	1.946635	0.395654543	0.448806	0.8364193	0.4733878	0.7591998	0.6297848	0.2413084	0.5919769	0.3129454	0.129282403	0.379041	0.3709564	0.06074887	0.7906441	0.3840787	0.338092118	0.3664252	0.6845463	0.9349682	0.6428964	0.05144064	0.1223732	1.55675	1.311323	0.7457004	1.520944	0.06499146	0.2629907	0.7097748
LINC00885	1.587567	0.0333008	2.848601	0	0.513219717	2.275008	0.3443179	0.7116655	0	0	1.093133	0.8556109	4.327432	0.70831567	0	1.37256	7.307229	1.183105	6.790706	7.402088	1.736700269	29.94096	7.639288	0.2733313	2.628573	7.652036	24.01665	5.102401	16.94626	0.370826441	0.6646016	1.08394569	5.997323	3.433751	7.975727	5.721611092	3.472821	1.703876	3.489837	0.1397006	0.3353397	0.02127325	9.394518	7.623679	1.529305	6.603922	0.3965617	0.7457757	3.795518
AC079145.1	0.1915812	0.0562605	0.316619	0	0.028902207	0.2548206	0.04474713	0.1717619	0.1934798	0.04755589	0	0.233148996	0.1667918	0.039235206	0.150701929	0.04416935	0.4731648	0.1052007	0.2431291	0.2652293	0.058100842	0.3796185	0.2297006	0	0.1114865	0.3187686	2.754305	0.2275993	0.04595522	0.26578699	0.03454832	0.23071335	0.1284597	0.5404843	0.3230237	0.744719238	1.266572	0.3838183	0.5648817	0.9440766	0.4532354	0	0.1959469	0.3151054	0.1065446	0.1475317	0.2061467	0.8254918	0.476029
AC004837.2	0.08102045	0	0.02343241	0	0.342240089	0.03143137	0.0662331	0	0	0.01759763	0.3465102	0.207059273	0.1645862	0.058074546	0.074354531	0.1307558	0	0.1167857	0	0.1962915	0.257996351	0.2107116	0.1912469	0.3748309	0.1925214	0.235915	0.2574836	0.1684421	0.2720851	0.056201197	0.1022744	0.17074681	0	0.5866707	0.06830401	0.022046134	0.1654177	0.04057958	0.1045147	0.1397388	0.1006294	0.02659883	0.09667787	0.2040533	0.2365552	0.1910748	0.07628273	0.0321543	0.04144713
AC010326.3	4.448488	1.255131	3.279502	1.025386627	1.796193426	2.67324	2.495691	3.79767	1.695726	0.5115235	2.860028	1.969096072	3.61026	4.03267425	2.041245423	2.428273	4.284077	5.406371	2.663588	18.44859	12.360077001	6.087105	9.242319	2.255058	5.892257	2.624481	5.544051	21.12634	4.137526	2.450463221	3.44084	9.69667125	7.292549	3.44509	2.647258	6.408314526	6.381412	12.49457	11.47692	7.522024	3.322303	4.696281	7.129601	9.728704	4.202078	10.75559	5.63923	2.492408	3.882051
AC004148.1	1.963502	0.3455173	0.8131456	0.130638431	0.613180159	0.841754	0.4996532	1.366517	0.2835557	0.1327541	1.423191	0.5727429	2.428909	1.872904115	0.434713116	2.379698	2.833839	1.468359	0.5768984	2.56918	1.719221295	1.960481	4.793103	1.014635	2.624612	0.8206437	1.529656	2.604943	2.283486	0.794951137	1.745617	1.43300011	2.474341	1.24726	1.76482	1.380397438	2.485377	2.418401	2.956666	1.528547	0.7338298	0.7023026	2.133273	4.002309	2.364515	5.70399	2.2635	1.334121	1.813494
LINC02154	0.02852888	0	0.02200268	0	0.01004245	0.02951359	0	0	0.03361354	0	0	0.0486064	0.009658998	0.040898356	0	0.09208331	0	0	0	1.013731	0.141315278	0.06595171	0.07981247	0.28985	0	0	0.06044333	0.05931176	0.1277419	0.013193023	0.6362261	0.09018491	0.01115875	1.214429	0.06413646	0.227710941	0.05177492	0.3619845	0.02453444	0	5.086687	0.1123916	0.02269477	0.0821156	0.01851015	0.166601	0.01193806	0.03019241	0.03891824
AC040904.1	0.1327936	0	0.2304362	0.141915516	0	0.1030329	0	0	0.1173459	0	0.1262078	0	0	0.095184962	0	0.2143105	0	0	0.2949167	0.06434487	0.422859489	0	0.1393139	0.2891072	0	0.08592617	0.140673	0.1380395	0.2229755	0	0.1676291	0	0.3116444	0	0.1119512	0.072267822	0	0.2660419	0.342602	0.4580677	0.1099553	2.441367	0.1584563	0.09555605	0.2584781	0	0	0.1054027	0.1358648
AC005828.1	0	0	0	0	0	0	0	0	0	0	0	0	0.08610149	0	0	0	0.0444105	0	0	0.02738341	0	0	0.1482204	0.03075902	0.2302069	0	0.02993329	0.1468645	0.04744613	0	0	0.02977479	0	0.1488051	0	0.030755199	0.07692133	0	0	0.0974705	0	0	0	0	0.1100012	0.07615904	0	0	0.02891016
AP001469.2	0.1898268	0.2341302	0.2635245	0.162293128	0.040092549	0.176741	0.1862169	0.2382646	0.0670978	0.03298428	0.2164948	0.064683901	0.501302	0.217705094	0.278734166	0.2450833	0	0	0	0.3311286	0.080596296	0.5924239	0.4381244	0.4132751	0.3608542	0.4421893	0.5228348	0.6709072	0.2549925	0.052670609	0.1916989	0.48006123	0.08909835	0.3498827	0.3200656	0.08264474	0.6717796	0.0760607	0.4897452	0.1309604	0	0.04985576	0.8154406	0.4371077	0.1477965	0.613959	0.04766041	0.1205374	0.7380245
AC055855.2	0.1776779	0.1217477	0.37684	0	0.093816564	0.2297633	0.1452492	0.3252311	0.1046726	0	0.2814433	0.201813771	0.5414062	0.212262466	0.380472137	0.2867474	0.4654221	0.05691358	0	0.9757255	0.754381329	0.2053736	1.087345	0.1611773	0.5227231	0.8047845	0.4705513	1.600706	0.4972354	0.205415374	0.523338	0.84250746	0.1737418	0.6627779	0.1497907	0.22562014	0.5642949	0.9492376	1.298804	0.3064473	0.09808015	0.15555	0.4240291	0.681888	0.3458437	0.9976834	0.1487005	0.09401917	0.3332763
PSPC1-AS2	0.6694423	0.566645	0.5466731	0.168335957	0.291097496	0.244429	0.5794516	1.421033	0.2783845	0.06842483	0.3742597	0.402554064	0.9999375	0.338716702	0.867337699	0.5719696	0.9283685	0.1513659	0.1749107	1.259345	0.585180552	1.160689	1.280688	0.3000641	1.229811	0.8153845	1.209751	2.497009	1.653043	0.874107973	0.9444739	0.70540912	0.4158713	0.8813535	1.261535	1.500133912	0.4823949	1.341177	3.555863	0.6791828	1.173832	1.396227	1.409671	3.117008	0.5365483	2.122731	0.39548	0.3750765	0.523766
LINC01068	0.1431567	0	0.07097689	0	0.151177705	0.06347052	0	0.03208673	0	0.03553555	0	0.174217689	0.2077218	0.146590101	0.037536714	0.231035	0.160712	0	0.0454188	0.4954732	0.043415132	0.5673304	0.02145511	0.08904822	0.08330691	0.4499256	0	0.08503536	0.2403763	0.170233735	0.3356054	0.17239768	0.3359648	0.1076987	1.241359	0.178074302	0.08350851	0.04097193	0.9497269	0	0.06773491	0.6445441	0.8785134	0.5886464	0.7165271	0.1929222	0	0.03246518	0.08369572
AC009148.1	0.09346836	0.03390672	0.05088478	0	0.017418597	0.04265935	0.02696792	0.0690109	0.02915129	0.00477678	0.1463129	0	0.06142951	0.039410038	0.020183128	0.0532394	0.2678813	0.2853076	0.006105312	0.4635554	0.116719478	0.2764498	0.3749267	0.125686	0.1791733	0.3984575	0.37276	0.4343656	0.18464	0.175438307	0.1873922	0.31864443	0.4387093	0.3981213	0.2039482	0.203466256	0.6959766	0.7930875	0.5673989	0.3224164	0.1092612	0.07942118	1.023464	0.5459788	0.02140387	0.3482445	0.1449457	0.2182027	0.2025107
SLC12A9-AS1	1.00315	0.2474547	0.7427248	0.085764661	0.423742386	0.8717306	0.3280244	0.1888683	0.2127491	0.1045843	0.5339033	0.410190591	1.222688	1.207997776	0.073649272	0.9066088	1.765829	2.544916	1.292159	1.205464	1.277746153	0.7652811	0.5472507	0.4804743	2.451797	0.8308525	1.402727	0.5005334	2.695043	0.723685598	0.8610865	0.76107268	1.647957	1.109384	0.7442176	0.524088595	0.8192434	0.4823362	0.6211403	1.107307	4.319248	0.4215447	1.14913	1.847935	1.483973	3.082274	0.5037279	1.019178	2.504294
MCCC1-AS1	0.3677428	0.1989342	0.2239097	0.041368837	0.122636032	0.4204818	0.2215129	0.7288093	0.1368269	0.03363103	0.2207398	0.230832745	1.729983	0.693668191	0.106574828	0.9370831	2.251061	0.3347858	0.1504461	1.875674	1.068296	0.30202	3.512805	0.5056542	1.787088	1.22734	0.9226496	1.871111	0.4549867	0.134258414	0.464212	0.55065847	0.4088042	0.4841514	1.011658	0.147464144	1.211838	1.046953	1.897523	0.2002923	0.06410467	0.3558333	1.293335	3.314733	1.35625	1.069412	0.1457848	0.5223287	1.584201
ADAMTS9-AS1	0.6988816	7.069392	0.1528283	6.544390402	0.733539597	0.6712037	5.302184	5.950614	10.53655	12.2104	0.9315291	1.364980175	1.759499	1.591433947	10.176063367	2.420854	1.326141	0.7698772	0.2105775	0.006194663	0.022616603	0.03694302	0.05588395	0	0.1764842	0.2095664	0.03160032	0.01328945	0.03577748	0.065032929	1.178083	0.11899633	0.01250121	0.008415657	0.1472974	0.020872286	0.2494159	0.03415015	0.08245818	0.3895454	0.03175714	0.002798064	0.1423804	0.5182358	0.01658962	0	0.01069941	0.01691236	0.002180015
LINC01615	0.1123832	0.1155102	0.1787666	0.210180379	0.103845027	0.1525942	0.06890379	0.3085684	0.1737922	0.1952769	0.0801072	0.670159581	0.2996397	0.483330094	0.154705396	0.1360282	0.06623654	1.295945	0.1715917	0.06806881	0.477154541	0.1704952	0.1473767	0.7645981	0.2479711	0.4363158	0.401799	0.05841139	0.3066443	3.508042435	1.666907	0.20723706	0.03296808	1.165169	0.8763846	0.076450305	0.3824172	1.125756	0.326187	2.810554	4.071164	2.711794	0.4693554	1.293905	5.660156	0.2082451	7.28336	0.08920224	0.2299647
AC010422.4	0.08333858	0	0.03213713	0	0.029336011	0.1293227	0.04541876	0	0.0981919	0	0.1584109	0.047329684	0.1128635	0.238944615	0	0.6276523	0.1746424	0	0.09254186	0.9691568	0.235891598	0.09632909	0.1748612	0.1511982	0.2263197	0	0.08828354	0.3754	0.1865799	0	0.1402675	0.20490418	0.4563574	0.07314621	0.1405166	0.120943522	0.2268674	0.3895792	0.2150101	0	0.09200765	0.1823991	0.198888	0.439773	0.1622156	0.1871826	0.06974694	0.04409905	0.14211
AC112491.1	0.8955537	0.6136478	0.6216202	0	0.378292598	2.038223	0.2928411	1.217743	0.1055167	1.089279	0.4539408	0.305161952	0.485131	1.540614675	0	2.408833	1.501362	4.130824	0.5966711	2.892924	8.365115542	0.7246045	1.628512	1.299817	5.269386	1.777078	3.035815	0.8068073	3.608967	1.656575594	0.6782894	0.94366875	5.324345	0.8646295	1.509987	1.494603464	0.8939003	6.339414	3.850819	0	2.471778	1.803251	1.282346	0.8592338	1.045898	0.6436667	3.972341	2.274657	1.527109
AL359881.1	0	0	0	0	0.1171243	0	0	0.08700672	0	0.04817928	0	0.188964205	0.2253043	0.079499051	0	0.3579868	0.4357885	0.9592176	0.1847371	0.1612237	0.353174779	0.7691896	0.1163558	0	0.2258959	0.1435321	0.4699638	1.441142	0.09311525	0	0.2100072	2.1036391	0.9110056	0	0.09350231	0.120717036	0.1509617	1.333199	2.432218	0.3825809	0.1836707	0.1456461	1.985155	1.436562	0.1079412	1.345191	0.4176979	0	0.2269502
CDKN2B-AS1	0.1401798	0.02881603	0.036488	0.029961808	0.037008507	0.1359546	0.0114595	0.07697778	0.07432372	0.01826821	0.00666138	0.059708216	0.05339311	0.050239637	0.038593961	0.06221344	0.02203181	0.020206	0.04280654	0.03396191	0.245508717	0.09114214	0.1176502	0.1373345	0.2569599	0.1904815	1.176842	1.369744	0.02353777	0.243095117	0.1194432	0.7274774	0.02056116	1.185756	0.04136232	0.08773057	0.4293029	0.3510494	0.02712435	0.967092	0.2437495	0.02761242	0.1505429	0.0706097	0.2660336	0.02833657	0.09238787	0.01112653	0.487634
AC018766.1	0.1529596	0.06288622	0.07078136	0.457706859	0.064611959	0.3323023	0	0.4319776	0	0.1594694	0	0.156363975	0.1242898	0.131567644	0.056149961	0.4937111	0.1923232	0.4703602	0.1019108	0.415051	0.129886592	0.7425699	0.4172222	0.1332044	0.3323097	0.4354895	0.6805494	0.6042079	0.2568365	0.212205965	0.2317022	0.74141688	0.4666618	0.3624818	0.1547425	0.366266462	0.2081962	0.3064429	0.2367777	0.2110518	0.1013225	0	0.1460155	0.4402686	0.0595461	0.700852	0.07680809	0.1942545	0.2816949
AF001548.1	0.5384177	21.47187	0.2180066	16.456523195	0.369580405	0.292426	10.56358	6.758049	20.31599	18.89819	1.483974	2.109871242	2.242187	1.234981622	24.409511134	0.2606795	0.5500443	0.3104377	0.2391506	0.07826675	0.114300201	0.1400275	0.31067	0	0.03655406	0.9754964	0.2281461	0.5037186	0.09040644	0.186741249	0.6796597	0.05673451	0.03158941	0.53164	0.3177379	0.087903951	0.4763528	0.05393395	0.1389096	0.9286281	0.04458189	0	0	0.3099491	0.05240057	0	0.03379556	0.2991519	0.055087
AC009268.2	0.2267952	0	0.0374816	0	0.034214648	0.1508293	0.158916	0.05083325	0	0.08444552	0.06158496	0.110401406	0.09872469	0.185787717	0.11893471	0.366016	0.2036858	0.2490747	0	0	0.137560417	0.6740928	0.3738917	0.1410742	0.4399286	0.4192896	0.1029653	0.1347169	0.5440213	0.898973189	0.368087	0.06828004	0.1140537	0.5545187	0.1638848	0.458434171	0.6173904	0.7140053	0.835889	0.223521	1.073087	0.340372	0.2319634	0.6527921	0.1261283	0.9169082	0.325384	0	0.4309322
LINC02489	0.3346099	3.267241	0.3387108	3.93354531	0.353358058	0.2596195	0.6838474	1.246851	4.730964	2.834411	0.3975188	1.068928872	1.147047	0.719533784	3.608190162	0.1350035	0.7231134	0.3215456	0.3715617	0.04053363	0	0	0	0	0	0	0.04430803	0.7826136	0.070231	0	1.583953	0.30851393	0	0	0.4936605	0	0.3985133	0	0.2158199	0.5771135	0.1385313	0	0.09981853	0.7825339	0	0	0.1050145	0.5975794	0.04279357
MBNL1-AS1	1.627927	37.06973	0.6893255	27.797596565	0.774087572	1.015355	8.131896	13.53983	16.32876	12.47512	1.512998	3.401872222	5.48349	2.478813009	18.216769858	0.7039863	0.7774705	0.3586809	0.4569193	0.2462303	0.281628059	0.3703586	0.3656329	0.1346204	0.2320364	0.9835383	0.402547	0.4324084	0.2038779	0.171569409	2.418288	0.22034701	0.1108148	0.6867857	0.6937914	0.205576438	0.9365128	0.2837982	0.3828714	2.947354	0.3388494	0.0797238	0.7405216	2.355801	0.1838198	0.1151465	0.1100858	0.353375	0.1633369
AC138904.1	0.005967952	0	0.02761643	0	0.012604671	0.009260914	0	0	0	0	0	0.244031162	0.03030847	0.017111041	0	0	0.05627837	0.103229	0.1789292	0.2429077	0.658804063	0.02069464	0.2441784	0	0.02431044	0.4016122	2.193757	0.2047224	0.08016694	0.057956776	0.02260053	0.30814087	0.3431418	0.09428521	0.2012504	0.915887597	0.3168005	0.9804197	0.230956	0.5558294	0.237195	0.01567412	2.535173	0.04294438	0.1277805	0.707748	0.5244374	0.009473918	1.88064
AP000442.1	0.3896444	0	0.4507655	0.166564	0.329180927	0.5744082	0.06370579	0.7336041	0.06886353	0.118483	0.4073521	0.365123599	0.5144942	0.279292719	0.071517319	0.6602737	0.979836	0.786306	0.5624759	0.6608048	0.785813884	0.4391212	1.226329	0.8058864	1.454948	1.109352	0.6810611	1.397377	1.046811	0.675708466	0.7131955	0.82115737	0.5486583	1.025972	0.6898256	0.233253904	0.7159756	0.6635295	0.9047399	0.9408469	0.6452641	0.5372615	1.255349	1.317793	0.6067434	2.100386	0.2201158	0.2783462	0.5581183
AC079160.1	0.1072934	0	0.2005077	0	0.008715771	0.06403659	0.00674699	0.05827122	0	0	0.1490363	0.042185153	0.1173617	0	0	0.05993884	0	0.007931101	0.1008125	0.4239086	0.11388607	0.7226427	0.5065272	0.03593696	0.4370595	0	0.2622917	0.2959885	0.006929145	0.022900265	0.1979499	0	0	0.06519554	0.1461169	0.336867147	0.101104	0.3058963	0	0.07117411	0.03416951	0.2655361	0.8272586	0.326643	0.096389	0.2224489	0.119151	0.6092379	0.1604401
FIRRE	0.02022744	0	0.1462525	0	0.005340196	0.02354132	0.008267828	0.06347212	0	0	0.3844854	0.14646662	0.04622662	0.014498802	0	0	0	0.3984728	0.005615302	0.7889938	1.105721722	2.954701	2.153894	0.03853282	0.9544256	0.163606	0.9963859	0.09461927	0.7217386	0.378839829	0.8170772	0.03197129	0.01186761	1.990624	2.719902	0.269696206	0.3166174	0.3545863	0.4566272	0.8721746	0.711818	1.069141	0.8930486	0.2037746	0.09843002	0.01362956	0.01269642	0.03211037	0.3000812
AC108134.4	0.4902811	0.2015691	0.6806261	0.209583841	0.051775146	0.6086445	0.2404788	0.2307695	0.08664948	0.04259559	0	0.41766095	0.3983857	0.562284679	0.08998868	0.3164983	0.6164531	0.3769111	0.4355392	0.712694	0.832650473	0.2550169	0.4629189	0.1601099	0.3328598	0.634488	0.9348701	1.172193	0.08232375	0.340091678	0.3713373	1.08490659	0.9204862	0.1936437	0.6613276	1.120629836	0.2669323	1.080465	0.7589429	0.676484	0.3247687	0.1931498	0.702035	0.4939172	0.6680205	1.255363	0.307741	0.9339652	0.150486
AC124312.2	0.1040268	2.138426	0.2005748	1.556417704	0.146473949	0.5380873	1.247261	0.2720234	0.7354045	1.56656	0.06591178	0.354473837	1.866675	0.149130538	1.654780121	0.3917315	0.5994898	0	0.1540197	0.6384759	0	1.382785	0.07275645	0	0.9887574	0.3141236	0.3305981	0.576727	0.2911215	0	0.131316	0.21923171	0	0.1369564	0	0.113225229	0.1415929	0.2084099	0.08946166	0.1196125	0	0	0.3310141	0.1996159	0.6749487	0.5607588	0.04353058	0	0
PTPRG-AS1	0.0625719	0.01353956	0.2362108	0.049272714	0.03130001	0.08687669	0.06999702	0.07233788	0.128047	0.04005653	0.00625986	0.168327767	0.260909	0.089701665	0.030223066	0.09566751	0.124223	0.2595036	0.1755331	0.08617003	0.36354379	0.1370376	0.4664197	0.2079244	0.1654527	1.099572	0.7709952	0.4313426	0.03870828	0.141634266	0.120558	0.30537703	0.06182981	0.4595879	0.8218054	0.003584458	0.8830555	0.5476168	0.5862564	0.2385599	0.01090749	0.1383897	0.5501564	0.2464564	0.1474349	0	0.4795722	5.400456	0.09771326
LINC02615	0.5998364	0.02781322	0.5739262	0.067477953	0.728700088	0.9238122	0.1548499	0.2971957	0.04782481	0.04701992	1.603104	0.069156409	0.8245601	0.213361602	0.082779717	0.8515953	1.268817	0.4593999	0.3355429	1.359278	0.363824887	2.901067	0.648215	0.152193	0.6797519	0.8229597	1.328188	0.6375969	1.893221	0.081340233	0.2732716	0.37068389	0.5874303	1.039097	0.6843925	0.255259721	0.5340679	0.9848737	2.12934	0.5133902	0.1717822	0.1895218	1.237774	1.265688	0.3599247	2.370372	0.2717645	0.5011683	0.4106775
AC005180.1	5.196144	75.85899	0.5252532	68.847399161	1.544963297	3.483634	35.26067	63.63734	52.78208	37.18907	6.137094	9.067867479	9.710058	8.027643532	64.58489064	1.302657	1.228968	0.04847835	1.288439	0.1466668	0	0.3061361	0.1323126	0.0274578	0.03424997	1.566872	0.3206482	0	0.1694158	0.069988202	6.208987	0.1063168	0.05919652	0.09962589	1.10578	0.082363157	2.746629	0.2526718	0.3253844	6.873746	0.4177178	0	0.3611832	3.339741	0	0.5098893	0.2216574	0	0.1806516
AP001630.1	0.03388212	0	0	0	0.035780536	0.05257741	0	0.05315971	0	0.05887354	0	0.057727051	0.03441433	0	0	0	0.2130078	0.3255926	0	0	0.287712177	2.291067	0	0.03688267	0.09201252	0.2192396	0	0.2465442	1.422298	0.047005806	0.04277035	0.07140499	0.2783049	0.1338224	0	0.073756175	0.8301167	1.629126	0	0.1168754	0	0	0.2425796	0.146286	0.06595037	0.5479268	0	0.05378671	0.06933146
AC010201.1	0.08225827	0.05636469	0.1903232	0.058605852	0.02895573	0.04254876	0.35864	0.08603998	0.1938381	0.02382198	0	0.140148452	0.2785011	0.078615728	0.100654005	0.1327534	1.077366	0.5269776	0.03044742	0.4517248	0	0.6655626	0.4890177	0.1492382	0.4467719	0.4258119	0.2614174	0.3990363	0.2302016	0.038039884	0.3807353	0.26003317	0.7721857	0.1804951	0.2311585	0	0.410532	0.60426	0.8488917	0.5674949	0.09081495	0	0.7198025	0.8286833	0	0.5542686	0.2753712	0.1741096	0.08416069
AL121652.1	0.2974518	0	0.1529383	0	0	0	0	0	0	0	0.3141108	0	0.03356933	0.047380015	0.060662012	0	0	0.2540785	0.03670001	0.4163745	0.491133678	0.2292116	0.173365	0.03597707	0.04487664	0.04277129	0.3151013	0.06871161	0	0.045851646	0.08344036	0.06965174	0	0.3045854	0	0.143890396	0.179941	0.06621356	0.9379496	0.2280114	0.1094645	0.04340122	0.07887446	0.2378237	0.06433105	0.1336183	0.04149009	0.05246605	0.06762913
AL513320.1	0.1666325	0.2936038	0.1101549	0.101759357	0.075415245	0.07387887	0.3113595	0.2614398	0.1262129	0.04136292	0.1809925	0.202787149	0.1208928	0.511886977	0.393230275	0.07683479	0.6734403	1.738518	0	0.9227592	0.960158444	0.5778197	0.524443	0.3368657	0.6141318	0.369676	0.7312962	1.484701	0.1598828	0.561424655	0.4807882	0.90300907	1.480436	0.2193798	0.521779	0.621828591	1.03683	0.9538159	0.675565	0.5747939	0.5124767	0.5314208	1.022578	1.47313	0.1390047	1.924791	0.9562731	1.020304	0.7550107
AC079313.1	0.2982992	3.065991	0.06274392	3.1299389	0.171825209	1.178273	1.773494	3.148496	2.252569	5.253924	0.3092783	0.323419505	0.9915864	0.427635005	3.633498955	0.6127082	0.08524214	0	0.2409026	0.02628005	0.057568783	0.2350888	0.2275971	0.2066375	0.03682186	0.9475485	0.05745437	0.05637876	0.1366031	0	0.4107833	0.14287537	0.190925	0.03570232	0.5029602	0.088547936	0.3691097	0.05432907	0.349818	0.4677156	0	0.2492788	0.129435	0.5463846	0.1055689	0.03654518	0.03404315	0.04304907	0
AC093001.1	0.1343601	0	0.2486982	0	0	0.08339865	0	0.04216115	0	0	0	0.503618757	0	0	0	0.5637805	0.2111715	0.3098743	0.2685562	0.3385404	0	0.2329556	13.24999	0	0.8757053	25.52553	0.170799	0.726273	2.436544	0	0.03392131	0.16989463	0.06306417	0.8137019	0.04530874	0.643459047	0.1828801	0	1.525232	0.3707771	0.08900195	0	0.06413024	0.2320399	0.2092219	0.4707762	0	0.04265842	0.08248053
AC124312.3	0.1557317	1.132766	0.04157546	0.94736644	0.063252808	1.096766	0.9792961	0.6390348	0.6563207	1.540334	0.1593934	0.061229906	1.253255	0.206080064	0.87950101	0.6573228	0.4895216	0	0.02660454	0.01160915	0.05086174	0.6230996	0.08797291	0.01304023	1.122352	0.09301717	0.08883115	0.1743363	0.5229823	0.016619367	0.1058531	0.13885266	0.01405678	0.1103999	0.06059494	0.013038612	0.08152665	0.1199987	0.0618125	0.04132245	0	0	0.3716544	0.1034417	0.3730785	0.4197374	0.07519239	0.03803364	0.02451282
AC145285.6	0.192417	0.1384396	0.3339004	0.102817284	0.060959431	0.2239408	0.267407	0.0905684	0.05101002	0.1170202	0.219449	0.147524686	0.1270356	0.193091262	0.035317195	0.1863206	0.3477813	0.6656559	0.06409982	0.7738526	0.122544076	0.21685	0.5248487	0.3351314	0.2612701	0.09960513	0.5095855	1.43013	0.4846349	0.266946555	0.255038	0.7603309	0.4402813	0.3039917	0.3082113	0.261788894	0.4321389	1.310676	0.6701777	0.5973631	0.7010277	0.06317007	1.05617	0.3876881	0.2808997	0.7130941	0.6884281	0.2443643	0.1870238
AP006621.2	0.5734907	0.2143446	0.8443917	0.111433662	0.220226677	0.566318	0.4262007	0.8179857	0.1842827	0.09059062	0.8918977	0.088826484	1.217952	0.44844183	0.669845312	0.9255345	2.048513	0.3005999	0.05789297	1.515729	0.885424095	1.175113	0.6016497	2.553865	0.4955392	1.484344	1.491184	5.365312	0.6127902	1.012610997	0.5264969	2.69189264	0.7952969	0.4804728	0.3516214	0.226982033	0.9934769	2.088991	1.345075	2.697599	0.518029	0.4792473	2.23959	2.851204	2.131079	2.740116	0.9162881	0.7448702	0.9601431
AP003469.2	0	0.1415671	0.03983509	0	0.036363009	0	0.05629814	0.0540251	0.2434246	0.08974791	0.06545193	0.117333588	0.1049237	0.098726729	0.063201352	0.1667136	0.2705942	0.1985357	0.1147089	0.1001086	0.073098966	1.014928	0.4334931	0.2248985	0.09351039	1.336851	0.9848748	0.3937335	1.156362	0.191084069	0.2607997	0.14513479	0.08081013	0.7706719	0.05805841	0.187392143	1.499787	0.06898529	0.35535	0.475112	0.05702334	0	0.9039381	0.2477791	0.3351199	2.088175	0.1729075	0.9839215	0.2113803
AL390728.6	4.147243	1.221386	5.471411	0.838167159	2.04549224	5.495141	2.273162	3.766148	1.34411	1.352461	3.410749	3.320371032	5.395233	6.371281093	1.308663622	9.723177	6.181971	4.933119	2.375192	12.44877	12.96655976	8.303127	12.67863	2.845827	6.421898	3.967638	11.40502	8.597444	6.604532	6.132786438	6.315217	4.72066631	9.063576	4.114592	5.469885	10.657589752	13.31159	24.61656	14.16409	4.959888	3.187998	7.552788	8.592886	7.148605	4.094057	5.877204	3.684693	4.772642	4.948324
AC139530.1	1.340598	1.170059	1.273635	0.3521687	0.427086029	0.627578	1.763268	1.10455	0.8206499	0.3773922	1.238521	1.148409167	1.148659	2.362050713	0.989738922	1.244941	1.388968	4.203026	0.7152139	3.03381	1.542214401	4.025406	3.079986	1.067993	1.830477	2.083829	3.800271	2.312213	3.206754	1.340343106	2.31624	3.3539938	3.647083	1.469159	1.502706	2.070507827	2.579063	3.330974	3.99971	4.753524	4.179693	0.7769631	2.091191	2.080241	0.510223	2.523226	2.406887	1.272136	2.643591
CAPN10-DT	0.3257427	0.07609233	0.2012668	0.01582358	0.183724105	0.2929482	0.1089369	0.2032695	0.08504646	0.009647901	0.3166237	0.088293525	0.304541	0.350233069	0.135882906	0.3524604	0.6574087	0.3414815	0.04110401	0.8573471	0.314325554	0.7894048	0.5475559	0.6084442	0.2864925	0.3640692	0.6587718	0.7811136	0.5656053	0.27217537	0.5139926	0.9361194	0.6949671	0.5799306	0.424407	0.580166075	0.4484129	1.001149	0.7162524	0.8171927	0.2942404	0.1604109	0.7508849	0.5007615	0.2377676	0.7033668	0.6459177	0.5406102	0.5226379
AL731569.1	0.09683772	0.09953215	0.03920982	0.093140759	0.040905413	0.04508109	0.2058251	0.06077383	0.1026873	0.05047953	0.1564596	0.123741276	0.1081947	0.242942653	0.186627929	0.0468848	0.3652757	0.2140308	0.005376587	1.018219	0.123345541	0.8478881	0.6197146	0.2160977	0.3221491	0.6015394	0.3693012	0.3674206	0.3008128	0.268692444	0.2261458	0.59183481	0.4261162	0.242234	0.1714413	0.173910694	0.4415556	0.5335193	0.6745608	0.5177603	0.4009162	0.03814993	0.7857527	0.5156527	0.0753965	0.3001533	0.3343086	0.2843941	0.5052944
GHRLOS	0.1210811	0.1777858	0.4302283	0.073941963	0.191797883	0.3355188	0.3676479	0.3256653	0.06114052	0.08265335	0.1150761	0.162087579	0.3425954	0.247970171	0.158741713	0.3629007	0.4893456	0.382305	0.3073197	0.4609753	1.505531274	1.859399	0.353859	0.2259495	0.7515789	0.2126572	0.7237841	0.6562922	0.5663605	0.455945339	0.4148624	0.14581299	1.491825	0.2391138	0.408308	1.459075507	0.2825241	0.9529802	0.9148395	0.3281659	0.1861919	1.135733	2.930887	1.170003	0.3703545	4.394003	1.259437	0.3706947	0.4689796
AC127024.6	0.2793677	0.2871409	0.1211964	0.074639528	0.147510321	0.1083789	0.285474	0.2191584	0.1234346	0.06067862	0	0.178490953	0.3192253	0.40049522	0.384574263	0.281788	0.3841928	0.6040356	0.310219	0.4061011	0.444800312	0.4238253	0.2198137	0.1140405	0.6638356	0.0451923	1.738672	0.5808076	0.3518175	0.484470221	0.3085719	0.55195719	0.3278147	0.1379255	0.23552	0.836193242	0.4277842	0.6996149	1.081136	0.3613765	0.1734908	0.1375737	0.4166953	0.5528278	0.2039173	0.7059081	0.3945472	0.05543583	1.107586
LINC01096	0.03514198	0	0.2439269	0.05007462	0	0.1090648	0	0	0	0	0.1335965	0.019957849	0.02379598	0	0	0.01890476	0.05523205	0	0.1821064	0.07946387	1.889932127	0.1015495	0	0.06375683	0.06362258	0.03031889	0.7445432	0.2313581	0.8457723	0.048753649	0.0147869	0	0.3298895	0.1079543	0.03950177	1.708470773	0.3986034	0.3754895	0	0	0	0.1692098	2.152574	0.3203093	0.02280088	0.03157226	0.01470535	0.9669693	0.01198491
AC093249.2	0.06143771	0.1262943	0	0	0	0.04766873	0.2008979	0.04819667	0.05429075	0	0	0.104675192	0.1872082	0.264227137	0.056382949	0	0.1931212	0.4132729	0.03411121	0.5060817	0.130425541	0.3195648	0.4189534	0.3343927	0.6673771	0.2385254	0.780998	1.21343	0.2063218	0.213086487	0.07755453	0.35606201	0.2883681	0.6875289	0.4661536	1.136793831	0.3344961	0.6769718	0.4755203	0.3178914	0.5087145	0.04033973	1.319593	0.7957718	0.05979318	0.7865554	0.5013242	0.2925908	0.6285861
MIR4435-2HG	0.8274214	0.7483904	1.001548	0.70368391	0.594171574	0.554135	0.8145347	0.7461185	0.5787777	1.286387	1.139018	0.878483474	0.3998621	1.603205922	0.380472137	0.7253023	0.2244977	8.259165	0.2708029	0.3021711	1.560533925	2.398039	1.050796	4.253184	0.7166747	2.657818	1.946791	0.9108088	3.477723	7.510952724	2.585905	3.61782615	0.492609	2.589191	2.014832	0.519495113	0.8393293	5.604689	2.732433	6.549559	10.09937	2.758725	1.434216	3.419468	1.698703	0.9929885	32.66818	0.7687449	2.254516
AC144548.1	0.2504269	0.06434869	0.05432058	0	0.280986891	0.04857575	0	0.1718981	0.02766188	0.06799084	0.3867614	0.080000173	0.3815406	0.067313679	0.028727887	0.2273368	0.1721963	0.06016235	0.01738013	0.5612151	0.166134014	0.1628226	0.5911269	0.2044532	0.4888043	0.3848512	0.2321254	0.5369093	0.946114	0.065142296	0.1580604	0.29686662	0.03673188	0.3915178	0.2639019	0.085178247	0.2343417	0.2508556	0.646091	0.10798	0	0.06166094	0.2614697	0.6532357	0.09139633	0.3796681	0.03929716	0.04969301	0.2562186
LINC01876	0.2509574	0.03034589	0.02561678	0.015776251	0.678135684	0.755951	0.1086111	0.01158066	0	0.02565078	0.04209022	0.251512676	0.4648164	0.021162758	0.040642943	0.2620656	0.9512615	0.2127876	0.270475	1.230315	0.971494732	1.215759	1.765523	0.3535294	1.463256	0.4202929	0.8210018	0.01534536	0.08675594	0	0.06522158	0.91776412	0.3464442	0.01943516	0.04978089	0.08837137	0.6630726	0.7393737	0.05712881	0.5092178	0	0.6591101	1.444433	1.157867	0.6465174	0.01989399	0	0.6678829	0.4077976
AP4B1-AS1	0.06831136	0.03510603	0.04939184	0.036501915	0.045086776	0.05300191	0.0279218	0.2545473	0	0.02967443	0.2921557	0.043644847	0.2515183	0.122412034	0.031345538	0.3169546	0.254989	0.1312885	0.05689136	0.3061762	0.271907918	0.1628539	0.3045785	0.1487218	0.3014551	0.1326058	0.1990029	1.011891	0.1290403	0.118463307	0.1724627	1.08872018	0.03005913	0.2473219	0.2591535	0.102233545	0.360297	0.1539637	0.5287215	0.1472738	0.09898516	0.1681985	0.22416	0.2703564	0.1662071	0.3912484	0.1071947	0.06777622	0.2358829
SNHG25	1.011954	0.2189707	1.355539	0.569193525	0.899919082	1.23973	0.1741597	0.7520761	0.09413001	0.4164561	2.328488	0.907436021	0.3786814	1.068947672	0.097757486	1.89102	1.590471	7.370104	0.4731397	2.27105	5.427203805	0.8310983	4.023065	1.449436	3.615959	2.688129	1.071999	1.107295	3.308941	6.945699687	1.882511	3.9846809	5.812225	1.75301	4.849339	1.73910694	1.014919	3.841339	2.335979	2.572099	11.4662	4.266434	1.398178	2.682788	1.762393	1.722619	7.221066	2.536488	2.397671
DHDDS-AS1	0.2519062	0.1150735	0.09714039	0.179473497	0.059115667	0.08686703	0.1372866	0.2195727	0	0.07295199	0.1064058	0.190750256	0.3695799	0.12037569	0.359614496	0.3613704	0.1319722	0.1613807	0.09324161	0.2441213	0	0.1455862	0.3817307	0.2742146	0.5320724	0.3259997	0.2075526	0.9310488	0.09399536	0.11649265	0.1413281	0.5013872	0.4598081	0.2947972	0.5191234	0.060929014	0.2285829	0.504675	0.07221196	0.1930985	0.09270336	0.07351134	0.2671891	0.8056333	0.1634422	0.2263176	0.1405486	0.1332975	0.1431845
AC087741.1	1.809618	0.08319348	0.7557935	0.049429379	0.238113107	0.5696981	0.193779	0.5578656	0.04087176	0.08790226	0.7088283	0.098503402	1.268425	0.716934922	0.164481456	0.8910705	1.572004	1.155606	0.3370497	3.779124	0.822327688	1.613879	1.282833	0.2737685	1.789879	1.6049	1.711819	2.349878	0.6261555	0.28073167	0.8940272	1.25802848	1.577312	0.5518455	0.6774993	2.87263887	1.652562	1.552102	3.840895	0.5683813	0.2345728	0.4859039	1.221091	1.780604	0.9115366	2.23612	0.3302358	0.9682763	0.473219
AC106739.1	0.3934591	0.9790901	0.3353948	1.372114629	0.524847912	0.7712334	0.4740067	0.4873593	0.731976	8.419986	0.1574508	0.740924684	0.5468749	0.831237631	0.646156477	2.038647	0.227829	2.427782	2.391506	0.2608892	0.21980808	0.07180896	0.369328	0.1352537	0.5061332	0.1875955	0.1316227	1.636009	0.5911191	0.143647114	0.7058005	1.63657238	0	0.2453723	0.3840787	0.067618424	0.3382387	0.2904136	0.05342675	0.2142988	0.137175	0.7070454	0.8401509	0.2086196	0.9673951	0.1395361	0.1559795	0.1314953	0.04237461
FMR1-IT1	0.215838	0.1774748	0.1997561	0.092265773	0.18234512	0.6028774	0.07057784	0.4740979	0	0.1500159	0.4102672	0.294189171	0.8769132	0.185652303	0.15846403	0.4179992	0.5427663	0.0829644	0	0.4183354	0.824760928	0.8232907	2.128497	0.5168951	0.1172288	0.6703745	0.5487479	1.480805	0.724833	0	0.5994083	1.13717128	0.2532679	1.079813	0.4367076	0	0.4112936	0.08648301	1.67056	0.4467161	0.142974	0.1133746	0.8241577	1.428883	0.7562181	1.338001	0	0	0.5741575
AC109460.1	0.09016129	0.04118665	0.09271496	0.064236455	0.052896123	0.1554555	0.0655161	0.1100241	0.03541021	0.03481426	0.07616868	0.068272588	0.3256089	0.114891727	0.073549611	0.09700522	0.2991549	0.1732822	0.0889938	0.3786247	0.212669522	0.3473843	0.725177	0.2071968	0.4216825	0.2463256	0.4244937	1.957769	0.3027821	0.125083786	0.1770426	0.50669521	0.07053117	0.3956725	0.1858026	0.272593442	0.5454232	0.6422446	0.878758	0.2764522	0.4479303	0.1315545	0.6455112	0.2883491	0.07799814	0.3645122	0.3898608	0.2067404	0.2972387
AC008114.1	0.1387025	0	0.04011496	0	0.073236974	0.05380873	0	0	0	0.03012615	0.1977353	0	0.2817623	0.049710179	0	0.1119233	0.3269944	0.5997918	0.1155148	0.06720799	0.294450167	0.1803632	0.2546476	0.1132393	0.3766695	0.3589983	0	0.2162726	0.1746729	0	0	0.32884756	0.08137788	0.8673908	0.8769947	0.113225229	0.1887905	0.5557597	1.163002	0	0.2871199	0.09107142	0.7447818	0.2495199	0.06749487	0.5140289	0.04353058	0.05504635	0.1064327
AL031667.3	0.4068959	0.09293719	0.4184205	0.144948824	0.238718993	0.3157053	0.03695908	0.4256023	0.07990272	0.1571159	0.1289053	0.269598549	0.2525644	0.356471318	0.207454818	0.510746	0.4973976	0.2172274	0.803254	0.5476681	0.431897707	0.1175803	1.826076	0.2460722	0.6752735	0.234034	1.580478	0.587458	0.4175259	0.188166755	0.256818	0.19055866	0.8753403	0.3868932	0.3811468	0.959562211	0.6769077	1.222777	1.45802	0.0779764	0.3743517	0.1781107	0.1618432	0.5855908	0.1760019	0.2132453	0.1418898	0.394737	0.4625626
AC120114.1	0.09243551	0.1727408	0.2138706	0.161648377	0.026622181	0.06519957	0.2198247	0.1450277	0.2970277	0.08030791	0.07986472	0.22907352	0.3328736	0.036140034	0.231355686	0.09493152	0.1056577	0.01615028	0.1866243	0.2768801	0.196230482	0.9761657	0.2027642	0.3750436	0.3423054	0.3914956	0.560816	0.9171947	0.1975396	0.081606562	0.1378992	0.5489917	0.08874438	0.9071874	0.1275176	0.137194021	0.2859448	0.1515171	1.018959	0.1739201	0.08349615	0.05517522	0.9626087	0.2055919	0.2289923	0.3850311	0.3903176	0.4001951	0.4900617
ABALON	0.1011478	0.2239186	0.3600439	0.232821986	0.131464795	0.277696	0.2417004	0.158697	0.2612689	0.1622348	0.02957891	0.424201305	0.2686958	0.234236037	0.157090065	0.2260227	0.2078869	0.02990729	0.1468772	0.2940658	0.247760552	0.6340357	0.2856924	0.211741	0.4331551	0.3121427	0.2555104	1.981552	0.3266129	0.23747442	0.3732235	0.2295616	0.05477933	10.35622	0.4722776	0.152434597	0.878997	0.2182299	0.1405154	1.315109	0.1546193	0.1839135	0.3899374	0.403113	0.3937615	0.6081518	0.3027926	0.2717317	0.8438182
AL161891.1	0.08623278	0.02626137	0.1921296	0.068263934	0.151773993	0.1883306	0.1514318	0.03006574	0.2201375	0.1276398	0.1760538	0.206776405	0.1427348	0.119042798	0.058620753	0.05154361	0.1305109	0.09821153	0.03901157	0.08666293	0.108481641	0.2491861	0.519347	0.3546178	0.4510122	0.4009209	2.087505	0.3187175	0.7883263	0.35003914	0.2741509	0.3399053	0.04871965	0.8241414	0.07539078	0.170334446	0.3521192	0.255942	0.5355928	0.1762711	0.0740467	0.2432566	0.4344561	0.229821	0.0559497	0.09038547	0.1082537	0.5830567	0.437868
AC006270.1	0.1239037	0.1273512	0.07166983	0	0.163557469	0	0.05064477	0.1944	0	0.1076474	0	0.316653406	0	0	0	0	0.09736864	0.4762643	0.10319	0.06003726	1.052135745	0.5370649	0.1949812	0.9441347	0.378541	0.6013035	0.1312556	0.1609979	0.2080483	0.257843565	0.07820352	0.06528029	0.3271289	0.08156262	0.1566848	0.573153375	0.1686476	0.3102895	0.3196663	0.1068505	0.3077829	0.1627092	0.2956967	0.356636	0.1205871	0.3756967	0.1166583	0	0.1267692
AC092115.4	0.05002192	0.05141373	0.08680282	0.427664324	0.132061605	0.1164341	0.1635689	0.1177236	0.2210147	0.173836	0.2377055	0.213063525	0.1270191	0.071710293	0.183625549	0	0.0786186	0.5287579	0	0.04847603	0	0.1734574	0.9708439	0.5717437	1.052782	3.042541	0.4504151	0.3379868	0.1679849	1.492037343	0.3472923	0.07906414	0.02934827	0.09878446	0.3795372	0.163335044	0.2042573	0.3507529	1.806763	0.603922	1.20115	0	1.014709	0.2879595	0.1460489	1.112282	0.1569895	1.151417	0.6909138
AC008735.2	1.029328	0.3255287	0.7633284	0.282060249	1.254232143	1.433461	0.6904299	0.8696019	0.3265187	0.2751629	1.906389	1.573859622	2.144608	0.756728935	0.290658623	4.940984	3.235555	0.2536256	0.1172307	9.82171	5.546921536	3.294764	8.888153	2.269698	4.300478	2.425079	3.914271	9.657349	2.570379	1.354789452	2.698649	5.92375021	2.013051	2.015367	2.047051	2.298142504	3.01762	6.292294	2.519438	2.822301	0.08741546	2.495454	3.46429	6.989048	2.722774	9.176554	2.087373	2.807168	3.564453
LINC02577	0.01672105	0	0.3191756	0	0.013243445	0.01297365	0	0	0	0.007263618	0.08740475	0.014244337	0.008491847	0.593280185	0	0	0	0.3213641	0	0.02025537	0.044371196	0.007247798	0.1973483	0.5278533	0	0.04868826	0.3188377	0.03476319	0.02807654	0.371162731	0.6490539	0.04845339	0	4.771551	0.01409662	0.004549894	0.0512085	0.04187419	2.005992	2.609964	0.4430498	0.148216	0.08978595	0.07219311	0.5532979	0.005633447	0.3883341	0.03981613	0.1625238
AC005180.2	8.90497	116.8735	0.6705338	90.042364456	2.253600744	5.600991	47.8995	80.31572	78.69068	40.3312	10.46649	13.107122138	12.33631	12.992578012	89.605346985	2.29602	1.739122	1.519046	2.164909	0.2042549	0.167789441	0.2740751	0.1934778	0	0.1073206	1.500191	0.3070026	0.02738683	0.6193324	0.073101556	10.11024	0.16656929	0.2164044	0.06937177	1.199392	0.14337833	2.97639	0.5278234	0.5437741	10.36032	0.2181498	0	0.8173752	5.990786	0.05128169	0.3905522	0.4299613	0	0.1886877
AC023024.1	0.04001754	0.04700684	0.02645419	0.012218981	0.072445223	0.09758286	0.09346795	0.1166024	0.1414494	0.02980047	0.2390638	0.068180328	0.2322635	0.065563696	0.094435997	0.06458275	0.06289488	0.1538205	0.02539244	0.2603855	0.060680609	1.050657	0.1739272	0.30493	0.1785363	1.07275	0.3936401	0.6715167	0.2975733	0.118966433	0.1659787	0.13855049	0.1207472	0.1128965	0.1735027	0.149334897	0.8403729	0.4352199	0.176989	0.1380393	0.07573757	0.1351303	0.2182904	0.139866	0.2336782	0.7318913	0.1722399	0.03630084	1.041123
AL162424.1	2.411917	10.60472	0.5425503	12.028784793	0.353757784	0.8317223	11.72071	16.50332	31.37809	11.35047	5.221346	3.081997634	3.946903	5.954874622	16.23216616	0.3243749	1.263589	0.6438188	0.2975856	0	0.142228757	0	0.1405747	0.4375854	0	0.7803341	0	0.4875104	0	0.371792532	3.467495	0.14119448	0	0.5292344	0.5648216	0	1.185493	0.2684495	0.5185538	0.6933196	1.775206	0	0.1598903	1.15705	0	0.1805762	0.1682132	0	0.06854717
AC068790.5	0	0	0.09650191	0	0.176181341	0.4530544	0	0.06543886	0.07371308	0	0.1585596	0	0.381272	0.059792244	0.07655375	0.4038696	0.06555241	0	0.09262876	0.2425167	0	0.4338879	0.3500507	0.3632164	0.2831653	1.025547	0.1325497	0.4335606	0.2801326	0.057863486	0.2632485	0.1318478	0.4404721	0.1647335	0.2812971	0.499360472	0.2270804	0.5013579	0.215212	0.7193598	0.1381411	0.1643134	0.09953735	1.200507	0.3247359	0.2810376	0.3141559	0	0.08534605
AC010615.2	0.3769238	0.04731742	0.6390955	0.012299712	0.066846885	0.2500339	0.1693539	0.05417208	0.035596	0.05499516	0.03828416	0.485317803	0.3711544	0.094870515	0.031686647	0.1671672	0.4341286	0.1714264	0.1948966	0.06692066	0.06108153	1.521545	0.4497652	0.003132089	1.816693	2.025627	2.310389	0.6938991	2.546085	0.351273861	0.1816036	1.82821608	0.2093274	0.697007	1.232246	1.039724149	3.708756	2.374939	1.002141	0.08932586	0.7433202	0.02644894	0.5218651	3.36654	0.3024284	1.264068	0.2745151	0.4750288	0.0235506
AATBC	1.962452	0.07493705	2.06997	0.06493057	0.468377048	1.45193	0.1887385	0.7101741	0.05368925	0.07126065	0.6582793	3.193452419	2.178411	0.849224065	0.111516542	0.2059122	5.304513	1.745708	1.231265	16.48034	4.114478934	34.00421	8.936385	0.9986774	9.701751	1.96962	2.201184	2.759968	0.2091368	0.627962468	0.9165087	0.80346727	20.2366	1.067861	5.183566	18.85347969	0.6781198	3.590802	1.93587	0.5973018	1.071557	0.8656736	26.3532	1.30722	2.347489	11.95009	0.2860211	0.4484911	12.80541
EHMT2-AS1	0.1984784	0	0	0	0	0.1231975	0	0.1245619	0.07015588	0	0	0.135263922	0.201596	0.22762731	0	0.19219	0.2495561	0	0.04407937	0.7693783	0.084269585	0.2064748	0.4164478	0.08642213	0.2695005	0.2568571	0.3784595	0.7840124	0.06665354	0.165213437	0.05010896	0.20914196	0.1863183	0.0522613	0.2677224	0.08641139	0.4322443	0.07952728	0.7168925	0.1369291	0.06573737	0.05212801	0.1894679	0.5141582	0.1545325	0.4279607	0.09966519	0	0.2030687
ZDHHC20-IT1	0.1346044	0	0.155719	0.143850727	0	0.1566568	0.1100373	0.3695808	0.05947305	0	0.1279288	0.057333458	0.6152343	0.144724409	0	0.05430822	0.5817776	0	0.07473457	0.5870007	0.357188129	0.7001373	0.2118205	0.2197872	0.7310813	0.3919405	0.3564783	0.76957	0.2260161	0	0.1274362	0.6737223	0.07897354	0.1772133	0.5106501	0.366266462	0.6412442	0	0.6945478	0.1160785	0	0.2209517	1.606171	0.4842954	0.2620028	2.176764	0.1267334	0.2670999	0.7918756
AC108727.1	0.1130266	0.07744766	0.04358547	0	0	0.1169279	0	0.1182229	0.0665856	0.06546497	0.07161407	0.128380261	0.344406	0.270054028	0	0.1824093	0.118428	0.1448183	0.04183614	0.7667354	0.239943171	0.1306448	0.355729	0.1640481	0.2557854	0.4388138	0.1596442	0.8616051	0.3163075	0	0.1426767	0.3969972	0.1326273	0.4464153	0.3811468	0.533090117	0.1538427	0.07548009	0.6804094	0	0.1247839	0.2473759	0.1798258	0.5422137	0.2933365	0.3046362	0	0.05980863	0.1156406
AL023284.4	5.384177	0.1627643	5.175367	0	6.103929764	4.42325	0.5825503	1.863433	0.2099049	0.03439537	3.160593	2.563142813	3.216911	6.640296408	0.145329311	6.197527	5.911109	3.880471	12.52903	19.79688	6.63949699	6.932732	9.428088	6.464329	6.934521	4.969703	2.474378	8.230696	2.459587	1.153401831	1.049475	5.71516746	48.68486	1.928498	11.61479	21.67435649	3.125392	10.07296	3.677018	2.185007	1.507917	1.923579	12.56593	3.475532	3.698863	2.827659	0.2981961	5.593386	20.4551
LINC00894	0.3535948	0.02888211	0.08127039	0.060061034	0.07418675	0.5414317	0.1378294	0.2241149	0.03310851	0.06917152	0.1780441	0.063834816	0.6041312	0.144350562	0.103153242	0.7029235	0.4453272	0.1350156	0.02600285	1.726952	0.164047814	0.714569	0.27269	0.1503947	0.4324283	0.2484969	0.3200017	0.720521	0.1454825	0.094212333	0.1862265	0.94011675	0.4808605	0.7553217	0.2526914	0.114693594	0.3665411	0.05160532	0.4349848	0.153474	0.01938956	0.1906551	0.8159135	0.87285	0.4421272	2.167985	0.1293457	0.2602144	0.2108343
AC138393.3	0.1033612	0.1062371	0.0597874	0.055230646	0.081864367	0.1202949	0.04224817	0.0405424	0.09133732	0.06735009	0.3438225	0.088051384	0.2362156	0.03704406	0.094857177	0.125108	0.1218382	0.04966281	0	0.5509178	0	0.3584182	0.4066362	0.253158	0.3859548	0.2675258	0.3284826	0.7252492	0	0	0.2283324	1.00745834	0.06064285	0.4422601	0.2178457	0.056250347	0.7386059	0.2070763	0.7333358	0.08913533	0	0.03393324	0.185004	0.7065811	0.05029723	0.2437621	0.03243902	0.3281646	0.1850654
SNHG10	1.644319	0.6259523	0.8630595	0.585757203	0.932538257	1.157676	1.393994	1.218273	0.5650704	1.230169	1.143137	1.400763963	0.9510563	1.986209197	0.824379585	2.444847	2.572384	4.1405	1.141191	4.042776	2.278658256	2.864144	4.58418	1.63249	4.082967	5.083472	4.999859	3.299853	5.023484	2.270658373	2.373567	1.51608026	5.136325	2.495565	1.309225	1.33400083	2.061966	2.668968	2.27826	4.963028	7.248854	1.199614	3.597162	6.485824	0.9335114	4.626789	5.141443	1.716031	4.21366
AL354993.2	0.109273	0	0.8848976	0.058389594	0.057697764	0.7206597	0.08932915	0.04286125	0	0.02373407	0.1038536	0.139631299	1.054399	0.156651267	0	0.4849664	0.6440342	0.2100132	0.3336857	0.5559539	0.231974578	1.468308	0.8311283	0.08921252	0.7789657	0.3535339	1.244385	0.4543587	0.4587043	0.075799031	0.1724229	1.00750858	0.1923341	0.359658	0.1842444	0.356805704	3.049037	0.7662204	2.466798	0.188467	0.2261996	0.07174815	2.086244	1.926459	0.9039581	1.141261	0.06858878	1.170903	1.034152
MAL2-AS1	0.1661454	0	0.06783798	0	0.154812812	0.1819907	0	0.04600157	0	0	0.1486169	0.149861711	0.1091945	0.014010724	0	0.4416352	0.06144186	0.03756672	0	0.8239965	0.124485368	0.4575155	0.2050627	0.06383259	0.2786795	0.05059152	0.1760038	0.3860549	0.09846246	0	0.02467411	0.39133704	0.02293621	0.1544037	0.1153504	0.042549767	0.5454052	0.1957998	0.1512876	0.1348503	0.03236969	0.05133663	0.1166197	0.1969148	0.2853496	0.4478051	0	0.06205886	0.1399901
ZKSCAN2-DT	0.5181083	0.117253	0.1374726	0.040638408	0.195764901	0.3024172	0.2409163	0.186443	0.09240756	0.07433374	0.4065794	0.226757046	0.4152036	0.517879533	0.148315211	0.6597185	1.090716	1.196738	0.1161205	1.778067	0.282539824	0.6428227	1.266616	0.3466734	0.535696	0.5167156	1.037277	3.048634	0.4629158	0.349502883	0.5580192	2.08861311	0.9872326	0.7071466	0.496898	0.677739931	1.261609	0.9332392	1.336698	1.082157	0.2912492	0.3932443	1.928436	1.751237	0.2868153	1.530956	0.4952704	0.4527408	0.5495436
AC144652.1	0.3464572	0.5060327	0.6539431	0.194871675	0.298472239	0.6649553	0.536635	0.5149684	0.8378962	0.2059486	0.3985958	1.25822933	0.5278488	0.705798841	0.217546525	0.3089951	0.6304979	1.033837	0.5872002	0.5831452	0.87097598	2.718924	1.23388	1.389459	1.138938	1.38048	7.57209	1.686988	1.316572	0.822167444	0.6675229	1.28735632	0.2995548	0.7081986	1.921576	0.724413716	1.873868	0.8402272	1.764168	1.289444	0.7398287	0.1676185	2.915635	1.180917	0.106479	1.253248	0.8584156	2.34469	0.8022214
AL158063.1	0.05524809	0.3407119	0.09587177	0.059043209	0	0.08573257	0.04516455	0.08668207	0.04882116	0	0.05250808	0.094129557	0.0561159	0.277208445	0.050702577	0	0.2604974	0.6901833	0.1840478	0.5086366	0.058642827	0.2873698	0.1449021	0.06014078	0.1500353	0.1072474	0.409684	0.6030213	0.3246873	0.459885165	0.0697412	0.43662285	0.2917306	0.1091052	0.2328836	0.0601333	0.4511953	0.3873987	1.28284	0.4764416	0	0.1088269	0.3955496	0.2385336	0.05376924	0.3350429	0.1733914	0.2192611	0.1130517
AL031600.1	0.2078104	0.1067962	0.03005103	0.111042667	0.054863488	0.2821654	0.1274116	0.6113367	0.1836361	0.02256819	0.5925122	0.088514812	0.6596079	0.335151263	0.095356425	0.4192214	0.571571	0.249621	0	1.384543	0.165434502	0.9007615	1.280833	0.5089809	0.8817866	0.3361673	0.7154581	1.728157	0.2180857	0.216226709	0.655812	1.1222484	0.09144304	0.7865785	1.051163	0.169639203	1.096061	0.6244984	4.088084	0.4480223	0	0.3411184	1.487821	1.15891	0.8595531	1.785328	0.6195853	0.4948377	0.425233
AC011465.1	0.1805669	0	0.1566685	0	0	0	0	0.07082559	0.07978092	0	0.08580588	0	0.3209556	0.064714167	0	0	0.07094849	0	0.05012684	0.26248	0	0.07826738	0.1894329	0.09827883	0.1225898	0.2336773	0.2391013	0.422325	0	0	0	0.19026817	0	0.0594313	0.07611316	1.228332645	0.245773	0.4521902	0.1164638	0.1557151	0	0.1185594	0.215462	0.3897988	0.2636004	0.6083436	0	0	0.09237149
AC066613.1	0.3399748	0.04819783	0.2576823	0.025057134	0.06190061	0.3820292	0.2108394	0.2391135	0.08287614	0.06111101	0.1337023	0.199736511	1.321723	0.218480765	0.150622382	0.3783946	0.3132294	0.04506222	0.1431969	1.329233	0.622180431	0.7520609	0.7625314	0.03828439	0.4616289	0.3792862	0.1117699	1.072402	0.5118021	0.04879225	0.1331875	0.45706542	0.4539571	0.1389083	0.3360309	0.140358644	0.6701839	0.4462469	1.240067	0.2021953	0	0.2771081	0.4756199	0.4386651	0.7302058	0.3317712	0.1030189	0.390816	0.1679216
DCST1-AS1	1.062753	0.0370279	0.7293408	0.115500584	0.608704391	0.2795174	0.4123051	0.1130452	0.2865125	0.03129895	0.7874934	1.04344103	0.475688	0.258226845	0.066123069	0.2616309	1.104103	1.488616	0.9600937	0.5760509	1.223651791	2.685847	0.925963	2.411777	1.932207	3.356766	4.560493	3.669969	1.754237	2.17410432	0.8413063	6.26357262	2.367285	2.656044	1.974127	1.058697217	7.943671	1.876534	0.6970826	4.722221	2.446038	0.6623175	1.590539	0.9332409	0.7362853	3.471259	1.401981	0.943623	2.285239
AC073195.2	0.2532467	0.1388229	0.214846	0.108257104	0.285265114	0.2095902	0.1380171	0.1589336	0.02983825	0.04400411	0.2567328	0.316412697	0.1371864	0.242032459	0	0.163482	0.2918839	0.4867182	0.09373777	0.7853449	0.96770695	1.668514	0.7616198	0.6799954	0.6189599	0.502526	1.448676	0.298351	0.5102758	0.374760089	0.5328005	0.72939748	0.3565966	0.6223684	0.6831959	0.183759684	0.8042971	1.555905	1.306732	1.106518	1.509786	0.4212443	0.6043745	0.3887617	0.2300367	1.069353	0.9113626	0.9112462	0.811858
MHENCR	2.754266	0.5319813	4.276926	1.185286891	1.7568645	1.864496	2.629355	3.596278	1.143427	1.124183	4.146106	2.802969042	2.196717	7.552409852	1.526774226	2.953391	4.64841	25.18834	2.791583	5.015847	8.868611128	2.596015	3.89792	3.400619	7.379266	5.932661	5.326257	4.169705	2.514112	4.564786083	8.236949	6.38882986	15.44371	3.942499	3.64659	6.659556487	2.591509	10.96186	8.488917	9.628285	19.68338	6.966736	6.749527	9.124827	2.266766	5.878984	7.820234	5.72214	6.46808
ZFHX2-AS1	0.1452471	0.01791461	0.04704871	0.012417956	0.076692633	0.1712969	0.056994	0.1230589	0.02053611	0.02523812	0.09386965	0.039594619	0.2448974	0.149920518	0.031991267	0.2390968	0.2739388	0.3126506	0.06451483	0.4419812	0.197339959	0.3021978	0.3565666	0.1201636	0.212999	0.1992469	0.2584939	0.3351865	0.1804759	0.096722954	0.1320116	0.20814897	0.4056361	0.1338574	0.09306204	0.240297243	0.2095604	0.2618924	0.3147744	0.1503077	0.1731845	0.0877391	0.0831919	0.4473343	0.05088931	0.3993083	0.1713979	0.1614023	0.1783275
AC006206.2	0.3323152	0	0.2883326	0	0.136474636	0.6016246	0.1207391	0.1013813	0	0	0.4211122	0.173001206	0.8438376	0	0	0.8491585	2.437373	0.1419291	0.01025038	0.3399367	0.372330768	1.904571	1.559161	0.3215507	0.03760237	0.370329	0.7236242	0.8348204	0.06199943	0.396999787	0.2447029	0.01945385	0	0.6684169	0	0.331557919	0	0.4438455	0.7859129	0.6049977	0	0.07273223	2.819811	0.8900891	0.3234199	0.8583561	0.7068835	0.7766546	1.133336
AGAP1-IT1	0.06689678	0.04583875	0.2063746	0.095322771	0.023548334	0.0346029	0	0.1749307	0.03940985	0.01937329	0.1271581	0.189960251	0.1132459	0.063934478	0.040928586	0.03598738	0.03504684	0.4285661	0.02476145	1.318198	0.189352743	0.386622	0.4210889	0.6311158	0	0.1442887	0.2834646	0.06953946	0.9360607	0.154680251	0.05629711	0.49343643	0.2354934	0.2642187	0.6391671	0.072812007	0.2124604	0.3573937	0.2301213	0.2307585	0.7016276	0.05856551	0.106433	0.1283675	0.08680817	0.3906592	0.8677926	0.07079756	0.1368879
AC010542.6	1.240334	0.2390335	1.031333	0.248537906	0.613982751	0.8420644	0.506978	0.4256952	0.205509	0.1010251	1.620878	0.462269763	1.496032	2.222643627	0.142285766	0.3753239	1.705735	6.406502	0.7316944	2.516693	3.702787936	1.008051	3.82238	1.097018	2.842031	3.009665	1.888775	6.930159	1.301663	3.925477037	2.544276	1.96045947	1.364464	2.092231	1.895258	1.181257279	1.793757	4.814523	7.500025	5.749229	2.824298	2.544993	5.365115	4.685749	0.6035667	3.708666	3.211463	1.230617	1.189706
AC020928.1	0	0	0.01671131	0.015437639	0.015254726	0.07845576	0.03542663	0.07932467	0.1021196	0.02510023	0.02745788	0.061528589	0.06602514	0.0931884	0	0	0.1135176	0.1249322	0.02406088	0.07699412	0.122663631	0.1001823	0.05304123	0	0.4315163	0.1215122	0.6120992	0.045048	0.1819154	0.28056734	0.4832215	0.06849654	0.05932646	0	0.2070278	0.227978539	0.7668118	0.1881111	0.1304395	0.4484594	0.2392199	0.01896951	0.379213	0.07276244	0.08435213	0	0.07253681	0	0.01477944
AL161729.4	0.0933182	0	0.2518984	0.06648563	0.032848937	0.1930784	0	0.09760838	0.05497509	0.05404986	0.05912674	0.052997314	0.3475413	0.08918591	0.057093658	0.1004018	0.782222	0.1793495	0.379953	0.3918819	0.330173901	0.5932536	0.06526681	0.2708862	0	0.3220426	0.3295177	0.6790324	0.2089225	0.302081432	0.2355963	0.3277729	1.93452	0.3685739	0.1573432	0.981840347	0.4657296	0.3739119	0.8025237	0.1072995	0.1545381	0.08169642	1.484696	0.7162689	0.06054687	0.2095974	0.6247919	0.4444183	0.4773821
AC024940.6	0.06247463	0	0.03613732	0.06676616	0.06597508	0	0.1532165	0	0	0.08141688	0.1781287	0.266104656	0.09518393	0.134343333	0.172003679	0.1512381	0.1963806	0.1200708	0.2428085	0.5146232	0.33156704	0.2707985	0.3604821	0.1360146	0.1696602	0.2829763	0.3309081	0.1623565	0.314706	0.043336577	0	0.09874677	1.099632	0.04112546	0.2633451	0.815986041	0.0425177	0.6258159	0.241773	0.4310088	0.1551901	0.6563291	0.2981921	0.2697342	0.2432094	0.4630598	0.1176428	0.1487645	0.2237183
AL513327.2	0.1262813	0	0.07304516	0	0.100017659	0.1469701	0.1548499	0.09906522	0	0.02742829	0	0.107576637	0.4489272	0.045258522	0.057945802	0.1528504	0.4961856	0.06067546	0.07011345	0.2447574	0.067020374	0.1642113	0.2980843	0.1374646	0.3000707	0.9396916	0.3344359	0.7548022	1.060204	0.131395761	0	0.46573104	0.2222709	0.4156389	0.2129221	0.034361886	0.2578259	0.3162439	0.8959518	0.2178019	0.1045631	0	1.205484	0.9995693	0.1843517	1.616715	0.2377939	0.2505841	0.2261034
AC083880.1	0.2214054	0.1137829	0.3842039	0.11830714	0.350716128	0.5153569	0.1357469	0	0	0.1923569	0.5260622	0.330069252	0.5059871	0.317401819	0.25398674	0.4913118	1.00044	1.489327	0.9834231	1.341019	1.292553679	1.679457	1.190418	0.3012659	0.9018946	1.86243	2.990419	1.812445	1.254706	0.460744763	0.4192293	1.42896731	1.818606	0.8016005	1.679896	1.506142459	1.054757	2.217845	2.427672	2.004795	6.095635	0.2544042	1.453059	1.314387	0.4309579	1.902125	1.528696	0.9665522	0.7078937
AC016027.1	0.2517434	0.06809157	0.5748017	0.042479409	0.125928274	0.1439233	0.08665127	0.1247291	0.03512502	0.02877823	0.1259254	0.270890968	0.2287821	0.256424456	0.121595442	0.1282986	0.5414306	0.2037175	0.3383954	0.8153516	0.548487543	0.7466043	0.6950113	0.2884605	0.3868025	0.3943761	0.2947525	0.6955398	0.200229	0.790412624	0.3428708	0.7329794	0.8939734	1.430393	0.3574424	0.598481037	0.7574428	0.6901615	0.8374972	1.028347	0.340099	0.2522902	0.5849768	0.4290403	0.3997448	0.9552763	0.1330653	0.1787836	0.4541288
AC005841.1	0.05159055	0	0.1790497	0.11026885	0	0.08005689	0	0.08094354	0	0.04482184	0.09806386	0.351591936	0.1048018	0	0.189383841	0.49956	0.162168	0	0	0.549958	0.219042198	0.1788969	0.1623711	0.5615933	0.7005134	0.2670597	0.2186069	0.6435429	0.1732528	0.071573301	0.1302484	0.163087	0.1816116	0.4754504	0.5219188	0.05615235	0.07022086	0	0.3993045	0	0	0.6774825	0.4924845	0.5939791	0.6025152	0.6257248	0.06476501	0.08189823	0.2639185
AC114489.2	0.03748478	0.07705552	0.1734591	0	0.158340193	0.05816792	0	0	0	0	0.7837661	0.191595352	0.1142207	0.053737333	0	0.1814857	0	0	0.1248729	0	0	0.06499165	0.7078558	1.264936	0.5598787	0.2910613	0.1191269	0	0.2517648	0.624046705	0.1419542	0.11849613	0.175941	0.8883099	0.2528113	0.040799302	0.05102124	0.1501958	0.9670918	0.1293026	1.117369	0.04922468	0.1789152	1.456565	0.5107397	2.828875	0.1882284	0	0.3451654
AC012640.4	0.9367035	0.4053753	1.27375	0.421493807	0.260312332	0.8670313	0.5910992	0.5156669	0.5518254	0.3283784	0.4685515	1.091944654	0.7845015	0.588963558	0.301626873	0.5569456	1.394717	3.158356	1.186131	1.465149	2.197836835	2.507336	1.224061	0.9659903	1.495025	1.701357	2.245694	1.862001	1.600425	3.032213619	1.763268	0.96971303	0.8677447	1.384664	1.828743	0.500821621	2.259148	0.9876917	2.035079	3.457877	2.775853	0.4100235	2.117793	0.9933163	0.7996757	2.834705	2.867559	2.947882	2.068055
AL133153.2	0.09773259	0.3013557	0.05653165	0	0.103208542	0	0.07989505	0.1533386	0	0	0	0.249769519	0.04963386	0	0	0	0	0.2817504	0.1627882	0	0.103737807	0.1694502	0.5126568	0.05319382	0.1990568	0.4426758	0.2588291	0.1015934	0.1641041	0.135587705	0	0.20596686	0.114681	0.1286697	0.08239312	0.106374418	0.1330257	0	0.126073	1.011377	0.4855453	0	0	0.2109802	0.09511654	0.7243906	0.1226902	0.3102943	0.1999858
AC092910.3	0.2159561	0.1248552	0.3513259	0.14424412	0.099774529	0.2199193	0.2096426	0.3176499	0.1669799	0.1114009	0.2437294	0.206964897	0.445551	0.135445512	0.136254509	0.1851529	0.3606279	0.2075244	0.1124084	0.8240483	0.157592575	0.8073598	0.6442792	0.1542718	0.3298863	0.3144099	1.058061	0.9330247	0.4532684	0.168526742	0.2555694	0.88178977	0.2692443	0.613058	0.4437737	0.168943327	0.6889262	0.3109683	1.114315	0.6750965	0.3911583	0.1063468	1.497824	0.9226777	0.1313597	1.17321	0.1186079	0.3856757	0.6283282
AC000068.1	0.2047631	0.05805805	0.539113	0.030183271	0.178953866	0.1753082	0.03463262	0.05539055	0.04991539	0.01840324	0.1342123	0.168418741	0.3155549	0.131588558	0.025919486	0.1025563	0.2885306	0.1221321	0.1254486	0.3079164	0.104925078	0.5508949	0.2370396	0.1152913	0.354733	0.2101647	0.1720343	0.1834931	0.284541	0.186117887	0.1247825	0.5133702	0.09942305	0.7622624	0.523827	0.207498596	0.3940338	0.1414577	0.5829299	1.047308	0.7717322	0.1112661	0.2022075	0.1930715	0.2198975	0.2473988	0.1063666	0.3698894	0.2600674
AP001432.1	0.1138961	0.1170651	0.3623461	0.060859923	0.060138823	0.176741	0.2793254	0.1786984	0.2012934	0.09895283	0.4329897	0.145538777	0.4048978	0	0.156787969	0.09190623	0.4027691	0	0.1580923	0.1655643	0.060447222	0.2468433	0.4182097	0.1549782	0.4252925	0.4421893	0.3619625	0.9175643	0.956222	0.197514782	0.2516048	0.24003062	0	0.9371859	0.09601968	0.340909553	0.2325391	0.4563642	0.8080796	0.09822028	0	0.5608774	0.7474872	0.9015346	0.332542	0.1534898	0.2502171	0.2260076	0.2330604
AC253536.6	0.3349884	0.09181578	0.284193	0.047733273	0.21225467	0.3812061	0.1825656	0.2102334	0.3552236	0.01940252	0.2546998	0.380493535	0.4309836	0.608293644	0.28693223	1.117291	1.017891	1.588086	0.3471832	1.211974	0.474095858	1.974746	0.4685823	0.243103	1.48587	1.011544	1.892615	0.4875104	0.7124791	0.340809821	0.4228652	0.8942317	1.441297	0.8526554	0.5648216	0.656296465	0.7295344	0.760607	1.728513	0.6162841	0.2219008	0.8211538	1.012639	1.607014	0.2173477	3.009603	0.1682132	0.4254261	0.5255283
MIR4713HG	0.6598257	0	0.213732	0	0.473821032	0.3276482	0.1726075	0.04140962	0	0	0.8528584	0.314771924	0.8310354	0.302691574	0	0.5963256	0.2903703	0.1521753	0.7326918	0.204619	0.448236084	0.3660849	0.4984011	1.752552	0.788421	0.5464966	0.1118363	0.6858913	0	0.439391174	0.4331165	0.27811034	0.4335802	0.6949542	0.7565187	0	0.826253	1.110405	0.3404646	0.5462518	0.3496619	1.594318	0.8818193	0.2658877	0.5651041	0.07113607	0.3644619	0.7960625	0.4050515
UBE2Q1-AS1	0.1028228	0	0.07930134	0.073257315	0.180973311	0	0.1681125	0.05377499	0.0605744	0	0.1302978	0	0.1740632	0.196539321	0.062908753	0.2212557	0.0538683	0	0.03805927	1.594323	0.654844904	0.2971262	1.510202	0.1492382	0.6050036	0.3104879	0.4720036	0.6056801	0.4604032	0	0.1730615	0.68619863	0.08043601	0.2256188	0.462317	0.074609835	1.352889	0.2059977	0.9726884	0.2364562	0	0.1800347	0.5725702	0.641243	0	1.062348	0.04302676	0.1632277	0.9468078
AC008731.1	0.05114504	0.1051362	0.02958392	0.054658307	0	0.1190483	0.2926725	0.1203668	0.09039082	0.02221739	0.09721702	0.043569467	0.3636388	0.073320368	0.140811302	0	0.1607676	0	0	0.5452088	0.108575321	0	0.1877971	0.2505346	0.2430624	0.06618838	0.1625393	0.7708992	0.04293916	0	0.1936854	0.29641086	0.03000722	0.1683374	0.1724706	0.306170928	0.1044217	0	0.1979281	0.08821165	0	0.1007448	0.06102895	0.2944249	0.2488801	0.4135475	0.03210286	0.04059549	0.1046558
AC002550.2	0.4885389	0.2317533	0.5216982	0.160645482	0.19842759	0.6997866	0.3686528	0.5896141	0.332083	0.09794823	0.4285938	0.640272116	0.7252339	0.377116057	0.413856567	0.545839	0.7678283	1.011155	0.9597891	1.893764	0.957336712	1.498602	0.7096524	0.7363429	1.377736	1.0213	1.353532	3.047029	1.198918	0.31281529	0.7590108	1.58395837	1.234713	0.3463306	0.6969956	1.267988461	0.6138088	0.6775966	1.939093	0.7777849	0.5601024	0.6908946	0.9865314	1.568429	0.292592	1.72189	1.037884	0.2386273	1.922452
AC068790.3	0.05354969	0.2201586	0.06194969	0.171684412	0.056550069	0.2908396	0	0.08401734	0	0.02326197	0.1526817	0.045617941	0.1903679	0.038383809	0	0.08642177	0.04208156	0	0.05946331	0.337316	0.113680128	0.1392678	0.1404476	0.1457299	0.2544903	0.5890527	0.1701813	0.5288185	0.269748	0.111436912	0.06759726	0.14106682	0.1570902	0.1410016	0	0.466277738	0.2186624	0.2682068	0.138156	0.5541542	0.2217002	0.1406419	0.2555932	0.847736	0.1042326	0.3608258	0.1344489	0.08500829	0.1095763
AC013356.2	0.1421748	0.04175162	0.04699339	0.086823484	0	0.06303519	0	0.1593333	0	0.05293773	0.07721352	0.034604556	0.288816	0.116467746	0.037279261	0.4261221	0.2872976	0	0	0.3936599	0.517408319	0.1760748	0.08523183	0.1105468	0.5515702	0.1051387	0.1075792	0.2111303	0.2387276	0.084533076	0.102555	0.36383241	0.02383289	0.10696	0.3767027	0.066319853	0.2764525	0.2441455	0.2096029	0.1401222	0	0.05334362	0.3877724	0.584609	0	0.383198	0.1019893	0.2901826	0.2285846
AP001625.2	0.2575041	0	0.2383178	0	0.054386414	0.07991766	0.2105061	0.04040138	0.1365294	0	0.4405199	0.658088384	0.9154211	0.295321692	0.189054478	0.2493456	1.456973	0.04949007	0.08578228	1.447368	1.093306274	0.8482823	0.5673105	0.33637	1.258731	0.09997324	2.427772	4.898481	0.4756165	0.107173238	0.1625273	1.49236426	0.3625915	0.2712134	0.3907584	0.644628972	2.313258	0.51589	0.7307851	0.5329518	0.04264354	0.1352609	1.290523	0.4817687	0.6014674	1.561591	0	0.1635116	0.07903787
AC004076.2	0.1336728	0.1465516	0.1340224	0.057142028	0.13175162	0.041486	0.1238457	0.1398182	0.07874855	0.05419625	0.1185738	0.113873253	0.1946072	0.172467246	0.089961599	0.2085384	0.3221399	0.08563584	0.1137998	0.4879405	0.245936335	0.285842	0.5515959	0.0533539	0.2662077	0.3575129	0.2312871	0.921724	0.1496345	0.055634618	0.2024866	0.45073459	0.2195954	0.1349232	0.1803078	0.101844782	0.2729168	0.3481442	0.3448702	0.3535102	0.08854663	0.1696866	0.6699226	0.3975799	0.09540277	0.3062405	0.2181507	0.08488038	0.3236755
AL591806.1	0.1335121	0	0.1081187	0	0.04229782	0.2071806	0.02182885	0	0	0	0	0.136483614	0.3119012	0.019139988	0	0.107735	0.2098386	0.02565986	0.07412806	0.2717106	0.056686304	0.8796435	0.47623	0.101735	0.7614056	0.3801207	1.032469	0.1804222	0.5156184	0	0.0505608	0.18289078	0.2349979	0.3867054	0.2251138	0.334230531	0.4179693	0.213985	0.1033367	0.09210919	0.08844017	0	0.1911763	0.8262281	0.3118519	0.1619324	0	0.06358375	0.02731997
AL117336.1	1.546947	0.8177086	2.556581	1.417037014	2.193720658	5.349712	1.300739	2.08037	0.3905693	1.91998	0.4200646	3.313360419	3.63631	3.991801606	0.892365354	8.202974	0.9030578	3.652663	2.306733	0.5139906	1.219770805	0.9962153	0.6491613	0.1443379	1.140269	0.2859931	1.123705	0.4594448	1.038999	0.551862198	2.008547	0.55887725	0.3111793	0.5237051	0.7452274	0.721599596	0.3609562	1.505321	0.7982116	0.7623066	0.512359	1.857313	0.4219195	0.6360895	3.097108	0.7147583	0.3883967	1.754089	0.3617654
AL078587.1	0.1639095	0	0.09481046	0	0	0	0.04466457	0	0	0.02373407	0.259634	0.093087533	0.02774734	0.039162817	0	0.1322636	0.1717425	0	0	1.906128	0.579936446	0.1420943	1.031746	0.02973751	0.5193105	0.1414136	0.7813582	0.1419871	0.2752226	0	0.1034537	0.74843494	0.3526125	0.359658	0.6909165	0.089201426	0.1487335	1.313521	0.2819198	0.09423348	0.09047984	0	0.1955854	0.9042564	0.05317401	1.693485	0.03429439	0.04336677	0.1956503
AL161772.1	0.09061087	0.04829069	0.4425921	0.035864869	0.085055815	0.1249846	0.1042511	0.03685756	0.1126915	0.05831309	0.01913712	0.303040851	0.3613192	0.211685143	0.092395448	0.1137371	0.5010777	0.07094848	0.3987424	1.479771	0.740930589	1.454652	0.7006271	0.2776399	1.895641	1.315944	3.583528	0.2965252	2.907678	0.181577506	0.1821617	0.16266807	0.311097	0.03976455	0.6450642	1.019104053	0.4385143	0.6992344	0.1038988	0.2546781	0.5613155	0.05729119	5.398074	1.275063	0.254758	5.368315	0.2485644	0.1385142	2.23869
LINC00649	0.7271043	0.09341692	0.923604	0.06401839	0.376287141	0.370224	0.2043242	0.2317246	0.03468155	0.02691937	0.4809822	0.462794902	0.883293	0.344985733	0.007582751	0.1033432	0.15421	0.662986	0.3394751	0.3933538	0.969111989	1.088755	0.6078609	1.208605	1.302825	1.740257	1.638964	1.197085	0.5983058	0.818165307	0.405468	0.10012438	0.0230266	0.8512074	2.880322	0.609285894	2.042611	0.72628	1.93985	0.08906694	0.2497158	0.6333866	2.366234	0.8383284	0.8825416	1.010489	0.3267344	0.6000805	1.725599
LINC00896	0.04174762	0	0.05634569	0	0.029391154	0.05398573	0.01137603	0.04366691	0	0.006045051	0.05290287	0.047418649	0.1130756	0.06982318	0.01277095	0.03368743	0.09842102	0.1470981	0.04635791	0.2629734	0.088625626	0	0.08029536	0.05301884	0.1039249	0.03601793	0.1031911	0.07232801	0.01168316	0.096529781	0.09661516	0.36658811	0.7593038	0.1832093	0.04692691	0.272634434	0.07576462	0.2648542	0.2333654	0.3120155	1.060077	0.2649759	0.0332103	0.1702317	0.08126028	0.2344181	0.1921646	0	0.2562788
LINC00641	1.199546	9.123091	1.058017	6.268518829	0.960327036	2.078523	5.549036	4.463239	5.526675	7.23888	0.9406066	1.522872944	3.37096	1.868206834	6.020219042	3.650197	2.101118	1.000842	0.8199225	2.242095	0.335500591	1.298184	1.668866	0.8488952	0.9885268	1.713306	1.07037	1.413908	2.022874	0.460072928	1.393213	0.56511145	0.6384212	0.8970746	0.3931514	0.707794716	0.4231683	0.3685251	1.336837	1.555026	0.283171	0.4116699	1.11912	1.827018	1.654079	1.218518	0.8000944	1.575212	0.4930359
AL158166.2	0.1187686	0	0.02289985	0	0.041807738	0.1843021	0.1618195	0.06211442	0	0.05159305	0	0.168627817	0.1809513	0.05675467	0	0.03194601	0	0.1521753	0.04396151	0.05754908	0.210110664	0.06864091	0.08306685	0.08619106	0.05375598	0.1280851	0.1048465	0.04115348	0.03323766	0.16477169	0.02498749	0.04171655	0.06968253	0.05212157	0.3003824	0.150815602	0.05388606	0.03965732	0.05106969	0.06828148	0.0983424	0.05198863	0.04724032	0.5127834	0.07705965	1.200421	0.1739477	0.03142352	0.1012629
AL109741.1	0.4776286	0.2265776	0.3400316	0.549702531	0.737185576	0.1710397	2.823289	1.095248	0.7792003	2.202498	0.2095111	1.564933088	0.3731777	1.369435267	0.809228225	0.6522377	0.2887234	0.7767362	0.08159605	0.1068157	0.623971322	0.5733134	0.1927233	0.03999436	0.6984275	0.3803779	0.5838105	0.2673444	0.8636844	0.203886227	1.391363	0.42586077	0.0431121	0.09674177	0.3716891	0.519862074	0.3500589	0.2208214	0	0.3802075	0.1825313	0.1929901	0.08768179	1.004643	0.2145433	0	0.1383689	0.1749736	0.1503615
LINC02875	1.093551	0.238721	1.7353	0.268897438	0.102196693	0.5406195	0.1740459	0.3492211	0.3249639	0.2942715	0.1839499	0.527617702	0.5111315	0.693668191	0.088812357	0.3435971	2.068543	1.190349	1.482968	3.16051	1.047751846	0.7886078	0.8223619	0.136948	1.077509	1.365103	1.814544	2.193023	0.8124762	0.402775243	0.574157	1.19309335	1.544371	0.4841514	1.61539	0.516124504	0.526886	5.700079	0.8239243	1.001462	1.330172	0.1397917	1.986193	0.8635019	0.772309	3.625569	0.6924777	0.2304391	0.7425943
AC010331.1	0.2289663	0.2091885	0.2354514	0.108753127	0.161196846	0	0.08318969	0.1995773	0.08992489	0.2652344	0.3385057	0.346759057	0.07752093	0.401183356	0.14008547	0.1642311	0.3198777	1.222371	0	1.577886	1.080156542	0.3087662	0.6405568	0.3046306	0.5527075	0.5926248	0.9432586	0.714034	0.6834851	0.670600017	0.5459466	1.55483749	1.014986	0.6028907	0.6005355	0.443043967	0.3116503	1.732929	0.5907236	0.9653264	1.643095	0.1002255	1.275002	1.318082	0.3961555	1.062824	1.181683	0.3634762	0.6246979
NR4A1AS	5.809322	0.9646677	7.69405	9.027222686	3.281016457	12.73115	4.444784	6.931155	1.315557	3.289776	0.7997296	5.293475961	14.00358	6.704246205	5.791730424	6.006549	1.068182	7.961681	9.882932	0.2509098	0.343525195	0.112226	3.615996	0.14092	0.3295858	0.3560067	0.3771267	0.05046361	0.4347414	0.134698606	3.084467	1.87564907	0.3227989	0.8521734	0.4092642	1.285735382	0.3744345	1.167095	0.08349755	1.060564	0.4287657	0.02125	0.6565114	0.8150983	3.244254	0.1090364	0.04062854	0.5137659	0.0331124
AC127024.4	0.4807301	0.0988212	0.4449114	0	0.253832696	0.6713862	0.7859805	0.5279726	0.339846	0.08353161	0.8223992	0.163809879	0.390625	0.551331081	0.176471307	0.6206654	0.4533332	1.29349	0.05338183	1.397621	0.408215005	0.4167484	1.563437	1.255927	1.305502	1.244256	2.291646	2.348688	1.856561	0.466853122	0.606839	1.41836273	0.338458	0.3164524	0.8105557	1.726684747	0.3271654	1.733591	2.604554	0.6633058	0	0.8206777	1.032538	2.283107	0.9357244	0.712631	0.6638414	0.07631426	1.131251
ACTA2-AS1	2.400298	8.300112	1.119337	2.077994483	0.201407432	3.659754	11.51468	10.08638	6.938709	3.02703	0.9107339	1.410730884	5.579997	3.314308696	9.562604766	0.3228123	1.250191	0.5989962	0.3977391	0.1217155	0.128376758	0.4113279	0.1220036	0.1367197	0.05053028	1.56519	0.1773992	0.125723	0.117162	0.24523356	3.875534	0.25488642	0.2620046	0.2204728	0.9882516	0.096198166	1.133351	0.456651	0.4920532	2.920379	0.6547921	0.06108623	0.6216785	2.523875	0.0362178	0.21314	0.2511043	0.08861373	0.04759323
AL355472.3	0.1655678	0	0.1641766	0.050554569	0.074933358	0.1101102	0.1160137	0	0	0	0.04495899	0.040298277	0.2162165	0	0	0.1526877	0.03717429	0.09091626	0.05252909	0.5730393	0.150635249	0.2460547	0	1.029887	0.1605809	0.2142664	0	0.4671511	0.03971529	0.328139575	0.119429	0.27415637	0.2220342	0.2802575	0.5583253	0.051487937	0.1931635	0.9477212	1.220451	0.8158873	0.07833878	0.3727236	0.7338097	0.4765591	0.04603884	0.4462482	0.1187703	0	0.1935965
NFYC-AS1	0.4563944	0.3067148	0.2335323	0.187594309	0.157565856	0.2860124	0.3587463	0.5370486	0.4188144	0.4041405	0.4337597	0.254211182	0.4457339	0.32713836	0.418844761	0.3824432	0.6345411	0.2361559	0.1169527	2.100877	0.465805503	0.8065206	0.9668155	0.1910815	0.9653133	0.7042177	0.7438076	1.167812	1.016872	0.219174673	0.8530998	0.88784294	0.144184	0.3928737	0.5623441	0.124187561	1.039327	2.19796	1.449205	0.8477103	0.2034858	0.1152564	1.633781	1.313655	0.2050052	1.312897	0.2974891	0.3483223	0.6375659
LINC01711	0.04593533	0.2832806	0	0.032727156	0	0.04752084	0.1001373	0.168165	0.05412232	0.02660572	0	0	0.06220914	0	0.112416055	0	0	0.1471396	0	0.01483858	0.097515684	0.05309556	0.0481908	0.1166743	0.04158166	0.2377854	0.03244063	0.01591665	0	0.106212706	0.3479127	0.01613443	0.03593418	0.1814283	0.8003295	0	0.1875703	1.656503	0.63206	1.901431	0.4817794	0	0.2192498	1.410316	0.1192154	0.06190383	9.30339	0	0.0469977
AC012360.3	0.3949542	0.2029717	0.2681852	0.137636242	0.258410369	0.3064399	0.3579641	0.3233048	0.1213947	0.2200546	0.2448043	0.497366499	0.5232494	0.430802338	0.338820815	0.353342	0.5060402	0.3712831	0.1811484	0.6531685	0.975147412	0.677334	1.085409	0.6215302	0.9151764	0.5777906	1.70539	1.088867	0.8577996	0.381170888	0.5798488	0.75996936	0.322397	0.5143246	0.6080226	0.266336992	0.7888395	1.083683	1.218328	0.8588935	0.5829641	0.4510002	1.15771	0.969995	0.3258893	3.089376	0.5982079	0.4361573	1.146381
AC009754.1	0.2193554	0.05636469	0.2537643	0	0.02895573	0.04254876	0.04483	0.2151	0	0.09528791	0.1563574	0.046716151	0.4734519	0.117923592	0	0	0.1292839	0	0	0.02657205	0.174625308	0.04754019	0.2876574	0.08954293	0.03723099	0.4967806	0.2614174	0.3135285	0.1841613	0.038039884	0.0346123	0.14446287	0	0.2887921	0.0924634	0.089531802	0.3358898	0.2746636	0.7781507	0	0	0.1800347	0.4580562	0.07892222	0.2668547	0.1108537	0.0344214	0.1305822	0.05610713
DLEU2	0.6499419	0.1371839	0.570634	0.210857033	0.560730004	1.224684	0.4032328	0.3414285	0.5435671	0.1663757	0.6177082	0.519068341	0.5452138	0.65721085	0.239652392	0.6743032	0.2872976	0.7751311	0.4768484	0.6635982	0.720675873	1.096694	0.6301068	1.888772	1.1189	3.976498	1.002023	1.094862	1.797765	0.720543835	0.7728249	0.41275106	0.4902766	2.020781	0.7338365	0.290544118	1.473097	2.017107	2.335575	0.3302881	0.6438732	3.798828	1.564939	1.624378	0.7680898	0.2502518	1.456991	0.9764875	0.4631065
AC009686.2	0.4105785	0.1055006	0.8609074	0.054847764	0.108395799	0.1592813	0	0.08052269	0	0	0.195108	0.218602438	0.2606423	0.44144707	0.094199588	0.1242407	0.5646368	0.6411408	0.1994649	0.4724943	0.708185823	3.203401	0.3230538	0.1117347	0.3135921	0.6309691	0.380573	0.7468964	0.3877919	0.178002923	0.5182847	0.16223906	0.2408898	1.081093	0.2596026	0.418952972	0.6985577	0.7711527	2.184756	0.1770348	0.1699829	0.303282	0.7348858	0.2215841	0.6992796	0.2420722	0.06442828	0.977669	0.4463288
AL512353.1	0.2289191	0.07529235	0.3072007	0.137000693	0.09669817	0.36944	0.269479	0.1292994	0.1456483	0.07159852	0.1566475	0.18721129	0.390625	0.183777027	0.067227164	0.1034442	0.4173544	0.2463791	0.1931914	0.1774756	0.544286673	0.3016465	0.4514994	0.2790949	1.206035	0.876904	0.4850044	0.2284438	0.1691277	0.177848808	0.4970301	0.13508216	0.0429788	0.3737152	0.293344	0.96674413	0.3739033	0.2017937	0.7795944	0.1579299	1.395079	0.1202458	0.1748213	0.2372059	0.2495265	0.08637952	0.4483085	1.046596	0.4684269
ZNF528-AS1	0.889813	1.177968	0.7658679	0.760749038	0.319487499	1.204048	0.9718195	1.625039	1.119695	0.5813479	0.378866	1.049092019	1.24723	0.729652228	0.875399491	0.7524822	2.383051	0.7935066	0.6718925	1.348659	0.755590273	3.87544	6.049104	0.04649345	1.561017	0.5297059	1.300803	2.171815	0.5498277	1.896141911	1.37484	0.26253349	0.5721785	0.9512437	4.284878	1.429495738	3.67218	3.287248	3.333328	6.949085	0.6542606	0.6076171	7.474872	3.186105	0.8105712	2.187229	1.032146	0.7006236	0.1893616
TDRKH-AS1	0.1297676	0.08002699	0.3152593	0.055472673	0.013703851	0.1208221	0.2121665	0.08144012	0.04586879	0	0.04933274	0.132655853	0.1977089	0.074412784	0.047636426	0.08377079	0.3671165	0.4239837	0.1873277	0.6036349	0.633609793	0.6074811	1.007431	0.01412597	0.5990894	0.3526663	1.415915	0.8363425	0.5447365	0.342058905	0.2784758	0.99819918	0.609086	0.4441982	0.5251208	0.22598737	1.907595	0.8839307	0.7365493	0.5819186	0.451289	0.03408194	0.526475	0.4295416	0.02525882	0.5071485	0.01629059	1.545013	1.287858
A2M-AS1	0.3039653	1.943965	0.5704487	0.880691952	0.106998819	0.8175883	2.518006	2.066608	1.277368	1.426058	0.2054331	1.070294292	0.720393	0.871515601	2.578799678	0.228927	0.8493104	0.4413918	0.3000293	0.4844065	0.315472727	0.8432311	0.4818787	0.02941191	0.2201248	0.2709889	1.202138	0.3651245	0.2608671	0.243649622	0.5457122	0.17082471	0.2377853	0.3557202	0.1936163	0.213209856	0.4137329	0.6766349	1.516155	0.3728069	0.06711689	0.07096258	0.7092945	0.9040771	0.1051836	0.8556774	0.6444591	0.2037368	0.2349742
AC013553.3	0.409285	1.237274	0.2506696	0.617505561	0.152547259	0.4109587	0.8659844	0.6421521	0.6807972	0.5438383	0.09152627	0.615285887	0.7580665	0.966398221	0.176758252	0.1942733	0.1135176	1.110509	0.3742804	0.02333155	0.102219692	0.208713	0.1262886	0.05241537	0.06538125	0.2804127	0.382562	0.02502667	0.1617026	0.26720699	0.9421299	0.12684545	0.08475209	0.09509008	0.1623747	0.02620443	0.4260066	0.1929345	0.1242281	0.3321922	0.2392199	0.09484755	0.4021956	0.3811366	0	0.09733497	0.3324604	0.1528767	0
AL031985.3	0.447399	0.3977059	1.321926	0.258449653	0.30646489	0.2908396	0.5041316	0.3984048	0.544947	0.3309202	0.2068591	1.194895745	0.6509352	0.624046451	0.410589426	0.3024762	0.7316762	0.8133831	0.3826752	0.1288999	1.681365763	0.9748748	0.9894758	0.3422302	4.695757	0.6650595	2.465799	1.231815	1.451708	0.914261974	1.343223	0.70078354	1.305369	0.4457469	2.456755	4.251024052	2.024391	4.57855	1.138673	1.54329	1.431754	0.4366705	2.236441	1.461785	0.659019	2.525781	1.510381	1.401266	3.464025
AC004943.2	0.4586892	0.3268733	0.8454879	0.294118587	0.280945928	0.4080884	0.389971	0.3886192	0.8593008	0.3028668	0.1743763	0.765867006	0.7205828	0.192886173	0.415338086	0.2615588	0.514252	0.3056078	0.4414309	0.2400374	0.42844871	1.081583	0.1732361	0.462694	0.9466914	2.267567	1.214765	1.878628	1.211768	2.426633494	0.5249747	0.83455502	0.3337048	1.622443	0.7579249	0.226325744	1.806396	0.4410955	0.7731542	2.025261	1.012806	0.6585656	1.226024	0.695337	0.5714064	0.7541349	1.17084	1.932034	0.7946772
LINC01637	2.424454	0.9344672	1.77802	0.694016666	0.525775092	1.746738	0.5308816	1.154747	0.7268928	0.4325569	1.275547	1.290841006	2.924262	1.396463594	0.91383241	1.362469	6.192019	0.9152769	4.230588	3.713094	4.687310889	1.95165	3.769826	1.460964	4.17379	4.594287	2.155547	0.9900901	2.14451	1.801889243	1.448251	2.44066218	5.080169	1.994945	4.23385	0.895318017	0.8544565	3.16586	2.345622	2.240112	8.495978	0.7675164	4.339479	8.941057	2.148883	6.767911	0.3532723	0.4123648	1.616771
LNCAROD	0.02515971	0	0	0	0.013284702	0.01952109	0	0.01973729	0	0	0	0.042866137	0	0	0	0	0	0	0.01396908	0.02438217	0	0.1308668	1.042605	2.574454	0	6.446872	0.1732418	0.01307681	0.042246	0.750455486	0.0793995	0	0	0.1324959	0	0	0	0.02520278	0.0324555	0	0.3541552	0.04955926	0	0.0181045	0.02448625	0	0	0	0.02574159
AC006566.1	0.08658765	0	0.06678008	0.06169037	0.121918862	0.4926698	0.2359474	0.0905684	0	0.1253788	0	0.245874477	0.1172636	0.413766991	0	0.4658015	0.2268139	0.1109427	0.4166488	0.3356469	0.183816113	0.5504653	2.21042	0	0.3527146	0.07470385	0.8255286	0	0.9692699	0.040041983	0.18217	0.12165294	0.5757525	0.03799896	1.508613	0.094244002	0.07857071	0.751711	0.1489284	0.09956052	0.09559469	0	0	0.04153801	0.05617994	0.3889604	0.1086992	0.09163661	0.0885902
AC093535.1	0.09643065	0	0.0709909	0.037474435	0.027772814	0.08162106	0.1863272	0.1100334	0.0619731	0.01523253	0.1166432	0.119487135	0.4363019	0.050269382	0.17699372	0.05659116	0.3168948	0.08424153	0.0973452	0.4757482	0.223321885	0.4255818	0.2115279	0.05725658	0.6427802	0.3176572	0.1764451	0.6196656	0.1766378	0.072971714	0.1881237	0.16627343	0.33946	0.1384971	0.2364961	0.152665239	0.1073893	0.3688201	0.2940211	0.1511976	0.07258744	0.04604795	0.4184223	0.7948295	0.2900801	0.8033449	0.01100507	0.04174919	0.09866085
AC010531.6	0.5169347	0.1518051	0.2990115	0.473523591	0.077985506	0.2291903	0.3622174	0.3475929	0.3262861	0.3207947	0.2807414	0.629095296	0.337535	0.529332834	0.406632138	0.5363106	0.9285229	3.406299	0.4510166	1.646009	0.548697974	2.496749	2.362952	0.6832952	1.604368	2.341435	3.794138	0.4605905	1.301988	2.919869402	0.9788117	2.29555464	7.972191	1.506976	0.06225715	0.160755355	0.7538674	2.145253	2.381554	4.96735	3.546539	0.3394171	5.287146	1.169072	0.1437422	1.443033	2.549416	1.172309	2.795562
AC008764.6	0.164596	0.1323984	0.3973883	0.137662852	0.15870371	0.0555252	0.08190304	0.2245606	0.07588635	0.06217432	0.3672774	0.195083394	0.1453752	0.235961176	0.19702693	0.1154936	0.3036828	0.6739404	0.1191996	1.310751	0.334227268	1.00503	0.4204331	0.3661349	0.5150077	0.3148827	0.9779461	1.435737	0.3244407	0.486483969	0.5149186	1.11604375	0.9824934	0.4805059	0.2051266	0.288198066	1.081211	0.6164997	0.9416175	0.7899398	0.2725765	0.1127719	0.8026973	1.081414	0.09750709	1.446617	0.8714322	1.011081	0.878623
AC007128.1	0.03995275	0	0.2403434	0	0	0.2355911	0.02612866	0	0	0	0.7898031	0.163367866	0.1947855	0	0	0.01289564	0	0.09214287	0.09760262	0.8750277	0.695485575	1.690204	0.6203341	0	1.106683	0.2481796	0.5671332	1.835672	0.5366815	0	0.1613871	0.48835155	0.009376243	0.5680773	0.4446027	0.208730374	1.392139	0.4482368	1.195687	0	0	0.1154243	1.334864	0.9314781	0.1399799	1.356806	0.2206834	0.9386695	0.6949048
AC009133.1	1.682639	0.1808582	1.645478	0.242897242	0.437454476	0.7167659	0.4435273	0.7362074	0.3369011	0.1783552	0.6968143	0.593349475	0.960653	0.882894141	0.289327307	1.047171	1.181128	1.120235	1.249708	3.673377	0.630363205	1.360174	1.972935	0.9577258	1.020419	1.404262	0.8737645	7.575663	0.9048479	0.859499831	0.7866821	2.5378825	1.647514	2.886133	0.7726268	1.659851773	1.342229	2.166572	4.095235	1.732412	1.104889	1.482712	2.808314	1.941498	1.505592	1.333867	1.504861	1.175531	1.260222
AL592435.1	0.289923	0.1007289	0.3023336	0.096006277	0.172488627	0.2407889	0.1936122	0.1986086	0.07216807	0.2093128	0.1164272	0.299158582	0.3483952	0.228302156	0.179878089	0.1252115	0.3465636	0.6513827	0.2765962	0.1859897	0.182041826	0.410634	0.329862	0.302263	0.3881223	0.480888	0.9430059	0.4499417	0.4525309	0.152956842	0.2577309	0.55936533	0.1820791	0.5322265	0.3098263	1.04001089	0.7169849	0.2045206	0.5478231	0.2817129	0.2231553	0.2198548	0.4385298	0.6523163	0.0635859	0.379703	0.2973189	0.5704417	0.1838259
AC022007.1	0.3682624	0.6849211	0.7235739	0.499757757	0.135805002	0.535177	1.414455	1.183092	0.9607727	0.9293675	0.5666643	0.995922676	0.7837173	0.930167144	1.534248367	0.2547105	0.6706635	1.247021	0.7269876	1.223594	2.854120701	0.9729504	1.385934	0.2354346	1.111197	1.11202	7.288313	2.078113	1.226894	1.094791767	0.922357	1.91560161	3.587325	0.7849718	1.478392	1.100679157	1.885651	9.556083	1.523179	2.822912	1.63596	1.182131	1.911172	1.589973	0.6144085	3.85209	1.570366	1.447591	2.021451
LINC02544	0.02721781	0.1119005	0	0.232699706	0.05748564	0.0844718	0	0.128111	0.0962064	0.09458726	0.0517359	0.04637265	0.165872	0.039018836	0	0.04392577	0.04277776	0.575413	0.06044707	0.02637666	0.173341298	0	0.05710846	0.1481409	0.1108717	0.598798	0.2594952	0.02829302	0.1371054	0.717443401	0.7902293	0.34416154	0.03193783	0.250835	1.514428	0	1.33368	1.090576	0.1404416	0.8449833	0.901472	0.1072266	1.688841	1.880206	0.05297851	0.03667954	0.8200393	0	0.1113892
AC106037.2	0.04406693	0.0905861	0.05097943	0.094187976	0.093071988	0	0.3602411	0	0.07788137	0	0.4188144	0.075079528	0.1342773	0	0	0.2844716	0	0.3387713	0	0.1708203	0.280647816	1.451674	0.04623066	0.671572	0.05983552	0.1140568	0.04668168	1.099386	0.07399337	0	0.1668807	0.27860696	0	0.4641301	0.1486019	0.191853861	0.2399213	0.08828474	0.3410726	0.1520076	0.0729763	0.3472098	0.105166	0.2536786	0.2573242	0.2969296	0.1106402	0.06995474	0.1352583
LINC01355	0.6309892	0.3410457	0.2737382	0.110451146	0.407848155	0.4009462	0.7203763	0.4992658	0.3076343	0.1488655	0.7392798	0.403145621	0.9972632	0.916268912	0.299521468	0.8251977	1.671382	0.5802174	0.09060399	2.469677	1.512735031	2.61244	1.432369	1.089516	2.562947	1.098163	1.584639	2.666071	0.7489586	0.475428675	1.132974	1.41002555	0.8840278	1.163736	0.8713028	3.1497301	1.140199	0.9099621	1.8244	1.71687	0.5179655	0.3928751	3.19346	6.388003	0.5029261	1.84729	0.5701915	1.07939	1.157596
AC025178.2	0.3550717	0.07299024	0.1232309	0.189731175	0.168734828	0.247946	0	0.1392734	0.06275334	0.1233944	0.168731	0.181487204	0.2885191	0.330864756	0.097757486	0.1146073	0.08370901	0.2729668	0.09857077	0.3268935	0.489955899	0.3385956	0.4470072	0.5797744	0.1928512	0.2297546	0.5265962	0.6459221	0.6260158	0.34482197	0.425806	0.20578164	0.5624734	0.303855	0.1197368	0.038646821	0.5074594	0.5690873	0.9618737	0.4286832	0.2352042	0.1165692	0.2118451	0.4088057	0.1727836	0.6459821	0.2451596	0.281832	0.3814477
AC008608.2	0.7830354	0.8779884	0.6999868	0.608599231	0.150347058	0.4418525	0.6983134	0.8376489	0.8806586	0.6184552	0.4735825	0.788335043	0.9399413	1.275615783	1.045253124	0.1723242	0.9509826	2.120578	0.5533232	3.587226	1.662298601	1.234216	0.7094628	0.3487008	0.5799443	0.829105	2.63931	2.182915	1.07575	0.938195216	1.078306	1.42518178	2.171772	1.265201	0.6601353	0.309917775	0.9204673	2.210514	0.5509634	2.578282	4.18491	0.4673978	3.057902	1.280589	0.2078388	2.59014	2.591535	0.7910266	1.092471
SNHG4	0.6688289	0.07901592	0.1689786	0.065726189	0.29226344	0.5964779	0.3016598	0.337727	0.1086943	0.4341388	2.46957	0.667997295	0.8511203	1.013922477	0.183434868	2.518593	1.43783	0.1182006	0.1109766	7.472457	0.832326233	1.37289	3.355107	1.087905	5.208859	1.452536	2.149975	1.830026	1.626471	0.245303925	1.028665	1.29611547	0.2435632	1.649759	0.5314485	0.426740363	0.4918013	0.3234357	1.547046	1.166812	0.3437388	0.8682047	3.155634	6.948106	0.5835888	5.252601	0.762418	1.464473	3.193387
CD2BP2-DT	2.238884	0.3681887	2.348343	0.31902379	0.535914514	2.154031	1.000541	1.662688	0.5275835	0.3501254	0.8795103	1.322368459	2.546938	1.668999231	0.520519197	1.638006	5.583188	2.23753	4.176698	6.88516	2.566569541	2.691388	5.887698	0.9261194	2.918429	1.139648	3.60503	9.976482	1.854608	1.55303962	1.469627	2.68945594	5.814745	6.956338	2.566978	5.848448338	7.151202	4.933978	6.122803	1.44162	1.952705	1.391639	2.992141	3.028799	2.062744	3.841886	2.754406	0.6397473	1.557652
MELTF-AS1	0.6499775	0.6680626	0.5865097	0.666840948	0.370653678	1.351549	0.7863945	0.9586017	1.03386	0.361408	0.6177421	0.531555147	0.7262057	0.950428954	0.906681375	0.5874252	1.38932	2.873161	0.707321	0.8818467	1.545410975	0.3606209	2.604828	2.264123	1.059073	4.357189	7.849407	6.418714	1.877184	5.302205432	2.018392	3.78064024	5.613431	2.224891	0.920575	0.749897619	2.56562	3.073146	2.045837	7.174651	6.286085	1.621735	4.281242	5.949308	1.138643	1.313894	3.459668	4.808267	1.808827
AC010655.2	0.06709889	0	0.2069981	0	0.023619477	0.03470744	0.1097048	0.1052755	0.03952892	0.2720455	0.2125705	0.190534149	0.1363057	0.09619145	0.041052237	0.0721922	0.03515273	0	0.07450878	0.5418771	0.427330813	1.318486	0.6335416	0.3408583	0.9718301	3.299721	0.3790947	0.5579964	0.3004444	0.062059025	0.1976352	0.21211165	0.2624498	0.2061243	0.4525399	0.365159916	0.1826591	0.4032826	0.4039288	0.1543038	0.03703933	0.05874244	2.188469	0.5793988	0.609493	0.6028299	0.4492461	0.03550573	0.4347879
AC012625.1	0.02369038	0	0.3288785	0	0.050035501	0	0	0	0	0	0.04503093	0	0	0.033961995	0	0	0.03723377	0.3642469	0.0789197	0.5050815	0.050292089	0.2464483	0.04970721	0	0.4825136	0	0.1003843	0	0	0.361531058	0.02990503	0	0.05559737	0.1247582	0	0.154710953	0.09673626	0.2847713	0.1833606	1.14407	0	0.34221	0.3957605	0.3750384	0	0.03192587	0.9219429	0.6017227	0.1211914
AC136604.2	0.2786572	0.5108946	0.07841394	0.305847426	0.143158542	0.2687973	1.145149	0.6853439	0.4924828	0.5234534	0.243364	0.141146457	0.5431197	0.442663333	0.691164324	0.4618685	0.2485723	0.2894892	0.1672595	0.3649264	0	0.2219832	0.2370321	0.1147753	0.1329408	0.2241685	0.3271042	0.3757819	0.278209	0.062690348	0.2091527	0.24601307	0.2209331	0.4957647	0.1396827	0.090169363	0.2870269	0.2414134	0.1943038	0.2857681	0.03741613	0.02967001	0.2875749	0.314324	0.161253	0.5582156	0.1229086	0.09564513	0.06934909
LINC02195	0.0503622	0.103527	0.05826221	0	0.15955198	0	0.1646816	0.2370489	0	0	0.478645	1.287077621	0	1.804952945	0	0.4063881	0.3957671	1.355085	0.1118476	0.1464174	3.52814397	0	0.3170102	0.2192888	0.06838345	0.5214024	1.653865	0.8899789	0.1691277	10.829722084	1.017178	0.47761194	0	1.790216	0.934069	0.219261555	0.3427447	0.9080716	0.7795944	2.258398	0.5004089	8.068494	0	1.594551	2.84282	0.06786962	0	3.67762	0.3606887
AC021491.2	0.05013484	0.03435319	0.05799917	0.035719142	0	0.02593265	0.1092921	0.02621986	0	0.04355711	0.2541249	0.142362987	0.1697411	0.047914778	0	0.4045534	0.2363882	0	0	1.052685	0.106430774	0.2897483	0.315579	0.07276627	0.3403736	0.3244052	0.07081284	0.2605768	0.05612138	0.092738318	0.08438213	0.58111249	0.05882904	0.08800662	0.1408867	0.163703746	0.2047184	0.06696089	0.5173832	0	0.05534997	0	0.1994117	0.1924063	0.06505714	0.4729425	0.06293756	0.1061164	0.06839244
AC011447.3	0.08038267	0.04130962	0.1766844	0.025771303	0.004244325	0.06236788	0.09199641	0.01261172	0.1420637	0.03841003	0.01527922	0.116409952	0.1755374	0.034570434	0.029507689	0.09729486	0.322157	0.04634656	0.06694464	0.210326	0.324222884	0.9407383	0.2023909	0.03062543	0.5621031	1.716424	0.5109135	1.499868	1.309225	0.105941697	0.1166897	2.17258981	0.04244506	0.07937079	2.005883	0.271220116	2.106149	0.8132549	1.783502	0.2079582	0.07986983	0.05805679	1.534669	2.458286	0.1564621	0.7257849	0.15641	0.01914071	0.06579337
AL353804.1	1.181893	1.957142	0.3798024	2.17530368	0.728066464	1.426468	1.502948	3.348119	2.436944	5.077092	0.6240428	0.950896371	1.133765	1.223686059	1.325686889	0.3708854	1.031978	0.3154855	0.328103	0.5726836	0.209085734	0.2846087	0.9299436	0.142951	0.5349375	0.6373017	0.7303457	1.057945	0.4961329	0.273279876	0.4558693	0.48431898	0.07704735	0.9509008	0.05535503	0.285866507	0.9384061	0.5261849	0.9317104	0.679484	0.2718408	0.08622505	0.4700988	0.3779867	0.7668375	0.3539453	0.1648564	0.1042341	0.8061512
WASHC5-AS1	0.025224	0	0.1459037	0.05391339	0.079911895	0	0.1237216	0.07915092	0.04457946	0.0219146	0	0.128927026	0.2049616	0	0.046297413	0.1221241	0.1189324	0.04847835	0.02800955	0.415556	0.267738972	0.3936036	0.1852377	0.1647468	0.1712499	0.4243611	0.1336034	0.3408658	0.08470791	0.104982303	0.2547277	0.34552959	0.1479913	0.3985036	0.17012	0.109817542	0.2746629	0.4548093	0.9761532	0.3480378	0.04177178	0.0993718	0.1203944	0.3267138	0.2454882	0.985786	0.06333069	0.1201267	0.02580737
PABPC4-AS1	0.3224644	0	0.1865237	0.057435862	0.141888331	0.4169933	0.08787005	0	0	0.1634248	0.3064718	0.091567047	0.6550589	0.038523134	0.049322289	0.7372514	0.3378745	0	0.02983957	0.2864573	0.11409276	0.2329556	0.8457442	0.4972802	2.225751	0.1391037	0.2561985	1.452546	0.496333	0.037280467	0.1017639	0.53799966	0	0.3184051	0.1359262	0.058496277	0.4389123	0.8613771	0.6239585	0.3707771	0.08900195	0.1411524	1.410865	0.5800998	0.3661383	0.7604847	0	0.04265842	0.1924546
PTOV1-AS2	2.663142	0.3867841	1.155334	0.711519726	1.360324898	2.874849	1.135869	3.042939	0.1023192	0.5532846	1.870786	1.134339378	2.866683	2.32389015	0.743836045	4.064357	3.230202	3.866563	0.8196694	6.90094	4.762508389	2.233413	6.529233	1.544025	5.620679	3.053109	4.247074	6.785456	2.964943	1.505977813	3.964682	7.36633545	4.127004	2.077016	3.782593	3.513007352	1.891227	8.467051	3.659445	4.792919	1.318282	2.128739	3.730461	7.269639	3.915956	3.862	4.23353	4.664196	1.939892
AL355512.1	0.1414633	0	0.02727562	0	0.199185912	0.1097595	0	0.07398342	0	0	0.1792632	0.080339877	0.07184265	0.202798535	0	0.2283021	0.0741118	0.2718802	0.0785427	0.02284857	0.05005184	0	0.04946975	0.1283259	0.06402782	0.061024	0	0.0735258	1.029309	0.425222907	0.1488108	0	0.3873224	0.03104055	0.2782736	0	0.03209138	0.04723515	0	0.2439867	2.537902	0.402498	0.1688014	0.1696576	0.3671377	0.2224135	0.1775881	0	0.07236747
AL355488.1	0.6909694	0.1922332	0.4507655	0.088834133	0.296262835	0.3789079	0.7984459	0.6683948	0.4039994	0.08124548	1.352903	0.477979984	0.7018228	1.005453788	0.314676204	0.8216739	1.641225	1.108317	0.2999872	1.726903	3.187371404	1.621371	3.335615	1.142379	2.292645	1.620326	1.502462	3.488717	1.988942	0.6198499	1.600181	2.33756131	1.74961	1.764672	1.086202	1.255330104	1.251631	2.02962	4.007663	1.021491	0.8947663	1.514566	2.628485	2.190715	0.8191036	1.47027	0.9978584	1.2206	2.06238
SNHG9	1.961658	3.203887	5.999844	1.95281931	5.930932227	5.796206	2.723972	3.499376	2.327112	6.140104	5.158942	5.219321664	3.630118	10.709431152	3.205948783	6.418424	4.012259	14.20257	5.281604	9.45309	17.627331414	9.597769	10.96648	2.983681	13.31802	9.076517	7.429757	3.966568	5.549906	7.418812953	8.073272	10.19367767	12.04526	3.573212	11.68966	16.144972447	1.499617	13.94354	4.437038	5.098185	11.08074	3.35237	12.18474	4.563452	1.307637	8.075623	15.78762	8.361051	1.56713
AC068790.7	0.1682555	0	0.1622073	0	0.059227629	0.1740631	0.2292443	0.1319932	0	0.07309016	0.05330365	0	0.2278646	0.160804899	0.102941596	0	0.1322222	0.05389544	0.0622788	0.1630557	0.178594065	0.2917239	0.2941951	0.091578	0.26654	0.1451632	0.3564783	0.4664061	0.1883468	0.233426561	0.1415958	0.08864767	0.1316226	0.332275	0.04728242	0.274699846	0.5343701	0.3370872	0.07234873	0.3869284	0.1393184	0.03682528	0.1338476	0.2421477	0.05458392	0.5668656	0.246426	0.1780666	0.08607343
ZNF436-AS1	0.9424846	0.4241681	0.406453	0.858228068	0.212014835	0.6750108	0.8662068	1.172477	0.8082063	1.64735	0.6466305	1.624771885	1.880591	1.095290316	0.859824039	0.9900256	2.708388	0.568064	0.5759206	1.659177	1.823206602	5.656477	2.199848	1.299131	3.846782	2.417746	2.002723	2.353638	1.039419	0.580269417	0.8870135	1.12240305	4.59385	1.211458	1.316428	2.245882484	1.358741	1.016721	1.381248	1.26965	0.6926564	0.3149082	8.517848	3.435123	0.4559145	5.621599	1.071147	1.018098	2.08262
U47924.1	0.06823266	0	0.03946795	0	0	0	0	0.05352718	0	0	0.1945461	0.174378258	0.2079133	0	0	0.2202361	0.3753404	0.5901178	0	0.231434	0.289700971	0.4732111	0.3221233	0.4085138	0.04632427	0.04415101	0.2891252	0.8156733	0	0.473307313	0.172264	0.251645	1.521241	0.5389898	0.4601865	0.111399016	0.1857455	1.093592	0.2640562	0.1176833	0	0.1792051	0.1628376	0.2454954	0.06640625	1.517214	0	0.324951	0.4188643
AC145423.3	0.1902333	0.06517544	0.2567529	0.135533876	0.167410001	0.7379977	0.1555131	0.198979	0.1681037	0.2479118	0.06026623	0.216074701	0.6440711	0.181809393	0.174581892	0.5116835	1.046452	0.6702884	0.03520686	0.8295941	0.336536995	0.8245729	1.197443	0.5177	1.334576	0.9437159	0.3358682	0.7909928	1.117981	0.175944646	0.6803874	0.50113458	0.6696685	0.7513542	0.2672925	0.55214473	0.25893	0.8257554	2.290372	0.5468367	0.4200435	0.291448	1.588974	1.779552	0.2468549	2.350004	0.8756452	0.1006629	0.4865822
LINC02804	0.1510866	0.05176349	0.1165244	0.053821701	0.053183993	0.07815078	0.04117041	0	0	0	0.1435935	0.085805175	0.0767299	0.072198118	0	0	0.2374602	0.6775426	0.1118476	0.7564899	0.16037018	0.4802529	0.2905927	0.1096444	0	0.1629382	0.05335049	0.4711653	1.09933	0.733626335	0.2225076	0.71641791	0.4432188	0.06630431	0.1698307	0.191853861	0.2056468	0.4540358	0.9095268	0	0.1251022	0.8928252	0.2403793	0	0.09802827	0	0.1580575	0.2798189	0.07729043
AC011503.2	0.2171618	0.02029129	0.9934872	0	0.198057191	0.2297633	0.0968328	0.1858464	0.1570089	0.01715182	0.03752577	0.420445356	0.6917968	0.212262466	0.072470883	0.04779124	1.489351	0.2466255	0.1863382	0.7078793	2.116458728	2.669857	0.8698761	0.01074515	1.970264	1.941702	1.850835	0.0615656	4.674013	0.794272778	0.4859567	0.86331011	0.3590663	1.364543	2.496512	2.589259706	0.9942338	11.4304	1.477072	0.6809939	0.3105871	0.4277625	3.557133	2.500256	0.1344948	0.9178688	0.7311106	0.2977274	0.4140706
AC073611.1	0.5034664	0.1411295	0.1588478	0.293482164	0.459174323	0.5326815	0.2619125	0.6822026	0.2831175	0.3777643	0.6959958	0.74081562	0.5346188	2.066852455	0.294027927	1.957446	0.8272572	2.419047	0.3049447	1.042347	1.700370074	0.6745269	3.553259	1.071194	2.361607	1.184639	0.8000099	1.308388	1.652328	2.031929508	2.599935	0.77165947	1.611207	1.355805	1.080407	1.170694038	0.5606816	1.696377	2.420719	2.76292	1.781208	1.652869	1.092296	2.733612	0.9799797	1.141091	3.993309	1.089867	1.264362
AC011933.3	0.03980239	0.08181971	0.04604594	0.085073011	0.042032511	0.2470573	0.1301516	0.2497935	0.2813779	0	0	0.271255069	0.1212827	0	0.438331955	0.06423553	0.06255673	0	0.1767914	0.03857233	0.25348835	0.1380199	0.2087836	0	0.10809	0.1545285	0.4216409	0.2068737	0.06683272	0.220876746	0.2009746	0.04194083	0.09340956	0.2096072	0.6039948	0.086643679	0.1625273	0.3189642	0.4107541	0	0.06591408	0.1045363	0.5699316	0.1145645	0.07747395	0.1609167	0.09993311	0.3159246	0.04072292
AC008966.2	0.06537081	0.9406557	0.3781256	2.09583841	0.345167639	0.405763	0.5878371	0.7179495	0.2888316	0.6815294	0.248515	0.50119314	0.697175	0.515427623	0.779901889	2.742985	0.6678242	0.2512741	0.1451797	0.5384799	0.069387539	0.1700113	0.2057417	0.3557997	0.1775253	0.2960944	0.1038745	0.0679532	0.21953	0.045345557	0.2888179	0.34441479	0.1534144	0.3442555	0.3857744	0.106726651	0.2224436	0	0.168654	0.338242	0.1623844	0.08584436	0.1560078	0.2822384	0.381726	0.3083348	0.3282571	0.4150957	0.1672067
AL121899.1	0.05423622	0	0.1254878	0	0.372287954	0.1262436	0.04433736	0.04254724	0	0.09424079	0	0.462027864	0.1928085	0.116627729	0	0	0.2983475	0.05211866	0.180677	0.2102404	1.727063482	0	0.3413956	0.1771179	0.03682186	0.1403776	1.235269	0.05637876	0.1366031	2.407799252	0.2738556	0.17145044	1.5274	0.107107	0.09144731	0.383707722	0.1476439	0.5432907	0.4897452	0	0.4490849	0.3205013	0.1941525	0.2341648	1.161258	0.3654518	1.668114	0	0.5271604
AL138724.2	0.5171384	0.2797512	0.850157	0.378137022	0.531742169	0.5490667	0.4672538	0.3629812	0.1443096	1.217811	0.9053782	0.811521368	0.4285026	1.521734593	0.32472018	0.8565525	0.8983331	3.086306	0.8764826	0.8308649	1.820083629	0.3303344	0.985121	0.9481016	1.090238	1.056702	20.47129	1.598555	1.416755	9.005802689	2.113005	0.44454199	2.05999	1.290009	0.573647	0.74061233	0.9632134	1.744922	0.9128707	2.206345	9.893655	1.411816	0.6495544	1.468911	0.4768066	1.668919	2.938474	1.425842	1.434135
GAS8-AS1	0.06437604	0	0.03723715	0	0.033991509	0.3496398	0.05262652	0.05050173	0.05688727	0	0.06118332	0.054840699	0.3596297	0.092288029	0	0.103894	0.2529468	0	0.07148524	0.1871596	0	0.05580805	1.215665	0.03503854	0.1311178	0.3332441	0.06819584	0.3011361	0.1080947	0	0.1218955	0.23742159	0.03776995	0.2542626	0.108544	0.10510255	0.08762343	0.1289725	0.4152188	0.2220632	0	0	0.5377181	0.3705913	0.1879585	0.6072856	0.1212232	0.1021947	0.06586489
AL391684.1	0.2271843	0.172591	0.08570258	0.137229179	0.073017117	0.09196662	0.5167861	0.2324629	0.1658421	0.1887959	0.1595909	0.084145168	0.4163582	0.283205425	0.44418028	0.199263	0.5123058	0.3227254	0.08774705	1.052955	0.230659179	0.753539	0.3108773	0.2634318	0.5029537	0.5688381	0.3766922	0.3542384	0.3068331	0.178145421	0.2618435	0.36949342	0.678045	0.4096359	0.3747266	0.177391228	0.2151129	0.5837748	1.261445	0.3747965	0.2371852	0.2399662	1.249363	0.6539119	0.105745	0.9051698	0.2355995	0.1646433	0.3385517
AL355353.2	1.974198	0.1844662	1.661003	0.095900485	0.663349445	1.253254	0.5135073	1.196738	0.396487	0.2338885	0.5117151	8.944019396	1.321614	1.543727028	0.494119659	2.389562	6.628739	17.85017	2.192214	2.652373	8.953515772	9.72413	7.860893	1.269882	8.772975	3.541981	7.082035	4.011092	4.595661	6.784932041	2.208894	3.49862806	22.11259	4.194049	7.035624	1.709243487	1.40463	8.000203	4.746076	6.190854	13.96899	1.531932	8.137933	3.5515	3.493371	9.795437	1.689778	2.920292	3.30522
LINC02604	2.844257	0.59264	1.488404	0.652992839	0.954251599	3.058169	1.125636	1.978094	0.433474	0.4598244	0.7688366	1.532224576	3.505181	1.653192124	0.560748988	3.055528	4.42293	0.8021821	2.021156	4.778798	4.676974237	5.356664	3.336024	3.625435	8.483602	1.999126	3.459735	2.455646	3.3886	0.823810566	2.074927	2.84744252	3.519268	2.294349	3.497003	3.587516658	5.048597	7.517211	4.995657	2.835001	1.204268	0.8362902	4.775103	3.034411	2.805813	9.202695	2.333573	1.741855	2.94966
AL354836.1	9.218724	1.877168	8.627427	0.882960411	2.479732978	5.938082	1.457469	4.946351	0.9222253	1.700071	3.884827	2.556011417	4.19592	5.174092425	1.077485599	8.561719	7.654519	10.7392	5.070098	4.677617	2.861701076	8.896508	12.18046	7.289662	8.650055	9.369738	2.026848	5.853704	5.622192	3.076706038	5.763634	2.29104112	21.91545	19.00685	8.981577	12.684329265	2.012379	9.06027	23.1108	13.12488	6.337043	2.312693	12.24558	14.26858	6.813612	5.303398	7.560578	2.519603	6.918231
NCBP2-AS1	0.07903819	0	0.152394	0	0.278222314	0.286182	0.04307509	0.04133593	0.04656253	0.06866833	0.1502366	0.224437023	0.08027968	0.075538244	0.145070718	0.2551134	0.1656306	0	0	1.046806	0.167789441	0.5938294	0.8291905	0.2581131	0.6439239	0.8864768	0.251184	0.6298972	0.3539042	0.036550778	0.266059	0.41642322	0.1545745	0.1387435	0.3553753	0.229405328	0.2510209	0.05278234	0.271887	0.2726399	0	0.1037923	1.38325	0.9479092	0.1025634	1.100647	0.03307395	0.3345878	0.2156431
LINC01322	0	0	0.04604594	0	0	0.02470573	0.09110613	0	0.02813779	0.1314051	0.09078816	0.027125507	0	0.011411961	0.073055326	0	0	0.07649675	0.008839572	0.05400126	1.537829322	0.08281194	0.08351345	0.6759047	0.118899	0.08241521	0.1180595	0.01654989	0.6014945	2.319205832	0	0	0	0	0.1879095	0.051986207	0.09751639	0.04784464	0.04107541	0.02745943	2.570649	3.794667	0.0949886	0.2405855	0	0.2574667	0.01998662	0.03791095	0.06515666
AC024361.3	0.1333918	0	0.1028774	0.095036516	0	0.2069939	0.1453946	0.1395243	0	0.03863023	0	0.07575592	0.2709741	0.25496993	0.081611355	0.2870345	0.0698832	0.2563675	0.04937419	0.5601675	0.283176175	1.464752	0.3265301	0.2904095	0.2414983	1.32347	0.4239201	1.016849	0.6719398	0.123372597	0.1122561	0.98390928	0.1565241	0.2341557	0.8246735	0.338768979	0.3026034	0.3563204	0.8030057	0.306754	0	0.05838963	1.061134	0.7039009	0.3461899	1.198419	0.334911	0.07058496	0.2729536
AL354892.3	0.3724331	0.05601889	0.1576297	0.038830871	0.20144661	0.2537263	0.08910994	0.2137803	0.04816222	0.0552436	0.2589969	0.185718194	0.5535851	0.130222372	0.100036495	0.3225176	0.57107	0.226956	0.16139	0.6778317	0.482094408	0.4567358	0.2954224	0.2570926	0.5673729	0.4702218	0.2309454	1.000913	0.2592946	0.239441233	0.3325329	0.29672496	0.3624062	0.263102	0.07658011	0.257060633	0.1607325	0.7643401	1.124912	0.407343	0.09025781	0.4055751	0.455246	0.5621393	0.4243481	0.3182794	0.2394716	0.3316627	0.09293819
AC108463.2	0.07187616	0.4432563	0.08315092	0	0.075903369	0	0.2937888	0.1691563	0	0.06244596	0	0.244919625	0.07300515	0	0.131925152	0.05799907	0	0.4144193	0	0.1393098	0.30517044	0.8100294	0.1885134	0.0391207	0.1463937	0.2325429	0.07614099	0.07471554	0.4827529	0.249290502	0.2268282	0.22721345	0.126511	0.3311997	0.3029747	0.078231671	0.24458	0.359996	0.370875	0.4958694	0	0.3775485	0.3430656	0.827534	0.06995221	0.09686247	1.127886	0.1141009	0.1103077
AC130324.1	0.1425414	0.03662687	0.1030631	0	0.131711984	0	0.02913141	0	0	0.04643995	0	0.242856523	0.1085853	0.051086033	0	0	0.1120149	0.1369761	0.0791413	0.2072044	0.075649953	0.1235702	0.5233912	0.1551646	0.09677369	0.115292	0.1509992	0.3704308	0.2094253	0.098876233	0.1124587	0.20652454	0.7317644	0.09383137	0.120169	0.446042911	0.5577953	0.1070891	0.6435641	0.1843846	0.02950666	0.09359205	0.1700879	0.256426	0.2774518	0.1440698	0.447354	0.1414247	0.4010546
GATA3-AS1	2.474436	0.01374748	2.228174	0.01429411	0.028249492	2.781236	0.4045634	0.8603998	0.0118194	0	0.02542396	1.355907788	3.151818	2.502281107	0.012274879	3.086787	9.028852	10.23108	7.648985	14.54333	18.498924863	0.5449729	4.097365	0.1237585	3.568727	2.942603	6.90737	4.365763	0.1572108	0.083502184	0.2532607	0.91610601	17.07598	1.135798	6.156709	6.609339509	1.538357	6.926883	3.847619	1.199583	0.1328999	0.02634654	4.181558	3.994234	6.508652	20.35022	0.2602594	0.05308218	7.519724
AL032819.1	0.0781345	0	0.4067594	0	0.123768555	0	0	0	0	0.0339416	0	0.26624508	0.1190427	0	0	0	0	0.07508388	0.08676308	0.1135797	0.580548516	0.2032061	0.163942	0.04252699	0.3182808	0.2022326	1.324331	0.1624422	0.196795	0.108398614	0.09863135	0.0411662	0.5042637	0	0.9880653	0.5527821	0.05317517	1.095756	0.4031676	0	0.2587867	0.05130277	0.1864684	0.05622427	0	0.7370748	0.3433058	0.06201792	0.1199123
AL590652.1	1.271616	0	0.5037968	0.037231953	0.202349452	0.8109292	0.0854407	0.3826249	0	0.03026792	0.5297756	0.326463453	1.061581	0.324636713	0.031972448	0.8995998	1.451022	0.1004357	0.5029197	0.6077183	0.4807332	0.6946461	3.070151	0.3982027	2.483526	0.2479728	1.347068	1.75643	0.2632423	0.338331204	0.1539229	0.58736904	0.5518857	0.9861401	0.9104925	0.246475784	2.039049	0.4885782	2.876245	0.6609647	0.4327065	0.388875	1.080859	2.356525	1.288437	2.53529	0.02186772	0.2212216	0.5524902
AC021016.2	0.3104086	0	0.2872803	0.066346247	0.065560143	0.240842	0	0	0.05485984	0.1078731	0.05900279	0	0.2837559	0.133498407	0.056973965	0.3005738	0.3902911	0	0.06893754	2.045546	0.395378055	0.05381908	0.2605199	0.1013694	0.2528897	0.4418803	0.06576538	0.2581367	0.2606056	0.172256079	0.1175512	0.39250289	0.2185431	0.1226004	0.5233777	0	0.08450058	0.62188	0.1601683	0.5353726	0.1028094	0.08152515	0.2963166	0.1340189	0.4833595	0.08366318	0.3896763	0.1478289	0.09527625
AL161729.3	0.0880029	0	0.07635553	0	0	0.03414016	0.07194116	0.03451827	0	0	0.08363842	0	0.0670389	0.189238454	0	0.03550612	0.1728908	0.04228349	0.1710122	0.1705665	0.046705134	0.4195969	0.1154049	0.1915926	0.1194932	0.2847182	0.4894293	0.137219	0.1477668	0.030522344	0.08331638	0.18546199	0.1807121	0.02896503	0.1854764	0.550760266	0.0598912	0.04407678	0.2838048	0.7589085	0.3643393	0.1155646	0.3150291	0.4432778	0	0.2075419	0.02761896	0.1397016	0.5627386
AC127024.5	0.6730222	1.054093	0.7044431	0.822004156	0.744575907	1.342772	0.9431766	1.307361	0.792974	0.8074722	0.79194	0.982859274	0.6835937	0.918885136	0.941180302	0.4137769	1.158518	1.53987	0.640582	1.180213	1.428752517	0.8890633	2.656162	1.151266	1.87122	1.20278	5.092546	2.465289	4.843202	1.645101478	2.063253	1.99246192	0.8273418	0.843873	1.945334	3.732429656	1.91937	2.953526	7.358899	1.547713	0.9022525	1.304667	1.529687	2.306169	0.6238163	2.202678	1.890942	1.373657	2.196922
RNF139-AS1	0.287898	0.06575745	0.1998353	0.027348835	0.103595035	0.09596911	0.1150613	0.1706425	0.07537993	0.01852782	0.1702523	0.203470603	0.2079432	0.158975202	0.066542112	0.2581264	0.2714906	0.1844384	0.03315317	1.29167	0.176561956	0.4695818	0.4206104	0.2808937	0.3069425	0.4277745	0.370495	0.4211963	0.1682995	0.147929838	0.3176575	0.29662432	0.2652546	0.4632611	0.1546162	0.181049474	0.272853	0.2862547	0.6437296	0.4119508	0.1412648	0.1708294	0.6412654	0.6353108	0.2158514	0.6782466	0.1954331	0.4434866	0.6196593
MCM3AP-AS1	0.2881473	0.176098	0.2432533	0.099872694	0.127473745	0.3021213	0.2291901	0.2260459	0.1720456	0.1133306	0.2516521	0.301858204	0.4231899	0.262362549	0.164381688	0.2765042	0.4130965	0.2357367	0.1059354	0.2754688	0.239722316	0.5299747	0.7087607	0.6379272	0.61332	0.2670773	0.6022397	1.264908	0.4021036	0.194476093	0.435009	0.44723653	0.1667738	0.2486346	0.630283	0.250053316	0.6413044	0.362751	0.9694444	0.5574211	0.2482634	0.2658974	0.7527144	0.6388497	0.2880136	0.7949982	0.3641744	0.5068752	0.7669081
LINC00456	0.1069833	0	0.04950604	0	0.022595512	0	0.03498295	0	0	0	0.040671	0	0.08693099	0	0	0.06906248	0.1008863	0	0	0.08294165	0	3.004925	0.3142616	0	0.4648494	0.6922521	0.1133312	0.3558705	3.125685	0.029684303	0	0.02254623	0	0.02816975	0	0	0.1164936	0.04286658	0	0	0	0	2.399972	0.1847601	0.04164785	0.6632	0	0	0.06567453
C1orf220	0.1333918	0.03290479	0.1357982	0.045617528	0.101423313	0.2069939	0.2180919	0.1423148	0.08486965	0.06489879	0.2434104	0.081816394	0.3847832	0.206525643	0.03917345	0.8697144	0.4696151	0.08203759	0.08887354	0.9824476	0.181232752	1.04537	0.4925939	0.09873923	0.2970429	0.6007401	0.1300022	1.053826	0.3225311	0.044414135	0.1414427	0.42729774	0.2441776	0.3231349	0.1799288	0.203261388	0.7262482	0.3099988	0.5643983	0.6993992	0.1148686	0.05605405	0.649414	1.228627	0.3531137	0.5320978	0.05358575	0.07623176	0.2074447
AC139100.2	0.8722856	0.3218407	0.5951194	0.095610755	0.236194774	0.5900266	0.3291145	0.4561939	0.3557602	0.1554546	0.2125705	0.190534149	0.6815284	0.3847658	0.205261187	1.335556	0.7382072	0.5158331	0.2483626	1.538931	0.522293216	2.481856	0.6100771	1.290392	0.880721	0.6657332	1.018817	1.394991	0.5633332	0.062059025	0.3670368	1.55548541	0.5773896	0.4711412	0.3394049	1.631047626	0.3957614	0.5825193	0.98097	1.388734	0.5926293	0.1174849	0.3202637	1.287553	0.827169	2.109905	1.095037	0.5325859	0.6865072
LINC01176	2.624622	0.1488358	1.821798	0.348196137	0.745486147	4.016644	1.035803	2.101563	0.1919424	0.330246	1.273032	1.048543431	3.327714	3.29551751	0.166116022	5.84245	3.925932	3.791919	1.808978	14.01562	5.187524419	2.416529	9.171982	2.600905	3.957044	3.349755	1.572339	2.314355	2.340289	2.812533234	2.536261	3.54764076	6.286989	6.696411	1.342867	3.802365271	1.970992	5.512076	9.106387	1.436081	2.457999	2.186827	4.146984	5.210024	5.461061	7.927802	0.4544635	3.390667	0.870415
AC089999.4	0.5645455	0	0.2374917	0	0.0541979	0.07964065	0.1258659	0.1610454	0	0.0445888	0.048777	0.131161463	0.6516057	0.183936279	0	0.5383762	0.201656	0.3452297	0.2849498	0.1243406	1.470847478	1.868651	0.2422903	0.1396684	0.3135921	0.0332089	0.1902865	0.1867241	0.258528	0.142402339	0.06478559	0.05407969	0.8431144	0.2702734	0.2596026	0.223441585	0.2444952	0.3598713	0.2648189	0.6196219	0.3824616	0.202188	0.122481	0.4062374	1.148817	0.9337072	0.5476404	0.04073621	0.02625464
AC245052.4	0.1887311	0.05124062	0.1689016	0.068500346	0.15417986	0.3094455	0.08150909	0.1508493	0.03146722	0.09900042	0.0744559	0.103139553	0.2314815	0.142937688	0.09150364	0.3792955	0.2574485	0.1642528	0.1146721	0.3174842	0.294821948	0.1852215	0.5118061	0.1860632	0.3287932	0.1889425	0.3583644	0.7144157	0.1913364	0.088924404	0.2112699	0.69417223	0.1922107	0.2390973	0.4202882	0.178288436	0.4895364	0.4922543	0.3399242	0.2088185	0.1474269	0.1075532	0.3909199	0.5534805	0.1594197	0.4942828	0.2279859	0.2035047	0.2222425
AC244153.1	6.715122	0.09755426	22.05645	0.481807724	3.670974004	3.516409	1.144458	1.731141	0.2096806	0.3092276	9.967783	5.659841334	6.83265	3.180535353	0.326641601	2.661451	22.1523	4.195552	10.03886	21.28191	2.014907396	17.89614	2.924978	7.09025	3.447447	21.64885	17.43202	8.398673	29.72257	1.810552172	4.253319	0.25003189	40.08034	23.83576	42.9288	14.979359133	10.07669	5.942242	15.64124	6.097842	12.02425	1.339874	12.06173	17.09159	9.537491	15.41293	0.4766041	0.1130038	3.046779
AP003071.4	1.637478	6.708451	1.107254	4.387223114	0.426217517	5.636716	5.071655	3.401394	5.93063	2.184052	1.139801	6.581738053	2.307395	4.446931733	2.201218417	2.214625	1.051187	1.817334	2.407338	0.07822612	0.4406433	0.07997415	0.1330752	0.2259495	0.1096053	1.074479	0.1465892	0.09589658	0.1355393	0.047994246	3.813823	0.41313681	0.2976884	0.3036365	1.088821	0.414189176	0.5493525	0.5082561	0.1487544	1.19333	0.2673524	0	0.7155216	2.60554	0.04489145	0.01554024	0.3763836	0.01830591	0.1769734
AC004884.2	0.1355906	0.05574529	0.03137196	0.057961831	0.200462744	0.04208119	0.1330121	0.04254724	0.095854	0.235602	0	0.046202786	0.02754407	0.116627729	0	0.2188243	0	0.05211866	0.1505641	0.1576803	0.172706348	0.1410533	0.1137985	0.2951965	0.07364372	0.2456607	0.2872719	0.1409469	0.3642751	0.11286559	0.2053917	0.25717566	0.06364168	0.1785116	0.3200656	0.029515979	0.1107329	0.05432907	0.0699636	0.09354312	0.179634	0.07122252	0.06471751	0.2341648	0.05278445	0.4750874	0.03404315	0.9040304	0.1664717
AC068831.2	0.09562856	0.06552622	0.1198483	0.017032917	0.033662205	0.07419697	0.02605834	0.06251559	0.07042019	0.04846452	0.1363288	0.108618822	0.02428266	0.137090936	0.029253586	0.1414703	0.1502978	0.1991056	0.01769817	0.2548514	0.304513454	0.2072527	0.2926117	0.2775927	0.3137983	0.1959468	0.244815	0.281651	0.1873331	0.187947328	0.1307741	0.26031307	0.3085834	0.4091739	0.3090407	0.1561265	0.23863	0.6066844	0.431756	0.1924229	0.105576	0.177903	0.1711635	0.5046265	0.2016491	0.3007011	0.1000407	0.07590352	0.2201405
CYTOR	1.563764	0.6957516	0.8326641	2.151933622	1.610662466	1.229925	1.863247	1.532587	1.113055	3.993903	0.9365156	1.817550238	0.4482127	3.279749914	0.456088458	2.157243	0.3434104	10.79481	0.8943928	0.456707	3.137798496	3.483804	1.734934	1.98207	0.7969759	3.77021	2.278325	0.9530555	6.409676	14.330337559	4.753783	5.25032244	0.8847961	5.482537	2.513849	0.890654902	2.629971	9.982307	2.685946	14.14304	16.97814	7.325162	1.83018	4.087924	2.068124	0.9353282	105.1305	1.741096	1.58678
MYOSLID	0.1598707	0	0.01422682	0.052570033	0.402590461	0.03816666	0.1206389	0.1157681	0.130406	0.06410565	0.1870055	0.188571838	0.0874364	0	0.045143823	0.3572435	0.0966408	0.1418112	0	0.07150617	0.182747415	0.04264402	0.2064253	1.17804	0.06679314	0.1909788	0.03908233	0.05113422	0.1445452	2.115573616	0.9935225	0.05183385	0.05772152	1.262866	0.1866163	0.026770306	0.05021608	0.1478256	0.09518304	0.9756765	3.706517	2.632335	0.08804591	0.3185731	0.6702398	0.03314563	0.4322688	0.09761126	0.02516433
AC007637.1	0.2277921	1.204098	0.1317622	1.286752659	0.034365042	0.5807204	0.9310846	0.8679638	1.322785	1.342931	0.3402062	0.471268421	0.97506	0.069976637	1.612676248	0.341366	0.6648887	0.1250848	0.1264739	0.07884014	0.03454127	0.08463198	0.1024187	0.03542358	0.02209312	0.0631699	0.1378905	0.2875317	0.1092825	0.067719354	0.2259308	0.18859548	0.1336475	1.049648	0.2194736	0.106257523	0.420785	0.3585719	1.049454	0.2806294	0.05389019	0.06410027	0.155322	0.3278308	0.4750601	0.197344	0.2859624	0.1033178	0.01664717
AL008718.3	0.09225226	0	0.1067233	0	0.097421147	0.214732	0.07541495	0.5065905	0.08152069	0	0.2630311	0.235763751	0.3279546	0.066125379	0	0.6699706	0.2899826	0	0	0.2235032	0.391682933	0	0.1935639	0.4518989	0	0.238773	0.2443153	0.09589658	0.387255	0.127984657	0	0.24302165	0.05412516	0.789455	0.3110918	0.100409497	0.1255663	0	0.238007	0.1591107	0.2291592	0.4845794	0.1100802	0.3319159	0.0897829	0.4972877	0.2895258	0.1464473	0.09438582
AP005432.1	0.008497267	0	0.009830181	0	0.013460052	0.02637168	0	0.01333188	0.007508793	0	0.04845509	0.224398382	0.04315369	0	0	0	0.04006503	0.08165506	0.01415346	0.02882133	0.018038769	0.4567132	0.08914492	0.04162397	0.2019127	0.02749144	0.166527	0.2826541	0.06420544	0.029471359	0.005363168	0.02686139	0.01495625	0.04474827	0.02865437	0.16185089	0.06361184	0.4000553	0.07672909	0.04396661	0.05628703	0.01115854	0.2129271	0.4218998	0.0496189	1.133666	0.02133436	0	0.004346894
AC008875.1	0.0730283	0.07506025	0.1689676	0	0.057840052	0	0.2089487	0.229157	0.1935991	0.01586174	0.2082194	0.062211397	0.2225262	0.314075166	0.301589681	0	0.172166	0.1754426	0.1013662	0.1946214	0.155031099	0.253235	0.2106887	0.4570996	0.09916022	0.1181352	0.154723	0.2656962	0.1226228	0.481244402	0.3456962	0.38475931	0.3427705	0.1201817	0.3386144	0.258328503	0.1739503	0.32919	0.75364	1.574431	0.3930462	0.4075755	0.2614236	0.5780493	0.1066103	0.07381135	2.016899	0.1159299	0.1494345
AC097641.2	0.414837	0.1967905	0.1845807	0	0.168492393	0.0990359	0.1565185	0.2002655	0	0.0554477	0.5459029	0.326207604	0.5834118	0.36596977	0	0.3604942	0.4012259	0.3679757	0.07086898	0.7731091	0.406455457	2.323732	0.9708439	0.4168378	0.6499375	0.4542606	1.419767	1.127818	0.6429769	0.575517211	0.3222524	0.67249957	0.6365539	0.2100589	0.7532578	0.868304111	0.5646423	0.7032336	1.975869	0.3302233	0.2113796	0.335237	0.3807733	1.561435	0.248451	0.8600719	0.4005939	0.2532844	0.1958913
AL356299.3	0.1010682	0	0.02923053	0.054005392	0.640386105	0.156835	0.04131092	0.158572	0	0.06585598	0.2401393	0.17219605	0.1796475	0.144889056	0	1.46799	0.2382707	0.1456832	0.1122294	0.9794474	1.501896844	0.1314251	1.298876	0.3850652	3.945468	0.4250853	0.187364	3.151823	0.6363935	0.105161454	0.5741153	0.26624556	0.05929754	0.1995918	0.5112311	0.302513596	0.3439145	0.3543442	0.7822552	0	0.2929015	0.2654437	0.5426994	1.236358	0.2459071	0.5107594	0.1585969	0.4412162	0.4653253
AC004233.1	0.04870555	0	0	0	0	0	0	0	0	0.02115768	0	0.165965272	0.0247353	0.06982318	0	0.07860401	0.1148245	0	0.05408422	0.1652012	0.051698282	1.308919	0.07664557	0.07952826	0.033067	0.5672823	0.2321799	0.7341293	0.2862375	0.033785423	0.03074119	0.17962817	0	0.06412324	0.1231831	0.026506126	0.7292344	0.2927336	0.06282916	0.08400419	0.08065802	0.03197985	0.5811803	0.1051431	0	0.2297297	0	0.0386592	0.04983199
Z93930.3	0.2767568	0.04063676	0.1829542	0	0.08350384	0.15338	0.03232069	0.1860945	0.06987488	0.1373978	0.1503035	0.168402679	0.2208674	0.396752274	0.21770292	0.09571009	0.3106956	0.5319026	0.4390282	0.4023057	0.125898086	0.377021	0.2696068	0.236709	0.5099999	0.3325767	1.821894	0.3493375	0.232353	0.191976985	0.3244037	0.20830427	0.139179	0.4684678	0.2666501	0.129097925	0.6457694	0.3960437	0.1530045	0.2727613	0.2618963	0.2855557	0.2358862	0.3698491	0.1154352	0.452887	0.099266	0.2824341	0.9506001
AC010789.1	0	0	0.3531771	0	0	0	0	0	0	0	0.09671591	0.346759057	0.1033612	0	0	0	0	0	0.2825018	0.6903253	2.592375701	2.999443	1.761531	0.1107748	3.10898	1.053555	0.4312039	1.11072	4.613525	0	0	0.32169052	0	0	2.23056	1.606034381	2.908736	2.446489	0.2625438	0	0.0842613	3.34085	0.4857149	1.464536	0.09903887	0	0	1.696222	3.95642
AC010976.2	0.5561122	0.8573783	1.14596	0.705746526	0.311987792	0.5123829	2.10259	1.9359	4.207788	0.8002171	0.132133	0.325697107	0.405984	1.370238926	0.861229687	0.392651	0.273135	2.504999	0.09648829	1.077852	0	0.6026221	0.1276227	0.05675256	0.2359711	0.1349404	0	0.0722601	0.5544292	0.192878285	5.089471	0.09156097	0.2243145	0.09151862	0.08790534	0.056745508	0.1182711	0.3829817	0.7622091	0.2997332	0.3165733	0.0228213	0.1658956	0.7503169	0	0.1873584	0.3054294	0	0
AC112721.1	0	0	0	0	0	0	0	0	0	0	0	0.042902587	0	0.108297177	0	0	0	0	0	0	0	0.08731871	0	0	0	0.1955259	0.4534791	0.0523517	0.1268458	0.209607524	0.1907208	0.13266998	0	0.1989129	0.3821191	0	0.7883128	0.2522421	0.0649662	1.737229	0.04170074	0.0992028	0.3004742	0.3261582	0	0.06786962	23.42412	0	0
AC100778.2	0	0	0	0	0.129491462	0.3805603	0.1503615	0.2404844	0.05417835	0.05326653	0.1165397	0.15668771	0.4670516	0.087893361	0.168798641	0.3463133	0.1927214	0	0	0.5347418	0.065077754	0.4252042	0.2894441	0.1668502	0.4162471	0.6744226	0.2597937	0.7647901	0.1029473	0	0.07739396	0.09690677	0.07194277	0.1614366	0.1550628	0.133463555	0.5007053	0.06141547	0.553625	0.2114888	0	0.2415372	0.3657946	0.4411801	0.1193388	1.074111	0.346352	0.2433208	0.3136423
AC011472.1	1.092922	4.172374	0.3311423	5.617509946	0.43967927	1.655588	5.233055	6.532385	5.794703	4.20506	1.632272	0.753698178	2.405192	2.163659587	5.779202685	2.855715	4.253418	0.5501313	0.4045386	2.773954	1.933461227	2.43633	1.774477	1.387994	1.413338	0.707192	0.8545454	1.109046	1.092345	0.288808961	1.412474	1.20648077	0.2748113	0.616665	0.614256	0.283228898	1.097988	0.8862609	1.946931	1.256667	0.3878389	0.2392025	1.117827	1.423097	0.7091113	0.9819029	0.7186754	0.1652358	0.4792278
LINC01311	0.3586347	0.1895726	0.1896647	0.021901149	0.216416527	0.3180115	0.2345431	0.2411501	0.05432832	0.2492653	0.3116327	0.418990528	0.1040765	0.470062209	0.169265904	0.8599115	0.7891239	1.536076	0.250322	2.273979	0.543815837	0.8527624	0.7954873	0.4127031	0.6678389	0.6232472	0.9335043	0.5858319	0.6021883	0.426467904	0.776082	0.79899464	1.286531	0.7689464	0.1900459	0.624554022	0.4881444	0.5542693	1.004571	2.756965	2.019297	0.4171323	0.7580682	1.681125	0.139614	1.726096	1.852324	0.4391899	1.205624
AC012645.4	0.125597	0.02868702	0.04843286	0	0.206319808	0.06496606	0.0912656	0.1532663	0	0	0.4244197	0.023776363	0.1275698	0.180052987	0.02561412	0.04504358	0.4167304	0.4291316	0.03099266	0.5544817	0.414755679	0.5565025	0.33673	0.4557322	0.7011076	0.9571738	0.5174142	3.292976	0.8904311	0.096802721	0.2113927	0.45585456	0.3111304	0.1469818	0.588245	0.258216129	3.969895	2.739906	0.9361011	0.1925525	0.1617722	0.1649328	1.065735	1.064446	0.05432669	1.861841	0.3854159	0.1772275	0.1142237
AC096921.2	0.8346037	0.4289129	0.9655228	0.561588434	0.465165637	0.467681	0.7707203	0.8487242	0.7511732	0.9198068	0.2937821	0.631984669	0.4944994	1.861174027	0.808489107	0.6984106	0.4736811	1.618888	0.4290607	0.1273128	0.377321907	0.5627409	0.4215773	0.1177705	0.13641	0.2200176	0.352013	0.2168934	0.7526006	0.525331592	1.707131	0.34200604	0.4080574	0.3866136	0.2605962	0.302800666	0.1998509	0.3096417	0.4386236	1.172902	0.1407727	0.1623695	0.1844246	0.4003779	0.2707545	0.1041423	0.1940246	0.03680291	0.1265046
AC073352.1	0	0	0	0.062791984	0.062047992	0.04558795	0	0	0	0.02552355	0.2792096	0.200212074	0	0.042115569	0	0.04741194	0.09234565	0	0.03262223	0.3131705	0	0.7131028	0.277384	0.09593886	0.3191228	0.494246	1.026997	0.6413084	0.1973157	0.326056149	0.185423	0.43338861	0.5170886	0.1933876	0.09906792	0.383707722	0.2799082	0.235426	0.3789695	0.3040151	0.4865087	0	0.7011064	0.3382381	0.05718316	0.7522216	0.3319207	0.9793663	0.1803443
AL139123.1	0.6886739	0	0.1195053	0	0.072726019	0.05343332	0	0.1620753	0.1825684	0.02991597	0.5236154	0.117333588	0.06994912	0.444270278	0.126402703	0.2222848	0.3247131	0.5956072	0	1.001086	0	0.4776131	0.2889954	0.2248985	0.3740416	0.7575491	0.474199	0.5369093	0.1734542	0.191084069	0.2607997	0.50797177	0.6868861	0.6800046	0.2322336	0.487219572	0.2343417	1.379706	1.06605	0.8314461	0.8553501	0.1356541	0.5752333	0.3468907	0.06702398	1.020885	0.3890419	0.2186492	0.2466104
AC131235.4	0.0716443	0.2454591	0.1105103	0.204175226	0.126097533	0.1111758	0.3123639	0.03746902	0.08441336	0.02074817	0.1361822	0.203441301	0.266822	0.136943527	0.175332782	0.03854132	0.1501362	0.1835922	0.185631	0.1851472	0.30418602	0.3312478	0.4008646	0.155978	0.3242699	0.4017742	0.9866398	0.2482484	0.2004982	0.099394536	0.1808772	0.2264805	0.3362744	0.5344983	0.3623969	0.701813801	0.1625273	0.4784464	0.6777442	0.1647566	0.2372907	0.06272177	1.025877	0.4124322	0.1394531	0.09655001	0.2098595	0.1895548	0.39094
AL358472.3	0.6065308	0.220026	0.6603986	0.610065735	0.452128021	0.3875525	0.6416631	0.615756	0.4413903	0.4339618	0.2712706	0.486298243	0.3986257	0.920656481	0.589371641	0.3454788	0.8411242	2.674253	0.8319848	2.351146	2.196491821	1.113471	1.497205	0.5825685	1.501799	2.170102	3.590552	1.557684	1.677421	1.039451289	1.216018	1.7293772	1.883947	1.315222	1.082824	2.291151167	1.165497	3.002107	2.117116	4.430563	1.536195	0.3748192	2.894978	1.078287	0.7639119	0.6250547	2.060308	1.415951	1.0586
AC004477.1	0.06057888	0.05188703	0.06424139	0.010790031	0.058642017	0.04700238	0.0990448	0.1188073	0.1070637	0.06140271	0.05757449	0.025802988	0.1076782	0.036185214	0.157518541	0.05703012	0.1983558	0.1164274	0.03363438	0.1663358	0.021433723	0.6739588	0.370728	0.1648591	0.1165293	0.1763933	0.4064314	0.4565468	0.1186719	0.231118559	0.1848035	0.53726594	0.2547186	0.4851766	0.1532124	0.137365533	0.377919	0.3742093	0.4298003	0.2612063	0.3678424	0.04640513	0.3493819	0.2470187	0.05895734	0.510237	0.4499545	0.2885007	0.3253946
LINC02542	0.5944211	0.2962232	1.437843	0.346501752	0.266308171	0.8665039	0.2356029	0.8478392	0.2865125	0.09389684	0.7874934	0.797925494	0.4390967	0.826325903	0.363676878	0.9593132	0	0.5885224	0.9200898	0.2269292	1.032456198	4.622156	0.6802994	1.176476	1.198457	0.9324349	0.8205071	1.460498	0.2419637	0.249897048	1.159638	0.77820145	0	0.1185734	1.154105	0.215660544	1.029735	0.7939183	0.6041383	0.4349414	0.8352324	1.963298	6.448131	2.488642	0.4207345	1.28655	0.7009907	2.945248	1.050473
AC073283.1	0.2926864	0	0.03983509	0	0.018181505	0.1603	0.02814907	0	0.03042807	0.02991597	0.1309039	0.029333397	0.314771	0.024681682	0.063201352	0.1111424	0.05411885	0	0.09559072	0.05005432	0.511692762	1.701497	0.7224885	0.1686739	0.3740416	0.3342129	0.2735763	0.4474244	0.4625446	0.191084069	0.04346661	1.03408538	0	0.8160056	0.3483505	0.056217643	1.8513	0.3794191	0.1332563	0.5938901	0.17107	0.02260901	0.04108809	0.1486674	0.4691679	0.06960582	0.02161344	0.1093246	0
BX322562.1	1.108507	2.224446	0.5190633	1.071828948	1.365719445	1.883977	2.07129	1.283698	1.306075	3.301955	0.3010089	0.989283191	0.5897671	4.086336251	1.259520698	2.470492	1.825185	3.195682	1.055076	0.07673211	0.728383636	0.5491273	0.1384448	0.6607981	0.1433493	0.4440285	0.7548951	0.0548713	0.5761195	3.258817872	2.065632	0.33373241	0.4645502	0.2779817	0.5340132	0.315994594	0.5388606	0.3172585	0.4766504	1.456672	1.660894	0.1386364	0.6298709	1.861214	0.3596117	0.1067041	7.554302	0.08379605	0.4320549
AC005730.3	0.1618195	0.08316101	0	0.08646765	0	0	0.06614262	0.1904164	0	0.03514718	0.2306912	0.068925468	0	0	0.074252954	0.1305772	0	0.07775079	0	0.1960233	0	0	0.3819714	0.1321125	0.05493097	0.05235393	0.1714212	0.126159	0.1358567	0.168373257	0.2042693	0.12788516	0.09494086	0.319565	0	0.616448471	0.2202556	0.08104829	0.1043719	0	0.4689625	0.159375	0	0.1746639	0	0.2725911	0.2031427	0.1926622	0.0413905
AL353804.2	0	0	0	0.09120219	0.135182369	0.1324284	0	0	0	0	0.2433227	0.072699485	0.2600414	0	0	0.1377269	0.0670637	0	0	0.2894592	0.271751199	0.2219456	0.3133559	0.1393463	0.1738162	0	0.316413	0.2217781	0.286591	0	0.2154541	0.17985003	0.1001394	0.5055942	0.2158367	0.232215048	0.2323157	0.4274305	0.2201736	0	0	0	0.2036643	0.3070461	0.3322226	0.2875168	0.1071329	0	0.08731369
MAGI2-AS3	0.7527427	2.770088	1.398323	3.688765745	0.668485053	2.116787	4.066978	2.809677	2.692223	3.865246	0.5084137	2.680000077	1.935349	2.116233966	3.188718863	1.765706	0.8167407	0.6462445	0.6788791	0.1036824	0.508328637	0.3268311	0.3567695	0.03050237	0.1642968	0.8604148	0.4627931	0.1059193	0.5646028	0.3162955	2.294327	0.46034259	0.2615468	0.2833889	0.579835	0.245374899	0.7749303	0.6711008	0.6374903	0.966572	0.2615471	0.3562596	0.6048874	1.677224	0.2256042	0.1373156	0.7387056	0.06470136	0.08730993
AC010618.2	0.1931281	0	0.1489486	0	0.067983018	0.09989708	0.05262652	0.1010035	0	0.05592986	0.1223666	0.274203493	0.4250169	0.184576058	0.236318098	0.207788	0.7588404	1.299114	0.1072279	1.091765	0.341658211	0.5022724	0.7766751	0.1401542	0.4807654	0.5415217	0.3409792	0.7026509	0.3783313	0.312588612	0.487582	1.18710793	1.359718	0.0847542	0.217088	0.385376016	0.5257406	0.8383212	0.7473938	0.9992846	0.373131	0.4226902	0.4609012	1.29707	0.1879585	0.9109284	0.5657083	0.408779	0.1317298
EMSLR	0.4200422	0.1726918	0.09718632	0.134668766	3.393365092	0.2933148	0.1030136	0.09885445	0.2969435	0.0912331	0.3193683	0.787216837	0.21332	0.361297815	0.115645026	0.1694725	0.3630952	1.33202	0.04664285	0.04070611	1.337555548	0.2184826	0.9694668	6.790021	0.7129339	0.2174359	3.181505	0.3493084	0.1763246	0.320506257	11.63857	0.42047916	1.232211	2.571479	0.2124691	0.617197952	0.4859682	0.2103807	0.3251075	0.1448923	16.59015	5.185	0.05012165	0.06045106	0.08175975	0.08490923	5.905834	0.5334421	19.53244
AL445228.3	0.2021894	0.06394313	0.01799274	0.099728445	0.049273406	0.120674	0.4831468	0.1464126	0.05497509	0.4999612	0.02956337	0.079495971	0.094784	0.245261253	0.171280974	0.05020088	0.2933332	0.2092411	0.1036236	0.2713028	0.264139121	0.02696607	0.1468503	0.05079116	0.2111842	0.2616596	0.5272283	0.2101767	0.1305765	0.107886226	0.1963303	0.73748902	0.09125093	0.3480976	0.05244772	0.033856564	0.4233905	0.4362305	0.1605047	0.3755481	0.2833198	0.3063616	0.4454087	0.335751	0.1816406	0.2934363	0.1757227	0.2222092	0.07956368
AC008115.3	0.4854586	0.1108814	0.3432058	0	0.370253593	0.5859173	0.5732361	0.2115737	0.1906604	0.09372581	0.4613824	0.459503122	0.5752646	0.579952094	0.099003939	0.5223086	0.7205989	0.6220063	0.1796897	0.02613644	0.687050391	0.888456	1.782533	0.3523001	0.6591716	1.256494	2.171336	2.663357	0.09057112	0.299330235	1.327751	0.82414883	0.1265878	1.455796	0.8185284	0.205482824	1.578499	0.270161	1.809114	0.5581917	0.1786524	1.416667	1.287277	1.125612	0.6824482	0.5815277	0.2031427	0.5565798	0.7726227
AL358072.1	0.4892579	0	0.08936916	0	0.027193207	0.07991766	0.1263036	0	0	0.1789755	0.4405199	0.219362795	0.1307744	0.184576058	0.189054478	0.0415576	0.5666008	0.5938808	0.1143764	0.3992739	0.218661255	0.9375752	0.5673105	0.1121233	0.2097885	0.4665418	0.49101	0.9904032	0.648568	0.285795303	0.3250546	0.51554402	0.5438873	0.3051151	0.2605056	0.112109386	0.4205925	0.567479	0.9300901	0.4441265	0.1705742	0	1.351977	0.296473	0.1002446	0.2082122	0.3232619	0.2452674	0.2371136
RUSC1-AS1	0.8169678	0.2337307	0.5407648	0.171017076	0.511419459	1.058636	0.5645826	0.7267882	0.253048	0.3768425	0.7124133	0.437664961	1.240423	0.77274163	0.355552542	1.060215	1.509048	1.367804	0.3740979	1.722195	1.644934638	0.8615645	3.317878	1.819891	2.596004	2.327069	1.708581	3.19122	0.7636722	0.712760967	0.9834382	3.09732338	1.719629	1.358333	1.114768	0.811286463	3.014984	3.459075	3.096427	1.641474	0.5718553	0.8184513	2.060248	2.71514	0.844281	2.826202	1.094319	1.377129	1.296879
AC024060.2	3.147128	1.54033	1.872411	1.921892307	1.455992564	2.465072	1.666151	2.304269	1.483215	1.093689	1.766142	1.583053366	2.73991	4.124938618	1.485359702	4.450196	4.051245	8.871145	1.431152	8.597724	9.798812808	2.390482	9.527634	0.9788094	6.308166	3.801277	18.00287	5.670516	3.925543	2.536505627	4.27539	4.48478255	8.722259	2.328167	3.436494	4.926061479	3.834855	9.24738	7.655491	5.376268	3.275956	3.581743	7.224518	9.187888	2.158606	9.411346	5.079596	2.854833	2.269272
AC087294.1	0.07798019	0.04007496	0.05638278	0.104171034	0.092643085	0.07562978	0.06374773	0.09176088	0.03445443	0.1016237	0.185282	0.132859625	0.06930443	0.013973829	0.089455501	0.1730427	0.1838402	0.2060729	0.1190636	0.07557027	0	0.2704063	0.224975	0.127329	0.2779456	0.06307287	0.2581475	0.1317236	0.08183599	0.027046132	0.1845685	0.12325469	0.09150324	0.1154978	0.2300932	0.212188602	0.2388157	0.136699	0.2514821	0.03362379	0.09685334	0.2560072	0.1628376	0.3927926	0.07589285	0.3940817	0.1468405	0.1547386	0.1097025
LINC02384	0.03845841	0.5082233	0.3177939	0.657603324	0.081226463	0.1364086	0.5748886	0.9137159	0.2621669	2.59664	0.07310215	0.18721129	0.1116071	0.811244306	2.329421248	0.04433324	0.04317459	1.784489	0.01220156	0.02129708	0.209939145	0.05715407	0.259372	0	0.01492003	0.1066505	0.4248639	0.5368429	0.1014766	0.121953469	0.3398298	0.0810493	0.006446819	0.05063238	0.4539112	0.09567777	0.0448684	0	0.07087222	0.03790319	0.1273768	0.1370802	0.0786696	0.1818579	0.08555194	0.007403959	0	1.65711	0.02248449
AC138207.4	0.4724527	0.1649202	0.4537507	0.190530765	0.301237212	0.4703162	0.3789363	0.3496507	0.2835801	0.07744652	0.5252704	0.303753418	0.5523075	0.677297454	0.212700515	0.4172023	0.3922883	0.4283081	0.2573641	0.9416199	0.359553614	1.313723	1.028709	2.503536	0.6415117	0.6921687	1.841411	0.6486442	1.39202	0.742018207	1.249043	1.08960315	0.3138021	0.8449907	0.435875	0.882920477	0.6915973	0.6964981	2.046846	0.6457348	0.5904886	1.311078	0.3616544	1.154612	0.2776189	0.4805218	0.2238117	0.8349083	0.7113884
AL118511.1	0.1864797	0.1533347	0.1725853	0.119573652	0	0.1157498	0.1524446	0.05851586	0	0.01620134	0.03544626	0.063543379	0.09470441	0	0	0.06019048	0.4689391	0.03583979	0.1656585	0.1445734	0.712576822	0.6143102	0.2543269	0.02029941	0.2025666	0.3378608	0.4345982	0.5233852	0.1878723	0.077612862	0.1176993	0.23579834	0.2407002	0.1718568	0.2515377	0.020296882	1.649837	0.3362381	0.9141088	0.1929769	0.2470533	0.0489767	0.6675521	0.2683753	0.2177857	1.281659	0.1170501	0.3848392	0.3243472
MIR200CHG	23.64808	0.1739253	11.45202	0	2.41242594	11.35687	1.590825	5.509017	0	0	5.628866	5.694031396	8.593749	9.278902101	0	9.899613	23.00515	24.79806	20.7634	12.75003	14.45897547	26.47853	13.40319	5.203724	23.83847	4.653516	8.425109	11.30169	2.912379	24.767225059	4.539156	17.78626859	170.3166	12.03025	15.40704	3.867773834	2.303244	33.30807	17.6812	25.97505	10.57864	13.38841	21.80721	12.96805	16.05703	43.78405	0.9559316	5.103898	8.829659
AC008870.2	0.3904054	0.1783414	0.2509144	0.03090543	0.076348115	0.3141295	0.3309715	0.2722359	0.1277741	0.100499	0.274847	0.270990171	0.4993438	0.725506477	0.159237781	1.0501	0.4999651	0.6947458	0.1766188	1.583424	0.521829533	0.6267505	2.41194	0.5508989	1.315447	0.5426607	0.6892841	4.358893	0.971163	0.260781236	0.5475774	2.04166666	1.391292	0.7043538	0.7070199	0.692472529	3.680355	1.535327	2.312898	1.147182	0.7901965	0.3797607	1.173258	2.101767	0.337738	1.55888	0.6897727	0.3672624	0.4881978
AC018653.3	0.8288619	0.1807112	0.4503832	0.295266124	0.145883829	1.344671	0.472255	0.2955572	0.1775616	0.2618599	0.6206553	0.278157233	1.352112	0.37807564	0.230505354	1.580881	1.144804	0.5310003	0.1673446	2.129821	0.69316916	0.4137085	1.620543	2.310344	1.091351	1.852769	1.383583	1.566555	0.5693536	1.324136421	1.12556	1.08512568	0.4568274	1.074703	1.376364	0.232372615	0.4102471	1.207681	2.559635	0.8664045	0.04159464	1.038979	1.828228	2.09656	2.297803	3.097134	0.3153106	0.4385966	1.965891
N4BP2L2-IT2	0.2240655	0.1307107	0.3082536	0.090605366	0.198249045	0.1174659	0.1732693	0.3372978	0.06956766	0.06313555	0.3741066	0.123812129	0.338302	0.32555593	0.194515408	0.2834245	0.4045079	0.6110354	0.04707208	0.5105745	0.179981912	0.4147371	0.5559024	0.3032374	0.4358082	0.4271181	1.988697	0.9285201	0.4118208	0.277247744	0.4815994	0.58387815	0.1563321	0.4464761	0.3420578	0.38559095	0.3997707	0.6854796	0.9764859	0.3446748	0.140401	0.4970283	1.047788	0.84103	0.4125607	0.1917837	0.2850853	0.1778481	0.2261496
TRAPPC12-AS1	0.5381213	0.5028127	0.5282098	0.278829603	0.241085151	0.8856514	0.6931863	0.7163681	0.749308	0.1841743	1.332826	0.639002854	1.076585	0.444161549	0.389092022	0.5000185	0.9226429	0	0.2897199	4.677617	1.453928773	0.848184	0.6671879	1.402313	0.9520965	1.245078	1.191925	2.11886	0.2738081	0.45245677	0.555779	1.30589343	0.5931713	0.7299316	0.8523333	0.550206447	1.753434	1.894816	2.061461	0.6187445	0.2160356	0.3426211	0.1167481	1.501956	1.682243	1.010869	0.2865923	1.527294	1.785171
AL928654.2	2.096199	0.2051928	0.3849234	0.142234427	0.87843225	3.304461	1.468812	1.096285	0.2940241	0.4047059	1.960616	0.566892615	2.974016	2.575769255	0.244283876	5.96048	4.235864	1.023165	0.1108423	4.095081	1.765873897	1.269163	5.89924	2.064518	3.569155	5.942229	2.925525	6.744546	1.620205	0.923215163	2.184075	1.78809324	1.444595	2.102666	1.122028	0.90537777	5.344045	2.133118	7.897554	1.721614	1.432631	1.747753	2.30278	8.571485	5.375474	12.91384	2.673267	0.9507556	3.09787
LINC00460	0	0	0	0	0	0	0	0	0	0	0	0.021898196	0	0.018425561	0	0	0	0	0.04281668	0	0.081855613	0	0.02696789	0.1958752	0	0	0.05446196	0.04008177	0.0863256	0.463611087	0.7463277	0	0	0	0	0	0	0.180248	0.0994795	1.995099	2.19233	0.6751301	0.0306734	0.1479792	4.378085	0.03464179	0.01613503	10.5894	0.02630022
AL356417.2	0.05403828	0.0370279	0.02083831	0	0	0.05590348	0.02945036	0.02826131	0	0	0	0.061378884	0.05488708	0.025822684	0	0.1453505	0.1698621	0.3461897	0	0.01745609	0.191195592	0.03123078	0	0.01960794	0	0.5128392	0.2098972	0	0.03024547	0.199917639	1.02321	0.11388314	0.02113647	0.07114404	0.8503933	0	0.147105	0.8660927	0.1394165	0.4970759	0.3579568	0.07096258	0.5588381	1.062858	0	0	0.0678378	0	0
AC011477.2	1.249183	0.6797329	2.210205	0.078528933	0.193996204	0.3990926	0.9010496	0.4035126	0.5844002	0.0957608	0.3491852	1.126751823	1.940524	1.158752918	0.606921169	0.2964717	4.157617	0.6355114	1.101547	4.165811	2.339892459	5.032418	2.351225	0	2.594159	1.331323	4.553722	2.635252	1.233835	0.458744011	1.530499	1.93573077	0.9915784	1.015789	3.716891	2.759267934	6.851152	1.913785	3.033261	1.52083	0.06084377	0.1929901	6.137725	7.931389	1.215745	4.753231	1.014705	1.341465	2.819279
AL512343.2	0.1510866	0	0.2796586	0.129172082	0.095731188	0.1406714	0.1482135	0.09481957	0.1068087	0.1050112	0	0.154449315	0.1534598	0.086637741	0.277312053	0	0.1424761	0.2903754	0.1342172	0.2635513	0.064148072	0.4191298	0	0	0.2872105	0.1955259	0.9603088	0.4083433	0.1522149	0.041921505	0.1144325	0.25472637	0.1772875	0.07956517	0.1018984	0.032889233	0.2879055	0.1210762	0.701635	0.1042338	0.1501227	0	1.081707	0.9132428	0.1176339	0.9366008	0.07586759	0.3357827	0.3091617
FENDRR	3.04628	31.35519	4.227444	24.581855839	1.495726436	13.47809	19.34162	21.81541	38.54169	19.15287	3.810564	19.969762218	23.50476	9.155868858	20.353439565	10.22641	3.626799	3.65185	6.30564	0.2660724	2.419312209	0.3438006	0.6103672	0.002371998	0.5148232	1.452272	0.3947229	0.7814618	0.3439303	0.051391631	7.390987	1.74733103	0.4270033	0.7458869	1.491661	1.32815388	2.070208	0.9167581	1.973252	2.923914	0.4294164	0.008584436	0.4628231	4.051689	0.3986916	0.3494461	1.039481	2.224221	1.707737
AC006213.3	0.1431962	0.1766166	0.3644487	0.183639226	0	0.1777666	0.2341219	0.2246692	0.2024614	0.07464527	0.1633133	0.24397216	0.5817818	0.205282849	0.210263685	0	0.6301653	0.05504215	0.1590097	0.3608042	0.303989897	0.2979308	0.6009092	0	0.6610841	0.3335664	1.668622	0.6549532	0.09617707	0.715179251	0.6868901	0.21124551	0.3360576	0	0.5311727	0.374059365	3.625271	0.9180247	0.3694403	0.9879022	0.8062682	0.2632616	0.6151293	0.4121663	0.2229811	0.4631412	0.3235745	0.1818553	0.05860319
NDUFB2-AS1	0.4043034	0.1846901	0.4677239	0.249643859	0.351053083	0.5576779	0.2056522	0.4087943	0.2381809	0.0702517	0.529414	0.53576168	0.5475386	0.476560149	0.181397083	0.5219917	0.6636783	0.8288385	0.7881594	1.33215	0.934584474	5.171726	0.7729048	0.5965907	1.036955	0.6743745	0.9803152	1.260825	0.9202476	0.623226255	0.5670704	1.04139496	1.22294	0.5322852	1.060412	0.713864002	1.296274	0.8459907	1.112625	1.053722	1.309322	0.2477662	1.029197	0.6982318	0.7170102	1.719309	0.5977795	0.484929	1.0755
LINC02163	0	0	0.9847734	0	0	0.2401707	0	0	0	0	1.029671	0.087897984	0	0	0	0	0	0.4461866	0.2291513	3.549729	1.040450439	1.69952	0.6765462	0.3931153	1.085796	0	3.03317	0	0.3031923	0	0	0	0	0	0.3044526	0.926513767	0.4915461	0.5684676	0	0	0	0.7113566	3.693633	1.076587	0.0502096	1.772887	0	1.515117	1.662687
AC234772.2	3.000557	0.0576457	0.3892975	1.378569469	2.398718974	2.393368	0.09169773	1.011948	0	0.8039917	0.2132146	0.191111526	0.3702799	0.281408573	0.102941596	1.312449	0.04407406	0.5389544	1.338994	0	0.357188129	0	0.1765171	0.15263	0.2284629	0	0.1188261	0.08745114	0	0	0.3539894	0.14774612	0.03290564	0.2584361	0.1418473	0.06104441	0.07633859	0.1685436	0.1446975	0.3869284	0.04643946	0.8838067	0	0.04035795	1.25543	0.03779104	0.4928519	0	0
LINC00702	0.2073127	20.384	0.1060312	6.548653298	0.357198906	0.2438166	2.847184	1.503068	1.292016	2.654298	0.0954045	0.371801347	2.688634	0.506802057	8.179009411	0.2676591	0.06516595	0.1006578	0.06058071	0.06978834	0.060224498	0.177829	0.01602572	0.1211502	0.03555738	0.8613513	0.01618206	0.01361067	0.1538975	0.442013921	0.7988631	0.08048189	0.0307281	0.03160326	0.3385101	0.052254375	0.4306914	0.1573902	0.09571145	1.94964	0.7444551	0.0716424	0.135406	1.152602	0.1529154	0.0529353	0.1177988	0.01385691	0.02232708
ETV7-AS1	0.410152	0	0.284694	0	0.04331328	0.4455244	0	0	0.07248793	0.07126796	0	0.279520458	0.3332756	0.176395401	0	0	0.6446289	0.1576553	0.5465353	0.2782336	0	0.2133382	1.118756	0.08929489	0.05569179	0.6369486	1.260017	0.9379801	0.2754767	0.398312359	0.3624224	0.34575047	0.8181746	0.8099778	0.622399	0.178567582	1.060705	0.4930251	0.9523578	1.414807	0	0.3770256	0.391532	0.8263878	0.7983466	0	0.1544672	4.362385	0.08392756
AC108860.2	0.6918286	0	1.169141	0	0.143253267	0.5262558	0.03326825	0.1915503	0	0	0.2707425	1.560058353	0.6338037	0.291702886	0	0.2517633	1.119316	1.121065	0.7757605	5.849989	0.806332158	6.09159	2.056428	0.4946806	1.630114	2.606952	3.247659	2.122222	2.448594	0.207015035	0.7106382	1.60093713	1.400758	1.544833	0.4345737	3.012008941	1.033981	2.812817	3.132305	2.152477	0.718865	0.05344136	9.841568	2.088926	0.5676928	3.528225	0.03405874	1.970397	3.997151
AC016876.4	0.06951403	0	0.08041826	0.074289108	0.073408892	0.05393504	0.1704803	0.1090648	0.1842827	0.1207875	0.0660665	0.236870623	0.1059089	0.19930748	0.063794792	0.056093	0.273135	0.5343998	0.2315719	0.3368288	0.59028273	0.3013111	0.1093909	0.2270103	0.7551074	0.2249007	0.2945548	0.2890404	0.4085268	0.192878285	0.4826222	0.14649756	0.8156891	0.2287966	0.1172071	0.529624743	0.2838505	0.2785321	0.08967166	0.4795732	0.8058228	0.1825704	0.2488434	0.3001268	0.06765331	1.030471	0.3054294	0.6069312	0.5689737
PHC2-AS1	0	0	0.06991465	0	0.031910396	0	0.04940449	0	0.05340437	0.07875837	0	0.051483105	0.06138392	0.086637741	0.110924821	0.1462997	0.1424761	0.1742252	0	0.08785044	0	0.1047825	0.1268041	0.1315733	0.2872105	0	1.408453	0.1884661	0.2536916	0	0.07628833	0.19104478	0.2482025	0.5171736	0.2547461	0.131556933	0.904846	0.06053811	0.5457161	0	0.05004089	0	1.009593	0.6088286	0.05881696	1.099488	0.189669	0.2878138	0.09274852
AC005993.1	0.3356635	0	1.466975	0	0.078771255	0.1157498	0	0.05851586	0	0	1.630528	0.635433788	0.6061082	0.481199546	0	0	0.05861739	0.6451161	0.6212193	0.9035834	1.029277632	3.879854	2.856286	1.542755	0.6583414	0.6757217	1.935937	0.3101542	0.06262411	0	0.6591158	0	0.08752734	2.79881	0.1257689	0.162375056	0.3553494	0.07471958	0	1.672466	0	2.546788	2.04716	3.596229	0.4355714	2.66384	0.6086606	0.118412	0.8013285
AL157838.1	0.1183572	0.01216504	0.171154	0.27827239	0.062494381	0.2112132	0.1064309	0.2599769	0.06275334	0.2467888	0.2699696	0.221817694	0.2825083	0.186641657	0.173791087	0.3629231	0.409244	0.1137362	0.04599969	0.7684865	1.507556612	0.8208378	0.6270518	0.3027711	1.060681	0.7964827	0.4701752	0.7997131	3.388435	0.049260281	0.2689301	1.82085575	0.1458264	0.7012038	1.067653	0.244763199	1.022974	0.2015517	0.4427673	0.1428944	0.05880105	0.2409097	0.9744874	1.481921	0.2764538	1.371715	0.02971632	0.2254656	0.308791
AL137802.2	0.04001754	0	0	0	0.028173142	0.08279758	0.2180919	0.04185729	0.09429961	0.02317814	0	0.022726776	0.02709741	0	0.024483407	0	0.06289488	0.0512735	0.1036858	0.1551233	0.254858557	0.5319362	0.1119532	0.1016433	0.5433712	0.1898891	0.3250054	0.09706289	0	0.037011779	0.1347073	0.16867016	0.3443531	0.2458635	0.1124555	0.377485434	0.07262482	0.1603442	0.5506325	0.3681048	0.2429914	0.08758445	0.7003484	0.07678919	0	0.1617865	0.1172188	0.1058774	0.2183629
SBNO1-AS1	0.1845867	0.2168259	0.09914433	0.112723633	0.090502771	0.1943679	0.1724538	0.3309819	0.23302	0.09163931	0.2004939	0.157245814	0.2611413	0.396928922	0.036299975	0.1276703	0.5180566	0.4941295	0.4099421	0.4599827	0.671755413	0.6972279	0.4841252	0.3014001	0.7429622	0.2900678	0.6983545	0.2741122	1.405808	1.124937265	0.490983	0.28480926	1.322789	0.5207515	0.4334994	0.121980104	0.1704873	0.6867814	0.8674116	0.6822067	0.7314526	0.4415099	1.25862	0.7779777	0.1154866	0.9239455	0.4799993	0.3872116	0.3237526
AL357054.4	0.3841058	0.5840776	0.8521935	1.000922971	0.338948734	0.5797155	0.7742494	1.221804	1.125212	0.2239977	0.2000308	1.846732268	1.106285	0.46767139	0.328359546	0.220784	0.5871529	0.1820264	0.5667504	0.224361	0.201061122	0.1185971	0.05520079	0.05154924	0.1071681	0.08852167	1.053473	0.574306	0.1060204	0.890571272	0.4715834	0.57661939	0.160529	1.226135	0.1951786	0.12599358	0.2864732	0.4743658	0.6651764	0.5989552	0.1655582	0.373121	0.1255713	0.4770672	0.4096704	0.03545428	0.1585293	0.5679907	0.1292019
AC091057.1	0.2257087	0.08285314	0.3562343	0.06547213	0.197494219	0.2551813	0.2556833	0.2327127	0.7493708	0.08123958	0.3953199	0.552109211	0.3406059	0.242678125	0.053264205	0.08065812	0.1900406	0.2076007	0.1736537	0.209359	0.941196943	0.9587755	0.8490655	1.133716	1.628694	2.082231	1.721529	1.486517	1.090951	0.832039623	0.6939796	1.27071957	0.4937566	2.544933	0.5110455	0.319366488	1.123534	0.8462416	1.247826	0.8953617	0.04004797	0.9061329	0.5848253	1.125312	0.7249011	1.0885	0.8338495	1.58166	1.867224
AC109322.1	0.5622717	0.5056769	0.9350531	0.275410411	0.148443931	0.2726621	0.2872808	0.441091	0.3105397	0.3561989	0.6234503	0.459030531	0.3926337	0.822852915	0.602012875	0.4159048	0.8100701	1.891116	0.5723343	2.940163	1.467184151	0.9748748	1.16747	0.6503197	1.781432	2.410352	1.489086	1.558623	2.734008	1.283846086	1.035083	0.99981107	1.539484	1.048699	1.185053	0.535490839	1.020425	3.707959	1.843519	1.495062	3.394784	0.6153085	0.9225317	1.584688	0.5244202	1.768047	1.617588	1.469049	0.8509285
Z98200.2	0.2835285	0.06475943	0.1457795	0.067334383	0.133073141	0.09777161	0	0.09885445	0.0556769	0.05473986	0.2994078	0.107347751	0.127992	0.270973361	0	0.3558922	0.09902598	0	0	0.2442367	0.869411106	0.2731032	0.4957501	0.3086373	0.3422083	0.1223077	0.2002346	0.2619813	0.05289739	0.087410797	0.5567425	0.03319572	0.03696634	0	0.2124691	0.137155101	0.04287955	1.19917	0.8940455	0.3260077	0	0.5378058	0.2255474	0.453383	0.3065991	0.1698185	0.118644	0.250051	0.06446351
KCTD21-AS1	0.1482457	0.2973082	0.1129391	0.193206105	0.110731802	0.4769201	0.4847552	0.2666294	0.1341956	0.1099476	0.2405498	0.240254489	0.3562366	0.326557641	0.371645555	0.1283769	0.1363874	0.6810172	0.2690079	0.1156322	0.882721335	0.702132	0.5424397	0.1574381	0.6136976	0.7767558	0.8120218	0.2330322	0.3885601	0.22573118	0.5431469	0.24384063	0.5473184	0.3713041	0.4450436	0.558835861	0.4773818	0.2607796	1.119418	1.035211	1.131694	0.4320833	0.6471751	0.6244395	0.09149305	1.2133	0.9895208	0.09757789	1.083916
AC011462.4	0.9233445	0.06778826	0.2288965	0.070483653	0.174121315	1.125789	0.1617474	0.7243455	0.1748428	0.1719002	0.4387757	0.280921173	1.138815	0.66184288	0.181580721	0.9579535	1.554862	2.218235	0.3661827	1.821576	0.910073986	0.4574023	0.7957028	1.076908	1.029864	0.7254925	3.772794	1.268334	0.4983429	0.914990529	0.9157998	1.80691198	1.354335	0.3907376	1.167634	1.399806789	1.122126	2.972974	1.531408	1.93378	1.529089	0.1299137	1.33788	3.464492	1.347943	1.199887	1.945691	1.465778	0.5735673
AC020663.2	0.3084685	0.08454703	0.7612929	0	0.021716797	0.3191157	0.0336225	0.03226499	0.1090339	0	0.6254295	0.245259791	0.1879883	0.383251675	0.037745252	0.2323185	0.3878517	0.7114197	0.5937246	1.175813	0.261937961	0.8200683	0.4962091	0.2686288	0.3071557	0.8250106	0.8931761	0.2992772	0.03453024	0	0.2595922	0.45505804	1.423717	0.8663763	1.074887	0.290978356	0.2519174	0.6179932	1.220282	0.5674949	0	0.3240625	0.04907744	0.3847458	0.9206488	2.300215	0.02581605	0.4243921	0.1683214
AC245060.5	0.2068322	0.1016721	0.2236717	0.124935645	0.071224237	0.3418889	0.1543797	0.2398564	0.1668785	0.03906428	0.2649481	0.168535642	0.6119751	0.199821939	0.099034004	0.04353893	0.3321415	0.0950576	0.08987212	0.5882485	0.238631608	0.7717882	0.4103901	0.2496217	0.4578971	0.6982643	0.4715516	0.6029428	0.2189467	0.068617343	0.2270348	0.42641333	0.1371784	0.3374211	0.4852012	0.386620778	0.263163	0.3873483	0.5220181	0.2636706	0.2308294	0.4133199	0.4077616	1.080657	0.2713118	0.7028927	0.1072468	0.1142049	0.3312246
LINC01614	0.02284952	0.6106174	0.02643378	0.488382099	0.04825955	0.07091459	0.336225	0.2151	1.696083	0.3176264	0.04343261	0	0.09283371	0.065513107	0.209695843	0.07375191	0	0	0	0.06643012	0.388056239	0.3565514	0	0.1492382	0.03102583	5.559211	1.597551	0.02375216	0.4987701	4.152687339	4.095789	1.2279344	0	1.804951	4.314958	0.024869945	5.567062	6.363041	0.648459	3.862118	0.4540748	0.5100983	5.016805	14.206	0	0.923781	0.229476	0.1813641	0.1402678
AC012073.1	0.2138121	0.05494031	0.6647571	0.114249675	0.254015968	0.4147352	0.196637	0.1886978	0.6140539	0.1044899	0.6350255	0.72856957	0.5700727	0.306516197	0.049055201	0.2156644	0.4830644	0.6934416	0.4303308	0.5957127	3.460985339	2.131585	1.135572	2.269283	1.596766	3.631699	4.261009	0.9862721	2.356034	1.668536429	1.450718	1.57709646	0.611546	1.548218	1.19418	1.265404346	1.145906	3.052039	1.654879	1.705558	1.5491	1.070459	2.455644	2.346298	0.7283111	3.367632	2.365384	5.60042	2.59774
HHIP-AS1	0.3994043	0.5864534	1.342164	0.38618885	0.180764093	5.681366	1.896853	1.342821	0.2521016	0.388312	0.036152	3.256628771	4.993702	2.426635775	0.31418013	3.284305	0.9714976	0.7127905	3.262977	0.1935305	1.332401191	0.01648793	0.2294608	0	0.03873745	0.04922681	0.3022166	0.1482794	0.03193548	0.672844191	0.5281877	0.49100675	0.2454926	0.02503978	0.9941151	0.42437039	0.3235933	1.505093	0.4661544	0.1312127	0.06299303	0.03746387	0.5446745	0.5884952	0.03702031	0.06407729	3.62917	0.3472127	0.1362138
AC124016.2	0.163427	0.1343794	0.3592193	0.03493064	0.224358965	0.1775213	0.1870391	0.2564105	0.1155326	0.1277868	0.1553219	0.194908443	0.1825935	0.445142038	0.209973586	0.1582491	0.2568555	1.162143	0.2540645	1.061122	0.520406546	0.2550169	0.2571772	0.07115995	0.2884785	0.422992	1.090682	0.6965203	0.768355	0.498801128	0.6601551	0.30997331	1.112254	0.3442555	0.3857744	0.160089977	0.3781541	1.047724	0.8432699	0.676484	0.7848577	0.2789942	0.5850291	0.4468775	0.190863	0.4404783	0.7796106	1.556609	0.3344133
AL590226.1	0.7177292	0.273222	0.2767716	0.284085817	0.252647839	0.3300011	1.781932	1.000968	0.4228246	0.5773729	0.2021137	0.724645497	0.2160009	0.914595905	0.341536927	0.1287017	0.1671174	2.50338	0.4427721	0.07728315	0.056431877	0.7835169	0.2509902	0.02893667	0.3248521	0.4816185	0.1407993	0.08289803	0.7141622	0.184394411	1.275125	0.05602151	0.2807318	0.06999449	0.1792827	0.231464622	0.03618203	0.2130246	0.4114915	0.5501746	0.04402161	0.03490799	0.3171971	0.3825673	0	0.1074704	0.06674168	0.1687956	0.02719735
AP000866.5	0.2661841	0	0.4234157	0	0.14054916	0.4646898	0.05440045	0.2610202	0	0.05781513	0.1264914	0.170067785	0.6083216	0.476994306	0	0.1610941	0.67983	0.3836871	0.3694743	0.4514262	0.141269912	1.44223	0.3490675	0.1086588	0.6325085	1.11955	0.9869241	0.8646854	0.9497756	0.184643033	0.04200144	0.21036391	3.670051	0.2628333	0.3366083	0.217290665	0.1811541	0.4666196	1.802703	1.836388	0	0.2184691	2.064561	0.4788539	0.06476474	1.56939	0.08353959	0	0.578723
LINC01816	0.2907619	0.2758634	0.2328728	0.191221511	0.259814252	0.4511968	0.2194097	0.2807347	0.3952892	0.2526137	0.5526832	0.495388788	0.295329	0.416829617	0.16420895	0.5414415	0.8085127	0.5158331	0.8444329	0.1734007	1.187030037	0.4653481	0.2815741	0.9008398	0.4251757	1.070962	7.013252	0.2324985	1.765111	0.775737816	0.3388032	0.28281553	0.1574699	0.6183728	0.4525399	0.803351816	2.191909	1.523512	1.154082	0.6943669	0.9630226	0.08811366	0.8540365	1.190986	0.1741409	2.592168	1.151193	0.8166317	0.7093907
LINC01572	0.08412777	0	0.09011516	0.013319512	0.095422291	0.2320841	0.02037727	0.07332953	0.03304058	0.02436339	0.1362204	0.090247109	0.1645688	0.067002041	0	0.196113	0.1616049	0.04790705	0.08649834	0.1962708	0.191823255	0.1728734	0.1046027	0.1356711	0.3976947	0.1653247	0.4125906	0.236442	0.3453024	0.159940421	0.1179965	0.14446287	0.03656182	0.4307268	0.2416657	0.291656627	0.09330272	0.2933907	0.2652787	0.1934642	0.2992766	0.1718513	0.8328294	0.3318321	0.103103	0.1721592	0.1447264	0.08408701	0.3506695
AC068234.2	0.269964	2.390558	0.2402397	0.97649021	0.175440045	0.7733967	2.003203	1.042616	1.394656	2.074817	0.1578924	0.813765206	0.4429457	0.803798961	1.067243021	0.7708264	0.3590212	0.7583156	0.1383585	0.261621	0.176339722	0.03600519	0.1742889	0.06781653	0.3383686	0.2956198	0.1099933	0.1295209	0.5927772	0.144050052	0.6553521	0.15317522	0.1462063	0.3007407	0.1400568	0.248629688	0.1978594	0.1664161	0.1607298	0.6446997	0.3095096	0.05454067	0.09911854	0.5678415	0.04042119	0.1958986	0.1303475	0.2637284	0.08498695
MORF4L2-AS1	0.05678423	0.04377315	0.09032598	0.015171218	0.007495731	0.08811631	0.1044457	0.06681916	0.03763395	0	0.1079361	0.072560081	0.2090761	0.122106884	0.104224664	0.1145523	0.3458314	0.06820899	0.08670069	0.5021429	0.030136678	0.4061199	0.1116982	0.1081727	0.1349311	0.1286009	0.9398995	0.5091115	0.2622047	0.039389333	0.1075205	0.2019433	0.06663155	0.186898	0.07180762	0.038628294	0.3284828	0.2417461	0.5493786	0.09793777	0.09403658	0.0279632	0.3557291	0.4903317	0.04144819	0.7461103	0.08910623	0.05633939	0.2106035
AC087289.2	0.2712958	0.1286974	0.1448549	0.13381463	0.077133656	0.3076464	0.1876605	0.1964549	0.1106475	0.07252357	0.1388374	0.071111265	0.180172	0.284213309	0.134063473	0.5557121	0.5083892	0.7420023	0.05793377	0.7280628	0.48732644	0.1990054	0.6349141	0.1703777	0.4250472	0.4591207	0.6079474	0.6182592	0.3328919	0.303997382	0.4741812	0.62671841	0.4775144	0.06868734	0.5981776	0.465641083	0.241443	0.8152807	0.6999319	0.3959267	0.3283162	0.287751	0.2988225	0.6457273	0.1421721	0.7452745	0.707349	0.149079	0.3523006
U62317.2	7.048235	0.7475737	3.626158	1.850711111	2.487144785	3.197875	0.9626652	3.803873	1.377271	0.8124548	3.58799	2.979998665	2.040387	6.504417098	0.317854751	5.952944	2.395155	12.61418	2.442203	2.299181	4.558639609	6.005076	5.050659	19.64289	1.69303	5.04251	5.962151	14.41931	9.217757	25.827079151	6.536259	8.86849957	8.311156	8.868957	4.000258	3.581272069	4.313532	18.28393	4.869958	10.21491	5.133435	35.56728	2.190404	14.48015	6.235974	2.3571	10.65252	22.65257	5.457156
MAP3K14-AS1	0.6275598	0.02418829	0.5626509	0.058683475	0.231952654	0.7060276	0.1282554	0.2769234	0.1039794	0.11586	0.1789308	0.454415113	1.067674	0.444204896	0.035995472	0.6836362	0.893857	0.1055351	0.4834485	2.554295	0.507916789	1.407693	1.720001	0.3799941	1.299485	0.741082	1.0429	0.9255226	0.3095373	0.326488011	0.4406535	2.40952587	0.2945556	0.4337619	2.089795	0.375677812	0.8381674	0.6522079	1.022043	0.3653014	0.05196299	0.3450943	1.478954	1.140243	0.9237769	1.585722	0.1132487	1.88661	1.484795
AP000692.1	0.5962344	0	0.2299207	0.106198523	0.262350571	0.7710177	0.1624711	0.4677341	0.08781256	0.2374204	0.4249983	0.211633569	0.9588663	0.213687047	0.182393163	1.2028	0.7418641	0.3819703	0.1655195	0.8667124	1.107522924	0.9045398	0.7297618	1.135813	2.158898	1.993314	0.5263437	2.246731	0.6674301	0.068931333	0.03136014	0.94240208	0.05830261	1.242872	0.2932145	1.000472818	1.082061	0.8958828	1.730543	0.2570866	0.246846	0.3262374	1.30434	1.072601	1.208906	1.807883	0.1559359	0.276063	0.6354415
AL596223.1	0.0153197	0	0	0	0.016178059	0	0	0	0	0	0.4513576	0	0	0.032942959	0	0	0	0	0	0.01484625	0	0.01328076	0.02410787	0.7087464	0	0.009912849	0	0.01592488	0.02572351	0.042507061	0	0	0	0.1210148	0.03874565	0	0.01042596	0	0.01976209	0.7398279	0	0	0.07312108	0	0	0.03096793	0	0	0
AL031775.1	1.485657	0.3431447	1.776636	0.285430981	1.374989105	0.8289093	0.5185522	0.8904702	0.2655167	0.2465454	0.6028661	1.166060402	0.8477486	1.220449356	0.337026374	0.5118565	0.9444868	0.4170668	1.186316	2.410357	1.063107848	2.344316	3.20477	1.362829	0.7253117	0.9937212	1.874425	1.214654	1.345395	1.32003115	1.095731	1.3719901	1.919582	1.999893	2.082772	5.74134034	1.408692	2.073447	1.335066	1.497112	1.050464	0.3507328	3.864226	2.162131	0.9097731	2.272064	0.9639546	0.5034848	0.9393358
AL117329.1	0	0	0.1806231	0	0	0.01009505	0	0	0	0.005651963	0.0123657	0.166256951	0.006607672	0	0	0	0	0.01250298	0	0	0.220966997	0.5978033	0	0.2407745	0.5123351	0.2020549	0.2549853	0.02028743	0.2075456	0	0	0	0	0	0.3948788	0.127453004	0	0.156399	0	0	0	0.4015185	0.4191852	0.4962113	0.06331351	1.209845	0.383838	0.3098171	0.5590991
AC015849.3	0.7281879	0.1871123	0.5967101	0.194552213	0.288370587	0.9887354	0.4960697	0.7616654	0.5898557	0.4217661	1.384147	0.87879972	2.619509	0.695942513	0.501207441	2.497288	1.478287	1.166262	0.1010754	2.146455	0.515287793	1.315149	3.02394	1.42021	3.131065	2.23813	0.8356785	5.298679	1.22271	0.378839829	1.302217	7.73705241	0.4628367	1.438043	2.148637	2.014465539	3.634218	2.127518	4.540179	0.7326267	0.5024598	0.3984375	2.099871	5.283584	1.653624	6.74663	0.4570711	0.8188145	1.459015
AC084018.1	1.37193	0.4789028	0.778595	0.055327203	0.792739034	1.325557	0.7194745	1.340238	0.640479	0.157425	0.787254	0.617437236	4.101562	2.152311722	0.522626562	3.7598	3.987007	1.890486	0.08623219	4.164193	0.989136358	4.218776	3.367402	1.296181	3.128184	2.813932	3.098619	5.516149	1.086616	0.538676679	3.725058	1.96388685	1.700968	2.692279	3.229753	1.40871716	2.501557	2.074383	8.14758	1.250076	0.5144064	0.3399257	5.498047	11.66034	3.829272	6.697735	2.014735	1.027307	0.7150716
AL158835.2	0.04935496	0.5072822	0	0.105490533	0	0.07658776	0.322776	0.154872	0.3489086	0.1286387	0	0.168178142	0.3509114	0.283016622	0.271765812	0.1593041	0.232711	0.2845679	0	0.6217859	0.314325554	0.7701511	0.2588917	0.05372576	0.2680631	0.2554872	0.4182678	0.3591327	0.7458532	0.410830747	0	0.67608623	0.6370532	0.3248911	0.1664341	0.107438162	0.2687118	0.6921524	1.273338	1.021491	0.9808015	0.129625	0.4711435	0.49721	0.2882031	0.7981468	0.4337097	0	0.605957
AC009704.2	0	0	0.1418558	0	0.258982924	0.04757004	0.1503615	0.04809688	0	0.02663327	0.1165397	0.15668771	0.09341031	0.351573443	0	0.3463133	0.289082	0.7659177	0.1361624	0.5644497	0.390466526	0.05315052	0.3859255	0.1668502	1.165492	0.1983596	0.6819584	0.6691913	0.05147365	0.085058126	0.1547879	0.83985867	0.3597138	0.4035914	0.1033752	0.200195333	0.5007053	0.4913238	0.553625	0.2114888	0.406129	0.4830745	1.170543	0.5294161	0.477355	0.1652478	0.07696712	0.1946567	0.1881854
AL121832.3	0.03201403	0.03290479	0.04166535	0.017106573	0.004225971	0.04967855	0.03271378	0.04395015	0.01414494	0.04172065	0.07606575	0.095452459	0.1381968	0.045894587	0.044070132	0.05812448	0.1320792	0.1615115	0.008887354	0.190026	0.169905705	1.026868	0.2896788	0.1001913	0.2608182	0.2744761	0.4027241	0.4326232	0.2015819	0.049965902	0.07577287	0.50179373	0.441398	0.4267489	0.1551886	0.348448093	0.4793238	0.4489637	0.3923256	0.2346668	0.2717085	0.0472956	0.1719037	0.5701597	0.1012606	0.8143254	0.1557336	0.1715215	0.2497525
LINC02595	0.3158717	0	0.04567757	0.084392427	1.334280026	0	0	0.06194879	0	0.03430365	0.825567	0.336356285	0	0.113206649	0	0	0.06205628	0.07588477	0	0	0.083820148	0	0.04142267	1.160476	0.3216758	0.357682	0.4600946	0.04104373	0.06629806	0.602551763	0.4984171	1.53939635	0	1.143617	0.1331473	0	0.8598779	1.186547	0.407468	1.225789	2.680857	5.02945	0	0.170472	0.5379791	0.3192587	0.3469678	0	1.252311
AL139099.3	0.03692391	0	0.08543187	0	0.11697826	0.1145952	0	0	0	0.03207947	0	0.251638118	0.2250234	0.264666417	0.067772023	0.4171305	0.05803268	0	0.04100151	0.7514389	0	0.320096	0.426106	0.1607753	0.3509555	0.4300594	0.2346889	0.422208	0.1239989	0	0.09322016	0.15563082	0.08665425	0.04861214	0.1867714	0.160755355	0.3518048	0	0.2857865	0.1273679	0	0.1939526	0.3524764	0.6376758	0	0.5473575	0.04635301	0.4689235	0.4155565
AL008582.1	0.2679907	0	0.2712752	0	0.141503114	0.1039653	0.2738484	0.3679085	0.05920394	0	0.1273499	0.05707403	0.3062252	0.384185459	0.491883823	0.2162499	0.7897434	0.7082007	0.1115946	0.4220266	0.355571893	0.4646462	0.421724	0.2187927	0.5458299	0.7803341	0.2484057	0.4526883	0.2249934	0.743585063	0.2960056	0.31768758	0.5503133	0.5733372	0.5083395	0.072921829	0.1823836	0.872461	1.209959	0.2311065	0.3883264	0.04399038	0.3197806	1.928416	0.195613	0.7223048	0.3784797	0.3722478	0.3427358
LINC01767	0.1901751	0.05584758	0.7543085	0	0.028690081	0.421584	0	0.2131266	0.09602988	0.1416206	0	0.092575124	0.1655676	0.116841725	0	0.3507614	0.5550906	0	0.9653786	0.6055501	0.98046503	6.924294	2.593667	0	0.1844471	0	0.7770572	0.6213042	0.2737076	0.037690894	0.1714738	0.14313752	0.3187923	0.2861426	0.7787284	0.3252715	0	0.5987164	2.172851	0	0	0	0.7131988	1.094774	0.1586439	0.7322447	0.1364224	1.164458	0.1945733
AC005519.1	0.1624706	0.1113275	0.1253042	0.023150812	0.057191273	0.2689256	0.247926	0.305892	0.09571376	0.1317441	0.1852955	0.036908151	0.6050829	0.295024642	0.159043636	0.5244101	0.2383288	0.1040848	0	0.7872479	0.18395058	0.4882694	0.5908867	0.282974	0.6324094	0.6027404	0.3212737	1.137185	0.1636839	0.120213825	0.3691641	0.27391936	0.2796137	0.5276212	0.4017795	0.141469416	0.4422836	0.4556965	1.11778	0.7472501	0.01793712	0.3698153	0.2843404	1.09117	0.3373262	0.6568508	0.3943227	0.2235276	0.3102925
AC018904.1	2.595233	0.8423505	8.216906	0.759064723	1.096257517	3.094598	1.786583	2.914565	0.7724913	0.4984155	1.038536	3.164976113	2.108798	2.8197228	0.701978113	3.879731	4.808789	0.8925561	5.490646	6.750869	11.192773407	17.28814	14.98897	2.646638	18.02749	4.454527	6.511319	3.52128	6.009026	1.023286917	3.207066	3.16645553	18.3679	5.394871	11.42315	19.475644691	3.495237	12.64264	5.497435	1.507736	2.171516	1.040348	14.01695	5.93664	4.094398	10.82358	4.869803	5.767781	20.48738
AC009690.2	0.3292421	0.04834328	0.3101519	0.020106201	0.099339861	0.2773508	0.1230404	0.273043	0.09143887	0.07355452	0.1341058	0.096162851	0.353523	0.283196429	0.094962641	0.4250809	0.2883015	0.4248631	0.1096803	0.2826023	0.319517717	0.2038731	1.016487	0.09727981	0.5556264	0.2739102	0.3936208	0.4693693	0.2132363	0.3262633	0.3977996	0.32215036	1.114861	0.4025017	0.6027157	0.286683787	0.6337946	0.5559583	0.9586436	0.3407133	0.2648289	0.4261813	0.1459228	0.4399889	0.2746535	0.4753892	0.3011326	0.2389305	0.02406119
AC106875.1	0	0	0	0	0.01335277	0	0	0	0	0	0	0.08617155	0.01284292	0	0	0	0	0	0	0.04901419	0.02684249	0.02192289	0.02653032	0.0963485	0	0	1.835056	0	0.1061562	0.017541876	0	0	0	0	7.568417	0.013762361	0.03442082	0.3546468	0	0	0.0418788	0.04981319	0.03017571	0	0	0.08519927	0	0	0
AP001434.1	0.3095433	0	1.014615	0	0.108962328	0.1601138	0.08434913	0.08094354	0	0.1344655	0.09806386	0.263693952	0.57641	0.221877143	0	0	0.5675879	0.5949155	0.2291513	0.09999237	2.409464175	0.1788969	0.2706185	0.1123187	0.210154	0.7344143	0.3279103	0.1072571	0	0.930452912	0.4558693	0	2.6031	0.4754504	0.1739729	0.393066447	0.2106626	0.2067155	0.7986089	0.3559202	0.256307	0.6097343	0.8618478	1.781937	1.104611	0	0	0	0.2639185
AC003102.1	3.237999	0.2269155	2.979712	0.157292048	0.722741922	0.9135717	0.8302017	0.8313207	0.2861328	0.1726265	1.552694	0.764826046	2.34705	1.962267333	0.486260897	1.128272	2.509856	2.630697	1.577152	7.103136	2.124665771	3.215342	5.566429	1.40189	1.438907	1.485686	2.299745	2.585633	0.827902	1.296607975	1.421306	12.7716091	4.015404	2.131492	3.325373	0.825009743	2.043385	8.772309	6.588193	2.005412	1.109008	1.09202	2.195313	2.531238	3.624025	4.046271	1.071649	1.670569	0.9637487
LINC00665	2.195991	0.9298882	2.533326	0.711962216	1.463508873	1.815516	1.260669	1.383976	1.021143	0.7324241	0.2032364	2.623915333	3.285161	0.563006958	0.822732219	2.385912	5.687702	2.027265	4.178327	1.249377	5.076525746	5.326138	9.78259	0.1051983	8.914653	2.727479	9.335661	2.276329	10.49919	3.140707214	3.060168	4.88577801	6.227295	2.4959	6.860987	3.992563834	9.003395	9.355118	2.827478	6.979218	3.817103	2.791951	8.636431	10.91639	4.174362	7.160156	1.82236	0.06854612	4.0097
AL122035.1	1.265282	3.099033	1.588334	4.085360653	0.796019334	2.590059	3.433163	4.477208	2.14103	3.625272	0.9210871	2.752005968	2.707031	1.505133852	3.705897439	1.433737	2.030933	0.6208754	1.165859	1.252268	0.800101409	0.6534615	0.2824273	0.8205389	0.7310813	0.8361398	0.769993	3.162233	0.5876419	0.709616746	1.903047	1.21979195	0.7265565	1.134165	0.6354757	0.205109218	0.696208	0.5932735	2.014189	2.600159	0.4904007	0.7777499	0.770962	2.402105	0.9432102	0.4716322	0.7772979	1.495759	0.3580655
AL080317.1	0.1069061	0.1538329	0.1236757	0.114249675	0.146764782	0.1161258	0.08739422	0.1006388	0.03778793	0.04643995	0.1625665	0.109285436	0.2388876	0.061303239	0.039244161	0.03450631	0.2352314	0.06163926	0.1543255	0.1968442	0.27233983	0.8155631	0.06729315	0.2792964	0.2903211	0.2490308	0.2151739	0.2222585	1.166798	0.02966287	0.2564059	0.1802396	0.2132571	0.07037352	0.306431	0.232718041	1.033134	1.392158	0.1930692	0.1106308	0.05311199	0.2246209	0.4082109	0.7077357	0.1040444	0.4898374	0.2684124	0.1187968	0.2296949
AC006480.3	0.1661162	0.04553019	0.1024927	0.094681107	0.128644005	0.1546649	0.1267445	0.2606297	0.01957228	0.07697153	0.1052518	0.132077075	0.3936927	0.111132181	0.284571531	0.2323433	0.2958929	0.1915566	0.09837908	0.2361076	0.094039059	0.2112107	0.3833998	0.2772683	0.3157812	0.32963	0.6452336	0.4489638	0.1115712	0.107547316	0.2656112	0.58347008	0.2598979	0.1749601	0.1493799	0.313394788	0.1808831	0.1774939	1.028575	0.03820086	0.07335838	0.2472279	0.370008	0.398448	0.1508917	0.2089389	0.1112195	0.1230617	0.3739076
AC021321.1	0.07981934	0.08204024	0.1077301	0.085302318	0.056194408	0.1445052	0.2610048	0.1252334	0.09404543	0.1040205	0.1517214	0.090662071	0.148634	0.266996813	0.293008962	0.04293912	0.5854366	0.3835147	0.08863399	1.856462	0.451860634	0.9456782	0.4884749	0.1882574	0.1986991	0.1721612	0.7609994	0.6222938	0.4020772	0.369120168	0.3526536	0.15419757	0.4839169	0.4028299	0.2915962	0.246152123	0.3621453	0.9861239	1.853375	0.4588908	0.1542141	0.08734837	1.23818	0.6509488	0.1812598	0.5736904	0.3006074	0.2111841	0.4627704
AC011461.1	0.04147476	0	0.1439419	0	0.087597166	0.3861568	0	0.06507225	0	0	0.4730139	0.14132617	0.5055146	0.059457273	0	0.8032141	0.4562962	0.5579763	0.04605491	1.045018	0.088046374	0.4314572	0.9572466	0.3160339	0.5068421	0.3757164	0.3954213	0.6898107	0.2785633	0.05753932	0.4711926	0.48073359	0.292003	0.4368284	0.2797212	0.406278764	0.5080686	0.5816407	0.8560253	0.8583957	0.06868358	0.05446428	0.4948986	0.1790672	0.1614583	1.006067	0.208264	0.1316795	0.2546038
AL645608.1	0.2514902	0	0.3273074	0.067191422	0.066395304	0.1951281	0	0.04932228	0.05555869	0	0.1195088	0.482039262	0.3512307	0.090132682	0.057699748	0.1014676	0.6917101	0.7854316	0.03490786	0.2132534	0.066735786	2.670729	0.6925765	0.5133034	1.323242	2.156181	1.032349	1.829975	0.3694956	0.566963876	0.2777802	0.23187671	0.5533178	0.5380362	0.3710315	0.479023652	2.267791	1.826426	0.6488344	0.1084385	0.6767739	0.2476911	3.451051	1.900166	1.040224	0.2118224	0.5919605	0.09980803	1.608166
AC021491.4	0.09782755	0	0.1065159	0	0.048615916	0.1964552	0.0188171	0.03611472	0	0.01999824	0	0.0686308	0.2630228	0.140243371	0.021124432	0.4457791	0.06331043	0.1548368	0.2300419	0.1728784	0.195460896	8.52065	2.161288	0.02505671	0.3359905	0.7298215	0.1280163	1.004957	0.5024532	0.071851472	0.05084901	0.23042193	0.08778248	0.09849011	0.2425682	0.607549653	0.3211383	0.4957396	0.4602425	0.1191012	0	0	0.3845322	0.3147073	0.1904179	0.8530523	0.0722408	0.02740551	0.117753
AC004449.1	0.1367805	0.1405863	0.0395591	0	0.108333215	0.2122525	0.1118162	0	0	0.0891261	0	0.174780979	0	0.049021355	0.062763467	0.05518619	0.1074878	0	0.03797137	0.2319684	0.290370027	0.415016	0.1076224	0.2605637	0.09286252	0.4425297	0.5071377	0.2843677	0.114835	0.04744004	0.3021582	0.3963554	0.2006256	0	0.1153123	0.111656289	0.2327181	0.2740293	0.264666	0.4718203	0.3963978	0.08980946	0.489641	0.1968499	0.06655961	0.1382471	0.8585477	0.1085672	0.3148737
AC092171.4	0.2811358	0.1444791	0.2710299	0.05007462	0.04948131	0.1090648	0.2298247	0.1102728	0.04140529	0.02035422	0.2226608	0.399156984	0.2141638	0.235100833	0.215004598	0	0.6627846	0.4502657	0.1040608	1.839021	0.348145392	1.177974	0.8356631	0.2295246	0.3817355	0.6670155	1.091997	1.558623	0.8654414	0.487536488	0.3253118	1.18496127	1.374539	0.8944787	0.2765124	0.535490839	0.5739889	0.8917877	1.692411	1.777911	0.6207604	0.03076542	1.397775	1.517255	0.182407	1.231318	0.7940887	0.6322491	1.150551
AC106782.5	0.6940541	0.2377885	0.6356498	0.123621719	0.335931708	1.121891	0.4728164	0.7259623	0.1022193	0.2009979	0.2198776	0.197083761	0.9399413	0.746235233	0.424634082	2.333557	1.31809	0.6113763	1.2845	2.886596	0.306958549	0.9025208	3.519309	0.6610787	2.316757	0.9356219	1.133489	5.110426	0.971163	0.601802853	0.6570929	1.2493781	1.153754	2.055952	0.4875999	3.462362644	1.574483	2.143664	1.716021	1.695834	0.7183605	0.1898804	1.380303	1.872861	0.4503174	1.208132	1.270634	0.5968013	0.8876323
AC093010.2	7.478202	18.29116	11.09973	18.528384914	5.373452215	15.46352	26.80348	20.40823	19.66897	17.38423	4.123588	21.846130362	15.58545	15.967093211	20.184155321	10.36094	11.93354	6.16931	9.821876	3.281703	4.736412453	4.846891	5.319692	0.1535936	2.358924	3.423741	7.099841	6.51774	5.241851	2.495815142	12.55691	3.89352818	5.484404	2.14788	6.304473	3.906551396	5.101364	5.423912	7.508066	7.300709	1.942326	1.609697	3.304178	11.95538	4.754751	1.592491	3.675443	7.489615	0.8391006
AC005537.2	0.3832653	0	0.4774923	0.007001584	0.107238698	0.3507448	0.09640433	0.06167468	0	0.002845988	0.1058526	0.173015124	0.3493587	0.272372191	0	0.1268794	0.4942535	0.1448022	0.6183789	0.3142791	0.438108626	1.113198	1.079097	0.1782934	0.7828392	0.09750339	1.117386	0.02383624	0.01100078	0.054535055	0.2439708	0.3520803	0.05381383	0.1078178	0.09389535	0.77726281	0.08917428	0.2887614	0.05070813	0	0.05967266	0.45168	1.774606	0.02828628	0.363442	0.4193802	0.2508498	1.268843	0.4457538
SNHG12	3.792601	1.1086	1.618057	0.777824779	2.328976994	2.40173	1.333351	2.971781	0.8756293	1.142778	5.17549	1.307277536	2.177702	4.996999134	1.166894959	10.29557	4.94778	9.690645	1.110064	8.209086	16.540020993	3.899788	9.056993	2.916178	14.5859	5.095369	4.561064	10.99321	4.240563	7.445318846	4.3558	8.48245591	7.099901	3.804026	7.584901	2.677205015	9.793222	5.894085	4.864097	7.955348	7.725591	8.18169	7.711713	6.978902	4.565847	5.861427	7.705828	14.72095	7.958008
AC025287.2	0.0221654	0.1822571	0.1794964	0	0.070221979	0.0687914	0.07247964	0.06955328	0.1566955	0.1925729	0.1263967	0.075529106	0.06754069	0.063551637	0	0.03577188	0.1045109	0.04259999	0.1969054	0.1503628	0.188218894	0.07686138	0.2557912	0.1206417	0.3009691	0.3155343	0.1643642	0.1612871	0.1116547	0.738019307	0.16788	0.07006882	0.4681665	0.2042728	0.2616105	0.168877351	0.06033949	0.5328804	0.7434157	0.1529178	0.2936531	0.02910741	0.1586935	0.1275988	0.04314418	0.119483	0.1391284	0.2814945	0.2267803
AC087301.1	0	0.0948191	0.1600849	0.098589283	0	0.07157735	0	0	0	0	0.08767704	0.078587917	0.04685066	0.066125379	0.169324494	0.07444118	0.07249565	0.3546017	0	0.3576051	0.391682933	0.3198966	0.09678194	0.100422	0.2505263	0.5969326	0.6352198	0.9589658	0.154902	0.191976985	0.1164526	0.34023031	0.1082503	0.1821819	0.1555459	0.401637989	0.1255663	0.2772306	1.071032	0.3182215	0.07638641	0.1211448	0.440321	0.5310654	0.0897829	0.3108048	0.2895258	0.1464473	0
AC010595.1	0	0	0.1414653	0	0	0.03162605	0	0	0	0	0.01936981	0.069447272	0	0	0	0	0	0	0.09052501	0.2468841	0.021632867	0.4063656	0.02138128	0	0.02767341	0	0.1943089	0.01059284	0.1539958	0	0.06431742	0	0	0	0.03436355	0.033274035	0.4161057	0.2449856	0	0.0351511	0	0.8430531	0.1945534	0.1759862	0.05950512	0.08239643	0	0.2588277	0.6464097
AC011921.1	0.1031092	0.08478254	0.1908534	0	0.04355458	0.06400091	0.1011485	0	0	0	0	0.351347094	0.1047288	0.029563018	0.075700783	0	0.2592881	0.4756009	0.02289917	0.2398146	0.218889661	0.7508437	0.3461505	0.08979236	0.2240082	0.1601243	1.245191	0.4072933	0.6925285	0.228875068	0.2082523	0.71708311	0.1935842	0.02714967	0.1390814	0.269343582	0.7017196	0.4131431	1.702513	0.3556723	0.1024514	0.1083217	0.6889981	0.4154958	0	0.7781375	0.4918713	0.2618918	0.1476915
SAP30-DT	0.421347	2.06166	0.693402	1.268423246	0.376018294	0.5709549	2.813779	2.420844	2.024229	1.629251	0.5640146	1.162754693	0.602768	1.276127052	2.777566418	0.3064769	0.5502987	0.3649769	0.3097216	0.264549	0.26456259	0.2469422	0.4918423	0.1485803	0.3626104	0.5375982	0.7606774	0.6477343	0.1992928	0.230526271	1.251037	0.36269155	0.3551435	0.625041	0.6603999	0.251909117	0.5088832	0.4161237	0.4899415	0.8393011	0.2850024	0.3506888	0.4532041	0.5380629	0.1617172	0.1519518	1.288837	1.347168	0.4614502
AC109460.2	0.6237165	0.02787265	0.2980336	0.086942747	0.272056582	0.6943396	0.3103615	0.4467461	0.0718905	0.08246069	0.4381443	0.277216718	0.7987779	0.427635005	0.273756771	1.70683	0.596695	0.07817799	0.03011283	1.747623	0.518119045	1.010882	2.133723	0.8265501	1.675395	1.070379	0.847452	7.286954	0.8423861	0.150487453	0.3423194	2.08598035	0.0795521	1.731562	0.7544403	0.487013647	1.679449	2.227492	2.448726	0.748345	0.2245425	0.4095295	1.876808	2.751437	1.134866	2.028258	0.6297982	0.5596379	0.7213774
AC132807.2	0	0	1.313735	0	0	0.609991	0	0	0	0	0.6641729	0.669735966	0	0	0	0	0	0.5876033	0.8245052	2.708938	2.03987085	2.34756	1.970326	2.091976	3.617666	0.8478556	1.850743	0.09080472	0.8800627	0	0.05513464	0	0	0	3.01938	0.522929107	0.05944952	2.27509	0	1.958611	0.144661	4.760564	1.250823	1.634319	0.08501567	0	0	2.149406	1.653422
AC092119.2	0.1886809	0.1633102	0.1263716	0.042450919	0.125843815	0.04623004	0.1948346	0.0779034	0.07020293	0.008627678	0.3586467	0.084596651	0.161385	0.39861496	0.127589583	0.1762923	0.3589775	0.8779425	0.02205447	1.741886	0.063244578	0.7231465	1.08349	0.4432105	0.2831653	0.3983955	0.7679464	3.024601	0.3501658	0.399533591	0.4763544	1.9358606	0.7224675	0.8367417	0.2009265	0.497198738	0.5406677	0.6764352	1.306644	0.5823389	0.03289073	0.07824446	0.8531773	0.9003803	0.1739657	0.8029645	0.1994641	0.4256401	0.4673712
AC011479.3	0.06854856	0	0.118952	0	0.072389324	0.1063719	0.112075	0.10755	0	0	0.06514891	0.175185565	0.3481264	0	0	0.1659418	0.2154732	0.1317444	0	0.5314409	0.072760545	0.2377009	0.3236146	0.03730955	0.4188486	0.5322649	0.7261594	0.4275389	0.1151008	0.09509971	0.04326537	0.25281002	0.040218	0.2707426	0.05778962	0.14921967	0.2332568	0	0	0	0	0	0	0.4439375	0.200141	0.6004576	0	0.05440924	0.2805356
AC010300.1	0.1528523	0.2252831	0.1468017	0.018492692	0.030455968	0.08950654	0.103736	0.04977381	0.03058217	0.02255061	0.0109639	0.024568291	0.3661633	0.1074956	0.095282131	0.05119825	0.652715	0.07205654	0.02241746	0.5841296	0.140815889	1.065071	0.1301014	0.01883646	0.1644719	0.34337	0.3207888	1.03129	0.1840178	0.060016179	0.04368674	0.44672624	0.4636273	0.05695403	0.4959957	0.329597011	0.6555543	1.092021	0.7887054	0.2785522	0.0477601	0	0.4060791	1.286675	0.09543149	0.3964305	0.03620483	0.0824087	0.07376765
AC090246.1	0.2085421	0.07144819	0.3618822	0.074289108	0.110113338	0.1618051	0.05682676	0.1090648	0.1228551	0.06039374	0.3303325	0.414523591	0.4589385	0.39861496	0	0.056093	0.8740321	0.6679998	0.1543813	3.503019	0.295141365	2.229702	0.6198815	0.1513402	0.8966901	0.08996027	0.9573031	0.758731	0.2334439	0.048219571	0.3071232	0.32961951	0.6525513	0.3660745	0.2344142	0.491794404	0.89886	0.2785321	1.07606	0	0.7482641	0.912852	2.654329	0.1500634	0.2029599	0.234198	0.5235932	0.4965801	0.5689737
[truncated: 381 more columns]
