# Supplementary material for: Predictive role of ferroptosis-related long non-coding RNAs in bladder cancer and their association with immune microenvironment and immunotherapy response
Source: World J Surg Oncol. 2022 Feb 24;20:47. doi: 10.1186/s12957-022-02514-4 (PMC8867683; doi:10.1186/s12957-022-02514-4)
Supplement: Supplementary file 2 — Additional file 2: Table S1. The expression matrix of TCGA cohort. Table S2. The downloaded clinical files of TCGA cohort. Table S3. The expression matrix of GEO cohort. Table S4. The downloaded clinical files of GEO cohort. Table S5. The Genome Reference file discriminating lncRNAs and mRNAs. Table S6. The expression matrix of lncRNAs during TCGA cohort. Table S7. The expression matrix of mRNAs during TCGA cohort. Table S8. The expression matrix of lncRNAs during GEO cohort. Table S9. The expression matrix of mRNAs during GEO cohort. Table S10. The detailed list of ferroptosis-related genes. Table S11. The expression matrix of ferroptosis-related genes during TCGA cohort. Table S12. The co-expression analysis results between lncRNAs and mRNAs. Table S13. The expression matrix of ferroptosis lncRNAs. Table S14. Detailed list of 59 differentially expressed ferroptosis genes between bladder cancer and normal tissues. Table S15. Detailed list of 538 differentially expressed ferroptosis lncRNAs between bladder cancer and normal tissues. Table S16. Detailed expression matrix of differentially expressed ferroptosis genes between bladder cancer and normal tissues. Table S17. Detailed expression matrix of differentially expressed ferroptosis lncRNAs between bladder cancer and normal tissues. Table S18. The merged document including both ferroptosis lncRNA expression and clinical information. Table S19. Detailed expression matrix of prognostic ferroptosis lncRNAs. Table S20. Detailed ferroptosis lncRNAs included in risk signature. Table S21. Detailed risk results depending on lncRNA risk signature in TCGA cohort. Table S22. Detailed risk results depending on lncRNA risk signature in GEO cohort. Table S23. The significantly enriched biological activities during high risk group. Table S24. The significantly enriched biological activities during low risk group. Table 25. The infiltration levels of various immune cells from http://timer.comp-genomics.org. Table S26. The detailed [file 12957_2022_2514_MOESM2_ESM.zip › Supplementary table/s-table18.xls]

id	futime	fustat	MID1IP1-AS1	AL442125.2	DTX2P1-UPK3BP1-PMS2P11	U47924.3	AC232271.1	AC010680.4	AC007128.2	AP003068.1	AC024267.4	LINC02446	SLC25A5-AS1	AC244517.7	AL731568.1	AC093799.1	AC019080.1	AC073569.3	ITPRIP-AS1	SMC5-AS1	ATP1A1-AS1	AC009121.3	AL731571.1	AC027644.3	LINC00921	AL450998.3	SMIM25	AL049840.4	AC080023.1	AL049840.5	AC004975.2	SOX2-OT	AC079313.2	AC011337.1	PSMA3-AS1	AP005432.2	Z97989.1	USP3-AS1	MIR3945HG	AC018638.7	AP005131.7	AC068620.2	ZFAS1	AL035530.2	AC022211.2	AC027801.1	AC004846.2	LINC02323	AC012213.3
TCGA-CF-A47X	384	0	1.106697	0.06865505	0.2528441	0.1867536	1.532664	0.05285048	0.673584	0.8968066	0.7404239	0.03306199	0.4307012	0.4686828	0.16531	0.6951027	0.04001926	0.2945523	0.1052855	0.1499611	0.5896011	0.09172816	0.7586838	0.6955484	0.4476765	0.3650406	0.05268876	1.153276	0.1965603	1.502995	0.3555481	0.03746135	0.01552912	0.2033158	7.330356	2.644508	0.3733916	0.2969558	0	1.004681	0.0234843	0.7686913	65.22578	0.1985753	0.6403974	0.4782968	0.4062753	0.04475641	0.1477365
TCGA-ZF-AA51	1714	0	0.417986109	0	0.415408221	0.409100504	0.289434212	0	0.411780201	1.040047788	0.167789441	1.195016506	0.358936195	0	0	0.163144751	0.122732053	0.092177582	0	0.242054882	0.677756483	0.08611659	0.12160716	1.297933166	0.203776696	0.22554345	1.56457436	0.23500976	0.039143905	0.514444441	0.055632841	0.002647175	0	0.0758096	2.384275357	3.486546244	0.116849648	0.398978352	0.191273156	0.084647815	0.411555553	0.224518253	42.419235446	0.177220968	0.394550904	0.239486136	0.242722435	0.117651486	0.080907478
TCGA-BL-A0C8	1219	0	4.48514533333333	1.1142741	2.5364533	0.0724785	1.95068323333333	2.05947786666667	3.10200736666667	0.1154895	3.08327566666667	0.0692631	0.657322433333333	2.1735904	8.00293293333333	1.52571576666667	0.811464333333333	4.562114	0.601592446666667	2.8884296	1.79356626666667	1.26267556666667	0.357120233333333	4.72294066666667	1.54460373333333	1.48387426666667	0.602971566666667	3.95926066666667	0.33974126	2.36536966666667	3.435599	0.03012087	0.160236866666667	0.358284066666667	12.6278906666667	82.29208	1.72607386666667	2.69143366666667	0.0252082666666667	5.50407406666667	0.529339333333333	0.695264333333333	15.53759	0.40107027	2.53868686666667	3.641156	0.779594366666667	0.00625082	0.659547836666667
TCGA-BT-A42C	873	0	0.6610001	0.1114845	0.4105771	0.5054285	1.247257	1.401734	0.2543696	0.9993981	0.608073	0.05368722	0.4459863	0.0390289	0.2863318	0.1074983	0.3595818	0.3188695	0.09769498	0.3332269	0.6129982	0.4965046	0.497942	2.286799	0.1951129	0.5471684	0.1014019	0.9581412	0.1354104	1.423692	0.1649575	0.3283568	0.05043345	0.2341499	7.788765	4.771383	0.1411553	0.4843504	0	1.380446	0.5084616	0.6657215	33.10997	0.1194272	1.473191	0.2588917	0.5797575	0.09690269	0.1399415
TCGA-G2-A3IB	220	1	0.6001282	0.6169465	0.9940449	0.1048876	0.5758452	0	0	0.8592171	0.2581131	0.03713762	0.189311	0.0404968	0	0.2230827	0.3304011	0.1181652	0.06757957	0.2039096	0.5049085	0.2649489	0.3682016	0.7523535	0.2612274	0.2943877	1.131069	2.138988	0.7627318	3.112753	0.570539	0.06515504	0	0.2623929	2.701879	0.1375233	0.0599172	0.2134798	0.1144261	0.6076702	0	0.6044148	23.29633	0.1652253	0.4720673	0.03837554	0.3733837	0.6334478	0.06223061
TCGA-2F-A9KP	364	1	1.497161	0.2404873	0.6002882	0.2180557	0.4813288	0.62943	0.4609164	1.145674	1.752904	0.06948641	0.3476512	0.05051441	0	0	0.2747544	0.2358327	0.1053707	0.3981136	1.128744	0.05508147	0.2555687	0.3970414	0.2769696	0.4721268	0.09022933	0.4885263	0.2754073	0.7897114	0.0355836	0.04402249	0.02175837	0.2303226	4.447518	11.4247	0.1577819	0.7822206	0.0407804	0.2165681	0	0.3231118	84.76615	0.3091451	0.6168817	0.6510105	0.1034993	0.03762583	0.1552489
TCGA-DK-A3IT	648	0	0.7134615	0.09168199	0.4689559	0.04156516	0.7763422	0	0.2301058	0.1761171	0.4773337	0.220755	0.3250897	0	0	0.2320601	0.4756315	0.1966727	0.1807692	0.3478167	0.6236464	0.3324833	0.3141814	2.820908	0.3881997	0.6624667	1.039773	2.292221	0.3340741	2.947929	0.5426276	0.004841217	0.767291	0.2137404	5.371644	2.125426	0.4748832	0.2855196	0.09716804	0.6536251	0.03136094	0.2053022	22.26258	0.1571423	1.202607	0.118619	0.3452529	0.1195355	0.2466092
TCGA-FD-A43P	832	0	1.501759	0.03752403	0.6986485	0.3402395	2.085562	0.1155436	0.3595916	0.6343216	0.2232746	7.137779	0.7215632	0.3940966	0	0.9497863	0.2712237	0.114993	0.06576538	0.2415738	0.8487025	0.3867545	0.225393	1.914871	0.7626439	0.1637056	1.900636	1.260667	0.1757975	1.617279	1.193729	0.2536237	0	0.0851163	6.994653	38.86465	0.1425324	0.3981854	0.1749853	0.9151955	0.2310399	0.8402702	35.95742	0.3858955	0.8094095	0.1344432	0.4239201	0.1859113	0.04037334
TCGA-DK-A3IV	294	1	2.128598	0.7364307	1.130059	0.4006438	1.156481	0.4251768	0.8905505	0.5092743	1.095473	0.4610327	0.4167981	0.1160156	0.07092811	0.3195446	0.2532681	0.1805443	0.04840063	0.6688232	1.051975	1.419663	0.3289246	1.13294	0.7982574	0.4016021	0.8037941	2.100135	0.4791843	2.267146	0.653794	0.05055286	0	0.2644889	7.248022	34.72258	0.5785285	0.3652485	0.1092696	0.3454085	0.1259525	1.071901	37.37716	0.4260049	0.7942564	0.307828	0.8319676	0.432073	0.09904376
TCGA-2F-A9KW	254	1	0.6612173	0.05947792	0.1825387	0.05393009	0.4029164	0.09157191	0.16285	1.142545	0.08847606	0.02864259	0.2676798	0.1874003	0.1718556	0.1290403	0.08320772	0.2551795	0.05212112	0.2598315	0.5866488	0.3405722	0.3252	1.249784	0.1410311	0.1946127	1.744686	1.719412	0.4644167	1.627612	0.4840345	0.002093799	0.08072004	0.1199241	3.838827	15.61285	0.1848459	0.2263903	0.7312286	0.06695271	0.0406903	0.2219801	32.70936	0.140174	0.3814219	0.9234373	0.3199713	0.3412096	0.2239799
TCGA-GU-A762	232	1	0.273158742	0.393139471	0.47256596	0.267351896	0.484220402	0.113489157	0	1.51040716	0	14.317546209	0.281482731	0.103223806	0.094661463	0.035538992	0.214839674	0.090358669	0.02153201	0.214680534	0.476349727	0.075037579	0.052981121	1.143245347	0.091554664	0.107196542	2.966831591	0.88309413	0.434876881	0.571532136	0.10907011	0	0.022231101	0.142434537	2.700426157	1.016560723	0.13575572	0.124700282	0.145832415	0.073757764	0.100858612	0.330131851	73.044717822	0.063172334	0.05729857	0.303232218	0.26436985	0.358804146	0.15862191
TCGA-XF-AAME	2828	1	0.3976732	0.08942891	0.4940258	0.4865243	0.7916846	0.2065264	0.1836417	0.7215137	0.09977211	0.236863	0.4207681	0.2348071	0	0.7437453	0.3075576	0.1918394	0.0587756	0.1233706	0.6843604	0.1365526	0.5406099	1.275125	0.507404	0.1950752	3.157048	1.292624	0.1163801	1.621283	0.5623733	0.0928708	0.7484348	0.3493578	5.247204	0.2551623	0.4554927	0.2527156	0.3032964	0.6711182	0.3976732	0.4338899	45.5225	0.3448811	0.2867462	0.320411	0.2886586	0.9910821	0.5051525
TCGA-XF-AAN0	1718	1	2.03323806	0.18662667	1.09206293	0.20306278	1.39067461	0.37352831	0.52801495	0.11472051	0.77732334	0.44936607	0.43777199	0.11760294	0.03594929	0.29692368	0.19363786	0.09150727	0.17989716	0.52349911	0.54587923	0.35620982	1.02614415	1.17645167	0.66377996	0.33585497	3.00454479	0.90404054	0.34973328	1.02140687	2.09867476	0.0210234	0.03377054	0.07525832	3.15451222	0.10649823	0.19333321	0.28844739	0.15823519	0.25209679	0.10214069	0.39004975	13.86998129	0.99161802	0.30464137	0.27489221	0.12047869	0.08759695	0.02007978
TCGA-CF-A47W	368	0	0	0	0.2211104	0.2638162	0.9598993	0.1919799	0	2.395337	0.4018938	0	0.3514516	0	0	0	0.2204783	0.152852	0.5463578	0.4587242	0.8976894	0.04760049	0.1728455	2.277047	0.4716653	0.2493359	0.06379747	0.6170269	0.02163659	0.8530693	0.3690091	0.01024248	0.09401611	0.07856879	3.435439	0.6226241	0.2296463	0.1582086	0	0.5302711	0.2843564	1.396139	102.0452	0.133579	0.02423177	0.3474836	0.1118029	0.6394738	0.08944236
TCGA-GC-A3I6	630	1	2.177462	0.2331754	1.097283	0.08457035	1.428803	0.1794978	0.2979351	0.3941694	0.7284035	0.2919528	1.093924	0.881614	0.1347475	0.1349029	0.2854294	0.1143312	0.4086681	1.318865	0.9437439	0.4450563	0.5027792	0.7349422	0.6871684	0.4196245	1.527028	1.020219	0.242758	1.052839	1.173058	0.03283387	0.02109682	1.210628	6.230332	0.5655101	0.1449328	0.3227395	0.09885125	0.6299504	0.0319042	0.5569562	50.63261	0.3596949	1.223439	0.2042173	0.2759693	3.137439	0.3010574
TCGA-FD-A6TA	1912	0	3.319829	0.1194503	0.5010131	0.1083085	0.3310292	0.09195255	0.3270539	0.3212423	0.4442192	0.6327564	0.3991161	0.1881793	0.05752331	0.1295767	0.1879956	0.07321149	0.07850666	0.2059828	0.3656404	0.1367952	0.03219525	0.5826688	0.2427726	0.2117068	1.242654	0.606629	0.2487185	0.653751	0	0.004205005	0.4052779	0.2333188	3.130327	1.065065	0.2371738	0.3651079	0.1012784	0.1120517	0	0.4903862	44.07573	0.1279606	0.5222828	0.2615393	0.1606507	0.015574	0.1927808
TCGA-DK-A1A7	560	0	0.171443876	0	0.220871405	0.139832749	0.195881732	0.089037151	0.19352944	0.473991891	0.946296979	0.111399016	0.120933657	0.121475309	0	0.167291256	0.047194284	0	0.084463964	0.177290696	0.21636245	0.044152669	0.068286967	3.240504708	0.31343386	0.252300968	0.138078421	0.692825531	0.04013879	0.659399522	0.114093623	0.035287926	0.06976504	0.082594909	3.451971181	18.205818247	0.173072628	0.080044988	0.032689096	1.02712426	0.079127943	0.345336949	23.041965162	0.272587854	0.337149044	0.498820038	0.228150537	0.020106955	0.352596285
TCGA-FD-A3SR	602	1	0.9647899	0.2892831	0.6609285	0.1748667	0.9204494	0.1484596	1.254086	0.6297934	0.03586012	0.3250546	0.3813692	0.4557299	0	0.383542	0.2445049	0	0.1901263	0.609701	2.82049	0.4233132	0.44183	1.157825	0.8410855	0.3286593	1.323825	1.205436	0.3011714	0.8905753	0.1070091	0.1985806	0.807008	0.01822736	3.498078	1.203701	0.4328691	0.2446879	0.04087908	0.3256382	0.1319371	0.5758111	26.90113	0.2375848	0.3935111	0.5854079	0.1296872	0.01257229	0.2074995
TCGA-GU-AATP	1003	0	0.3944637	0.3548286	0.5807866	0.70781	1.55147	0.1092585	0.3238392	0.5452881	0.8445174	0.2392232	0.6290828	0	0.3417474	0.3079274	0.161328	0.2174756	0.124376	0.4568663	0.277569	0.1354506	0.2623169	2.290014	0.2764443	0.232201	1.137652	0.3881228	0.3694106	0.4369445	0.4200166	0.004996408	0.03210354	0.07154338	3.867608	185.1195	0.281811	0.360155	0.1203394	1.171635	0.09709877	0.5297085	25.3391	0.06081737	0.4137193	0.4378923	0.4199491	0.1110306	0.1527087
TCGA-DK-AA6X	467	0	1.523941	0.2741636	0.8227144	1.242954	1.252233	0.8442017	0.5421415	0.7724291	0.4758023	0.3080655	0.9472136	0.3839209	0.08801873	0.3965411	0.2663515	0.2800596	0.04004206	0.4622678	0.9946331	0.5232894	0.4081812	1.097311	0.9286903	0.5731265	1.246842	1.642248	0.4757177	2.563347	0.9465518	0.4182261	0.08268426	0.4376258	11.68329	2.868269	0.504917	0.5586663	0.07748505	2.057458	0.2500827	1.773577	54.07285	0.4699144	1.331943	3.71087	0.7374542	0.357456	0.4424725
TCGA-XF-A9T3	68	0	0.4075097	0.6109395	0.1749984	0.2215815	0.5831716	0.2821798	0	0.8449833	0	1.471041	0.416595	1.154952	0.4707331	0.1767285	0.2920173	0.3744468	0.214149	0.4214071	0.3740203	0.2332171	0.3011027	1.833915	0.2069471	0.09995019	1.812928	1.33653	0.6360466	3.343669	2.44073	0.01720551	1.492438	0.1077847	5.445929	2.004632	0.4430258	0.2254947	0.05179974	0.4584789	0.2507752	0.9120454	41.76135	0.3926797	0.3561684	0.340497	0.262932	2.963152	0.262932
TCGA-PQ-A6FN	507	0	0.06521287	0	0.1800296	0.0531888	0.3522215	0	0	2.479048	0	0.1694933	0.5120008	0.06160813	0.1129956	0.08484442	0.2188373	0.03595313	0.1799164	0.1348737	0.1795609	0.02239273	0.05872522	7.219544	0.3079907	0.03198961	1.470602	1.512451	0.4885686	3.21048	0.5207796	0.03510533	0.6103473	0.1034913	2.895807	2.008467	0.1114087	0.1150223	0.07460458	0.1320648	0	0.4378578	70.23684	0.2010869	0.1367924	0.1401145	0.1893439	3.7629	0.09467196
TCGA-DK-A3WW	633	0	0.3619847	0.1395484	0.6662077	0.1687093	0.1217472	0.3580801	0.0849072	0.4646484	0.2075845	15.52364	0.1332198	0.4396827	0.08960253	0.3027573	0.1464179	0	0.06114386	0.2352929	0.482534	0.07102739	0.1898524	0.6981597	0.2599853	0.1395181	3.371519	0.5814953	0.2421388	1.081976	0	0.02947511	0.02104302	0.193441	2.8894	0.06636092	0.09637546	0.2253415	5.975107	0.104724	0.2227598	0.03472098	81.38981	0.1694227	0.271182	0.3055446	0.3002895	0.9339792	0.200193
TCGA-XF-AAMY	3011	0	0.9397809	0.3381412	0.4842884	0.07665024	0.4034654	0.2603003	0.732947	0.3247772	0.6916252	0.0407094	0.2305759	2.042016	0.0814188	0	0.2118864	0.1036239	0.1481583	0.5053519	1.265072	0.1290804	0.4231438	2.410698	0.5870203	0.2996509	1.124516	1.122819	0.5720609	1.040988	1.313365	0.01785536	0.03824216	0.3728525	4.154062	9.406789	0.5254388	0.2242612	0.07167497	2.378978	0.05783267	0.6940953	28.48286	0.2173394	0.5421107	0.9927666	0.272863	0.06613056	0.3183402
TCGA-K4-A3WS	761	0	0.9634388	0.3568493	0.6883965	0.2311171	1.083109	0.3139447	0.3489465	0.3525386	0.9479092	1.031081	0.3962848	0.3212412	0.2454954	0.2212007	0.1426345	0.3124487	0.02233648	0.4454026	0.5635008	0.4086657	0.6752299	1.645039	0.6993634	0.6672094	1.451898	1.155067	0.1592204	1.639154	0.829731	0.03050808	0.6687889	0.1863012	5.024541	14.94539	0.5809145	0.3351581	0.1296694	0.7077495	0.06975123	0.7610357	33.11778	0.5024162	1.456264	0.4363271	0.191973	0.132932	0.6033436
TCGA-UY-A9PA	1072	0	1.456345	0.3447406	0.296244	0.1875508	0.2547652	0.2123043	0.06292644	0.4238281	0.4102535	3.552734	0.2726881	0.07241284	0.1992187	0.1495864	0.2170265	0.04225852	0.09062991	0.5706992	0.6683311	0.02631992	0.546885	0.2587102	0.1401312	0.319599	0.6819984	1.292874	0.3230172	1.55658	1.581291	0.04611638	0.03119081	0.2954147	4.94018	0.3934513	0.0952344	0.2783419	0.02922952	0.6209044	0.1886763	0.05146484	26.99575	0.1477207	0.9245009	0.2470312	0.2596424	0.8090543	0.1112753
TCGA-G2-AA3F	893	0	2.069662	0.2864163	0.8399489	0.04328345	1.220003	0.3307238	1.524844	1.283784	1.562209	0.06896429	0.5143034	0.4010788	0.0459762	0.2416534	0.1530403	0.02925758	0.0209158	0.1646342	0.9984952	0.4191182	0.4778882	1.826997	0.2829734	0.3254023	0.5942953	2.163201	0.2236401	2.351332	1.130119	0.05377441	0	0.1744517	6.60903	374.9655	0.1813221	0.9745583	0	0.6627341	0	0.320684	36.34895	0.07159184	1.36364	1.311241	0.3081648	0.08713392	0.1540824
TCGA-FJ-A871	272	1	0.148305	0.08893569	0.1728652	1.330563	0.5750847	0.1711562	0.06087628	1.503405	0.1322958	0.04282848	0.5215432	0.09340482	0.08565695	0.09647522	0.1088659	0.02725448	0.05845144	0.1431385	0.6503377	0.05092482	0.1095803	2.536184	0.2410056	0.266749	0.2350936	1.493953	0.02314764	1.399391	0.2631867	0.0046962	0.1408148	0.1513006	3.549925	1.52253	1.097902	0.1025803	0	0.2502813	0.03042154	0.2987286	61.0663	0.4573054	0.3110888	0.2124292	0.4784442	0.4058419	0.2392221
TCGA-ZF-A9RN	615	1	1.37528	0.5623156	0.4026763	0.05098653	0.2683788	0.04328691	1.077731	0.6481101	0.1254704	0.9477738	0.3834387	1.29926	0	0.2033286	0.09833269	0.1033935	0.2217433	0.2585786	0.8606311	0.1073278	0.090936	3.08052	0.2000003	0.1073278	0.4603142	0.7908154	0	1.038673	0.0416014	0.1840951	0.05087617	0.0354308	2.271485	0	0.1165045	0.09728804	0.07151559	0.2742929	0.3462244	0.2518371	66.4275	0.4578073	0.09834641	0.4812886	0.2420056	0.117304	0.2117549
TCGA-GC-A3RB	582	0	2.981437	0.2899316	0.4004121	0.197166	0.8704354	0.02789857	0.3473007	0.7797241	0.4312861	0.1221687	0.2668979	0	0	0.2358829	0.1563269	0.044425	0	0.1333239	0.8998141	0.09684244	0.1841984	0.6527364	0.2884925	0.1877557	0.278132	0.339789	0.1131925	0.3471112	0.05362451	0.08675483	0	0.04567056	3.860328	0.7238394	0.2377774	0.2633505	0	0.06799338	0.02479366	0.1893616	60.33905	0.01552939	0.718359	0.1009928	0.2339602	0.009450358	0.07798674
TCGA-UY-A9PF	117	0	0.1928265	0	1.153372	0.07863639	0.7610786	0.1335226	1.068545	0.599747	0.3225211	0.2088213	0.1774129	0	0.2505856	0	0.0404422	0.1594635	0.1519974	0.3589245	0.457198	0.03310628	0.7012518	1.952498	0.10282	0.2601208	0.1183235	0.4065575	0.09028986	0.9492996	0.3849704	0.006106009	0.1176993	0.0327869	3.268446	10.57847	0.1497372	0.4701476	0.1838305	0.3254163	0	0.1294692	48.93855	0.1486474	1.162875	0.1898882	0.1866223	0.1130735	0.2332778
TCGA-YC-A89H	573	0	0.2755104	0.04956551	0.4157874	0.179769	0.3891851	0.0381554	0.5428397	0.9140463	0	0.2625602	0.101395	0.1041125	0.04773821	0.03584495	0.1877974	0.03037886	0.04343477	0.36468	0.4383059	0.1702881	0.1221423	1.301873	0.1846857	0.2702985	1.555358	1.62649	0.1548073	1.763267	0.1466788	0.01046912	0.1569574	0.1374147	4.320408	1.555647	0.2053867	0.2858497	0.2311381	0.6695348	0.06781795	0.5179596	38.00987	0.1380518	0.2311675	0.1578543	0.2399813	3.761104	0.2666459
TCGA-XF-AAMQ	2177	0	1.902359	0.06004257	0.5466725	0.1088841	0.4991827	0.1386618	1.000076	0.2998817	0.379593	1.937272	0.270221	0.6305979	0.02891451	0.217109	0.1014971	0.09200071	0.1052318	0.1794672	0.3777943	0.320885	0.3213516	1.284178	0.5084642	0.1882744	0.7014276	1.008603	0.06251007	1.129606	0.2221044	0.01585257	0.05432423	0.07188093	5.533439	0.1927305	0.2280675	0.235465	0.05090831	0.3266769	0.2464595	0.1120437	49.81515	0.1157766	0.2800312	0.143416	0.1938054	0.4540462	0.09690268
TCGA-CF-A1HR	389	0	1.616448	0.379312	0.2198883	0.1146438	0.8759803	0	0	1.117251	0.6582841	0.3044402	0.41384	0.265582	0.06088803	0.1371561	0.1068661	0.07749386	0.02769959	0.2325668	0.7525543	0.120664	0.1411822	0.8065205	0.3319237	0.1379017	0.5498554	0.6915059	0.0658167	1.254234	0.8418713	0.02670582	0.02859892	0.07966658	3.919763	35.21884	0.07640555	0.2406287	0.08040184	0.4269814	0.08649887	0.2831293	30.0187	0.05417818	0.3316997	0.3900893	0.1360381	0.1153948	0.06801906
TCGA-E7-A3X6	904	1	1.201905224	0	0.557814576	0.12786467	0.716466011	0.434221825	0.214503685	0.794609975	0.174809053	4.50467624	0.467974957	0.740522773	0	0.135976039	0.128779984	0.144050862	0.020595951	0.108077764	0.527584817	0.143550959	0.289587879	0.917166924	0.780209352	0.307609199	0.953968164	1.17523963	0.171282395	1.575741966	0.139104691	0.031440308	0.042529302	0.142166084	3.434317202	0.13411971	0.032463507	0.222293057	0	0.123464778	0	0.280693394	38.123243649	0.171207144	0.328845817	0.140346697	0.227589238	0.281919129	0.126438466
TCGA-DK-A6AW	1621	0	0	0.1676601	0.3201655	0.354717	0.6195088	0.1720858	0.05100578	1.245329	0.08313397	0.2153055	0.2438958	0.1760853	0	0.7274942	0.2019746	0.1370126	0.02448705	0.3597899	0.883865	0.08533569	0.2668313	5.536096	0.6909754	0.1676237	0.3240563	0.6986361	0.1163669	1.10877	0.2480777	0.01967378	0.02528208	0.5986298	5.142558	0.2391875	0.337721	0.135368	0.1184617	0.4823114	0.1147004	0.2502926	83.57966	0.2394736	0.1629055	1.123536	0.2705866	0.0728654	0.09019555
TCGA-GC-A3BM	651	1	1.252286	0.2346787	0.5089645	0.08511557	0.9177277	1.409109	1.11375	0.07212919	0.488733	0.06780809	0.3584574	1.725301	0	0.1697157	0.355667	0.2301365	0.143956	0.1834573	0.8859742	0.08958511	0.242167	0.8101261	0.524661	0.3967341	0.04802727	1.13681	0.3176199	1.348615	0.2777931	0.1222685	0	0.4790927	5.505222	0.133919	0.5267427	0.5359533	0	0.4402859	0.09632966	0.4554443	86.97848	0.2916223	0.9576986	0.5979166	0.2272487	0.2692583	0.1514991
TCGA-GV-A6ZA	691	0	1.824258	0	0.28159	0.4319703	1.686991	0.2444915	0.1690888	0.7321261	0.4724515	0.7902314	0.5197737	0.1111883	0.05098267	0.03828111	0.3054694	0.2271046	0.04638675	0.2069033	0.6301276	0.7072391	0.4280177	1.708148	0.2689604	0.4618704	0.5867895	0.5376528	0.1102191	0.8329116	0.3524572	0.03167847	0.02394641	0.2601546	5.136664	1.208272	0.3381577	0.4334934	0.0448813	0.7150388	0.03621355	1.145836	36.6177	0.1701164	1.018374	0.6427215	0.7973506	0.1242285	0.142384
TCGA-G2-A2EJ	1460	0	0.2436687	0.2191852	0.3587643	0.06624687	0.3824506	0.5624274	0.1333616	1.010508	0.1086826	0.3870252	0.204263	0.03836659	0.03518411	0.1056741	0.1000816	0.04477978	0.1600619	0.2771765	0.4286507	0.06972559	0.2953832	0.7676074	0.3031707	0.3486279	0.616777	1.769596	0.285241	1.574474	0.1081055	0.01671793	0.04957761	0.2531941	3.532543	0.182405	0.07568725	0.1643284	1.192477	0.4797546	0.02499166	0.2181415	41.18721	0.07044035	0.319454	0.2108701	0.6485287	0.8001696	0.1572191
TCGA-FD-A43N	699	0	0.6765602	0.266254	1.151775	0.06897685	0.5973167	0.1756814	1.301788	0.8183394	0.3960646	0.2381211	0.409799	0.5992148	0.03663402	0.5226369	0.2150633	0.1165628	0.5333053	0.2011446	0.4786567	0.1016385	0.4920891	2.683162	0.3865275	0.3318808	0.7913905	0.6835155	0.07919883	0.6245171	0.3939616	0.006694949	0.03441378	0.3834589	5.077261	25.42238	0.2692548	0.4036212	0.09674948	0.2140821	0.02602155	0.3974791	39.80816	0.2200294	1.574394	0.6132535	0.2455469	0.08926543	0.1432357
TCGA-UY-A8OD	3432	0	1.085675	0	0.2468252	0.625056	0.5837309	0.08844408	0	0.882815	0.2990889	0.1659855	0.5640799	0.3016654	0.1659855	0.4154424	0.3047195	0.1056271	0.3020449	0.171707	1.26022	0.2192929	0.5087409	15.39046	0.67134	0.2976117	1.890831	0.4937164	0.6877822	1.454116	0.2975008	0.01415597	2.884627	0.02895697	9.810507	0.6556333	0.3173904	0.7156063	0.02435352	1.314871	0.1572018	0.4287959	52.27524	0.1846174	1.272633	2.092524	0.3399463	0.08987861	0.1854252
TCGA-2F-A9KT	2352	0	0.7596362	0.6149782	0.6850483	0.7434877	1.220342	0	0.4053604	0.7350597	0.559049	0.0658118	0.484581	0	0.0658118	0.3953262	0.07169457	0.3769221	0.2395163	0.1885302	0.871511	0.6521078	0.3420322	1.79476	0.4976417	0.7638977	1.549893	0.8008127	0.3912647	1.963367	0.1011056	0.01202725	0	0.5166534	2.602182	0.4386705	0.1061796	0.8669579	0.7241968	0.6922645	0.09349368	0.6630539	54.20856	0.07319918	2.310481	1.904155	0.5513961	0.1425443	0.5881559
TCGA-BT-A20Q	593	1	0.7476907	0.4138855	0.3704812	0.04691001	0.6133204	0.07965199	0	0.4770335	0.3463161	1.37028	0.3951155	0.1630064	0	0.2244863	0.3256946	0.09512691	0.1133413	0.2973806	0.5190828	0.03949866	0.1434264	0.2329499	0.2716333	0.1974933	0.3617487	1.091381	0.05386181	1.061809	0.0765505	0.02731874	0.3276593	0.3846565	3.260319	0.3321325	0.2769067	0.3998095	0.02193257	0.09706246	0.07078729	0.270319	56.65249	0.1884335	0.4222556	0.308936	0.05566414	0.08094392	0.1113283
TCGA-CU-A0YR	460	1	0.8347321	0.1155169	0.2245313	0	0.1956341	0.1778491	0.2108561	0.79885	0.2577547	0.6119199	0.1890481	0	0	0.04176993	0.09763598	0.03540033	0.07592145	0.3054398	0.9822222	0.04409684	0.07561374	0.2600685	0.1173891	0.1102421	3.171788	1.128179	0.06013206	1.30396	0.170924	0.004066536	0	0.1091786	3.881001	35.10214	0.2493084	0.2265074	0.8570038	0.2167237	0.1580558	0.04311254	28.9544	0.08662284	0.1683614	0.2299335	0	0.0301223	0.310721
TCGA-SY-A9G5	1186	0	0.2043947	0.1838574	0.4514091	0.6668321	0.6510516	0.1887106	0.02796667	0.2354546	0.2279134	12.86776	0.4764096	0.128731	0.1770793	0.709134	0.1750461	0.3004981	0.1611161	0.4368215	0.4481493	0.07018484	0.1887801	0.965829	0.5397521	0.1503961	1.254221	0.861896	0.0638044	1.257813	0.7254503	0.006472326	0.02772453	0.2162463	4.360052	0.3497265	0.1693017	0.4170614	0.129906	0.5289064	0.2515627	0.3659638	18.55924	0.1969564	0.786031	1.81762	0.8242428	0.1917714	0.5934548
TCGA-4Z-AA84	460	0	1.250875	0	0.2877685	0.2040472	0.398437	0.2165418	0.1283649	0.1296863	0.1255326	0.1354634	0.2992304	0	0.1083707	0.2034294	0.3541732	0	0.1972029	0.2069654	0.4975	0.06442861	0.3292649	5.404138	0.333499	0.214762	0.7195974	0.7032955	0.3514288	0.7312806	0.8740625	0.009902495	0.0254507	0.1205244	3.288303	9.069482	0.04856762	0.4801923	0	1.351034	0.03848845	0.2099682	41.20358	1.458478	0.4919758	0.2015695	0.1210628	0.2053838	0.4237197
TCGA-4Z-AA7Q	510	1	1.366510181	0.194085052	2.144340577	1.407853394	0.707189218	0.19920823	0.649492773	0.298263058	0.096236716	8.754547643	0.458796378	0	0.623099476	0.093572724	0.294145356	0.198258924	0.141732271	0.580120008	0.440073511	0.296356354	0.219209794	0.873905406	0.219145197	0.105841555	2.681081884	0.40437409	0.235738009	1.062226538	0.382902899	0.020497108	0.234134349	0.521773019	3.412708011	0.276885842	0.111699782	0.522344429	0.137132441	1.092381757	0.088518878	0.241451047	18.325736182	0.304938688	0.15086481	3.077696013	0.556860073	0.101219653	0.104411264
TCGA-FD-A5BT	328	1	0	0	0.1335796	0.2152658	0.2832747	0.09137893	0	1.048926	0.1324344	5.259131	0.08903856	0	0	0.3004596	0.04151619	0.1091322	0.05201128	0.3002235	0.4037328	0	0.1462602	3.073334	0.3719397	0.1618355	4.646065	0.3246087	0.2162711	0.365441	0.3951937	0	0.02684998	0.08975356	2.183252	0.04233683	0.1537136	0.09584198	2.012931	0	0.6496728	0.2658148	142.5848	0.1271624	0	0.2362798	0.1915782	0.07738422	0.4150862
TCGA-CF-A27C	425	0	1.780609	0.7207634	0.5980686	0.1452297	2.465964	0	0.07309052	0.5538219	1.876293	0.1156986	0.7481464	0.5887643	0.03856619	0.2027061	0.1797246	0.3190476	0.2280823	0.2946135	0.9941857	0.3057119	0.7801484	1.262091	0.9426841	1.179175	0.08194726	2.440267	0.2709719	2.684611	0.2666187	0.02114417	0.01811442	0.8174591	7.213331	0.4570028	0.08987628	0.6558381	0.03395077	0.8714437	0.2191519	0.9863304	49.26548	0.5404802	1.610744	0.4941615	0.3015807	0.2297131	0.08616591
TCGA-E7-A6MF	750	0	3.350343	0.3117627	0.520927	0	0.8639788	0.6799833	0	0.3992549	2.396098	0.02502243	0.4747811	0	0.05004485	0.1878847	0.1150941	0.06369345	0.09106694	0.5734512	2.147205	0.2776918	0.948326	0.7798731	0.9504466	0.3541987	0.2658441	2.517022	0.5139102	3.02153	0.6150645	0.1445038	0.04701183	0.523834	7.900386	0.1482557	0.6907885	0.2637021	0	1.540249	0.03554741	0.5817714	43.90373	0.512094	0.03029214	0.1758242	0.1677179	0.4606749	0.08385894
TCGA-FT-A61P	337	0	0.651091165	0.958369944	0.294125284	0.43448876	0.442650427	0	0.024296375	0.81821617	0	1.410197454	0.261402047	0.055918291	0.102559815	0.385042903	0.211040668	0.163163342	0.023328595	0.183626071	0.307846344	0.162597113	0.118903632	0.63929565	0.369722315	0.130658394	2.506125023	1.164772776	0.110861668	1.748384667	0.630243676	0.013120125	0.457634325	0.080514247	1.90143322	0.037978635	0.275780419	0.128963873	0.225714805	0.259713858	0.036424681	0.198709641	29.20101521	0.159701034	0.341436929	0.063587085	0.085928494	1.541084379	0.171856987
TCGA-DK-AA77	618	0	3.814159	0.2722951	0.4122679	0.3950346	0.7797569	0.08384483	0.2485139	0.9205977	0.2025255	1.416186	0.2896545	0.1143913	0	0.8270611	0.09840748	0.1335124	0.0715845	0.1126924	0.5649293	0.2078892	0.1929142	1.062586	0.1936958	0.3118339	0.1578889	1.106282	0.0850456	1.453013	0.3626103	0.04601086	0.04927245	0.2196093	3.66852	0.1553848	0.1222347	0.3391968	0.06926127	0.5517276	0	0.4064977	75.63938	0.2566915	0.3174877	0.2926783	0.3222684	0.1278071	0.1464857
TCGA-ZF-AA5N	168	1	0	0.1251811	0.3329585	0.3405144	0.3083651	0.1927282	0.1142483	0.4809348	0.1862125	0	0.1365761	0	0	0.1810578	0.08026535	0	0.2742438	0.02878202	0.2128792	0	0.08675965	1.221246	0.2332183	0.1365315	0.1707898	0.8802456	0.1954883	1.884068	0.2778356	0.008813493	0.05662956	0.01577501	2.761419	0.7143442	0.02161326	0.3320892	0	0.140913	0	0.1868775	100.5923	0.1340997	0.3648934	0.149502	0.1346865	0.03264236	0.1346865
TCGA-DK-AA6U	578	0	1.500332	0.1741395	0.6235097	0.1578965	0.8914467	0.6367476	1.072783	0.6690286	0.5180805	0.06289485	0.5640358	0.3200579	0.0419299	0.2518696	0.04821558	0.1067307	0.03815006	0.2802707	0.4442045	0.7644644	0.305081	2.221607	0.3023098	0.2492819	0.1930383	1.428595	0.2266199	1.995479	0.6763701	0.04444414	0.03938869	0.1042369	5.086676	77.5105	0.3908608	0.5724403	0.03691192	0.9801208	0	0.6824091	40.23263	0.09327307	0.9898263	0.7885617	0.6557685	0.1475786	0.2576233
TCGA-BT-A20O	370	1	0.595143242	0.297413423	0.18255332	0.161803224	0.622738794	0.503685789	0.325726141	0.319938116	0.265449418	18.304082946	0.30014982	0.249887057	0	0.430168895	0.572098836	0.145828517	0.026062644	0.205146552	0.58669577	0.227066321	0.132838818	0.714219379	0.423127232	0.210847298	3.712826168	1.719549904	0.77408973	2.726468187	0.572086562	0.062819005	0	0.074958583	3.426359985	0.042429628	0.482691788	0.260712737	0.453902351	0.089277422	0.203467775	0.177598301	25.395844416	0.382323354	0.762904835	0.130238754	0.191998163	0.263683067	0.063999388
TCGA-GD-A3OS	638	0	0.9497852	0.7557731	0.6050817	0.297947	1.290061	0	0.209929	0.3534834	0.4643625	0.06329657	1.035193	0.06902188	0.09494485	0.403981	0.3830806	0.1812583	0.2303623	0.4230912	0.8437911	0.2383304	0.3238993	4.216779	0.367315	0.5196677	0.7845572	1.925517	0.2907858	1.708489	0.4132762	0.07287581	0.1337859	0.09109973	4.732941	0.07031752	0.6354233	0.3183692	0.1253734	1.134338	0.3147217	0.8094048	33.35554	0.3660884	0.3639773	0.2289226	0.6187097	0.3341727	0.2828387
TCGA-XF-A9SZ	859	1	0.474583	0	0.1122991	0.2211878	0.7135851	0.04694639	0.6679097	0.3280206	0.04535923	0.1468427	0.4241717	0.3202499	0.1762112	0.3528289	0.1030909	0.1495125	0	0.5608776	0.1763068	0.06984079	0.07044553	2.654452	0.2169083	0.2328026	3.25539	0.2382419	0.1587291	0.4589374	0.3158287	0.02790926	0.02758862	0.09990791	1.820112	12.26743	0.1158244	0.30247	0.07756153	0.3661313	0.08344317	0.3641698	47.4606	0.1567928	0.1066606	0.1820849	0.1640405	0.01590261	0.2952728
TCGA-4Z-AA82	1556	1	0.9596512	0.4316135	1.578516	0.1467579	1.104748	0.2076593	0.1723391	0.4145552	0.2407666	0.02598134	0.2869561	0.1699885	0	0.2341018	0.2421544	0.06613432	0.3545881	0.2108805	0.5504915	0.1441668	0.9680491	0.8907355	0.5939495	0.4119051	1.610186	1.939034	0.5616888	2.17767	0.399147	0.02848889	0.170847	0.9790352	2.730324	0.1924215	0.1863016	0.1493497	0.04574402	0.1214639	0.110729	0.3624397	27.41809	0.3236548	1.006496	0.04295582	0.0870726	0.4079865	0.1160968
TCGA-DK-AA76	366	0	1.751627	0.242404	0.6571486	0.6044326	0.559806	0.6997574	0.7190084	0.186259	0.5408801	0	0.3719102	1.336572	0	0.1314769	0.1801551	0.334283	0.07965792	0.1950699	0.9584229	0.1619347	0.5086778	1.136949	0.1129025	0.4626707	0.1033505	2.083315	0.1261829	2.363142	0.2241701	0.01920001	0	0.1985564	3.702755	31.945	0.1255575	0.3634722	0	2.319376	0	0.3166402	80.46587	0.06491855	2.013779	4.22187	0.3260131	0.01580238	0.2282092
TCGA-DK-A3IL	413	1	2.216304	0.4984032	0.6220404	0.09038288	2.524545	0.03836695	0.2956685	0.4978535	0.7043271	0.04800289	0.7340918	0.1046897	0.04800289	0.1441748	0.05810418	0.3665675	0.2402157	0.7563228	0.525493	0.9132385	0.4375444	4.488313	1.333733	0.4348755	0.1104987	0.5841099	0.1556657	1.397976	0.7374603	0.06140845	0.4509362	0.2323878	6.253632	1.208755	0.1548941	0.6668481	0	0.2805196	0.03409698	1.153269	32.90781	0.1388172	0.4648983	0.3968239	0.3485615	0.09097491	0.1072497
TCGA-E7-A678	798	0	0.3750707	0.06747684	0.2899225	0.3670974	0.9869264	0.2597175	0	0.7777202	0.2007496	0.09748382	0.61656	0	0	0	0.1179974	0.4135677	0.02956532	0.5740356	1.090116	0.02575828	0.197458	2.379982	0.3085671	0.2207853	0.1495998	0.7908033	0.1053748	1.384876	0.4492882	0.02612923	0	0.2125815	6.517412	0.5294514	0.3495083	0.2568365	0	1.94956	0.2769753	1.158433	106.6596	0.3469644	0.03933796	0.5909686	0.653405	0.9149573	0.03630028
TCGA-ZF-A9R1	773	0	2.886714	0.3245827	0.7083731	0.539563	0.9744655	0.2082191	0.617156	0.45724	0.2816516	0.02605138	0.4205279	0.4545245	0.1563083	0.1564886	0.1702803	0.3647193	0.09481172	0.2487634	0.855562	0.1652062	0.3749325	1.299108	0.6596868	0.3097616	0.2214208	1.986527	0.08448043	2.516623	0.4802675	0.02666131	0.5383951	0.1158921	3.345041	6.444204	0.2802057	0.6177282	0.02293367	0.690151	0.07401832	0.6056945	101.1871	0.2202149	0.8199826	0.2153581	0.2910244	0.1551707	0.261922
TCGA-XF-A9SH	1971	1	0	0	0.3050152	0.1590267	0.6885592	0.4725406	0	0.5390537	0.3913415	0.04223001	0.3468234	0	0.08446002	0.1268362	0.08178642	0.1074946	0.03842311	0.6250413	0.4324711	0.1004264	0.2701227	0.9213269	0.7574709	0.2869327	0.3439739	0.9592133	0.04564838	1.379836	0.5190181	0.02160936	0	0.3315253	6.174416	1.939121	0.2876734	0.3337849	0	1.809749	0.2399715	0.4581956	51.21659	0.3945508	0.2556182	0.9425739	0.1887035	0.5716726	0.3302311
TCGA-FD-A5BU	588	0	0.5632664	0	0.63351	0.1020912	0.381366	0	0.1798298	0.3028017	0.04187192	0.2711062	0.3531722	0	0	0.1628513	0.213301	0	0.02466669	0.0129439	0.7084497	0.06447128	0.04335302	0.8872036	0.6579049	0.06140122	1.420946	1.495493	0.234441	2.34935	0.4997951	0.01189086	0.6876239	0.3405297	1.753229	0.2007851	0.2138391	0.2012949	1.646764	0.1478673	0.2310836	0.3781931	11.37258	0.06030758	0.1312804	0.2241145	0.1211429	1.100999	0.3028574
TCGA-C4-A0F7	62	1	2.07343	0.1804931	0.1169421	0	0.148206	0.5789296	3.006313	0.30049	0.1118714	0.01448658	0.2953844	0.600283	0.02897316	0.02175493	0.263025	0.05531239	0.1713486	0.1867478	0.4655272	0.1492845	0.129728	1.602835	0.4075964	0.04101223	0.2513844	2.773408	0.2035698	2.798873	0.1557884	0.1048392	0.04082581	0.5534685	1.673412	0.2574952	0.1350405	0.3573836	0	0.1128757	0.1440597	0.08981679	126.164	0.6251727	1.315309	0.07784121	0.09709923	0.2196393	0.08091602
TCGA-C4-A0F0	59	0	0.305926341	0	0.056303624	0	0.052959624	0	0.031394188	0.370035905	0	0.298172447	0.150118505	0.28901584	0	0.14925818	0.124315905	0	0	0.158179736	0.25738636	0	0.015893741	0.154885508	0.08156383	0.018758693	0.962089039	2.096310216	0.752053047	2.400345136	0	0.012109262	0.155611883	0.11270485	1.820362891	0.441661577	0.095025447	0.079351755	0.320819307	0	0	0	49.526787666	0.058958639	0	0	0.037010394	0.179395359	0.111031182
TCGA-FD-A3N5	685	1	0.6352537	0.0672264	0.440147	0.09143374	0.3363796	0.05175071	0	0.5423836	0.3750085	1.003594	0.4813322	1.023767	0	0.02430851	0.760218	0.08240655	0.147278	0.2318534	0.2629433	0.2694581	0.121659	0.5801747	0.2789569	0.2108006	3.233121	2.626228	0.5424157	2.644495	0.1243391	0.03313196	0.1368537	0.39817	2.429269	0.5994163	0.08124925	0.2171131	0.2422469	0.1261249	0.2299561	0.1254493	16.29912	0.1656368	0.6270714	0.09366878	0.09041388	0.4207207	0
TCGA-ZF-AA5H	897	0	0.5004155	4.189714	0.2196183	0.251168	0.2025765	0.1066192	0	0.7449625	0.1030146	1.834206	0.2927767	0.25456	0	0.3255298	0.2563299	0.02122222	0.136543	0.4219464	0.6771599	0.3040108	0.3226419	0.8834846	0.3225468	0.2454745	2.291204	1.785523	0.5407306	2.439896	0.8453582	0.06582214	0.2506244	0.08290551	4.512608	1.234945	0.2690252	0.1717337	0.3669766	0.5067044	0.09475323	0.3618389	44.87254	0.2077189	0.4239117	0.08959821	0.1490199	2.573277	0.1303924
TCGA-DK-A3WX	321	1	1.137652	0.5339178	0.2822038	0.08068607	0.5343112	0.03425071	0.2233401	1.05982	0.6949482	1.028468	0.2912596	0	0.1714114	0.03217671	0.06743154	0.13635	0.05848471	0.16368	0.3934513	0.2377844	0.41116	1.135254	0.2863571	0.3882195	4.62108	8.09975	0.4168948	8.827267	0.2633365	0	0.02012786	0.3083803	5.108275	0.3173744	0.08450207	0.3643675	3.602682	0.5676272	0	0.1328438	24.69249	0.1620545	1.271002	0.2745439	0.4308449	6.218716	0.2393583
TCGA-YF-AA3L	364	0	0.1824029	0	0.2797499	0.2975422	0.6231034	0.04210158	0.0249576	0.8404838	0.08135644	0	0.507197	0.1148802	0.05267548	0.6328348	0.09882805	0.3016868	0.3354887	0.2137732	0.5673436	0.04175554	0.130563	7.346764	0.620623	0.08947616	0.2798183	0.1281934	0.05693937	0.1870799	1.052018	0.02502906	0.04948303	0.05513695	4.26429	1.911599	0.7459858	0.08200747	0.02318576	0.6361723	0.1870799	1.75541	74.0567	0.105459	0.06376892	0.326588	0.5001798	0.1996608	0.08826702
TCGA-BT-A2LA	522	0	1.989701	0.4727718	0.2349148	0.1530978	1.076218	0.129978	0.5239421	0.5189565	0.05023351	0	2.141521	0.5319956	0.1300978	0.3419007	0.114169	0.1448817	4.512854	0.6522067	1.705589	0.1675827	0.07541505	3.928044	0.3031311	0.1933646	0.1727738	0.1846903	0.0351572	0.4620496	0.7744851	0.3720893	0.2444263	0.05957752	5.833718	0.1686166	1.953214	0.2687576	0.04294812	0.7602666	0.4158447	0.9074325	27.06699	1.244432	0.8268562	0.02688689	0.4723372	0.4667047	0.1090009
TCGA-4Z-AA87	1454	0	0.7347635	0.1762495	0.5409125	0.1598097	0.3188395	0	0.1809636	0.406281	0.3604961	0.6365693	0.3124763	0.8792547	0.04243795	0.3186518	0.08475755	0.2160478	0.01930615	0.1215714	0.4196143	0.3364031	0.2171622	2.645324	0.06716477	0.1441728	1.472845	0.5852471	0.04587315	0.9344684	0.2281885	0.01240901	0.1594638	0.08328944	3.162071	38.97339	0.2206213	0.223619	0.07471834	0.7274642	0.03014414	0.6577883	77.45772	0.2265678	0.411003	0.1490987	0.2133367	0.04595901	0.4029694
TCGA-BT-A2LB	492	1	1.113408892	0.077041175	0.40983039	0.104782682	1.316595368	0	0.386719783	0.503175172	0.458408698	1.131564443	0.320456097	0.040456295	0.185502368	0.111429796	0.074097473	0.118046961	0.067511973	0.292273367	0.641967998	0.088227975	0.216547016	1.127401463	0.450166443	0.199563278	1.504393171	0.872797308	0.380984439	1.291290786	0.598466753	0.016272466	0.15683382	0.247567646	3.072974786	5.577859929	0.126365347	0.159949724	0.097981372	0.433615947	0.052705746	0.201270069	26.288042523	0.115542018	0.853362635	0.153348624	0.082891148	0.070312688	0.269396231
TCGA-XF-A8HB	1370	0	0.5365043	0.1608657	0.6006678	0.2552566	0.5696365	0.123834	0	0.2163112	0.1196475	0	0.4881344	0.04223736	0.193669	2.181289	0.511042	0.09859513	0.1233473	0.3051405	0.2940806	0.3377446	0.1455586	1.116674	0.4223052	0.2631776	0.2126171	1.194015	0.3768225	1.293113	0.3570365	0.0523823	0.01819315	0.2838065	5.72223	0.5450494	0.2152518	0.1206049	0.03409832	0.4225253	0	0.390243	68.52346	0.04308168	0.2579012	0.08805484	0.1947159	0.3880146	0.06490529
TCGA-DK-A2I6	2656	0	0.708113	0.1273926	0.2150334	0.11551	0.6129155	0.02451662	0.1017333	0.4649595	0.1184388	0.07668505	0.6124196	0	0.03067402	0.2994166	0.1355201	0.05855949	0.01395443	0.08054883	0.2058079	0.03647267	0.0637667	1.673028	0.2103681	0.269203	0.3856341	0.9455625	0.06631395	1.089405	0.04712398	0	0.02881499	0.104349	3.403148	0.4997876	0.04399017	0.06244838	0.04050464	0.0358506	0	0.1426342	16.98044	0.2524672	0.4456075	0.05071438	0.1027994	0.1743999	0.08566618
TCGA-ZF-AA4X	2044	0	1.903809	0.6044177	1.123286	0.5480403	1.659496	0.2326396	0.02298459	0.5031259	1.38611	0.04851125	1.016631	0.6347904	0.194045	0.07285081	0.2260701	0.1852248	0.1986215	0.72959	1.850138	0.8267735	0.2521191	2.419118	1.168712	0.1098702	0.300647	1.377357	0.4457235	2.515439	1.080642	0.07978985	0	0.1777235	7.328649	10.38323	0.2956762	0.6332432	0.06405847	1.228458	0.2067484	0.8271168	19.87119	0.2589919	0.9102795	0.8120783	0.2709637	0.4465577	0.1083855
TCGA-BT-A20P	544	1	0.865915645	0	0.37185348	0.23541886	1.518993584	0	0	1.263501097	0.96555244	0	0.696373851	0.454472756	0.083354911	0.375529738	0.141253504	0.212176137	0.075840737	0.218886879	0.603424446	0.066074943	0.106635317	1.428855819	0.381108921	0.377571104	0.265674649	0.743806253	0.135153293	1.539405592	0.704312116	0.060933184	0	0.512593752	5.786016631	0.370403052	0.164368586	0.319435156	0	0.681953913	0.118415815	0.581400505	58.239701037	0.166880719	0.100909432	0.8441074	0.605261787	0.157973936	0.046558599
TCGA-BT-A20W	254	1	1.251526	0.2814436	0.4606693	0.06379795	1.289095	0.1624909	0.385295	0.756897	0.8896522	0.3388347	0.3934241	0.07389662	0.2033008	0.1526515	0.2255748	0.04312442	0.2158029	0.275019	1.579427	0.2148738	0.6556215	1.742474	0.5243426	0.2494071	0.2039921	1.319365	0.1831311	1.20339	0.260273	0.01733838	0.06365986	0.2305343	4.382451	50.08879	0.5345219	0.5437437	0	0.6072259	0.0481356	0.3676357	34.74755	0.3165699	1.271599	0.252093	0.2649626	0.03669476	0.07570361
TCGA-FD-A5BX	173	1	0.264031	0.1781262	0.182224	0.1615113	0.1462625	0	0.1083795	1.459936	0	0	0.2510232	0.1870772	0	0.4723322	0.1903556	0.1091741	0.02601563	0.177473	0.6563178	0	0.02286193	2.495259	0.6737711	0.09713859	1.356889	0.5566858	0.1854464	0.8936433	0	0.01672152	0.5909264	0.02992935	2.284586	0.04235309	0.1742757	0.06848485	0.07551393	0.1336746	0.2031007	0.1772779	54.99331	0.1526535	0.06922988	0.7091117	0.03194197	0.3251386	0.4791295
TCGA-BL-A13J	81	1	1.28547423333333	1.08150463333333	1.68435426666667	0.13119378	0.4624482	0.15651231	1.8962446	0.08263706	1.56729451666667	0.755175633333333	0.347689933333333	1.43646593333333	5.84831819	5.1320554	0.5926389	5.03185333333333	2.84554896333333	1.159274	1.0640816	0.339600026666667	1.1358206	3.63991766666667	0.6944667	2.06714873	0.394409766666667	3.95611386666667	0.44517322	2.6296112	0.548534583333333	0.03545708	0.3766872	1.0026682	6.55431566666667	3.350467	0.621326666666667	3.25121853333333	0.0207390633333333	0.52950758	1.49738735	0.8886024	47.5375933333333	0.9133516	6.98980343333333	0.550868963333333	0.46141346	0.0555479133333333	1.31781893333333
TCGA-CF-A8HX	345	0	0.5249449	0.1049332	0.9017163	0.9038819	2.100209	0	0.07182652	0.7256591	0.3902318	0	0.4078527	0	0.303194	0.2276577	0.08563224	0.1929416	0.091954	0.3015818	0.4104261	0.1401984	0.3919141	3.50424	0.4887385	0.4005667	0.09842567	1.147792	0.1092455	1.148597	0.1164479	0.03139864	0.07120464	0.1057873	9.273845	1.047899	0.7156346	0.2723224	0.06672727	3.464866	0.03589367	4.112068	49.07349	0.1011683	0.152936	1.002561	1.157236	0.5198872	0.3951537
TCGA-PQ-A6FI	372	0	0.2429216	0.3641887	0.4545317	0.09906564	0.6111663	0	0.1329527	1.00741	0.3250481	0.4559911	0.3228387	0.2677427	0.1052287	0.05267504	0.05731744	0.1116062	0	0.1004824	0.3344372	0.3614614	0.1290092	1.038559	0.6846688	0.1390236	0.4658227	1.650353	0.3601976	2.142693	0	0.01794873	0.1153264	0.4956567	2.459446	0.1039119	0.2012139	0.3150473	0.03087847	0.0273305	0.04983007	0.2718408	53.08738	0.1092379	0.2760113	0.07973998	0.2155135	0.9496623	0.03918427
TCGA-FJ-A3Z7	945	0	0.343416	0.17652	0.180581	0.3601239	1.263727	0.7133946	0	0.4069047	0.1641134	0.4462825	0.06620222	0.0926952	0.2550186	0.7659382	0.2752418	0.08114228	0.36738	0.2638091	0.6003692	0.06738391	0.2140972	4.702659	0.2018036	0.1323612	0.3612503	0.5861455	0.02297179	0.72457	0.2285388	0.104085	0.139745	0.1390288	4.775285	22.75889	0.3885847	0.2748628	0.3741652	0.8113742	0.2113329	0.5270384	33.30704	0.25528	0.2829983	1.361516	0.07122141	0	0.3798475
TCGA-E7-A7PW	416	0	0.5744882	0.06459557	0.4625713	1.288548	1.193412	0.2486275	0.2063391	0.3474387	0.9608878	0.09332125	0.8545161	0.2713663	0.2488567	0.04671444	0.1129589	0.2771358	0.4528461	0.3415961	0.889779	0.61646	0.2437447	4.314334	0.4157358	0.3346497	0.3415052	0.6056287	0.2690007	1.193168	0.5256822	0.1932862	0.08766541	0.284906	6.957053	39.11912	0.4461123	0.5289921	0.08215298	1.066465	0.1767656	0.8196716	31.82813	0.2352722	0.5648734	1.825778	0.4517533	0.1852841	0.278002
TCGA-4Z-AA7S	1064	1	3.324327	0.8764684	1.59284	0	0.7461423	0.1190653	0.5175959	0.3169237	0.421813	0.02482812	0.9351576	0.3790344	0	0.03728514	0.066116	0.09479829	0.06776985	0.2015202	1.087185	0.3542599	0.1071982	2.321452	0.4366048	0.2389849	0.01758532	1.007047	0.1073515	0.9170558	0.03814303	0.01451966	0	0.2144036	5.12519	0.7355226	0.2403436	0.5708824	0	0.9479262	0	0.3078687	72.68475	0.08836827	0.6612522	0.4515408	0.05547184	0.0268881	0.1386796
TCGA-CF-A3MH	398	0	0.5825362	0.04030799	0.2804	0.146193	0.5150812	0.06205797	0.1471506	1.053046	0.3297796	0	0.5277256	0.5926692	0.07764396	0.3789509	0.1339253	0.1482294	0.07064461	0.139016	0.4044246	0.09232186	0.1955546	1.905692	0.3481709	0.3407116	0.1856042	0.7873243	0.04196448	1.158179	0.2087454	0.004256882	0	0.1574649	3.70222	0.02875212	0.1531071	0.3254448	0	0.7108535	0	0.3610444	36.19888	0.1554471	0.3524841	0.2647659	0.3903183	1.019543	0.0867374
TCGA-DK-A6B2	477	0	0.5152299	0.09269207	0.3224033	0.1260693	0.363906	0.2140624	1.205503	0.3917263	0.2412963	0.2008684	0.2528241	0.5354248	0.08927486	0.06703337	0.1188671	0.1704338	0.08122702	0.2450885	0.7645022	0.07076765	0.1534679	1.112971	0.7928027	0.1769191	2.450232	0.8690532	0.1206267	0.9511936	0.3428786	0.04241947	0.02096606	0.07592534	3.796609	1.983547	0.200048	0.138987	0	0.5564853	0.09511936	0.3459401	42.27779	0.2184511	0.2431713	0.7103303	0.1246631	0.01208524	0.1246631
TCGA-4Z-AA86	311	1	0.17345881	0.975187091	0.694344665	0.282952333	0.462429049	0.060055721	0.427208598	0.689371228	0.174076101	7.495099239	0.383024218	0.655482539	0.03756942	0.084628693	0.129604282	0.09563125	0.051273988	0.313905108	0.709783854	0.193576864	0.129167375	1.200197944	0.138738935	0.255266194	3.239737829	1.73718188	0.121831593	1.97476184	0.230869071	0.004119537	0.088231213	0.349009376	4.163760628	1.474695892	0.161636958	0.18446751	0.363806105	0.234184965	0.080057912	0.116465201	20.935697336	0.183861004	0.659482171	0.163051282	0.272801372	0.254290832	0.251816651
TCGA-5N-A9KI	76	1	0.475854903	0.047560192	0.467081595	0.172495969	0.395406505	0.073223427	0	0.219266475	0	0.137420464	0.53186726	0.199800607	0.045806821	0.275157929	0.243962364	0.116599181	0.020838743	0.962295993	0.752178567	0.090776988	0.084237968	2.070106469	0.209434429	0.207490259	3.017307087	0.371591783	0.247573604	0.553130486	0.809280866	0.005022779	0.430306502	0.035960495	2.264658575	5.088778261	0.262769572	0.153599473	0.080649738	0.089228727	0	0.213001719	23.212724075	0.448348056	0.138634312	0.227201833	0.12792896	0.062009234	0
TCGA-GU-AATO	324	1	0.08654338	0.3113905	0.3981927	0.4235181	0.7191229	0.1198538	0	0.5383507	0.1158018	0.5998214	0.8068723	0.08175957	0.224933	0.3940868	0.08621753	0.3339915	0	0.3758782	1.019367	0.1188687	0.06594389	3.563661	0.4746561	0.08490623	3.465125	0.4257611	0.283664	0.9053769	1.209463	0.03562608	0	0.03924065	4.497406	0.4997659	0.1747311	0.02693734	0.4290305	0.175262	0.05325746	0.6972924	50.25396	0.1834666	0.09076795	0.5113477	0.2093971	0.4465919	0.08375884
TCGA-FD-A6TG	93	1	1.679714	0	0.5495817	0.1141671	0.4329379	0.161544	0.8810144	0.6127388	0.2497321	0.2021161	0.228955	0.1322388	0	0.1214095	0.08807313	0.2057909	0.0551688	0.1157999	0.356869	0.1602162	0.184228	1.259869	0.5047006	0.2746564	2.84879	0.6230465	0.131086	0.516835	0.1552538	0.02807225	1.461973	0.06346824	2.732542	5.568471	0.3985553	0.4260054	0	0.07874182	0.1722783	0.187968	23.67575	0.1438743	0.07340451	0.2589781	0	0.2407741	0.04515747
TCGA-4Z-AA7O	512	0	1.293708	0.8727886	0.3125036	0.1978447	0.6606725	0.0559892	0.4314713	0.8382942	0.1081927	1.576148	0.2876548	0.4583236	0	0.3681919	0.07207311	0.2674675	0	0.3679026	0.7544875	0.111058	0.2184383	1.255384	0.3695559	0.2379815	0.2108675	0.4546114	0.03786069	0.9951599	0.1076182	0.02816435	0	0.1008211	3.836685	0.5706885	0.1004614	0.2013386	0	0.1364548	0.6468539	0.2714476	54.32535	0.1714113	0.4240186	0.1447721	0.2347655	0.2086235	0.1173828
TCGA-GV-A3QI	1110	0	2.089435	0.1063863	0.6675138	0.2250805	2.385901	0.3275837	2.848118	0.653963	0.4483874	0.4269344	1.092997	0.6331501	0.1024642	0.1795192	0.2893937	0.1521439	0.1864549	0.9947336	0.7779446	0.406114	0.210277	5.668462	0.4144239	0.2320651	0.151195	1.413049	0.3507348	1.382848	0.498478	0.06241856	0	0.1474719	6.712337	1.467139	0.2816462	0.9489441	0.04510089	0.2528187	0.3639074	0.9264476	40.10779	0.1063681	0.2067386	0.1835248	0.09538714	0.02774141	0.09538714
TCGA-DK-A6AV	1952	0	0.3815121	0	0.4353309	0.3111682	0.6340268	0	0.06264129	1.265723	0.05104931	0.4627373	0.589707	0.3604235	0	0.09927236	0.1000199	0.5048043	0.03007307	0.09468552	0.7003184	0.1834046	0.2008491	2.163318	0.1394962	0.1871475	0.3277486	0.8580101	0.214369	1.173883	0.5077825	0.004832358	0.03104947	0.05189577	3.016505	0.2447928	0.2014561	0.3404133	0.02909707	0.4378143	0.140866	0.8197061	39.86885	0.07352566	0.7202438	0.6830884	0.2584659	0.1610776	0.1107711
TCGA-DK-A1A3	665	1	2.539459	0.05571458	0.2279853	0.1010356	0.1372446	0.08577789	0.1779704	0	0.04143896	0.2683029	0.4938875	0.1170286	0.1609818	0.08058372	0.09742865	0	0.09764652	0.204961	0.246341	0.02126822	0.1287142	0.9616517	0.1226714	0.1063411	0.693625	0.2611816	0.1450106	0.3430413	0.08243786	0.01961319	0.05040843	0.007021012	2.165732	8.425262	0.1346723	0.3984269	0.02361937	0.04181094	0.1524628	0.1247609	40.56573	0.2029256	0.259846	0.07762899	0.08991775	0	0.08991775
TCGA-GD-A6C6	67	0	2.183287	0	0.3072733	0.3666206	0.2223259	0	0.02635872	2.796156	0.9881237	0	0.08665268	0	0.6675923	0.08354529	0.06060557	0	0.3796319	0.1062468	0.3732686	0.02204985	0.3603006	17.98923	0.3619732	0.09449936	1.103302	1.037992	0.2706118	0.5532311	0.2991365	0.0142338	0	0.02183713	2.717855	19.32391	0.05983789	0.19321	0.09794964	0.3251067	0	0.258692	171.165	0.1856324	0.1010234	1.862582	0.279667	0.4066774	0
TCGA-GC-A3RD	428	0	1.53063	0.04917268	0.5734646	0.3566886	0.6132186	0	0.8526843	0.4911844	0.2560129	0	0.8114374	0.2065747	0.04735986	0.4978521	0.05732584	0.09041427	0.06463578	0.1808949	0.2843133	0.07508376	0.1022408	2.509307	0.09161101	0.1877094	1.383696	0.4610283	0.1535804	0.740085	0.6184443	0.01904126	0.02224478	0.2354714	3.062736	7.295681	0.1273493	0.3856744	0.08338409	0.2952126	0	0.5872622	29.91032	0.2844504	0.5160045	0.3425696	0.1322663	0.320558	0.2380793
TCGA-BT-A20R	154	1	0.6949511	0.2232584	0.2375303	0.08097354	0.2474838	0.137491	0.4686476	0.7891199	0.06642135	0.3870498	1.004772	1.547551	0.08601106	0.1291654	0.09630216	0.355773	0.1369505	0.4722565	0.4480064	0.1363609	0.2441364	3.987547	0.3856906	0.1704511	3.175461	0.5233009	0.09297335	0.5193041	0.03303434	0.05187175	0.02019957	0.02250757	3.025502	0.7644123	0.3777594	0.4274683	0.3028706	0.1172808	0.0610946	0.233305	17.4079	0.5644283	0.4945936	0.231083	0.2642322	0.1513644	0.21619
TCGA-XF-A9T0	799	0	1.413181	0.1815982	0.5697128	0.3842055	1.901196	0.8387628	0.3038531	0.3720982	0.405203	1.399226	0.2146394	0	0	0.08755252	0.04939862	0.0371007	0.05304545	0.2366037	0.8441089	0.2310747	0.1584914	1.635362	0.1435322	0.2145694	1.734333	0.6148314	0.1575509	1.200945	0.716536	0.02344024	0.08215155	0.2746145	4.559195	15.58749	0.1985753	0.2443691	0.07698584	4.451818	0.1242357	2.078434	109.8066	0.155629	0.6352137	0.6626892	0.5535979	0.01578458	1.497971
TCGA-YF-AA3M	415	0	0.3704168	0.3331979	0.3919927	0.1510594	0.9746806	0.06412372	0.2280732	0.832076	0.4336909	0.04011426	0.3976089	0.2624561	0	0.0602408	0.2330666	0.102109	0	0.1723722	0.2974788	0.3179834	0.1347094	1.437776	0.1834074	0.2952703	0.5966567	1.431817	0	0.9687824	0.3081343	0.02932388	0.07536619	0.2834241	3.670371	0.7724392	0.100675	0.1152953	0.07062714	0.06251199	0.1139744	0.1243542	53.44736	0.07138735	1.26262	0.1160639	0.2240616	0.6516378	0.08962466
TCGA-4Z-AA7Y	1522	0	2.453649	0.1076639	0.3744785	0.2440537	0.4558366	0.2486382	0.5895656	0.5790893	0.1601548	0	0.3450514	0.2826854	0.05184736	0.1946519	0.1098259	0.06598755	0.1415205	0.1732808	0.5584243	0.1438468	0.2901847	0.4847775	0.1823481	0.3963127	0.02754193	1.261781	0.7005528	1.14166	0.07965223	0.01326531	0	0.5291338	3.389386	2.380732	0.1580049	0.3539183	0.02282125	0.343384	0.3682775	0.08036341	30.1361	0.1499348	0.7531968	0.09643609	0.1158391	0.15441	0.02895979
TCGA-FD-A62O	216	1	1.279119	0.2191609	0.717449	0	0.6157897	0.04217738	0.7250733	0.8419969	1.100289	0.02638516	0.2764717	0.115087	0.1583109	0.1584935	0.4950298	0.1679055	0.09602648	0.1637679	1.583968	0.08366143	0.04641221	1.35687	0.5567824	0.2689117	0.3831069	1.797939	0.1711257	1.649267	0.4864209	0.01350145	0.2726466	0.05523622	6.182296	6.409522	0.3594746	0.6130035	0.0696825	0.6578762	0.07496667	0.245382	103.8211	0.2347752	1.724861	0.7743164	0.05895062	0.04286148	0.05895062
TCGA-BL-A3JM	205	1	1.572949	1.212773	0.4273431	0.09163759	1.198107	0.05186609	0.553427	0.4918221	0.3507883	0.2271233	0.1516131	0.4245721	0	0.1218135	0.1865508	0.1238854	0.3985371	0.3563012	0.7447574	0.1543194	0.518852	1.137655	0.2282276	0.4684695	0.2413011	2.368875	0.5962339	3.157422	0.1495396	2.420468	0.01523987	0.2929253	5.903304	0.4806021	0.8026711	0.1709692	0.1285343	0.8216398	0.2074219	0.47777	81.26922	0.166006	0.9427041	0.6236156	0.5255697	0.04392278	0.1087386
TCGA-FJ-A3ZF	524	0	1.177107	0.1604293	1.096322	0.9309771	1.615355	0.04939922	1.522747	0.5423926	0.6443434	0	0.8489091	0.5054732	0.2781267	0.3712634	0.2487493	0.2556518	1.644854	0.2950911	1.107654	0.367449	0.345922	5.610359	0.1575951	0.2712124	0.08755211	0.8774133	0.1837245	1.22924	0.5222328	0.1434487	0	0.4205114	8.312511	1251.975	0.7257156	0.7068628	0.01360232	1.059467	0	1.101691	37.74224	0.1649848	1.309389	0.5684086	2.433818	0.008366743	0.08630559
TCGA-CU-A0YO	149	1	1.451777	0.1632381	0.8794987	0.09867464	0.1843017	0.167547	0.5214352	0.2090488	0.2023533	0.1310167	0.3265117	0.285735	0	0.07870071	0.1649302	0.1333989	0.0953648	0.137618	0.5181824	0.02077124	0.2556033	0.9391807	0.2949044	0.148366	0.3155093	0.892775	0.3965418	0.9306262	1.32844	0.03064781	0.4430748	0.2399933	2.947054	0.4657578	0.3100242	0.2384909	0.1153372	0.4491734	0.03722505	0	63.00116	0.1865259	0.3172176	0.3465829	0.08781662	0.01418871	0
TCGA-CF-A5UA	365	0	0.165847	0	0.518891	0.3607143	0.4593627	0	0.04538463	0.9934563	0	0	0.4408158	0.2089062	0.09578877	0	0.03768235	0	0.1743074	0.1829365	0.7018924	0	0.0229766	7.91143	0.4548026	0.0677957	0.08480686	0.1165579	0.02588563	0.374219	0.9197417	0.03851234	0.3599335	0.112798	5.190228	0.3547127	0.3777741	0.1720709	0	1.026247	0	2.041498	119.305	0.2876609	0	0.2177598	0.3477736	0.1556045	0.1605109
TCGA-K4-AAQO	359	0	1.865571	0.1735987	0.3670244	0.1049375	0.5167253	0.04454528	0.1848435	0.2667804	0.3443144	0.3065311	0.4656108	0.668515	0	0.2092395	0.1652791	0.03546641	0.07606317	0.3193147	1.092302	0.08835831	0.3119319	2.041006	0.744852	0.1104479	0.523039	0.9042276	0.1204886	1.02928	0.4281078	0.04685245	3.403086	0.1020902	5.758913	35.91064	0.6893755	0.3604185	0.1226577	0.5428207	0.1187631	0.3023511	36.65417	0.3347403	0.1349405	0.6334976	0.2490408	0.1056248	0.2490408
TCGA-XF-AAMJ	1670	1	0.245780021	0.221084421	0.180936442	0.400925328	0.692106884	0	0.302663607	0.283128946	0.328872911	0.248422817	0.643224626	0.154796127	0.141955896	0.586243465	0.227671839	0	0.064579516	0.203329567	0.626615731	0.196923293	0.215653706	2.156863095	0.736410588	0.34160163	1.105993383	1.036410706	0.268531763	1.411659609	0.817816708	0.020754205	0.300043143	0.213597189	3.23053605	1.524451281	0.547125345	0.459006397	0.031241815	0.165912546	0.504164146	0.550079095	23.305892366	0.236835695	0.171851768	0.088012655	0.118936021	0.134517159	0.555034763
TCGA-GU-A763	997	0	0.5026376	0.03477949	0.1280866	0.1576771	0.5461725	0.1070926	0.2539358	0.9353381	0.1552081	0.1507378	0.4316288	0.1095816	0	0.07545584	0.09325617	0.2131646	0.5028808	0.2319015	0.490903	0.01327655	0.1205236	1.14841	0.412337	0.1232823	0.01779416	0.2717351	0.1629395	0.7613919	0	0.009794729	0.01573358	0.2147584	4.648415	0.1240429	0.1801465	0.1604617	0.01474425	1.226711	0.1189675	0.4413269	135.2932	0.1788354	0.04055182	0.4984397	0.2993632	0.07255309	0.0748408
TCGA-G2-A2EC	696	1	0.6421323	0.08251597	0.2616843	0.2244578	0.4764044	0.1905617	0.621302	0.5389324	0.7671636	0.4371065	0.4163759	0.3033188	0.07947391	0.3580451	0.165941	0.07586146	0.1265418	0.3130433	1.515501	0.09449774	0.3018339	1.176556	0.4472178	0.168746	0.05628996	1.966348	0.3221514	2.512078	0.6715193	0.03195287	0.03732865	0.08318764	5.202382	0.5885951	0.2635671	0.6614711	0.03498142	1.501657	0.08467678	0.4927382	65.92323	0.1149133	0.4810554	0.3695537	0.08878166	0.05379238	0.2219542
TCGA-FD-A3B7	122	1	0.1766534	0.3972589	0.2926065	0.1801022	0.2568794	0.06116177	0.3081792	0.5189194	0.2363761	1.664368	0.2600523	0	0	0.2011037	0.1620945	0.04869625	0.1392488	0.09133894	0.4999191	0.0454943	0.08871724	0.8943673	0.1816638	0.2707994	2.980981	1.645023	0.1240754	2.500325	0.1763407	0.07132192	0.1078274	0.1451785	1.934199	0.1700214	0.08230691	0.07331311	0.858901	0.08943673	0.244597	0.05930507	22.89075	0.2468258	0.1157979	0.1186101	0.5342799	0.3314869	0.1709696
TCGA-FD-A5C0	550	1	0.9770539	0.5370939	0.40959	0.08854477	0.3006935	0.07517337	0	0.2251055	0.07263192	0.04702666	0.6658913	0.307682	0	0.1412427	0.2219978	0.3291866	0.06418104	0.1571694	0.5148061	0.2423054	0.1353619	1.282468	0.6781137	0.2662697	0.874339	0.2288924	0.5337496	0.3674391	0.1444925	0.02406383	1.303208	0.1230604	2.484739	7.522981	0.3287787	0.1520581	0.04139872	0.03664196	0	0.2551196	36.09664	0.1150719	0.2561871	0.1457826	0.05253428	0.08912476	0.1050686
TCGA-FD-A5BS	1639	0	0	0	0.541386426	0.992791504	0.786676042	0.210716797	0	2.173404317	0	26.363875763	0.323534501	0	0	0.13197142	0.164876858	0.167770118	0.039978763	0.104894775	0.636179557	0	0.084317775	1.643364033	0.386342588	0.124395761	9.103120383	0.499024639	0.237482816	0.374531001	0.067503965	0.025696305	0.165107101	0.344947907	2.965108705	0.325424405	0.535626257	0.178911585	1.392526014	0.171183753	0.686640169	0.204320037	44.652232702	0.488720403	0	0.363235622	0.147257684	0.261719989	0.638116633
TCGA-CU-A0YN	393	1	0.3636506	0.6074928	0.2007821	0.2542286	0.4820355	0.0359728	0	1.220827	0.2780531	0.7876302	0.4078717	0.3926277	0.1350223	0.03379452	0.0953372	0.0286411	0.1228505	0.2471201	1.056924	0.2675785	0.2123177	0.8065786	0.3482424	0.5478988	1.753289	3.030389	0.9730127	4.060099	0.9680185	0.03619093	0.1056993	0.4828836	4.51355	0.9999947	0.129092	0.2587183	0.1981058	0.4909609	0.06393856	0.4185692	24.6103	0.09010716	1.062477	0.1860308	0.2262536	1.900926	0.1508358
TCGA-FD-A5BZ	835	1	0.5490453	0.246939	0.4799779	0.1679293	0.2946442	0.09504651	0.5916023	0.474359	0.1377498	0.05945882	0.260998	0.194511	0.05945882	0.3125189	0.1511387	0.07567486	0	0.1419424	0.6089086	0.04713265	0.1283601	3.706302	0.1986618	0.1683309	0.6211761	0.8682099	0.1606795	2.111713	0.4567279	0.01086623	0.3351315	0.1244745	3.974039	20.38869	0.4476726	0.3204279	0.02617153	0.2779727	0.08446851	0.4608059	37.51695	0.05290647	0.7198083	0.2088987	0.0996337	0.2253723	0.3321123
TCGA-UY-A9PE	189	0	0.6033867	0.3618395	0.7218194	0.410111	0.4038876	0	0.6191959	0.8340934	0.1345631	0	0.7031965	0	0.6969997	0.3925145	0.1265505	0.2217726	0	0.5615678	0.69225	0.06906344	0.4388671	4.141016	0.4289881	0.09866206	0.3548272	0.2827083	0.09417742	0.1856574	0.5353944	0.01592228	0.122767	0.1367943	4.00629	7.872171	0.1718028	0.6886334	0.03834912	0.3054848	0	1.485481	22.96044	0.1938095	0.2109469	0.5581806	0.2919864	0.283061	0.4379795
TCGA-GV-A40E	261	1	0.7944674	0.04466503	0.5757263	1.012472	0.6532775	0.1031491	0.1019104	0.4804775	0.1328824	0.1505644	0.523856	0.0469095	0.1290552	0.1938061	0.08591681	0.1916274	0.09785106	0.3080855	0.4481404	0.2728034	0.2304512	1.70946	0.3252874	0.1096085	1.683422	0.7328405	0.4417555	1.161145	0.8261054	0.006289366	0.04041122	0.2138858	2.94577	0.8920811	0.01542336	0.2215257	0.2082858	0.4525041	0.03055644	0.4667496	67.69638	0.2679444	0.7551318	0.1866998	2.739225	0.4425823	0.3844527
TCGA-BT-A2LD	623	1	0.1777184	0.8525946	0.1635392	0.09663355	0.5578764	0	0.09726652	0.491339	0.1585341	0.07698399	0.2688872	0	0	0.6165823	0.1242451	0.06531975	0.2101324	0.3062986	0.6977627	0.02034158	0.1723488	2.039454	0.3158797	0.04358911	0.4725621	0.6245056	0.2773852	0.2916404	0.9067306	0	0.0482122	0.02014534	1.924063	0.3420927	0.53362	0.0430238	0.2484933	0.09997322	0	0.3977506	58.72877	0	0.2485248	0.07424678	0.1433336	0.1806378	0.05733342
TCGA-UY-A9PD	542	0	1.163536	0.0805097	0.5930053	0.2920005	0.7561091	0.1239523	0.2939131	0.2474489	0.4191661	0.1163124	0.4501713	0	0.1550832	0.1746698	0.1220164	0.04934465	0.4938603	0.5368199	1.684022	0.399534	0.1611974	4.470962	0.3681655	0.1536669	0.6727865	0.5032232	0.1676366	0.7711011	0.5956293	0.0141709	0.2185263	0.6391747	2.561793	3.962561	0.4448152	0.5107389	0.03413089	0.3625104	0.1652359	0.9615158	30.78737	0.2414878	0.2346796	0.2884547	0.2165576	0.1679504	0.2165576
TCGA-G2-AA3B	2008	0	0.6184704	0.1854425	0.6753629	0.3699196	0.9650113	0.7423164	0.2369453	0.7979481	0.4689517	0.1964665	0.8446981	0.03895224	0.1071635	0.2950396	0.09728555	0.13639	0.01625052	0.4093199	0.561337	0.3397916	0.09996402	4.564615	0.5088097	0.1516927	0.3921606	0.521596	0.2702888	0.5074629	1.097557	0.01436188	0	0.07478079	7.875997	2.936574	0.08964969	0.4448982	0.03144623	2.407556	0.02537315	1.107357	40.93122	0.1112465	0.2162203	2.103978	0.4189998	0.04835618	0.6384759
TCGA-K4-A54R	842	0	1.073972	0.4508285	0.09223999	0	1.596414	0.09915617	0.4408444	0.6928173	0.1437059	12.06478	0.2986331	0.2029214	0.1240594	0.2794557	0.08259096	0.03947346	0.1128759	0.8144387	0.3285708	0.3196089	0.07439453	1.691618	0.2181596	0.245853	0.7688547	1.408944	0.2682032	1.10151	0.4764761	0.002267214	0	0.1298566	3.491832	0.3215807	0.1000777	0.2302836	0.05460629	0.1449959	0	0.1922921	36.05456	0.09658959	0.3754658	0.6153349	0.03464723	0.3022933	0.1385889
TCGA-DK-A1AA	578	0	2.113158	0.1357737	0.2639047	0.3077733	0.710724	0.2612956	0.4027261	0.3390598	0.1009847	0	0.2823782	0.7842806	0	0.09818927	0.2908503	0.2080403	0.1487248	0.2497399	0.8427579	0.0129574	0.2587779	0.5858744	0.2414549	0.1851057	0.1505088	1.85642	0.1060151	1.904165	0.07533637	0.01672873	0.06142143	0.08554929	3.584909	0.1694854	0.1347923	0.2936331	0.02877961	0.4330376	0.2089937	0.3547087	71.78938	0.334528	0.7915397	0.7702247	0.5112919	0.3274915	0.05478127
TCGA-CU-A5W6	56	1	0.740213	0.05121827	0.6392381	0.650172	0.7491261	0.1971385	0.2804703	0.5903282	0.1523789	0.3206452	0.2933729	0.7530887	0.09866008	0.1481608	0.1910739	0.1569592	0.08976619	0.365064	0.3309809	0.01955181	0.1814342	3.613049	0.2515672	0.1117247	0.5502986	1.080466	0.07998469	1.261428	0.2273547	0.05589408	0.139021	0.1419967	4.727428	55.53249	0.1591765	0.5316863	0.04342644	0.4612403	0.1401587	0.3058462	28.47247	0.2304428	0.05971893	0.7544207	0.578628	0.1736245	0.08266114
TCGA-DK-AA6R	5041	0	1.070243	0.05348368	0.3939414	0.04849496	0.2223266	0.2470296	0.4637198	0.5342469	0.2784577	1.236286	0.4449353	0	0	0.232071	0.1278208	0.09834095	0.07030244	0.2582397	0.3183345	0.1633328	0.140035	0.5619147	0.3170446	0.05833314	1.815128	2.172937	0.2227265	2.012422	0.1978423	0.03389011	0.09677999	0.08761842	2.377739	0.1144514	0.02770282	0.2467569	0.2040625	0.08027353	0	0.1996087	24.94762	0.1260471	0.374162	0.1277496	0.402814	2.900864	0.02877243
TCGA-BT-A3PH	142	1	1.349911	0.2142837	0.3068988	0.1295309	0.2969191	0.02749251	0	0.8507011	0.05312609	0.03439731	0.4432259	0	0.1719866	0.103311	0.08951647	0.1313352	0.125186	0.197075	0.8502769	0.05453309	0.2145206	1.125663	0.4234158	0.2434513	0.3289006	1.116144	0.09295413	1.270505	0.4755961	0.01131513	0	0.08101049	3.715485	16.78812	0.04932981	0.2595175	0.07570199	0.1474082	0.02443279	0.2399212	39.26118	0.1071236	0.2498482	0.1990458	0.2497679	0.05587685	0.07685165
TCGA-BL-A13I	223	1	1.5026665	1.59288966666667	0.42980048	0.433593866666667	0.8886636	0.561143333333333	0.132348176666667	0.2757635	1.30630875333333	0.357342333333333	0.2536109	0.340257666666667	4.74761289	0.836984833333333	1.27003163333333	4.83704259666667	3.51332333333333	0.4012927	1.3077727	0.593743393333333	1.1260842	1.07125643333333	0.856525733333333	2.0735654	3.949694	5.502693	1.10569963333333	6.223386	0.8857825	0.0233957333333333	0.0437340833333333	0.7866472	8.46169333333333	0.0497015166666667	0.591880233333333	1.2111472	0.136247683333333	2.10073893333333	2.83487206666667	0.41933	20.8166933333333	0.946930066666667	2.11719433333333	0.679041066666667	3.2607808	0.0731391766666667	0.3664044
TCGA-CF-A3MF	383	0	0.402407	0.2585527	0.2327607	0.6095338	0.7324422	0	0	0.1589339	2.153808	0	0.1622007	0	0.09960833	0.3739621	0.1265974	0.03169356	0.2718869	0.09511554	0.2726059	0	0.1154818	1.707469	0.2014364	0.3806948	0.008818852	0.6464301	0.02691782	0.6013995	0.1147699	0.06371275	0	0.2020094	5.866889	2.323798	0.2857002	0.161039	0	3.99703	0	1.582527	13.74186	0.04431575	0.1507323	1.5851	1.168379	0.2427137	0.1112742
TCGA-CF-A47T	385	1	0.7035135	0	0.927917	0.1434496	1.250345	0.2841694	0.09625949	1.013025	0.1176695	0	0.1510316	0.05538548	0	0.4195115	0.1137368	0.1292869	0.2079568	0.2425019	0.5829221	0.1207859	0.1543202	2.691118	0.3036776	0.1150342	0.1169174	0.7004452	0.1098053	1.010173	0.03901491	0.03527245	0.04771304	0.1727853	5.652923	0.2633173	0.3186781	0.3162964	0.02235641	0.9893816	0	1.023445	91.1613	0.05649263	0.2459517	0.2624217	0.7659877	0.8250813	0.1418496
TCGA-YC-A8S6	293	0	0.9119322	0.1491459	0.4882467	0.1352343	0.482211	0.2870304	0.1701501	0.4011039	0	0.1795593	0.1932328	1.096485	0.07182373	0.2157197	0.1217127	0.04570601	0.03267453	0.1371683	0.2409514	0.02846712	0.3215925	0.2238528	0.3915383	0.1830029	1.348094	1.747935	0	2.244756	0.1655124	0.005250379	0.1349416	0.18795	4.354502	0.2659684	0.360513	0.3268535	0.6322819	0.4756872	0.2550859	0.6122973	44.58233	0.1118403	0.6955983	0.4304636	0.3209421	0.07778291	0.2005888
TCGA-DK-A3IS	1529	0	2.182611	0.07271502	0.3570617	0.131865	0.7780641	0.2798792	0.06636436	0.6425388	0.1352085	0.01750857	0.4611295	0.3818452	0	0.07887944	0.09748741	0.0668509	0.03186046	0.2089857	0.6368333	0.04163682	0.1007936	2.537454	0.5542016	0.1189623	0.07440607	0.7669736	0.05677748	0.7710648	0.1075925	0.02815763	0.01644744	0.08705196	4.842915	0.1815394	0.1443788	0.234839	0.04623967	0.8867446	0.02487306	0.6784571	90.31737	0.04673738	0.1059794	0.23158	0.09779562	0.2180543	0.1760321
TCGA-XF-A9SJ	98	1	0.3568122	0.427947	0.3173992	0.582045	0.304725	0	0	0.4932403	0	3.503446	0.3355858	0	0.1030425	0.2707986	0.1216077	0.131145	0.09375358	0.1967897	0.2183261	0.0408406	0.03707481	3.97426	0.597964	0.07292964	1.404927	0.9612809	0.3063045	0.9514991	1.226844	0.007532501	0.07259814	0.0943754	2.175965	15.56821	0.2216627	0.1048907	0.1814217	0.2007202	0.1097884	0.2795029	40.97215	0.2177572	0.2183007	0.1277727	0.1438882	0.3208267	0.2014435
TCGA-DK-AA6T	572	0	0.1919825	0.3453849	1.377989	0.5219482	1.072368	0.04431273	0	0.3980815	0.1284438	0.3603728	0.7457984	0.06045682	0.05544196	0.04162943	0.0704641	0.4586562	0	0.1058826	0.4698808	0.3076396	0.08422521	4.363093	0.3704817	0.2668303	0.903177	1.124384	0.1498245	1.850909	0	0.07497786	0.05208185	0.2611472	7.352672	0.5748556	0.4174292	0.1991872	0.8053142	0.9071778	0	0.8163829	69.71811	0.1973291	0.3355901	0.3093662	0.1238703	0	0.2167731
TCGA-BT-A20N	795	1	1.476495169	0.379468341	0.427017972	0.057345541	0.223953876	0	0.808096337	0.388769036	0.188158679	0.121826242	0.172504368	0.730651354	0.182739363	0.182950135	0.331790057	0.038762895	0.027711	0.145414161	0.22585931	0.072428204	0.097407128	2.800253811	0.257079038	0.206937726	0.496152405	1.136513593	0.131687644	1.427819504	0.140369705	0.017811214	0	0.215188408	2.861642347	0.721810087	0.087356611	0.218843497	0.026811658	0.023730964	0.043267258	0.330453681	52.707583054	0.149051378	0.479319146	0.138475828	0.170117725	0.08245881	0.170117725
TCGA-C4-A0F6	700	0	0.4468051	0.2411465	0.7236361	0.07288447	0.519775	0.2475119	0.07336188	0.4941138	0.2391441	0.03870938	0.5919693	0.08442146	0.07741876	0.05813104	0.1499361	0.04926648	0.1760993	0.2587439	0.9158595	0.09205408	0.09904124	3.80033	0.2178265	0.1534235	0.8773494	2.260917	0.2510566	1.099828	1.010966	0.02263752	0	0.1114251	4.983954	0.516037	0.1942984	0.389401	0	0.5127429	0.05499139	0.4199968	53.17837	0.1205526	0.09372312	0.0639995	0.08648582	0.6288161	0.04324291
TCGA-CF-A7I0	368	0	1.425792	0.05576218	0.4905871	0.1516828	1.407959	0.2146279	0.1017843	0.2142334	0.6221155	0.5102111	0.509519	0.2342572	0.1074129	0.4839154	0.1040127	0.1025305	0.1465949	0.3974513	0.7301716	0.1490047	0.2705308	1.339093	0.7649903	0.380114	0.1426474	1.219889	0.1741613	2.2126	0.2062707	0.02551892	0	0.2810804	6.801617	0.9546182	0.4428729	0.5531289	0	2.364337	0.07629654	0.7908273	59.79387	0.310622	0.65017	1.209827	0.1799891	0.2181091	0.1799891
TCGA-FD-A3B6	1005	1	0.499808965	0.314712248	0.367945513	0.16306132	0.325326852	0	0.102580879	1.070914209	0.334391763	3.637319436	0.465988287	0.047218133	0.086602844	0.162567622	0.188688165	0.192888152	0.078795879	0.248089995	0.550481216	0.03432478	0.079630581	1.552010029	0.213208622	0.1225885	3.741695119	0.562028174	0.304242369	0.984239193	0.465662724	0.006330745	0	0.067987279	2.987979285	0.384835845	0.163010805	0.202240581	0.17153687	0.185566416	0.030757475	0.201351612	23.761225703	0.375663694	0.235893101	0.053693763	0.169304658	2.966052852	0.266050178
TCGA-GC-A3YS	758	0	0.5613114	0.4039294	0.8884271	0.04578158	0.6996235	0.5052836	0.1382444	0.5431513	0.2628775	0.2188338	0.4062686	0.3181705	0.04862974	0.3286294	0.2472244	0.0309462	0.08849186	0.2786179	0.9015693	0.1156455	0.2177408	3.031283	0.966329	0.2753465	2.29911	1.183475	0.2365477	1.519859	0.2988362	0.03377134	0.04568249	0.6108259	7.098722	0.2160953	0.2353752	0.2329504	0.1498348	0.473638	0.1036267	0.5653208	46.12493	0.2271714	0.5887115	0.3517551	0.4074384	0.1711597	0.2716256
TCGA-XF-A9T2	575	1	0.5677099	0	0.3134492	0	0.5660789	0.1572442	0.09321351	0.5493428	0.07596403	0.04918409	0.3203625	0.3217974	0.8853136	0.5170286	0.1547882	0.06259793	0.6265042	0.5635879	0.9900048	0.07797587	0.4640412	1.916148	0.4151551	0.3063338	0.5051252	1.356561	0.2658268	1.816672	0.1511214	0.6004319	0.1386097	0.06435301	4.517527	0.4371173	0.9522332	0.5065527	0.04329796	0.3449067	0.139744	0.3811767	94.65281	0.262584	0.2977112	0.1016471	0.1648332	0.6924432	0.1648332
TCGA-UY-A78O	2312	0	0.6600551	0.1079516	0.4306967	0.09788235	0.7894581	0.1246513	0.2463088	0.7465329	0.1605828	0.07797886	0.596252	0.1700644	0.2599295	0.0390344	0.1982148	0.06616388	0	0.4715905	0.7343168	0.1030223	0.09144462	4.496174	0.4845137	0.2060446	0.3221811	0.4217174	0.1685819	0.701597	0.5590555	0.01710097	0.02441762	0.1088303	8.386479	3.426634	0.3541312	0.2303503	0.02288223	1.215182	0.2584831	0.9266487	96.2124	0.1618997	0.1888024	0.7520627	0.4065204	0.04222436	0.842078
TCGA-GC-A3OO	481	0	1.07531	0.4072692	0.5312142	0.2769607	0.3527041	0.117568	0	0.7432289	0.3786444	0.09806367	0.3679707	0.2673344	0.09806367	0.3313466	0.160244	0.2808187	0.04461177	0.2575115	0.5800438	0.2332035	0.3841971	1.337152	0.4397369	0.2359797	2.73486	1.11371	0.02650039	0.8010405	0.188317	0.01792135	1.128475	0.1988768	4.868307	0.6173325	0.7559125	0.1996451	0.1726557	0.4775542	0.1393114	0.07599934	19.71443	0.1963284	0.5935792	0.2026649	0.3286458	0.1062	0.0547743
TCGA-E7-A6ME	731	0	1.679687	0.6648024	0.3709617	0.4383947	1.442242	0.1395718	0.02757914	0.8823297	0.2697063	1.513421	0.7170756	0.5712624	0	0.2185337	0.1303461	0.1481671	0.397209	0.3890813	2.158309	1.545742	0.130315	2.948047	0.7574653	0.3295824	1.607894	0.5666353	0.09438042	0.4961537	0.715398	0.1978619	0.05468072	0.08377673	3.842736	141.789	0.8347788	0.2370101	0.1537271	0.09070913	0.4961537	0.4511159	32.00892	0.2201242	0.4228032	0.2526249	0.2926157	0.07879754	0.1300514
TCGA-XF-AAN5	2293	0	0.7208233	0.216132	1.105521	0.1959722	0.3660313	0.1663779	0.3945117	0.4982161	0.321506	4.735731	0.2947575	0	0.104082	0.07815154	0.2267713	0.198702	0	0.4223966	0.5145666	0.2475156	0.2163709	1.21647	0.2745437	0.206263	0.9767827	2.786285	0.2812677	2.809363	0.1598994	0.01141273	0.09777401	0.1225639	4.615319	0.1541693	0.2052406	0.2368268	0.04581297	0.3649411	0.07393059	1.12929	71.35219	0.3009896	0.6930091	0.3656748	0.4069513	0.3381529	0.1162718
TCGA-FD-A3SN	887	0	0.484892665	0.387707904	0.832917274	0.087886065	0.634220158	0.037307068	0.44230869	0.670292801	0.288366377	0.466768156	0.383343818	0.356291874	0	0.525719844	0.19774671	0.178220569	0.106172631	0.256286014	0.140106406	0.185002173	0.126890769	1.09108104	0.45144878	0.264288819	1.719138923	0.45437917	0.706371935	0.629946026	0.466107246	0.010236351	0.285011465	0.238182629	1.61044779	0.622251337	0.050205051	0.178876274	0.184908359	0.18184684	0.066310108	0.542617982	20.537715639	0.488013165	0.33904164	0.125405045	0.078215205	0.240110432	0.104286939
TCGA-ZF-A9R2	642	0	2.986692	0	0.5246945	0	0.3666235	0.4700302	0.3064946	0.3753329	0.1816558	0	0.199851	2.30858	0	0.04415682	0.1637207	0	0.08025987	0.1123108	0.4568739	0.02330835	0.1269549	0.6415026	0.14478	0.2996787	0.04165261	1.335764	0	2.088596	0	0.0537364	0.0276219	0.1615844	4.733177	0	0.1159641	0.2957922	0	0.5040378	0	0.957099	49.79361	0.1962274	0.3203679	0.5833746	0.1642383	0.03184359	0.197086
TCGA-ZF-AA4T	599	1	0.2665056	0.3595913	1.998727	0.1630251	0.3506291	0	0.5196277	0.8289108	0.5349081	0	0.4577114	0.2517741	0.05772241	0.4334174	0.0349345	0.1469298	0.07877839	0.1653566	0.5911264	0.640587	0.01384572	1.664105	0.2030108	0.1960981	0.9709894	0.6087287	0	0.6560138	0.04433899	0.02320758	0.02711204	0.1434968	4.513941	136.8001	0.1759091	0.3248956	0.02540723	0.4272702	0.04100086	0.1789395	19.24377	0.0256807	0.2096362	0.2982325	0.1934481	0.04688371	0.03224135
TCGA-E7-A4IJ	674	1	0.6210056	0.06206754	0.584158	0.675338	0.8982534	0.334456	0.1699404	0.4769161	0.415477	2.122167	0.7618209	0.5214921	0	0.4488622	0.1338637	0.2282484	0.05439043	0.4281227	0.601636	0.1421602	0.1147129	5.216794	0.378441	0.2369336	2.138203	0.436445	0.3877096	0.5944669	1.285732	0.06117892	0	0.1564319	4.975942	4.471617	0.1928939	0.7874905	0	1.234331	0	1.111896	27.14718	0.07978749	0.1447377	0.123544	0.2671221	0.1780328	0.03339026
TCGA-FD-A6TE	376	0	0.4435859	0.725482	0.3042905	0.1973437	1.541389	0.195466	0.8773105	0.3065962	0.5935527	0.5939257	0.801415	0.2666784	0.174684	0.2098626	0.2008708	0.1333951	0	0.6922407	1.141203	0.2077065	0.41901	2.831073	0.2764651	0.3758498	0.3216866	1.417063	0.5475898	1.042272	0.4830555	0.06001693	0	0.7039603	9.074214	8.409277	0.5511386	0.4811523	0.01537786	0.3266623	0.12408	0.7581287	42.63502	0.1243471	0.6132701	0.05054191	0.4293135	0.2080952	0.07805701
TCGA-H4-A2HO	46	0	0.4078545	0.1048211	0.2573582	0.2851317	0.7746339	0.5244917	0.3826658	0.9665124	0.2728707	0.3533486	0.1786918	0.2752213	0.2523919	0.0758049	0.1802467	0.09636781	0.1377837	0.397663	0.5793308	0.08002782	0.1654776	1.651921	0.2751767	0.1714882	0.2323941	0.7370786	0.1091288	0.9680943	0.504069	0.08671534	0.02370954	0.09246506	5.825078	212.6833	0.3167148	0.5621987	0.1110934	2.281224	0	0.4303282	74.77695	0.03368675	0.2444364	0.4068557	0.5075123	0.0409999	0.02819513
TCGA-FD-A6TB	572	0	0.1606261	0.240811	1.113506	0.7860573	0.6895976	0	0.5274707	0.6661257	0.3940388	4.313957	0.5320312	0.4046593	0.2783198	0.3831311	0.3060056	0.1475938	0.1266151	0.3765023	1.072932	0.1838521	0.3857235	1.66259	0.6525705	0.3808364	1.848084	2.031995	0.2507073	1.416804	0.6413671	0.02034543	0.4575409	0.4855423	6.091982	0.6870921	0.4989294	0.2277604	0.2450118	0.5240774	0.2965404	0.4313957	30.94714	0.2373303	0.7019456	0.3163569	0.5441027	0.1507059	0.3627351
TCGA-XF-AAN3	2625	0	1.072776	0.1969357	0.8985394	0.6606956	1.249189	0.1970807	0	0.1664541	0.4247783	0.1517403	0.2470916	0	0.1707078	0.1709047	2.896264	0.096562	0.09491721	0.2626242	0.5592877	0.03758863	0.473168	0.9162989	0.3735713	0.2845997	1.410609	0.9693652	0.1947775	0.9026809	0.3351043	0.06308774	0.3563598	0.7941548	4.319836	0.2388097	0.2244139	0.3021093	0.008348794	0.3990334	0.0538914	0.3968957	48.23907	0.1814311	0.3903556	0.5997535	0.1059448	0.3954193	0.2542675
TCGA-XF-AAMH	344	1	0.1106009	0.09948788	0.1730203	0.3157283	0.5054644	0.1148783	0.1134987	1.872896	0.03699816	0	0.2035201	0.05224363	0	0.03597399	0.06669059	0.03048822	0.6102757	0.2401828	0.7021221	0	0.07661373	5.599542	0.3454261	0.05425431	0.3393385	0.4275189	0.3366234	0.6465898	0.4416205	0.07354763	0.02250321	0.03134303	2.413544	0.3548288	0.2147146	0.1491769	0	0.3359725	0.06806208	0.7054756	74.47645	0.1492063	0.08699986	0.673296	0.1338029	1.361985	0.374648
TCGA-FD-A3B8	384	0	1.25219	0.1609102	0.3127628	0.07295062	0.3220575	0.1238683	0.1101427	0.4636521	0.3889618	2.905838	0.2743086	0.5492375	0	0.4363785	0.1711761	0.2219004	0.1233814	0.2034833	0.4993912	0.1382064	0.2354364	0.8452842	0.2997833	0.1755002	4.713172	1.068624	0.167523	1.458594	0.1785676	0.01557742	4.240176	0.202775	3.290852	0.1434737	0.423677	0.1438379	0.7162626	0.211321	0.3577684	0.03002699	20.87833	0.1723743	0.1407123	0.1121008	0.2164108	0.2832241	0.1298465
TCGA-XF-A9SY	640	0	0.362816737	0.130544587	0.454062572	0.118367977	0.51251372	0.050246443	0.238286626	1.203697881	0.2427386	5.280739092	0.16913297	0.137104616	0.062865942	0.188815354	0.08750911	0.040005599	0.085798172	0.15007601	0.455100311	0.249167294	0.583073501	0.587802197	0.198990574	0.391548604	3.205932178	1.223947004	0.543637731	1.652211603	0.048289944	0.004595556	0.029527942	0.27143986	2.909193781	0.325915922	0.045078593	0.112929713	1.023834979	0.073475275	0.044654368	0.097442209	31.261441778	0.083907182	0.608843931	0.181892124	0.351143097	0.902085083	0.140457239
TCGA-CF-A9FF	361	0	0.2363671	0	0.4785189	0.1927853	1.560342	0.3819018	0.2910721	0.6534854	0.4744165	0.170649	0.347957	0	0.2047788	0.9225676	0.0908859	0.1737517	0.03105312	0.2607232	0.5061986	0.3246539	0.2346833	3.031609	0.4801406	0.2512203	0.1087809	0.7752251	0.07378499	0.7272833	0.4194644	0.009979677	0.03206133	0.3125908	5.693823	13.49793	0.4038059	0.5476968	0.03004531	0.6914196	0.1939422	0.793518	54.34932	0.1062905	0.2892227	0.5360655	0.3812699	0.05544231	0.3050159
TCGA-XF-A9ST	128	1	0.4076791	1.222387	0.08753561	0.1108368	0.2070179	0.09409905	0.5578143	1.033187	0.04545888	0	0.1333658	0	0.05886611	0	0.04275202	0.149841	0.6159345	0.1826857	0.6548077	0.1633199	0.1600273	1.330142	0.09316493	0.1999835	0.06254074	1.432592	0.1908933	2.007036	0.4973926	0.002151583	0.3041416	0.1848506	1.94135	0.04359709	0.1266314	0.1409928	0	0.02293348	0.04181325	0.09124248	37.42772	0.07856861	0.3563165	0.7786025	0.2959215	0.01593755	0.2959215
TCGA-DK-A6B5	1542	0	2.011026	0.03932525	1.231036	0.6061719	1.029264	0.03027248	0.73576	0.6949871	1.111463	0.5870698	0.8956406	0.04130139	0.1136264	0.1137575	0.2590279	0.2892309	0.2412279	0.4430472	0.7891288	0.1351065	0.7389206	2.006788	0.4862118	0.2359002	2.126002	0.8603042	0.1637654	1.264458	0.9309992	0.03876223	0	0.4162762	3.554272	0.5329712	0.09505633	0.3674046	0.1166995	0.9886382	0.4573572	1.17414	40.98129	0.168508	0.5731505	1.589002	0.3384907	0.7485781	0.126934
TCGA-GC-A3RC	484	0	0.3203561	0.6243623	0.4618481	0.1306441	0.3105626	0.4066891	0	1.217824	0.1071654	0.6707303	0.2685487	0.5548547	0.04625726	0.06946592	0.3079517	0.2354915	0.02104366	0.2208542	0.3512014	0.1833393	0.1183531	0.03604246	0.0813438	0.1309566	1.687305	2.70177	0.2250073	2.792848	0.07106425	0.003381447	0	0.532607	3.15401	0.1027764	0.1907228	0.08863422	2.667252	0.3243821	0.5914267	0.1792469	18.7868	0.4115971	0.2239961	0.114718	0.1033496	0.438333	0.07751216
TCGA-GV-A3QK	832	0	1.919635	0.1057195	0.6344898	0.06390567	1.12308	0	0.8040533	0.7040196	1.336731	0.9842798	0.4085063	0.1850535	0.1018221	0.05096975	0.09449056	0.1943876	0.1389647	0.2835858	0.7790616	0.3094027	0.3609293	1.507405	0.155181	0.2882633	0.5048313	1.073794	0.2201284	0.9643376	0.7039238	0.05582462	0.06376735	0.4396429	6.250766	49.16789	0.115603	0.4836922	0.01493941	1.309062	0.02410844	0.6576008	30.38649	0.2189531	0.5546959	0.5260806	0.4739465	0.02756754	0.132705
TCGA-GU-A764	610	0	0.2017652	0.1814921	1.587456	0.7816759	0.3981796	0	0.2277567	0.9413235	0.1012416	2.032063	0.8106154	0.5241839	0	0.4593823	0.2115847	0.1390464	0.0795217	0.5216151	0.7175879	0.1732048	0.07337591	1.498206	0.4380299	0.1855766	2.429743	0.9571589	0.8738969	1.862448	0.6713602	0.00319453	0.2463107	0.09148472	3.926809	0.1941904	0.2428516	0.235504	0.1154113	0.5618272	0.1241632	0.9144285	24.50435	0.2527494	0.2645178	0.1715965	0.3905467	0.3904401	0.2685009
TCGA-GU-A42R	577	1	1.147254	0.3752653	1.266865	0.2126639	1.104959	0.7944153	0.6635765	0.1081302	2.407341	0.02258942	0.3774386	2.75886	0.3614307	0.2374625	0.1367146	0.3737522	0.5343794	0.161779	0.7578207	0.2327845	1.990382	2.041726	0.5561317	0.6650985	0.1119978	2.272284	0.512777	2.631464	0.5552599	0.03302613	0.02122036	0.1832487	8.442204	0.368061	0.1619795	0.5951539	0.01988602	0.6336392	0.5134564	0.9803807	48.8748	0.2311508	2.023659	1.2885	0.3028203	0.281332	0.2523502
TCGA-DK-A6B6	1115	0	2.221021	0.06444696	0.962572	0.2921782	1.150978	0.04961111	1.235187	1.039918	1.965288	3.941511	0.6152425	0	0	0.04660697	0.1014291	0.157999	0	0.2370854	0.9754093	0.07380502	0.1290364	1.98293	0.174644	0.2635893	0.2967558	1.409883	0.4361205	2.204487	0.7151902	0.10663	0	0.1299431	6.679259	11.12491	0.07789005	0.6541438	0.08196399	2.031294	0	0.8177859	25.3655	0.138077	0.3757159	1.026241	0.2426922	0.1176368	0.2080219
TCGA-R3-A69X	433	0	1.502624	0.1351643	0.2765476	0.2042613	0.3607037	0.1734152	0.8223971	0.7962436	0.6702097	0.2386657	0.331803	0.1419565	0	0.1629143	0.1129291	0.1380711	0.05922293	0.2486191	0.498022	0.2407858	0.3261407	1.251018	0.2441866	0.1474199	1.467598	1.408067	0.1641722	1.356215	0.4333232	0.02537698	0.6726033	0.1078761	2.994351	26.25678	0.3578328	0.2598357	0	0.2197734	0.2774076	0.201781	20.20149	0.2123648	0.3677273	0.1255526	0.2423796	0.04699412	0.1454277
TCGA-5N-A9KM	530	1	0.1182507	0.05318454	0.4896726	0.1928949	0.5404254	0.04094132	0.2912376	0.4903927	0.07911436	0.1792834	0.6890564	0	0.2048953	0.1153865	0.2728127	0.1955818	0.09321231	0.244567	0.7778184	0.02030241	0.2252602	2.035526	0.3332869	0.261031	0.3083879	1.080392	0.0830553	1.528163	0.07869429	0.009361267	0.1202984	0.2613851	8.095506	11.79844	0.1836525	0.3373931	0.06764037	0.2793859	0.03638484	0.8733661	30.45755	0.1367369	0.4650865	0.582244	0.286115	0.1941584	0.228892
TCGA-FD-A6TF	69	1	0.1526899	0.2289131	0.1217733	0.539659	0.4299688	0.1409734	0.1253524	1.336785	0.03405184	0.1984265	0.3871134	0.7212489	0.04409479	0.2648739	0.1334342	0.08418095	0.1604791	0.1789501	0.4126396	0.2446757	0.1798073	1.339943	0.4264759	0.2122187	1.491307	0.8584884	0.07149615	1.158877	0.2032262	0.006446736	0.994137	0.07500234	2.275586	1.861462	0.6086574	0.15842	0.1164532	0.4810052	0.3132101	0.4784284	29.96417	0.2452222	0.2402151	0.1549197	0.4187018	0.1313216	0.2462952
TCGA-XF-AAMR	2790	0	1.34539	0.2055068	0.4111255	0.4140847	0.6995895	0.1230434	0.3125978	0.2456344	0.373634	0.01099614	0.7754056	0.8153722	0.153946	0.6109898	0.2036441	0.2239214	0.02000975	0.2100033	0.4582054	0.1830481	0.3868503	1.285186	0.6342475	0.2739495	1.102055	0.874183	0.1545211	1.390301	0.05067956	0.0200957	4.369467	0.3107695	5.101474	0.3420438	0.7254093	0.5978576	0.02904052	0.6340253	0.0781068	0.9885532	27.83821	0.557709	0.732156	0.3272452	0.1105558	0.01190849	0.1351238
TCGA-XF-A8HF	2954	1	0.7473599	0.1034256	0.2539318	0.04688926	0.4936239	0.1592335	0.1415892	0.8344392	0.1153876	0.04980633	0.3103105	0.1629343	0.3486443	0.1495913	0.03918663	0.3169494	0.02265823	0.6777277	0.6947355	0.01974059	0.05973457	6.985405	0.4379244	0.05640169	0.5467927	0.3232291	0.107676	0.3184019	0.8799413	0.01456355	0.04678777	0.07168388	3.320144	6.049515	0.1517848	0.4294559	0.06576861	0.2134429	0.07075597	0.7333982	145.5101	0.06647652	0.2713299	0.7514115	0.5285753	0.4180252	0.1947383
TCGA-ZF-AA4U	262	1	1.007195	0.05662459	0.5792726	0.2567145	0.810764	0.1743578	0.1550376	0.2175467	0.08423159	0.05453704	0.2316712	0.2378802	0	0.04094996	0.168334	0	0	0.1562315	0.5007291	0.04323119	0.2747148	0.9348648	0.1438558	0.2007162	0.08691216	0.663619	0.1179032	1.394577	0	0.0299003	0	0.2854275	3.948573	0.08078183	0.2639674	0.4179969	0	0.9136179	0	0.7185256	69.56155	0.1698447	0.4621577	0.2592327	0.3046213	0.04429646	0.1523107
TCGA-DK-A3IQ	539	1	1.085913	0.1698787	0.4431564	0.5391161	0.5884748	0.1961583	0.3294645	0.3263294	0.1579388	0.02045198	0.2895974	0.5352459	0.1636159	0.337847	0.09654728	0.07808939	0.05582491	0.3124721	0.4333358	0.03242433	0.3564855	0.8923968	0.7121069	0.196862	0.8039607	0.8959116	0.08843	0.813527	0.3456204	0.005980233	1.248811	0.1605576	2.77702	0.5149991	0.7699272	0.2400286	0.05401315	0.3346488	0.05810907	0.2853052	27.50304	0.2456754	0.6189792	0.09298835	0.1370836	0.1328932	0.5711815
TCGA-E7-A4XJ	68	1	0.5317125	0	0.1397971	0.123907	0.757407	0.5259771	0	1.52253	0.7622924	0	0.2609121	0	0.2632309	0.1482382	0.07169014	0.0837553	0.1496884	0.1570988	0.6971657	0.0260827	0.2052066	2.512509	0.6827686	0.1676745	0.1281787	1.708295	0.2845385	1.54255	0.151649	0.01924242	0.06181939	0.1549864	7.412869	5.604887	0.05898504	0.6383568	0.02896608	1.051152	0	1.479029	72.04442	0.1903061	0.3585007	1.849636	1.065967	0.2850711	0.2205448
TCGA-XF-A9T6	64	0	0.3817463	0.228926	0.1990637	0.1556796	0.819454	0	0.1044662	2.550589	0.04256721	0.05512159	0.4526984	0.06010746	0.3858511	0.08277775	0.1234336	0	0.2006102	0.9869129	0.8078071	0.1529309	0.105775	2.619908	0.4555795	0.09363119	1.268854	1.386179	0.6256266	1.957673	1.143212	0.002014719	0.02589044	0.1514556	3.157844	0.8981245	0.09881359	0.2904531	0.04852489	0.2576959	0	0.4271923	118.3553	0.6130899	0.1668255	0.03417539	0.4926182	3.402615	0.06157727
TCGA-4Z-AA7M	495	0	0.957674	0.9229804	1.196004	0.3347556	0.7957689	0.5210391	4.941908	0.378241	2.51712	0.05926356	0.7216813	0.06462409	0.4148449	0.2224947	0.1111884	0.4148449	0.08088172	0.3253954	0.826652	1.456314	0.3080002	2.401185	0.1146371	0.5872234	0.4092595	0.8653588	0.4804555	1.389153	1.13807	0.1213021	0.02783592	0.2636398	4.683061	4.345253	0.5099457	0.6742375	0.02608559	0.1847065	0.08419112	0.5970804	23.87421	0.2504804	0.9326779	0.07348682	0.6620434	0.1123161	0.1324087
TCGA-ZF-AA56	259	1	0.984856406	0.295299847	1.248652447	0.223129675	0.454642122	0.416755279	0	0.340354787	0.21963583	0.118505507	0.503406755	0.103379679	0.047402203	0.177963288	0.344262547	0.120660153	0.086258097	0.248952823	0.41011198	0.112726334	0.11749249	0.812560562	0.350100224	0.093938612	2.299828786	1.884215413	0.614870915	1.986547965	0.109234811	0.003465143	0.044529342	0.297703554	2.979397035	0.842562022	0.135960717	0.244100417	0.125187968	0.147738284	0	0.220420243	46.052074848	0.147624697	0.315618015	0.293893658	0.185338343	0.641689209	0.185338343
TCGA-XF-A8HH	57	1	1.01934	0.05730742	1.102165	0.2078482	1.861657	0.6617266	0.7060825	0.3522721	0.767226	0.3311682	0.5861624	0.1805616	0.2207788	0.6631004	0.2004281	0.2107434	0.1506572	0.7378724	1.101244	0.1750101	0.2383093	2.66639	0.9900159	0.3593957	0.8014154	1.208919	0.3579751	1.411395	0.5511655	0.0443826	0.8555179	0.5632955	4.701018	41.57291	0.2572561	0.8923448	0.02429463	0.5375786	0.1176162	1.026621	33.55553	0.2210051	0.5679589	1.346015	0.2466358	0.02988709	0.4007832
TCGA-C4-A0EZ	273	1	1.458349	0.4523505	0.1018066	0.3691416	2.444492	0	0.0206422	0.6603985	0.235512	0	1.566948	1.092688	0	0.130853	0.1898472	0.194073	2.616236	0.520029	0.9000267	0.3108206	0.2159749	2.444155	0.5516184	0.1973464	0.2160062	1.908497	0	2.382873	0.03346593	8.536899	1.493834	0.1140082	6.357195	0.6453329	3.89724	0.2191354	0.01917673	0.8995847	6.003602	2.262237	71.94915	0.5524195	0.7383976	0.4772083	0.9733978	0.1415465	0.09733978
TCGA-FD-A62P	191	1	0.6721549	0.3023089	0.4577102	0.2192887	0.4188899	0.1861733	0.1655438	0.4181199	0.08993959	0.9317244	0.445267	0.1270001	0.05823277	0.1311749	0.1409735	0.03705722	0.02649164	0.2363264	0.1233834	0.06924116	0.2281463	1.905686	0.2662474	0.2802618	3.351176	1.275461	0.09441977	2.233622	0.134193	0.01064217	0.1367588	0.1676233	2.493532	1.121329	0.1774644	0.2580303	0.1537912	0.5217949	0.04136338	0.451304	22.98572	0.1295388	0.2114897	0.7100516	0.2276849	0.2364912	0.06505283
TCGA-CF-A47V	379	0	0.4492774	0	0.5420553	1.262178	1.514029	0.2419681	0.02049106	0.5520533	0.6011684	0.108121	0.306196	0.2358017	0.08649683	0.3896847	0.09422859	0.05504344	0.1573988	0.1651909	0.4887177	0.2399793	0.3630859	2.190373	0.4867374	0.2938523	0.1991086	0.6665915	0.2571207	1.320952	0.3986509	0.03003423	0.1625092	0.3282029	9.971384	0.6406079	0.2015758	0.486855	0.07614528	1.246828	0.3071982	0.770903	26.85347	0.1924122	0.706813	0.5899084	0.6763896	0.2576019	0.1207839
TCGA-XF-A9SI	2423	0	2.131383	0.3834449	0.313813	0.7450262	0.5903498	0.2108392	0.07499063	0.5050839	0.2037112	7.940137	0.5005247	0.345183	0.1582752	0.1980721	0.2075462	0.06714703	0.120006	0.1133522	0.7265976	0.1463744	0.312157	2.21983	0.5752118	0.2837871	2.391541	1.198355	0.114058	2.323441	0.445785	0.05206525	0.09912181	0.0621267	4.382257	0.3125889	0.5674632	0.3348643	0.1393335	0.9043753	1.498994	0.490653	78.15448	0.340347	0.06386929	0.2834884	0.2357492	0.02856786	0.1473432
TCGA-GU-A42Q	344	1	0.96502	0.4133601	0.9133984	0.1874019	0.2291066	0.445485	1.226091	0.1588093	0.3074458	0.2388726	0.3777019	0.0434132	0	0.08968055	1.339676	0.1013399	0.2535622	0.1995861	1.694104	0.26825	0.6493744	1.799193	0.9941411	0.4395693	0.47232	1.356439	0.7746255	2.007807	0.3363947	0.09458476	0.1121977	1.078275	2.077892	0.3243396	0.1356012	0.243157	0.05257136	0.06204112	0.02827897	0.246835	74.39826	0.2302613	1.180815	0.2715185	0.2223739	1.196449	0.02223739
TCGA-BT-A42F	864	0	0.347446385	0.089295858	0.538965849	0.040483372	0.219967109	0.137479443	0.244491281	2.127014216	0	5.26773552	0.316628838	0	0.086003845	0.096865923	0.122319512	0.218918879	0.078250878	0.092390269	0.205002656	0.15339316	0.175350876	3.216574693	0.310038983	0.219133085	3.54068462	1.290700698	0.069724163	2.199221077	0.033031565	0.009430437	0.040395745	0.26444173	3.282180219	0.414021924	0.084796026	0.28838817	0.567834719	0.134023946	0.122178949	0.06665298	47.751229028	0.153052461	0.208232462	0.186628344	0.096076368	0.931395354	0.168133643
TCGA-ZF-A9RF	1949	0	1.19097	0.3571009	0.3131282	0.4625603	0.7775612	0.4712492	0.2327951	0.5487801	0.3794311	3.562194	0.3826498	0.1071559	0.2948022	0.2951423	0.4282053	0.09380071	0.06705669	0.1290233	1.561564	0.311584	0.2317829	1.722767	0.4924917	0.4173	4.819874	0.9565919	0.4248872	1.047006	0	0.005387576	0.0461559	0.1478603	4.763297	0.1455565	0.7486751	0.1765234	0.06488041	0.1914186	0.2792017	1.180437	19.06138	0.5464897	0.5055906	0.2843204	0.2744405	2.447674	0.08233215
TCGA-KQ-A41N	1604	0	0.7368013	0.05523072	0.2599061	1.302055	0.8928458	0.04251647	0.2772389	1.824847	0.1643163	0	0.5197274	0	0	0.1997097	0.09980194	0.1692554	0.2661959	0.5460489	0.4414413	0.08433403	0.6592481	10.19617	0.1122517	0.1505965	0.1883839	0.3020656	0.115001	0.4534162	0.04086096	0.01166571	0.02498533	0.06264033	5.418723	1.615263	0.07628729	0.4650415	0.2107282	1.264159	0.07556937	1.195548	37.5888	0.05916566	0.2253906	1.703999	1.753025	0.8497193	0.5942456
TCGA-GD-A3OQ	95	0	2.166592	0.2126068	0.5944944	0.09638791	0.5619137	0.05455473	0.274888	0.2994995	0.07906553	0.03412813	0.23196	3.014423	0	0.07687687	0.1259947	0.0217179	0.07762898	0.2525632	0.5121997	0.0811595	0.2483155	0.6382022	0.168041	0.1739132	0.8037308	2.242505	0.03689068	1.890844	0.2883676	0.07359651	0	0.1294955	3.112657	0.2274821	0.09788755	0.1144385	0.01502192	0.4254681	0.1696911	0.07934791	29.3921	0.06832624	0.5371016	0.1057972	0.2859384	0.3511174	0.1906256
TCGA-BT-A20U	455	1	1.856499	0.2277219	0.761005	0.206481	0.4908392	0	0.2771114	0.4082808	0.1693732	0.3289899	0.4658454	0.3188869	0	0.0548949	1.601728	0.1395715	0.06651834	0.2617925	0.8777824	0.1159059	0.2221281	1.367149	0.2828377	0.1448824	1.346325	1.77921	1.382969	2.804222	0.1123159	0.07482053	0.2060341	0.5643732	3.318959	0.1624364	0.1441643	0.140085	0.03217977	0.1708936	0.05193003	0.05665938	52.00032	0.1626307	0.3097695	0.1510917	0.2450135	0.5146354	0.3675203
TCGA-XF-A9SW	362	1	0.229551299	0.309729504	0.168989307	0.374452445	0.635810597	0	0	0.237990685	0	0.099436968	0.520965363	0	0.198873937	0.597309955	0.222668922	0.126556142	0	0.545973498	0.544273789	0	0.810957207	2.866712457	0.542068465	0.05630221	1.302944789	0.241994267	0	0.847574028	0.152763343	0.029075725	7.052491652	0.143114889	5.329655084	11.12031107	1.426043595	0.154807775	0.306378813	0.503611648	0.353155845	1.078891107	46.099386404	0.552993904	0.120378366	0.534307977	0	0.053843599	0.499872328
TCGA-FD-A3B3	974	1	0.3066952	0.1532661	0.4641044	0.05558805	0.4955321	0.1179838	0.1818445	1.130563	0.1139951	3.646108	0.1588567	0.1609679	0.08856943	0.1995111	0.1983333	0.07514982	0.09401605	0.09867031	0.3440443	0.1170141	0.2336941	0.5060808	0.4205254	0.2841771	2.38905	1.652524	0.6382588	2.118032	0.1133898	0.01942351	0.4576087	0.3631071	4.517165	0.1967874	0.2752079	0.1378887	1.338482	0.2530404	0.2097061	0.3203261	23.80953	0.1116462	0.4110182	0.298971	0.527693	1.398804	0.2308657
TCGA-ZF-A9RC	2868	0	0.2961679	0	0.3406728	1.2078	0.7485466	0.1025406	0.06078555	0.6141128	0.4953698	0	0.3088263	0	0.3207348	0.2408285	0.2445832	0.2857455	0.1167286	0.1071939	0.6116144	0.1525467	0.06667597	2.898936	0.564015	0.2905652	1.181288	0.4162958	0.1386789	0.8201572	0.1970958	0.0257906	0.4820741	0.2350057	4.790892	24.32418	0.4944695	0.2996003	0.05647014	1.424477	0.09112858	0.4971389	35.69648	0.2568509	0.6989066	0.4507393	0.5374475	0.0347346	0.429958
TCGA-E7-A6MD	129	0	3.52796	0.11135	0.4214732	0.4543371	1.534334	0	0.711376	0.2994579	0.3726858	0.4557911	0.8504018	0.8770914	0.05362248	0.161053	0.3764566	0.3071106	0.1463658	0.2688203	0.6343509	0.04250622	0.4673296	1.545906	0.8015127	0.3643391	0.6646475	0.5654917	0.2898152	1.333102	0.2059483	0.06663747	0.1511179	0.3016891	4.840383	1.072267	0.2691534	0.5522642	0.04720519	0.2924688	0.1523545	0.9558208	31.6244	0.2624231	0.5842383	0.4765251	0.1198052	0.4210184	0.2096591
TCGA-E5-A4TZ	467	1	1.318251	0.4076172	1.645233	0.3359968	0.9812839	0.0285257	0.727125	1.110457	0.275613	0	0.7934239	0.9729556	0	0.2143869	0.170641	0.3179653	0.09741794	0.4260026	0.5482435	1.13165	0.3624098	2.419358	0.6903727	0.5052007	0.8657915	2.57675	0.4436581	3.09282	0.8772788	0.07826909	0	1.088044	4.384044	0.7665429	0.300704	0.551363	0.1728032	0.5422699	0.05070197	0.6914934	31.82831	0.1508455	0.6913006	0.2434057	0.2591543	0.2802209	0.03986989
TCGA-ZF-A9R4	921	0	2.136129	0.1874628	0.3356071	0.04249429	1.082313	0.360771	0.9409979	0.1800539	0.7668631	0.9027588	0.7030621	1.771948	0.3159656	0.1694625	0.08468635	0.05744829	0.02053445	0.1724081	1.275174	0.2862446	0.1912791	1.301302	0.3968774	0.3066907	0.6394081	1.428046	0.2683543	1.891656	0.312051	0.1369344	0	0.2657654	6.427718	9.928652	0.2670242	0.2378461	0.01986802	0.7034063	0	0.4897467	63.15396	0.150614	0.4644738	0.5037394	0.3529706	0.0244415	0.2016975
TCGA-GV-A3QH	258	1	0.908634	0.2487544	0.5453081	0.06444335	0.6729523	0.02735579	0.486491	1.09222	0.6607736	0	0.5040248	0.07464418	0.1026787	0.1284965	0.1864283	0.1089017	0.04671129	0.2042656	0.9185668	0.5426189	0.3092343	0.906719	0.04213101	0.4844811	0.1393906	2.221187	0.2034821	2.625618	0.3417779	0.01751378	0	0.06717301	7.169468	110.5446	0.1717957	0.4959595	0.04519531	0.6933734	0	0.2652534	25.22497	0.06852267	1.823109	0.799297	0.2485257	0.009266495	0.1147042
TCGA-BT-A0YX	400	1	2.593012	0	0.6328431	0	0.3825259	0.2732328	0.4859129	0.233769	0.1885681	1.855788	0.1797949	0.3195235	0	0.03666965	1.250245	0.03107779	0.3554726	0.1515598	0.2845553	0.1161373	0.1874286	0.8371476	0.09446743	0.1659104	1.383602	1.346976	0.3431329	1.942591	0	0.04819492	0.09175349	1.003203	2.397281	0.2170142	0.03501868	0.2456381	0.279448	0.03805217	0.06937825	0.3027865	40.96325	0.1303643	0.2660467	0.1110217	0.08183419	0.5421069	0.08183419
TCGA-FT-A3EE	99	1	0.8430423	0.2437504	0.2604406	0.147343	0.1834687	0.02084872	0.5685145	0.6243118	0.2820141	0.07825475	0.2807128	0.4551097	0.02608492	0.0391725	0.08682847	0.09959695	0.1542674	0.1619044	0.423726	0.04135472	0.1167958	1.544677	0.3348551	0.09600202	0.2401813	1.565875	0.1550802	1.982539	0.1402584	0.01811489	0.04900802	0.07508555	2.250724	0.09659431	0.06078938	0.1530689	0.04592638	0.1524352	0.0185284	0.1415107	51.23405	0.1508673	1.152611	0.09703589	0.07284976	0.1553704	0.1748394
TCGA-ZF-A9RL	2703	0	1.558982	0.2438848	0.274445	0.1658522	0.9199352	0.5162901	1.363332	0.5621903	0.6802302	0.05872341	1.105916	0.3201754	0.3523404	0.1763734	0.1919177	0.2989555	0.2671484	0.1542055	0.6532203	0.3491227	0.3192788	1.235406	0.2684906	0.6982454	0.01039819	1.667306	0.09521529	2.085594	0.1804316	0.1416602	0	0.3303878	12.42823	9.568107	0.1789596	0.9001663	0	1.372673	0	1.228787	17.71405	0.1175672	0.7109054	0.8131234	0.4920069	0.1589891	0.1312018
TCGA-ZF-A9R9	864	1	0.08440155	0.151842	1.071813	1.445628	0.3039077	0.0584438	0.1732259	0.4666909	0.5646794	0.07312208	0.1656638	0.3986807	0.4387325	0.9333818	0.1902948	0.2791934	0.5987732	0.8204313	0.5293467	0.05796344	0.2104752	3.874289	0.6815049	0.2277135	0.6344407	0.5338595	0.03952052	0.7271518	0.1685043	0.01870851	0.6182139	0.1243759	3.015444	216.2961	0.3277053	0.577955	0.09655674	0.7406728	0.1038788	0.1133392	63.31433	0.1789261	0.8409549	1.571637	0.2042148	0.5147283	0.2859007
TCGA-ZF-A9RE	106	1	3.762363	0.05937416	1.239098	0.107672	0.9141214	0.5027668	1.083773	0.3193544	0.6182519	0.08577787	0.3805757	0.2494311	0.1143705	0.3864456	0.7717895	0.2183437	0.1040604	0.06825742	0.4644615	0.3626432	0.7361389	0.846588	0.1206729	0.5018723	0.4252846	1.94836	0.8035845	2.477778	0.2635582	0.06270439	0.02685974	0.9502371	4.609274	0.08470443	0.1230156	0.7396211	0.02517079	0.6460804	0.04061931	0.5318228	40.75174	0.3053006	1.765325	0.3545485	0.2555305	0.1548247	0.06388262
TCGA-DK-A6B1	2049	0	0.3397138	0.2291849	0.4142081	0.2770768	1.129126	0.1470216	0.01743073	0.6750564	0.05682046	0	0.6824203	0.4412866	0.1471571	0.5524758	0.151405	0.09364546	0.1506278	0.439124	0.6625664	1.064437	0.1029531	2.895191	0.3881657	0.135398	0.3452579	0.9251646	0.1193017	0.8623505	0.9043002	1.027324	0.01727982	0.03850841	7.18484	234.2124	0.5078168	0.4670128	0	0.8886231	0.02613183	0.5417222	57.27457	0.3191673	0.9130105	0.2889185	0.3082346	0.2290896	0.04109794
TCGA-CF-A5U8	399	0	0.5999084	0.1079261	0.3091452	0.782874	2.068723	0.8308124	0	1.078071	0	0	0.7065023	0.4533981	0.1559209	0.2341511	0.1415486	0.1322965	0.1655093	0.2729616	0.8259113	0.04119919	0.3656921	1.336385	0.7403084	0.3237079	0.07362401	1.011883	0.05618071	0.9967709	0.8783084	0.01519728	0.04882372	0.3876164	5.857581	2.925424	0.4192668	0.4294709	0	1.984329	0.2584221	1.691742	94.45998	0.5433922	0.2516771	0.590767	0.4064244	0.3236437	0.08709095
TCGA-XF-AAMW	253	1	1.206228221	0.667709696	0.307381776	0	0.269850631	0.449751052	0.876004505	0.128264087	0.124155984	0.562706961	0.364244898	0.350631473	0	0.06035957	0.184874857	0.102310357	0.146280216	0.21109249	0.681292074	0.127444134	0.218531001	1.127434415	0.197905042	0.273094572	0.811344921	1.499850705	0.130340591	1.712986822	0.123496749	0.102835953	0	0.599519566	3.300900251	0	0.15851555	0.144403277	0.141532785	0.156588113	0	0.373798196	25.088752736	0.160938229	0.486580636	0.26581205	0.404106158	0.587630351	0.134702053
TCGA-BT-A3PJ	789	0	0.326674506	0.367313439	0.496007987	0.13322084	0.5542036	0	0.335233663	1.382962108	0.300517294	0.424526316	0.31058059	0.03857714	0.035377193	0.106253991	0.14345252	0.112563796	0.032188054	0.16046223	0.630888478	0.196303036	0.209317231	0.799384832	0.211517772	0.230355604	1.960713445	1.693211971	1.032502983	1.88466061	0.951114269	0.019395783	0	0.185151664	3.556073996	0.445414556	0.069760727	0.139810198	0.093430234	0.151607468	0.075386424	0.164503948	14.607578946	0.070826917	0.12848286	0.387498188	0.158081871	0.43101471	0.079040936
TCGA-ZF-A9R7	665	0	2.163366	0.3113591	1.560758	1.129268	2.396834	0.3595252	0.2841662	0.5981071	1.042111	7.234615	0.8598692	0	0.7497011	0.3377546	0.9573717	0.954165	0.341059	0.6442976	1.006027	0.4754269	0.815224	2.862324	0.6723616	0.7216301	0.531	0.5473518	0.1620773	1.757319	2.130743	0.08494592	0.1056397	0.4316036	27.2452	0.7773351	0.483822	0.8259952	0.3299901	1.34354	0.1597563	1.91736	72.31256	0.5336673	1.588279	1.719814	1.172505	0.9539864	0.2512512
TCGA-FD-A3SO	168	1	0.437531748	0.14758846	0.271770822	0.133822075	0.99222209	0.037871072	0.022449773	2.116881546	0.402498067	0.071073706	0.301918319	0.413346576	0.04738247	0.177889206	0.278163051	0	0.387999852	0.237537863	0.702756445	0.413157833	0.340965235	0.996818292	0.999869959	0.147556369	2.290481379	1.960305795	0.819486612	2.79347193	1.310272067	0.003463701	0	0.154989389	3.774737392	0.245644958	0.186868165	0.141859769	0.125135855	0.36919196	0.134625153	0.110164244	12.98199416	0.158103476	0.286806027	0.088131395	0.264658844	2.552859913	0.158795306
TCGA-E7-A97P	437	1	0.411136399	0.264161459	0.45400084	0.095808668	0.26842307	0.162680648	0.144654354	0.405954008	0	11.016506726	0.273797104	0.61035899	0.050884558	0.19103718	0.169378663	0.064762164	0.02314874	0.157915662	0.673837409	0.100839717	0.056959206	0.753310704	0.384768077	0.072028369	0.973097097	1.486019305	0.165010446	2.45778243	0.234519271	0.046496332	0.119501613	0.119840267	3.123758282	0.188429164	0.127705317	0.054844118	0.201577162	0.118943795	0.072287719	0.276048725	33.485214949	0.135831254	0.215602909	0.105161419	0.170532031	1.239894461	0.255798046
TCGA-GU-A767	144	1	1.231473	0	0.2060401	0.3195856	0.80622	0	0.2527477	0.8124758	0.07490033	0	0.2746753	0.3701732	0	0.1820674	0.05283027	0.3394676	0.264742	0.162078	0.5223216	0.07688399	0.1822418	4.156498	0.3496461	0.1784807	0.3091358	0.5507624	0.0524209	0.7233827	0.3352618	0.003545055	0.706122	0.09517784	4.309392	3.555721	0.4346756	0.2903834	0	0.6234746	0.1033404	0.4134231	78.46409	0.582541	0.2054797	0.3808503	0.7042752	0.06564876	0.10835
TCGA-4Z-AA81	1270	1	0.811713434	0.304230713	0.273882099	0.055170689	0.515231241	0.093678407	0	0.046753102	0.181022688	4.190112129	0.157663969	0	0	0	0.145416426	0	0.02666005	0.055959709	0.289724676	0.209044008	0.126512448	0.776252584	0.072137688	0.199089531	0.965048122	1.568806899	0	1.956437509	0.450153763	0.002141965	0	0.023003034	1.795359511	0.390619776	0.094549025	0.042108754	0.025794815	0.41095725	0.04162633	0.272503796	54.972143352	0.078217389	0.354723677	0.048445119	0.196399132	0.761582661	0.032733189
TCGA-2F-A9KQ	2886	0	2.321999	0.04973067	0.406998	0.09018404	0.8651855	0.1914127	0.2723243	0.5731826	0.2959064	0	0.2577233	0.2611485	0	0.2877152	0.08986335	0.3962412	0.1307385	0.1486449	0.4651376	0.2088234	0.2374392	1.455493	0.2779517	0.2576393	0.0678496	0.3885499	0.2070976	0.5103295	0.07358379	0.003501334	0.06749163	0.1190718	5.319605	1.34799	0.1717259	0.3040103	0.02108258	0.3358829	0.2041318	0.2969632	36.82979	0.127857	0.1159689	0.09898772	0.5083153	0.05187129	0.1070138
TCGA-SY-A9G0	1008	1	1.942435	0.2096714	0.600586	0.2534856	0.6563784	0.4842135	1.020584	0.5907287	0.3638782	0.06731386	0.3717307	0.7340256	0	0.7581544	0.1466618	0.2570166	0	0.337458	0.6418095	0.0533593	0.5166848	1.416129	0.9233018	0.2858534	0.6555618	2.020423	0.07276268	2.677571	0.2068263	0.04182598	1.833793	0.2554152	5.851518	1.296194	1.025695	0.4030659	0	1.02276	0	0.4695142	66.12598	0.4342452	0.6519212	0.5981959	0.1503949	0.01822471	0.2255924
TCGA-GV-A40G	580	0	0.9740402	0.4190379	1.075592	1.070774	0.926668	0.5278489	0.104302	0.5561496	0.538337	0.01834498	0.5351107	0.04000864	0.1100699	0.4407873	0.3508442	0.1400889	0.05007371	0.3941446	0.2720848	0.5671362	0.1760144	0.9719874	0.8064952	0.3323875	0.5587172	0.7738494	0.07931975	0.7818383	0.36638	0.02816172	0	0.05760666	4.496131	30.62409	0.243357	0.5009029	0	0.2715847	0.1563677	1.478605	28.02043	0.2203654	0.4663769	0.3715469	0.799246	0.06953467	0.1434544
TCGA-FD-A43Y	474	1	0.275858798	0.620352322	0.571161389	0.056248866	0.888234849	0	0.70771635	1.668337218	0.092280167	0.149370548	0.372251873	0	0.657230409	0.134588549	0.376069671	0.456259127	0.163086334	0.456426439	0.548575186	0.355215439	0.205420277	1.070748155	0.588379544	0.202980251	1.703323972	1.308653515	0.193753876	1.740032421	0.137685276	0.037125009	0.140317787	0.664489538	3.037909445	0	0.214215011	0.171726669	0.499679324	1.024193887	1.442953715	1.66697531	26.994314604	0.106327943	0.361655886	0.148175583	0.233610154	1.649990118	0.166864395
TCGA-S5-AA26	503	0	1.196162	0	1.541018	0.2601632	3.191646	1.049157	0.1309336	0.5511729	0.6402236	0.03454355	0.7043504	0	0.2072613	0.8300015	0.1170752	0.4836098	1.037176	0.4123186	0.9758765	1.095299	0.447437	2.745375	0.7775379	0.645444	0.02446659	0.7285785	0.1866987	1.275907	0.05306868	0.04040263	0.03245001	1.175127	11.59045	0.4093352	0.8297873	1.274146	0.06081908	5.490751	0.04907333	2.35587	54.01897	0.215158	0.6272763	1.099406	0.6174271	0.2244577	0.2315352
TCGA-BT-A42E	1108	0	0.1781982	0.4007327	0.5821315	0.3270188	0.4257066	0.0308483	0.1828671	1.385622	0.08941616	3.531526	0.1967447	0.126261	0.9648979	0.3477639	0.2195731	0.2701714	0.1053499	0.3777644	0.6337707	0.2906502	0.4166055	1.473574	0.04750988	0.218534	0.7312596	1.283693	0.5006414	1.28851	0.1482356	0.01692838	0.05438516	0.3383455	4.519436	0.8861254	0.2144855	0.2079962	0.0509654	1.142772	0.274151	0.2692065	34.3302	0.2575699	0.5840526	0.2871536	2.608528	2.601938	0.1940227
TCGA-FD-A43X	110	0	0.5456037	0.1226956	0.3932904	1.186678	2.808335	0	0.1679697	0.4085341	0.334611	0	0.3235053	0.08590745	0.1969537	0.2366171	0.3647503	0.1002673	0.2508786	0.2444913	0.8693848	0.156124	0.2015691	1.565305	0.1454648	0.3122481	0.03487471	0.9586308	0.1703171	2.070496	0.6656687	0.04031298	0	0.2680043	6.253074	1.429494	0.5719712	0.4858844	0	3.053879	0.1398984	1.892725	81.40028	0.1401995	0.4291778	0.7733716	0.8800815	0.2666186	0.1760163
TCGA-ZF-AA4R	1036	1	0.298253808	1.073142889	0.425409494	0.243261241	0.681534669	0	0.183640991	0.515365036	0.149657605	0.096898127	0.905562786	0.774860396	0	0.048504945	0.410509704	0.246649777	0.411427685	0.709378145	0.570298169	0.537673989	0.315067674	1.711345011	0.908779837	0.292611694	0.583365466	1.048069457	0	1.743637648	1.091661726	0.073194509	0.091025513	0.076069557	6.538799106	0.765484177	0.671656242	0.340391212	0.142169665	0.327168899	0.36708161	0.95121661	15.236607611	0.273029883	0.899337146	0.200256128	0.469068409	0.139916946	0.61339715
TCGA-BT-A20T	453	1	0.1876494	0.08439734	0.4316947	0.3826257	1.58524	0.1299377	0.385132	0.7133437	0.0627724	0.7315733	0.5064391	0	0	0.06103476	0.1082301	0.2069096	0.1479165	0.2716685	0.4736277	0.03221743	0.07799136	1.836741	0.357355	0.06903736	0.6477005	0.3297018	0.04393286	0.8083359	0.1248782	0.02673933	0.0763595	0.1914397	3.580662	2.287658	0.3788642	0.3017717	0.035779	0.4433512	0.05773828	0.2519864	77.96411	0.1084923	0.3444165	0.1007945	0.1362088	0	0.2270147
TCGA-E7-A7DU	28	0	0.4861966	0.08746886	0.5905753	0.3172406	1.158133	0.3366665	0.2794038	0.3360476	0.1951707	0.0842442	0.4175104	0.1837286	0	0.126512	0.1427605	0.1072199	0.4215742	0.201111	0.7586091	0.06677988	0.4512993	2.756918	0.2814739	0.1669497	0.01491717	0.7517417	0.1821269	0.8975937	0.5176918	0.02771247	0	0.2424973	5.517114	0.3743548	0.3473464	0.6456862	0	2.264611	0	1.044628	53.40038	0.3560624	0.356951	0.2785675	0.7058298	0.2280847	0.141166
TCGA-DK-A3WY	4967	0	0.4266373	0.09594236	0.6085272	0.08699329	0.8862742	0.2215686	0	0.8109246	0.3211167	1.501586	0.4448721	0.1511454	0	0.6244553	0.2125155	0.2352135	0.02101882	0.2536826	1.54183	0.3479335	0.1256018	2.051995	0.9505991	0.2354437	0.9653736	1.461731	0.1747991	1.575276	0.1419607	0.02870837	1.475685	0.04836166	5.521121	0.3421835	0.9773361	0.3762508	0.18303	0.5579987	0.6235469	0.4654918	48.9543	0.5961114	0.2796646	0.4774275	0.3612965	0.1626172	0.232262
TCGA-G2-A2EF	1884	0	0.1018056	0.7631363	0.1249108	0.7196325	0.6532559	0.7284508	0.1810866	0.4691044	0.4313757	3.866112	0.2705959	0.6732473	0.3822012	0.176604	0.3024876	0.505147	0.06687442	0.2316106	0.7371313	0.1165264	0.3902174	0.5726947	0.5118332	0.2829926	1.60862	2.027232	0.6673784	2.255386	0.2258343	0.07629563	0.01380913	0.296199	3.680301	0.1306448	0.3109536	0.1549183	0.3752835	1.099574	0.08353282	0.7063371	39.39389	0.2354418	0.3025298	1.37318	0.6568668	0.09551819	0.2955901
TCGA-BT-A20V	154	1	0.8802916	0	0.6038613	1.044337	1.352109	0.1108286	0.7555341	0.3871871	0.2677043	0.9013124	1.423506	0.07560293	0	0.4164701	0.2056071	0.3529615	0.4415718	0.3310227	1.04054	0.5495884	0.3381518	1.404559	0.4389136	0.1766534	1.252214	0.8436439	0.1124158	0.9849416	0.4793092	0.552435	0.0325649	0.1360716	3.19216	0.1026961	0.1988598	0.298907	0	0.2971182	0.1969883	0.05373208	31.40464	0.07711422	0.3776983	0.3295568	0.232355	0.7132993	0.1936291
TCGA-K4-A3WV	646	0	6.403009	0	0.6900713	0.37639	1.398032	0.5192691	1.515422	0.7974071	0.5403072	0	0.509508	0.05449616	0	0.1876252	1.799642	0.254422	0.4319706	0.4652857	1.288309	0.1188464	0.559419	2.297449	0.2109187	0.6508257	0.4247632	0.8108214	0.08103165	1.135946	0.5374383	0.3726337	0	0.3073275	4.168688	0.3331148	0.1343834	0.3291725	0.04399487	0.6814466	0	0.774624	36.78411	0.211225	0.9982603	0.3305063	0.809517	0.2029583	0.1395719
TCGA-GU-AATQ	213	1	1.002551	0.2004035	0.5535375	0.2725662	1.064464	0	0	0.5389529	0.2981092	0.09650769	0.3689648	0.105237	0	0	0.1577015	0.122828	0.1756157	0.1612708	0.9372004	0.1530022	0.2160578	0.751963	0.2206225	0.2732181	0.837345	1.096039	0.5737581	2.467817	0.1482631	0.04938359	0.2266469	0.5682229	5.77754	0	0.1557039	0.1964773	0	0.0751963	0.06855047	0.7479346	27.56187	0.2146814	0.642577	0.777852	0.5929572	1.175792	0.2156208
TCGA-G2-A3VY	536	0	1.910233	0.3818435	0.5078164	0.553963	1.287467	0.1175769	1.150033	0.1467009	0.7100116	0.01838832	0.7863361	0.08020633	0.1103299	0.2485286	0.251513	0.2574365	0.4349974	0.2370454	0.8636375	0.2915262	0.599863	1.088905	0.7307941	0.6351107	0.0651206	1.103849	0.2981518	1.149405	1.807978	0.1411413	0	0.3512684	3.959567	8.443564	0.09889133	0.7663423	0	1.576047	0	0.6840454	46.03304	0.3190576	0.8459139	0.7448495	0.1643352	0.1294409	0.1027095
TCGA-XF-AAN8	118	1	0.08897084	0.08003119	0.1801191	0.07256624	0.1848234	0.0616078	0	0.1844837	0.05952498	0.4624844	0.185547	0.1681057	0.2312422	0.520895	0.1399513	0.1471541	0.03506608	0.09200505	0.5307845	0	0.09244575	1.981957	0.2575396	0.2182194	7.070042	0.6252904	0.1666403	1.040274	0.1184178	0.01408668	0.07240917	0.04034132	3.684394	0	0.3316286	0.1938504	5.021348	0.4204152	0.383259	0.1792127	62.1782	0.2914924	0.1399709	0.2389503	0.1722164	0	0.2583246
TCGA-CU-A3QU	158	0	1.468073	0.4660813	0.3893897	0.2113037	0.8431522	0.05979803	0	1.223606	0.2022174	0	0.344302	0.04079187	0.07481643	1.348249	0.2173443	0.07141568	0.06807197	0.2589768	0.7133433	0.4299724	0.04785605	2.856456	0.4604788	0.1800377	0.7021328	0.5462299	0.1213088	0.6642866	1.55168	0.1066484	0	0.03915626	2.774156	129.7982	0.274945	0.3091132	0.04939706	0.08744254	0.02657147	0.318905	33.36786	0.1581077	0.8377979	0.247393	0.1462628	0.2531997	0.08357872
TCGA-GD-A3OP	64	0	1.322114	0.2798283	0.7013513	0.2537271	1.087826	0.1615583	0.03192364	0.1881382	0.7544658	0.101067	0.4388693	0.0734725	0.033689	0.3541425	0.2222412	0.2143846	0.09195614	0.5629658	1.391912	0.2269931	0.4336745	1.601226	0.5272575	0.2765882	0.3340585	1.639741	0.236704	1.818655	0.5951922	0.04186583	0.04747087	0.1719084	6.303085	24.55135	0.4650223	0.2541735	0.02965726	0.32812	0.071789	0.4438526	25.57865	0.2997648	0.3670551	0.4664804	0.1505382	0.0912104	0.1693555
TCGA-KQ-A41P	1094	0	0.51715696	0.20675281	1.93530951	0.32806872	1.51995679	0.15915778	0.14152185	0.83404235	0.153777	0.27380455	0.57098178	0.0542856	0.14934794	0.37380049	0.13558152	0.15839933	0.02264745	0.21391751	0.65924538	0.05919361	0.20300094	3.49104158	0.53401369	0.15503089	2.3183561	0.76730411	0.29596806	1.02547363	0.34416109	0.08006143	0.02338276	0.05210894	4.7999636	2.98644905	0.25880396	0.36367157	0.21912443	1.12489118	0.07072232	0.50156016	52.01543009	0.08859321	0.24106743	0.75105419	0.38929132	0.02695654	0.55613046
TCGA-UY-A9PH	1561	0	2.49632	0.2590955	0.5124417	0.391547	0.9706616	0.1329673	0.1970559	0.4645302	0.192708	2.12112	0.8362626	0.1814102	0.4159059	0.1873735	0.09061657	0.1588004	0.113524	0.5560054	0.5287318	0.3296861	0.1995245	1.620316	0.2925497	0.3532352	2.35663	0.4723447	0.0899144	0.5317606	0.7028442	0.0334434	0.1172098	0.1741363	3.810325	22.11626	0.2385833	0.5976926	0.5125851	1.652722	0.1772535	0.4512579	41.36363	0.3885768	0.2517478	0.3953879	0.09292312	0.2477274	0.1393847
TCGA-FD-A5BY	251	0	0.110092037	0.049515079	1.185308095	0.359172285	0.518385487	0.15246632	0	0.798976766	0.147311764	0	0.276864411	0.312019642	0.143068914	0.14323393	1.171817735	0.182087709	0.065085858	0.717233269	0.614688003	0.302426344	0.183026997	1.672133986	0.377381941	0.108009408	0.996442979	1.199282972	0.283524697	1.490476804	0.073264789	0.127244662	0.134398071	0.243350863	6.715658816	0.459155184	0.119687006	0.091378821	0.041982359	0.297268264	0.101623418	0.70222992	23.687015844	0.127302734	0.606197156	0.019711717	0.372924377	0.955458774	0.452836743
TCGA-K4-A3WU	105	0	0.9442354	0.07078	0.4199683	0.5455127	1.492924	0.1089725	0.2906925	0.3807027	0.4474757	0.1874692	0.4729906	0.3345155	0.2045118	0.7422104	0.2640506	0.04338129	0.1705694	0.3905748	0.8305276	0.2161537	0.4524026	3.532265	0.9290593	0.2508927	0.706154	1.050719	0.07368877	1.186347	0.8901995	0.06229165	0.4963026	0.1650111	7.627121	67.22494	0.9348749	0.4653434	0.09001838	0.82331	0.7263349	1.109477	33.4904	0.4321897	0.2475819	0.9439356	0.6663523	0.07382668	0.2665409
TCGA-FD-A3SJ	739	1	1.975624	0.03353049	0.5076677	0.1824175	0.7020779	0.02581169	0.3213217	1.313976	0.5985372	0.08073586	0.3749726	0.03521544	0.09688304	0.2182383	0.1368153	0.1849585	0.4113636	0.1464792	0.7127617	0.3455937	0.2272265	1.685916	0.3634553	0.2742807	1.72695	0.916918	0.03490846	1.513976	0.6449724	0.1310214	1.183147	0.2239477	4.173132	42.90827	0.4341929	0.7000138	0.02842951	0.2138848	0	1.6018	27.00046	0.2442519	0.4886941	0.1268091	0.126268	0.06994758	0.1803828
TCGA-FD-A3B5	272	1	1.041771	0.1081264	0.5014498	0.1307212	0.4605695	0.1942161	0.7565703	0.2215532	0.02680715	0.05207011	0.5062834	0.6813596	0.1041402	0.2606508	0.2121918	0.02209035	0.09475231	0.3149029	0.7355062	0.1513441	0.1387769	2.948209	0.6348559	0.1572406	1.14329	1.295362	0.6566583	1.035607	0.559961	0.04694525	0.01630478	0.3406456	2.517376	0.7712774	0.05600602	0.4198751	0.06111813	0.121715	0.07397194	0.2152231	35.99494	0.138996	0.1260721	0.1721785	0.1551158	0.8364566	0.09694735
TCGA-GC-A6I3	0	0	0.3592744	0.12927	0.8728099	0.9376983	0.6766797	0.04975586	0.1474751	2.681878	0.528811	0.8715301	0.5905932	0.203649	0.9960344	0.09348593	0.1431687	0.5546101	0.1132806	0.1783329	0.659498	0	0.03981936	8.633937	0.2955716	0.2114868	2.943148	0.6564984	0.03364562	0.5306206	0.1912739	0.04778222	0.2631568	0.171048	3.99664	5.62479	0.2120327	0.1416477	0.4384168	0.8973474	0.3095287	1.109645	97.10858	0.2492639	0.1884061	1.106428	0.6954294	0.1348344	0.3824862
TCGA-4Z-AA80	19	1	2.406506	0.4329408	0.2783947	0.2243189	0.3427989	0.04761095	1.128941	1.235609	0.414012	0.655254	0.2361752	0.1299133	0.1787056	0.04472794	0.01081554	0.303258	0.02709932	0.2133065	0.4733009	0.4485865	0.1238341	0.9746997	0.07332627	0.1686415	0.1160262	0.4832289	0.1931712	0.8039316	0.04575708	0.03265885	0	0.08573417	4.49082	23.20571	0.256285	0.3923568	0	0.1624499	0	0.1846625	31.73099	0.03975307	1.153819	0.1969733	0.09981756	0.06451091	0.03327252
TCGA-G2-A3IE	612	1	0.7293997	0.1749629	0.4295711	0.3966078	1.252579	0.1683574	0.5588879	0.9410686	1.463991	0.02106408	0.5309109	0.04593874	0.04212815	0.4112232	0.04079457	0.2680882	0.2299826	0.3419379	1.227338	0.2337632	0.2256821	1.641258	0.3926385	0.465141	0.5594742	0.6493248	0.04553828	1.496204	1.003172	0.03695527	0.01978747	0.07165723	6.166927	2.558458	0.2341149	0.3632507	0.03708645	4.677586	0	0.7509343	25.65249	0.1874282	0.4335028	0.7574642	0.6353381	0.05702938	0.3294346
TCGA-ZF-A9R0	680	1	0.287444	0	0.4099911	0.5275002	0.4279369	0	0.2949753	0.1986745	0.5769338	0.2179011	0.1763115	0.4073327	0.4980596	0.2337347	0.135645	0	0.1416129	0.5201819	0.2528291	0.07402667	0.06471196	1.115716	0.7335179	0.1233778	0.2204793	0.9090752	0.2018909	1.23822	0.621693	0.02275538	0.5556006	0.2199375	8.008548	0.6916314	0.2790142	0.633741	0.08221014	1.042952	0.1326665	0.09649905	44.3061	0.1384917	0.527582	1.852782	0.4520676	0.08427865	0.2086466
TCGA-FD-A43S	455	0	0.1675187	0	0.2466453	0.3643502	0.7423886	0.2706625	0	1.273635	0.5603829	1.669011	0.4589594	0.1055059	0.2418857	0.4358964	0.2137337	0.2770691	0.0440161	0.2656219	0.640633	0	0.119909	2.676289	0.7656447	0.1643497	0.9765432	0.1962213	0.02614655	0.7559819	0.6317284	0.01945027	1.454246	0.09494579	4.692785	2.758818	0.8412147	0.1564248	0.3194069	0.9423554	0.3092653	0.9747994	60.56266	0.2690374	0.1171307	0.5398889	0.5404293	0.2750526	0.1351073
TCGA-XF-A8HG	467	1	0.9960466	0.2799892	0.5957753	0.1015492	1.094917	0	0.4599647	0.172111	1.291139	0	0.3054759	0	0.269667	0.3239736	0.1991121	0.137285	0.04907148	0.6051339	1.61888	0.1923871	0.2113021	4.034257	0.4267906	0.3817204	0.06685013	0.8750316	0.4372434	1.800546	0.6214273	0.3035786	0	0.4022323	5.538215	15.29849	0.09668358	0.8073639	0	1.155646	0.03830948	0.543379	38.31959	0.3239321	0.9140846	0.4012645	0.2108747	1.357991	0.06024992
TCGA-K4-A83P	495	0	1.771309106	0.182094935	0.596109116	0.412774852	0.728916299	0.24530837	0.643991857	0.594653771	0.169296447	1.468822219	0.415966619	0.239056793	0.087690879	0.197532049	0.130026093	0.055803286	0.478714986	0.209339061	0.642555092	0.052134029	0.185801915	1.059060218	0.663082325	0.260670146	1.459582656	1.813971879	0.11848643	1.214611959	0.067359011	0.024038556	1.503367111	0.120472516	4.366198565	33.381792604	0.675955051	0.357054803	0.154392866	0.375795561	0.093431689	0.30582194	39.143753922	0.468164117	0.31847566	0.217473379	0.171431718	0.011870818	0.293882945
TCGA-GD-A2C5	812	0	1.997115	0.1283177	0.2362855	0.1163488	0.8626669	0.09877865	1.151591	0.3943883	0.6680741	0.02059785	0.7699901	0.2246097	0.08239141	0.2165269	0.2318702	0.0524309	0.1311872	0.2950319	0.4582477	0.2122613	0.3359712	2.792581	0.3767037	0.2332542	0.3282546	1.470417	0.1335911	1.726444	0.2531531	0.02409154	0.03869899	0.2102136	3.723471	24.83525	0.2215481	1.095233	0.05439838	1.059255	0.6730205	0.7343134	30.76006	0.09163985	0.2244218	0.5193405	0.4371941	0.06692053	0.2070919
TCGA-XF-AAMX	206	1	4.440305	0.3744516	0.6512122	0.1131748	1.239483	0.09608395	0.9398081	0.09590733	0.2320889	0.06010782	0.5532273	0.5243577	0.06010782	0.2707972	0.1855287	0.1530017	0.08203394	1.21968	2.175668	0.4050004	2.042536	1.686041	0.2008303	0.6126057	0.8833961	0.6826451	0.4873	0.6404286	1.523653	0.09227264	0.02823246	0.1415623	2.295666	1.112918	0.09697693	0.2447436	0.05291439	0.1873378	0.1280857	0.5124192	20.5275	0.1470808	0.3638325	0.1863342	0.3693111	0	0.1007212
TCGA-DK-A1AE	491	0	2.402375	0.08643953	0.654368	0.1306281	0.2927801	0.1109015	0.4207479	0.2656744	0.3643175	0.06937735	0.3104303	0.1513054	0	0.06251163	0.957332	0.1412775	0.3787393	0.1722451	1.019175	0.131988	0.1841644	1.427106	0.2000811	0.2356929	0.09336363	1.59835	0.584947	1.892333	0.08526661	0.127803	0.0782072	0.7661334	3.560016	0.04110549	0.2139149	0.2891336	0.03664475	0.1189255	0.03942359	0.2795907	90.94949	0.2160619	0.8734773	0.2294078	0.1705058	0.08264691	0.09300315
TCGA-FJ-A3ZE	324	1	0.5183677	0.6358403	0.3469163	0.1921773	1.194303	0.9789365	0.851119	0.2931411	0.09458408	0.04082661	0.3468597	0.4451947	0.08165323	0.4291739	0.2668561	0.07794172	0.2228774	1.500928	0.8289896	0.2750856	0.2644102	1.399686	0.6676839	0.1271404	0.06506273	1.523481	0.1323942	1.594978	0.658573	0.1283319	0.03835227	0.7799028	9.609116	2.902731	0.4464452	0.7480598	0.01797034	2.465356	0	1.582031	112.6401	0.4540941	0.4942469	1.544063	0.4788852	0.06632096	0.5472973
TCGA-DK-A2I1	546	0	1.407793	0	0.1986392	0.3444666	0.7343686	0.09748255	0.1155743	0.5189512	0.3453519	0.08131033	0.5411315	0	0.1219655	0.4884247	0.04428924	0.07761441	0	0.4173304	0.5311966	0.04834066	0.08126539	3.35781	0.4932981	0.1956646	2.512393	0.7915219	0.08789212	0.5486784	1.592675	0.06835437	0.4773902	0.1383036	2.97208	38.0889	0.3279618	0.5745122	0.2505282	0.2850971	0.02887781	0.378093	53.53087	0.2351373	0	0.495722	0.2270829	0.1100708	0.5222907
TCGA-DK-A6B0	2330	0	0.4961658	0.08926237	0.4017899	0.3237455	1.271208	0.1374279	0.2443996	1.371753	0.06639087	0.04298579	0.6391069	0.09374791	0.04298579	0.2259357	0.2653598	0.2188368	0.2933307	0.4617781	1.039809	0.03407458	0.1065459	2.210566	0.3930727	0.07301697	0.2435686	0.4533194	0.3717227	0.5801323	0.8584986	0.0377076	0.04038059	0.1012376	5.879521	0.8914051	0.4392328	0.324315	0.01892072	1.557444	0.2747995	0.9994197	72.26121	0.200806	0.0260193	0.4441865	0.3361412	0.3375042	0.02401008
TCGA-FD-A5BR	813	0	0.1917754	0.1725061	0.3529493	0.208554	0.5311789	0.4426491	1.12832	1.767341	0.1283052	0.02769106	0.2744713	0.5435241	0	0.1247535	0.1374243	0.6696203	0.125974	0.2115366	1.036534	0.06585163	0.2833998	2.761749	0.3019089	0.1724685	0.9414284	1.347804	0.1795953	2.202958	0.935909	0.06477573	0.2341154	2.340542	5.45989	5.045066	0.2283455	0.4112093	0.0975085	0.798318	0.1573541	0.3004481	47.4073	0.2587149	0.5363647	1.625281	0.4021441	0.2698972	0.185605
TCGA-KQ-A41Q	361	0	1.030239	0.2180522	0.4572905	0.5437115	0.3105336	0.335712	0	0.7539635	0.5676341	0.02625167	0.4237611	0.1145048	0	0.03942293	0.3177584	0.3341122	0.143311	0.1754732	0.6396523	0.4994291	0.390409	1.472733	0.1846552	0.2972792	0.4555431	0.425915	0.02837665	0.7085804	0.12099	0.03070433	0.04932133	0.4671326	5.483634	7.426984	0.112944	0.8739837	0.04621999	0.3477286	0.0372937	0.4882811	15.64473	0.2102287	0.9851884	1.453993	0.2932619	0.0710744	0.02932619
TCGA-DK-A1AF	536	0	0.917999	0.06881333	0.2323081	0.2183816	0.2648616	0.3443201	0.1413077	0.4229996	0.2047258	1.424943	0.3566169	1.084069	0.03313821	0.1990586	0.2426747	0.04217591	0.6482446	0.1503068	0.5148961	0.09193963	0.2861559	0.7746132	0.4079169	0.1594871	2.904562	1.854873	0.07164127	1.553537	0.152729	0.01332338	0.1089544	0.09105266	3.499895	1.791612	0.4574196	0.1785843	0.4375858	0.2840248	0.1176922	0.231139	27.74447	0.4054378	0.6017567	0.109577	0.1480771	0.107663	0.09254817
TCGA-LT-A5Z6	474	0	2.32845	0.4188982	0.6366808	0.9224328	2.119067	0.1842667	0.7100103	0.45982	1.691352	1.671456	0.9548654	0.1256995	0.05763642	0	0.0767414	0.3667772	0.05244069	0.4540533	1.282258	0.5939447	0.377886	1.841261	0.3446042	0.7505894	0.5919315	3.413154	0.529566	5.117473	3.143378	0.02738628	0	0.2564013	10.51346	42.51562	0.3616263	0.4348496	0.1014775	1.953533	0.2046989	1.608056	35.28531	0.07692734	1.186169	1.179241	0.9014129	0.1872555	0.3863198
TCGA-GC-A4ZW	15	0	1.711984	0.6273938	0.4317747	0.1551473	0.3600293	0	0.02602725	0.438253	0	0.5218645	1.104541	0.1797058	0	0.04124735	0.2526723	0.06991485	0.07497159	0.1967076	0.6013588	0.609632	0.0922366	1.797703	0.5023218	0.1088629	0.3890814	1.114064	0.2968987	1.521764	0.1265892	0.1224776	0	0.05031256	3.883931	0.2034212	0.1674087	0.1447299	0.04835896	0.3424196	0.2731371	0.4257315	24.2555	0.09775896	0.299259	0.2611153	0.1227334	0.5502905	0.03068335
TCGA-K4-A4AB	76	0	0.9287221	0.678767	1.046915	0.2367133	0.5225131	0.1607732	0.4765277	0.3209554	0.1553379	0	0.5269324	0.1096732	0.1005759	0.7929487	0.1247837	0.4160185	0.04575465	0.2761135	0.8967949	0.01993148	0.406102	1.684872	0.2387659	0.09965739	0.5075574	0.6527093	0.38051	1.321643	0.733937	0.196671	0.3543014	0.1052757	4.427443	0.2234638	0.1802971	0.1686256	0.02213486	0.7836613	0	0.6235705	21.10493	0.2349177	0.1826357	0.1039284	0.05617753	0.06807539	0.05617753
TCGA-DK-AA74	1708	0	0	0	0.2706929	0.07997477	0.3123287	0.1357951	0.04024931	1.016591	0	1.699003	0.2285478	0	0.08495015	0.3827166	0.1285329	0.1621776	0.07729217	0.2839148	0.314986	0.03366974	0.1222606	4.500986	0.4033411	0.04809963	4.181724	0.3445642	0.04591328	0.7240923	0.1305075	0.02483973	0.3990083	0.1556096	3.533073	0.5033224	0.1370571	0.04069356	0.1121756	0.1654774	0.3017051	0.3291818	53.60131	0.09448582	0.1542609	0.3160146	0.521946	1.011983	0.8540934
TCGA-G2-A2EO	1804	1	0.7915384	0.05085756	0.3537874	0.3227966	0.4228202	0.1174501	0.1392476	1.367732	0.4539173	11.60888	0.3745373	0.05341322	1.077618	0.4413521	0.06225459	0.4675615	0.08913401	0.2338665	0.380542	0.01941412	0.05483022	4.083762	0.2325683	0.01386723	3.842309	0.07947088	0.1853166	0.2783432	0.3386304	0.05371011	0.06902098	0.03204471	6.435785	3.446338	0.2458641	0.3167651	0.1724824	0.095415	0.6610651	0.2277692	119.3336	0.1416504	0.1778951	0.04049231	0.246237	0.1193551	0.2188773
TCGA-DK-A1AG	475	0	1.813062243	0.214590595	0.772736217	0.311319285	3.145242106	0.89203295	0.176264153	0.56061793	0.893796558	0.723377975	0.45068926	0.045074808	0.041335884	0.248301367	0.365249891	0.315655844	0.112828766	0.157885798	0.678762799	0.212983616	0.386690039	1.191690538	0.632398832	0.36277429	0.819769344	1.676614372	0.089363755	2.34890655	0.031751812	0.069498871	0.01941534	0.654420448	6.915372372	0.397981329	0.563165141	0.589081976	0.036388993	2.206237888	0.264251987	1.569730205	53.283447567	0.468953594	0.5004121	0.700505452	0.438681727	0.436463616	0.253973631
TCGA-GV-A3JZ	603	0	0.5356685	0.3785928	0.3943443	0.1560361	0.8107324	0.2649452	0.4554686	0.9520495	0.2303892	0.1657434	0.2675471	0.3976175	0.03314868	0.1493411	0.08626699	0.02109461	0.1658824	0.166181	0.485794	0.3678746	0.1272206	1.446401	0.1399014	0.1876911	1.602416	0.4571419	0.1254118	0.6828302	0.407406	0.01453919	0	0.1171047	3.532068	97.93148	0.3921977	0.4644656	0.02918159	0.2970288	0.0706376	0.1798316	13.70023	0.09586101	1.103569	0.3562378	0.2036702	0.04487375	0.2407012
TCGA-XF-A9SV	388	1	0.7863859	0.4042121	0.3101333	0.1832545	0.5756486	0	0.4150234	0.3105894	0.2254813	0	0.2618476	0.4245242	0	0.2192396	0.1236987	0.1858072	0.08855379	0.1394065	0.9967165	0.3086039	0.1167285	2.199218	0.5647995	0.2479853	0.4136123	0.6316286	0.05260294	0.5530626	0	0.01778683	0.04571446	0.11461	6.938355	9.875259	0.261711	0.4196042	0.1713597	0.6445985	0.06913283	0.2262866	58.54867	0.1082526	0.6480359	0.3620585	0.05436314	0.02635069	0.2718157
TCGA-UY-A78K	536	1	0.5058635	0.182014	0.2141315	0.4125915	1.00882	0.07005697	0	1.258707	0.135377	1.46817	0.453016	0	0.3506077	0.6581476	0.09548693	0.1673355	0.07975038	0.3557183	0.7506043	0.2605543	0.2067442	1.639107	0.5625989	0.285369	0.4423364	0.8888068	0.07106027	1.618763	0.4713036	0.03363903	0.06175476	0.1089505	4.787849	135.4478	0.4321048	0.1941935	0.1350337	0.5634429	0.2490405	0.6113721	46.31734	0.1754835	0.5836126	0.2807783	0.4651079	0.01186554	0.1223968
TCGA-FD-A6TH	131	1	1.401637	0.7299385	0.6381156	0.1203369	0.8173161	0.1532468	0.01514065	0.3314243	0.2220987	0.1597792	0.3755671	0.06969262	0.0958675	0.04798904	0.1450512	0.1220132	0.05815024	0.3127734	0.7222175	0.2279808	0.2069594	1.742941	0.1685839	0.2894994	0.775206	1.581306	0.5354095	1.089532	0.687305	0.010512	0.01500956	0.1505209	1.991691	0.449672	0.1833138	0.09950045	0.08439452	0.3485882	0.02269858	0.04953154	49.03866	0.09241149	0.2321143	0.2971893	0.1070952	0.2076432	0.05354761
TCGA-DK-AA6W	415	1	0.4679777	0.3006829	0.3445122	0.05452731	1.073997	0.1388789	0.1372112	0.7393261	0.3130954	0.02895978	0.3772614	0.4421096	0	0.2174489	0.1963013	0.0737158	0.8431728	0.4009767	0.7976781	0.5509499	1.273526	3.204189	0.7842609	0.4755222	0.8409797	1.456542	0.2817357	1.727918	0	78.71588	0	0.2121913	6.093428	0.7292329	0.7164226	0.2774513	0	1.037977	0.3291272	2.558596	79.99489	0.1932631	1.367289	0.8857831	0.6146778	0	0.2264603
TCGA-CF-A3MG	369	0	0.6270733	0.4512527	0.2077353	0.2557262	0.2257926	0	0	0.4334183	0.4195366	0	0.5692557	0.05924109	0.2716354	0.8566385	0.1907016	0.2074307	0.04942967	0.1167225	0.9112716	0.06459714	0.1259692	2.370495	0.2197297	0.2153238	0	0.3966385	0.1174493	0.8489607	0.5007707	0.001985679	0	0.06397395	3.541944	1.327769	0.1071283	0.1561454	0	0.5079631	0	0.2526209	32.28172	0.1329357	0.2630734	0.1571864	0.2427589	0.1470864	0
TCGA-DK-A3X1	2009	0	0.223504	0	0.5347468	0.7747494	0.4875105	0.3095305	0.206424	0.1931009	0.1869162	0.04840871	0.3358759	0.2111495	0.2420435	0.2544389	0.06738471	0.4928887	0	0.2773516	0.3247992	0.1534932	0.1470811	9.090234	0.2043052	0.109638	0.6771689	0.6283179	0.07849083	0.6533195	0.4090322	0.044234	0.04547485	0.05700465	3.011467	5.91561	0.1214917	0.6434992	0.04261538	0.414907	0	0.3751675	31.57495	0.08614815	0.1758107	0.2901295	0.2433519	0.1572755	0.3515083
TCGA-DK-A1A6	2020	0	0.5149049	0	0.2448088	0.2449801	0.5110487	0.02971213	1.109631	0.7710954	0.229661	6.970199	0.3474138	0.2837583	0.07434879	0.02791295	0.03599763	0.09462573	0.01691162	0.1774883	0.2297311	0.1473396	0.08322462	1.187578	0.0392229	0.06314555	1.296751	1.176101	0.0602753	1.320269	0.9423216	0.002717481	0	0.02918364	3.664866	7.929184	0.0333203	0.1246532	0.1963532	0.1593093	0.02640538	0.4321523	75.46077	0.05788612	1.102581	0.1997504	0.1661126	0.04025873	0.1245845
TCGA-XF-AAMG	3364	0	0.6331463	0.2278115	0.5709784	0.5680463	1.788761	0.2630531	0.3898412	0.3938543	0.3812397	0.4662525	0.5903031	0.1794445	0.3291194	1.153246	0.08631486	0.0349066	2.994503	0.1702321	0.4939469	0.4783001	0.4254258	6.624734	0.2122118	0.3105845	1.651192	0.6674664	0.1185868	0.6623685	1.853942	0.4711539	0.05152879	0.1937806	6.146775	60.49076	0.9833252	0.9065314	0.07243297	0.4060321	0.03896285	1.147804	30.80066	0.3294568	1.095688	0.34009	2.267267	0.02970219	0.2144712
TCGA-E7-A541	778	1	0	0.402021	1.175056	0.4686716	1.432426	0.132632	0.1048314	0.4412941	0.170864	5.2272	0.4386161	0.2412703	0	0.2492014	0.1841238	0.1408	0.2516394	0.3433258	0.3711323	0.2850075	0.2122894	1.680879	0.437718	0.2975353	0.6268501	1.121794	0.1793753	1.414452	0.1274676	0.01617409	0.0519619	0.1375103	5.984589	0.2867659	0.2776453	0.2517227	0.04869452	0.5818427	0.03929034	0.30008	47.71312	0.18457	0.2343721	0.77735	0.3089627	0.0748796	0.1235851
TCGA-XF-A8HE	3817	0	0.55678381	0.250419512	1.793263567	0.136236906	0.516629751	0.308435672	0.228548813	0.500286629	0.260757115	2.773655751	0.321027194	0.368204771	0	0.253538925	0.137212153	0.276269269	0.175556153	0.195762492	0.553612543	0.152950292	0.27383752	0.638951905	0.364752052	0.31409435	5.252986051	1.878286765	0.41713716	1.850235429	0.222319341	0.068760972	0.022657004	2.070154768	3.862632256	0.035725378	0.181592935	0.248401783	0.33971718	1.52220895	0.102790857	0.336456502	77.281493466	0.321912935	0.321179615	0.199381631	0.511925809	0.48321749	0.107773855
TCGA-DK-AA6Q	413	1	0.623527893	0.062319641	1.109307905	0.678080948	1.583125455	0	0	1.245018114	0.092703238	4.141527819	0.441950965	0.392707685	0.240088569	0.585890877	2.818923048	0.229175452	0.109222682	0.071643591	0.582883864	0.023789598	0.201562935	1.870708062	0.369423153	0.11894799	0.308216517	0.876435469	0.454165052	1.364300348	1.1526376	0.425604202	0.056384437	0.243454297	6.015775719	0.088906518	0.010759855	0.294711369	0.026419483	1.239344091	0.170537543	0.511688763	37.663345724	0.080111563	0.363313944	0.421755587	0.603465863	0.942531108	0.033525881
TCGA-UY-A78N	2641	1	1.291204	0.4148094	0.2036891	0.1504471	1.373072	0.5747745	1.097886	0.3506054	0.4936379	0.05992753	0.4355972	0.4356541	0.1598067	0.1799899	0.1765095	0.1525428	0.1090505	0.8106808	1.573069	0.411703	0.2523551	2.801639	0.2529194	0.1809684	0.502273	0.4213223	0.3886707	1.078369	0.3682626	0.09637663	0.206417	0.3031848	5.10178	1.597795	0.8737554	0.3588376	0.01758522	1.027268	0	0.4954009	40.3289	0.4088137	0.4352895	1.56877	0.7587221	0.03244984	0.2900996
TCGA-DK-AA75	340	1	0.2042208	0.09185048	0.770501	0.5829816	0.8767577	0.4949439	0.08382861	2.681899	0	0	1.039694	0.09646609	0.1769286	0.3321237	0.1177879	0.1125909	0.1207343	0.3167781	0.8278501	0.07012512	0.1060985	9.443285	0.1866783	0.1502681	0.1409798	0.2870542	0.04781258	0.8797202	0.1359062	0.04850114	0	0.1273224	4.829632	215.0953	0.1903024	0.4237693	0	0.4480391	0	0.7541581	56.58891	0.03935777	0.2677371	1.572305	0.6917748	0.1197552	0.1976499
TCGA-ZF-AA5P	372	0	0.5567309	0.111287	0.6716984	0.4036266	0.5054438	0.04283422	0.0761757	0.08551096	0.1655443	0.8038818	0.3642516	0.4090775	0.1607764	0.7243281	0.142713	0.4092489	0.02438048	0.1535246	0.6434543	0.1274465	0.19711	1.670304	0.593726	0.1365498	0.8540629	0.5216968	0.1737906	1.065878	0.8233267	0.0372175	6.444047	0.04207232	3.773423	7.819145	1.268148	0.3337381	0.4010169	0.7098791	0.3045366	0.4984067	26.31801	0.3934118	0.1621965	0.4430282	0.1197374	0.1160773	0.269409
TCGA-GC-A3WC	540	0	1.249005	0.5106849	1.274737	0.3704404	1.706158	0.511061	0.4660836	0.1177204	0.4178165	1.328016	0.640747	0	0.1475573	0.3693188	1.04188	0.1252002	0.1118796	0.5401237	0.8250324	0.214441	0.4050668	1.034756	1.556885	0.5012906	1.193182	1.356608	1.408931	1.851671	0.03778164	0.2067426	0.8085843	1.583138	5.868954	0.1457108	0.1763455	0.5124604	0.1515481	0.3065943	0.1048116	1.334164	55.92188	0.4485965	0.7145314	0.2134663	0.6318821	0.1198501	0.192312
TCGA-K4-A4AC	278	1	0	0.05675789	0.8128907	0.3087826	0.8825799	0.04369207	0.1554026	3.314494	0.1266448	0.6013197	0.3328438	0.05961004	0.05466543	0.9440663	0.181964	0.03478709	0.07460628	0.1696493	0.8107742	0.1516654	0.09615798	1.661162	0.269163	0.09285635	1.480985	1.108635	0.4136328	1.553178	0.08398158	0.01398632	0.2310857	0.3004044	4.467012	0.40486	0.05879751	0.3993412	0.3128016	0.2342664	0.07765891	0.3389257	31.06542	0.1702446	0.2978008	0.5422811	0.2442707	3.167253	0.4580077
TCGA-FD-A3SL	712	1	0.4877677	0.292505	0.3491066	0.08840716	0.2626979	0.07505654	0.04449312	0.1872964	0.1812976	0.4930125	0.6183165	0.4608057	0.1408607	0.6346044	0.09377619	0.1493977	0.1068022	0.2465967	0.5969102	0.07443964	0.1501684	2.451196	0.5119233	0.02658559	1.305313	0.4951627	0.07613145	0.5336262	0.03606699	0.039472	1.499669	0.03071729	3.493032	2.816734	0.2525136	0.208052	0.103336	0.09146253	0.2001098	0.2547231	15.7808	0.3237895	0.2557889	0.1455561	0	0.03813696	0.1835842
TCGA-K4-A5RH	276	0	0.4130145	0.5307363	0.2660436	0.2165542	0.7027222	0.1225678	0.2179727	0.5913222	0.01973735	9.239397	0.7600005	1.895182	0.1277925	0.4222016	0.2861654	0.09758699	0.01162724	0.2074484	0.4603025	0.1215604	0.1205694	2.230426	0.3236029	0.08682887	1.896251	0.66347	0.02762737	1.034805	0.863832	0.003736698	0.8643419	0.1003231	3.729402	0.2650059	0.9255111	0.1132501	0.2137478	0.3186323	1.016651	0.4159646	14.24257	0.3354438	0.139235	0.1426164	0.171311	0.3667477	0.1998629
TCGA-FD-A5C1	1792	0	0.1719079	0.05154496	0.3058385	0.1402112	0.3967918	0.1190375	0.04704322	0.3564562	0.268364	2.109899	0.485044	0	0	0.1118294	0.1382104	0.03159207	0	0.1185137	0.6924808	0.05902957	0.0396938	3.558731	0.3317424	0.08432796	2.136119	0.3624526	0.1341581	0.7405265	1.258427	0.007258142	0.1165898	0.1234158	2.268284	0.5882811	0.1601918	0.1129608	0.2622206	0.2514321	0	0.1538985	55.42543	0.09939116	0.390649	0.2154579	0.3327536	0.6451641	0.0831884
TCGA-XF-AAN7	565	1	0.4536796	0.3060709	0.2504898	0.1850147	0.6125928	0	0.4190097	0	0.07588235	0.1473936	0.5148116	0.5357523	0	0.2213454	0.1129928	0.06253062	0.04470218	0.1876606	0.5204949	0.155784	0.08642312	2.526596	0.3801497	0.1669115	0.5567802	0.7174073	0	0.6979686	0	0.1113376	0.04615355	0.01285676	3.234847	0	0.6869844	0.1059086	0.0865028	0.3062541	0	0.3807668	20.87614	0.06557542	0.1189564	0.04061512	0.1097706	0.02660379	0.1097706
TCGA-2F-A9KO	734	1	1.67652	0.1256721	1.144213	0.4558001	0.9674209	0.1451131	1.290335	0.2896928	0.7945073	9.289749	0.3427795	0.3299683	0.06051953	0.408978	0.2380778	0.2310746	0.08259584	0.2022644	1.325028	0.2638541	0.1935555	1.084571	0.5321207	0.4112012	1.350245	0.981887	0.2616735	0.8167661	0.650826	0.0420283	0.2558326	0.1504504	4.247003	0.3137514	0.1410373	0.7972413	0.05327683	0.3772421	0.3439015	0.3283185	121.8891	0.094238	0.8791792	0.1375811	0.0338037	0.09831121	0.1690185
TCGA-DK-A3IM	248	1	0.7152064	0.3216718	0.1681923	0.1296301	0.555774	0.5227578	0.09785939	0.3844819	0.132917	0	0.2583403	0.5255229	0	0.02584752	0.1458361	0.06571789	0.1409421	0.1890082	0.9299429	0.382024	0.08257111	2.360338	0.2663509	0.3703294	0.6948775	1.507949	0.3348912	1.858314	0.3437491	0.0289386	0.04850606	0.9863825	2.77665	0.5353877	0.02468379	0.206124	0.04545598	0.1743431	0.0733545	0.3734967	32.3575	0.3369319	0.2708762	0.1351702	0.672967	1.407311	0.09613814
TCGA-FD-A3SS	391	1	0.5298145	0.2566197	0.9675861	0.1994429	1.371528	0.2539867	0.2843949	0.5070396	0.1636	0.1059253	0.3149767	0.07700434	0.07061689	0.1855831	0.2671152	0.04493802	0.1445648	0.6743175	0.8478623	0.4758095	0.3528893	4.291782	0.5277668	0.2299079	0.3188564	1.518065	0.3244156	1.630198	0.4068283	0.05291211	0.09950561	0.06005735	5.226536	0.862948	0.0316478	0.2537064	0.139873	0.1513128	0.02507997	0.9577415	36.88522	0.2356309	0.08548878	0.2262094	0.2761057	0.2103088	0.0591655
TCGA-4Z-AA7N	1367	1	1.206266	0.1972841	0.5449213	0.4472058	0.6985964	0.379672	0.2700811	0.7579481	0.2934689	1.140066	0.3497689	0.3107968	0	0.499354	0.09774792	0.06045803	0.08644104	0.2494808	0.4864682	0.4895168	0.2810608	0.4441548	0.902167	0.9951715	0.4878576	1.618467	0.1026958	2.091986	0.6567989	0.01388997	1.115595	0.07458373	6.616992	0.9850738	0.3746849	0.3754604	0.04181782	0.370129	0.472384	0.6626632	103.035	0.3381435	0.9776156	1.27624	0.2122645	0.02572201	0.2653306
TCGA-HQ-A2OE	1174	0	4.383057	0.2970493	0.3480842	0.4652269	0.6444274	0.02078798	0.9981635	0.2904967	1.185026	0.1040357	0.2320183	0.1418075	0.338116	0.4687006	0.09916832	0.2813693	0.1419858	0.1117611	0.6383297	0.1133942	0.04159128	2.208938	0.2241109	0.3387098	0.2072437	0.9283485	0.04217138	1.053042	0.2796995	0.02471658	0.1465958	0.1293154	4.204958	26.2549	0.03729987	0.4485248	0.03434444	0.3343805	0.05542328	0.1612553	48.70443	0.08099961	2.440196	0.6020199	0.2760227	0.09858405	0.07263754
TCGA-UY-A8OC	0	1	0.4305647	0.1659867	0.3282901	0.2006722	0.03407363	0.08518407	0	0.7227336	0	0.02664456	0.2942811	0.1743277	0.1065782	0.4001293	0.2031838	0.1695563	0.04848527	0.165378	0.2352266	0.02112098	0.1704309	1.287166	0.1124513	0.09051849	1.443698	0.6052049	0.1152054	1.43837	0.1228008	0.01363419	0.3003568	0.1255033	2.409827	0.1973334	0.1623986	0.1659256	0.02345586	0.166086	0	0.1651962	87.88028	0.213375	0.1935354	0.5066018	0.1785905	0.02885524	0.4464763
TCGA-GV-A3JV	434	1	0.5930016	0.1905063	0.2104801	0.03454735	1.202541	0.117321	0.4694442	1.375988	0.8218213	1.247685	0.2909868	0.0400159	0	0.4408673	0.1465818	0.04670478	0.06677706	0.122645	0.6414592	0.4217932	0.220058	1.515432	0.3291097	0.5298388	0.3443882	1.488442	0.07933415	1.798554	0.05637639	0.00536511	0.03447257	0.1296385	4.898921	8.805684	0.2170875	0.470231	0.1292197	0.3288201	0.05213201	0.5403576	35.66561	0.08979479	1.155048	0.2426869	0.1639777	0.02980598	0.1639777
TCGA-XF-A9T8	418	1	0.5255796	0	0.3482254	0.1286017	0.371216	0.1455749	0.08629603	1.089805	0.07032666	1.61646	0.2063221	0.5461802	0	0.1367598	0.3747878	0.05795247	0.062144	0.2391416	0.5386656	0.1985203	0.1055807	0.6741006	0.3282956	0.09023649	5.95837	0.5910068	0.3199294	1.034987	0.1049299	0.01331433	0.192485	0.4349143	2.107142	0.03372319	0.1061145	0.2671986	0.6613987	0.2483529	0.09703007	0.03528891	63.88442	0.1519359	0.606359	0.1317453	0.279768	0.2835441	0.07630035
TCGA-KQ-A41S	35	0	0.82246296	0.36991157	0.69061929	0.20962993	0.28475697	0.10678387	0.10550153	0.28423352	0.48147743	0.04453428	0.29638184	0.63131265	0.08906857	0.10031771	0.17249816	0.08502	0.40519664	0.39336169	0.64478687	0.17651032	0.48426522	2.4636974	0.34458132	0.21433395	0.84377116	0.75866443	0.14441753	1.0438953	0.27366909	0.02278847	0	0.05244224	3.61566218	5.47513312	0.44707198	0.31999801	0.1568185	0.20819978	0.03163319	0.20708442	26.35071587	0.15850644	0.62000172	0.34053883	0.22387505	0.01205732	0.24875006
TCGA-CU-A3YL	906	0	1.253787	0.2451758	1.274146	0.4001524	7.715515	0.4529656	0.2461394	0.8289105	0.5470648	0.3542056	1.02985	1.33898	0.1889096	0.5673826	0.3572845	0.2404304	0.3437601	0.3946009	0.6921179	0.336932	0.3171928	0.9199594	0.3155893	0.4947017	0.1338014	1.762333	0.4594527	2.281138	0.5441601	0.0811306	0.02218257	0.3151436	7.275787	20.6366	0.4571754	0.9049314	0.04157545	1.545532	0.06709229	2.122872	23.50312	0.2941607	0.6860819	4.968009	0.6067233	0.1406511	0.290172
TCGA-E7-A7XN	428	0	1.390555	0.1042361	1.034351	0	0.2888666	0.08024072	0	0.2803263	0.1550559	15.28489	0.426467	0.05473707	0.15059	0.07538185	0.1032913	0.19166	0.0685074	0.1437977	0.4697412	0.2984295	0.3250946	0.6649031	0.2824681	0.412117	2.488739	1.873133	0.2984295	2.353246	0.3470233	0.04586777	0	0.3086861	2.464047	0.1858819	0.05399097	0.1863538	0.3314202	0.07822389	0.1069657	0.03890242	45.05674	0.2009925	0.3646084	0.5394469	0.2803778	1.712386	0
TCGA-DK-A2HX	1420	1	0.8467775	0.9694295	0.2125139	0.1255722	0.6183333	0.0266523	0	0.4522562	0.103005	0.05001911	0.5146719	1.963564	0.06669215	0.3004608	0.1473254	0.08488092	0.04551005	0.3502622	0.5357892	0.07929971	0.17597	1.247155	0.3928838	0.1321662	0.6140794	0.9197284	0.03604532	1.397479	0.7684352	0.02193865	0.7987901	0.08726076	2.715124	5.285069	0.5499554	0.1956782	0.08806611	0.4417008	0.09474433	0.07752963	28.98956	0.1631924	0.0807375	0.07580675	0.1862574	0.02708459	0.2048831
TCGA-CF-A8HY	345	0	0.2574379	0	0.3198127	0.9973623	0.5080487	0	0.0264183	0.8007075	0.129177	0	0.1894877	0	17.22936	0.04186706	0.07761549	0.1774132	0.177562	0.2129739	0.3347321	0	0.03120746	1.694376	0.2157137	0.07892746	0.07898543	0.2261604	0.03013594	0.237635	0	0.01426597	0	0.1021369	2.354919	0.04129549	0.3598388	0.04674231	0.02454276	0.2172276	0.1584233	0.5617662	149.4241	0.161245	0	0.1728511	0.4048765	0.07548085	0.1868661
TCGA-4Z-AA7W	840	0	1.388361	0.1248861	0.613244	0.2264746	0.2691836	0.096137	0	0.5757617	0	40.02384	0.306572	0	0.120282	0.09031556	0.1492329	0.1148146	0.05471949	0.3158561	0.4459928	0	0.03366035	3.608244	0.4018823	0.05107866	3.34385	0.5366601	0.1300184	0.7262198	2.494628	0.07473814	0.02824805	0.094427	1.659288	0.1781652	0.06468698	0.1296417	0.4500206	0.5388936	0.2990317	0.2330464	70.37897	0.1872972	0.1820167	0.3355868	0.3023305	0.7978531	0.2351459
TCGA-FD-A43U	636	0	0.1141457	0	0.315116	0.3258477	0.7745933	0.1185602	0.3748366	0.6706062	0.4200238	2.274498	0.3780775	0	0.04944562	0.2970159	0.1256861	0.4090501	0	0.3069001	0.4015998	0.03919525	0.05930194	4.931423	0.4260577	0.139983	7.976137	0.4011102	0.1336202	0.8429223	0.8735684	0.05963956	0.1625712	0.1423294	3.339544	371.8042	0.372282	0.3079163	1.501723	0.7897983	0.5268264	0.651446	48.46781	0.4179688	0.08978827	0.2043752	0.3314193	0.06693511	0.4695106
TCGA-BT-A0S7	200	1	0.2569124	0.7703276	0.1418489	0.06984749	0.07115954	0.1185992	0.632745	0.05919061	0.05729483	0.07419284	0.1785954	0.8899412	0	0	0.2020619	0.1888545	0.06750459	0.354232	0.6942977	0	0.0889822	0.8671371	0.4435938	0.04200873	0.49922	2.407454	0.160397	2.266099	0.4559248	0.01627069	0.1045445	0.1067822	3.098715	0.3296897	0.2394029	0.3109794	0.06531378	0.2601411	0.05269999	0.2299978	137.326	0.165042	0.04490891	0.1226655	0.08288209	0.06026143	0.2072052
TCGA-ZF-A9R3	949	1	3.763516	0.6155207	0.8005944	0.03986484	0.629512	0.3722921	1.966172	1.013476	1.24262	0	0.5456345	0.1847004	0.3387593	0.1589766	0.174269	0.08084028	0.07705531	0.2628273	0.5981348	0.1678328	0.6026582	1.946649	0.1936061	0.5634386	0.2849254	1.614489	0.709475	1.924995	1.008333	0.03869313	0.01988928	0.1495923	6.476468	35.18732	0.311229	0.380333	0	0.6433841	0.1503903	0.2625384	46.98068	0.1601336	1.3072	1.120164	0.3311296	0.06878736	0.1182606
TCGA-4Z-AA89	1029	0	1.122568	0.1893326	0.8651411	0.4577934	0.9619353	0.7773215	0.230396	0.678906	0.3285808	0.2431368	0.4561691	1.45821	0	0.3651259	0.2906216	0.3094469	0.2488712	0.2757022	0.8907928	0.09636656	0.5005851	1.041953	0.3420466	0.2064998	0.107631	1.282036	0.2956701	1.640676	0.2334544	0.01555183	0.1142006	0.429466	8.3282	0.5852295	0.2397223	0.9171975	0.02675492	2.604882	0.3885812	0.6595087	99.95835	0.3109933	0.2575487	0.8165346	0.5092731	0.2139392	0.03395154
TCGA-GU-A42P	332	1	1.377716	0.6019387	0.8041448	0.1605272	2.638488	0	0.7755778	0.217656	1.158767	0.01705139	0.429773	0.03718746	0.1705139	0.1792461	0.1775	0.2821231	0.0465428	0.4314809	0.6021404	0.7974758	0.3599264	3.135497	0.5037485	0.3765322	0.07246321	2.683475	0.9215822	2.955277	0.4453281	0.04113358	0	0.1249373	7.415288	61.67763	0.1650626	0.4329097	0.315226	0.07971603	0.02422358	0.6871712	19.65057	0.1289648	1.176618	0.5004016	1.142904	0.5078188	0.190484
TCGA-FD-A3NA	1845	0	0.809065657	0.306430307	0.336990843	0.625157709	0.424600668	0.11794463	0.174792397	0.264887595	0.199425062	1.752354189	0.276862032	0.482743222	0.147566669	0.221605308	0.151826367	0.023476515	0.033566003	0.158524589	0.475509275	0.745717041	0.056044342	1.638466897	0.376271088	0.261105407	1.548185678	1.346718241	0.11963375	1.179205007	0.991830838	0.02157451	0.034655809	0.111019783	2.766103243	17.978203355	0.066133761	0.167885589	0.3247664	0.158097683	0.052409111	0.28591042	37.782494806	0.073858971	0.580593545	0.167734113	0.144243095	0.199762739	0.103030782
TCGA-XF-A9SL	2020	1	0.3004517	0.1621576	0.3649539	0.6861508	0.5409237	0.04160951	0	0.2491981	0.04020279	0.4945684	0.390695	0.2838438	0.1041197	0.3518091	0.1512356	0.2650319	0	0.1491351	0.5607127	0.04126752	0.1581744	2.555511	0.6774528	0.05895359	1.189156	0.8446342	0.02813694	1.257275	0.2399359	0.02854215	4.670398	0.05449253	4.238846	38.17069	1.026574	0.2182088	0.1604034	0.7909916	0.221872	0.3631173	31.9418	0.521132	0	0.3980841	0.2326277	0.0563792	0.37802
TCGA-XF-AAN2	1869	1	0.916776	0.3298639	0.2868346	0	1.38391	0.1904463	0.2257911	0.5069232	0.3680154	1.389951	0.2136851	1.21254	0.07942575	0.05963802	0.2355415	0.151631	0	0.1896082	0.4066935	0.188881	0.2222692	0.4332054	0.3352101	0.3597733	0.6610063	2.448392	0.6439124	2.482347	0.3660613	0.005806093	0	0.2909803	3.619687	1.588244	0.1281441	0.2377951	0.1748011	1.083014	0	0.2462198	41.44792	0.1413461	0.8172987	0.2462198	0.3105475	0.3225587	0.1330918
TCGA-ZF-AA54	590	1	1.292148	0	0.1307959	0.2107798	0.6263227	0.1789494	0.2386805	0.3125857	0.1728995	0.4197991	0.4042124	0.1831084	0.05597321	0	0.3827971	0.2493352	0.05092741	0.06681071	0.3755534	0.08873927	0.1566384	0.5669675	0.3740317	0.1426167	3.468923	1.543814	0.1815121	1.351785	0.04299535	0.004091692	0.1051618	0.2416787	3.209912	0	0.2408166	0.1139543	0.0246373	0.6105803	0.1192752	0.3036547	65.20927	0.1494149	0.1694029	1.619492	0.5627577	0.1060802	0.5627577
TCGA-GU-A766	480	0	0.354363	0.09107347	0.4285758	0.1238678	0.6099407	0.1402162	0.3740375	1.399585	0.2032138	2.938483	0.2049376	0.2869501	0.2192898	0.03293141	0.1459893	0	0.09976077	0.1465792	0.3562166	0.2259786	0.1472813	1.332747	0.2545112	0.1614133	3.362658	0.9961905	0.3792649	1.277264	0.269513	0.009618168	0.1441997	0.2582291	2.815718	2.338692	0.1493816	0.1155507	2.29725	0.1196055	0.2492223	0.441869	63.99379	0.09756204	0.07964165	0.3172392	0.4654475	0.6412072	0.2694696
TCGA-FD-A6TD	386	1	0.1138802	0.3585321	0.723081	0.0928828	0.299654	0.03942815	0.1636096	1.220026	0.07619034	0.8632857	0.3283021	0.4303414	0.1479918	0.03704063	0.1433071	0.1255688	0.04488362	0.2944099	0.7403606	0.1564163	0.1459379	1.037803	0.2862695	0.1536232	2.98737	0.8403724	0.3199425	1.962244	0.1515716	0.01442445	0.06951132	0.2710879	4.097537	0.1461398	0.2652972	0.1122462	0.06514042	0.5957756	0.1752004	0.5352372	70.09865	0.109736	0.1492991	0.3058498	0.2204323	0.6677943	0.3030944
TCGA-FD-A3B4	510	1	0.565459937	0.203457355	0.631351843	0	1.289512469	0.130517456	0.077370064	0.390832604	0.403535822	0.326594372	0.480951504	0.427362686	0.032659437	0.564025091	0.470430706	0.187049504	0.178291771	0.46779524	0.778485121	0.25888942	0.276798959	0.839763842	0.493914439	0.277381522	0.688180047	1.642617079	0.12356086	2.296637284	0.426480227	0.044167529	0.460201161	0.769175531	3.933344107	0.387008758	0.152221846	0.199471298	1.868808772	0.814316453	0.278380277	0.506221277	24.139735985	0.167097131	0.652368843	0.053996936	0.510781829	0.707383444	0.145937666
TCGA-DK-A1AB	508	1	2.163224	0.06379889	0.7766726	0.05784802	0.4616549	0.1227806	0.7278367	0.02451097	0.2135333	0.2304257	0.2305711	1.641619	0.03072343	0.2998989	1.164003	0.03910255	0.1118152	0.3153799	0.3580317	0.04870856	0.2972384	0.718167	0.3403728	0.1739591	2.056401	0.8723157	0.1328415	1.44033	0.1179997	0.2223451	0.6349509	1.370782	3.928742	0.2047879	0.3635035	0.1913263	0.02704659	0.4069613	0.06546956	0.4762131	34.80029	0.2323705	0.09298444	0.06349509	0.20593	0.05822693	0.4461817
TCGA-BT-A20X	251	1	0.4882625	0.1098007	0.202188	0.1991179	0.1690485	0.1690485	0.4008443	0.8999349	0.05444446	0.1233782	0.1597274	1.114743	0	0.1852807	0.1514742	0.08972958	0.03207315	0.143059	0.1929478	0.02794318	0.09301095	1.483196	0.7996585	0.09979708	0.861382	1.000862	0.4191477	0.9014077	0.433243	0.02963403	0.04967173	0.3320833	2.835117	0.4438245	0.1011079	0.05065858	0.8068382	0.09613308	0.07511731	0.2185556	70.78551	0.4626523	0.1920363	0.06556668	0.4134836	3.435809	0.03937939
TCGA-GV-A3JW	649	0	5.783519	0.2758848	0.6854198	0.2501515	1.146827	0.7281444	0.7553703	0.7268059	0.5862728	0.01897957	0.8653693	0.5794968	0.07591828	0.3135241	0.04364957	0.4106489	0.01726862	0.4712111	0.9182158	0.4663948	0.2549444	0.9760337	0.6207888	0.6125461	0.2016434	1.3241	0.2461908	1.34814	1.341268	0.03607301	0	0.1589317	5.256467	5.678843	0.1565089	0.713703	0	0.2809794	0.3505163	1.206152	44.67075	0.2279883	1.884086	0.4550035	0.5936672	0.2363744	0.1696192
TCGA-UY-A9PB	899	0	0.1417969	0.8290706	0.4175477	0.05782605	0.618579	0	0	1.02907	0.04743383	3.900394	0.3131097	0	0.1228471	0.2767247	0.1672851	0.0390877	0.05588639	0.4105713	0.6290289	0.09738013	0.1326015	1.627227	0.2700345	0.1391145	4.557169	1.445003	0.4979666	1.788822	0.1887279	0.004490115	0.05770089	0.06429378	3.813913	0.2274557	0.2862879	0.1103386	0.1351816	0.4546664	0.218149	0.2856194	73.1515	0.1776276	0.3346169	0.1777187	0.2744691	1.696255	0.2744691
TCGA-FD-A6TI	294	1	0.2876413	0.1108884	0.8999527	0.1005452	0.1877955	0.0853616	0.03373461	0.5680312	0.3024109	0.4806015	0.569625	0.698764	0.07120023	0.2405779	0.09264668	0.1359277	0.03239088	0.4249298	1.414301	0.02822	0.3330329	4.133065	0.6322915	0.1511786	0.1638971	0.8086216	0.2693727	0.6827531	0.7109941	0.5217812	0.1839339	0.06055346	3.505494	4.534944	0.1148732	0.3197527	0.01566983	0.1803015	0.0505743	0.05518018	20.52024	0.2850929	1.422217	0.3825826	0.1789627	0.09638459	0.05965424
TCGA-XF-AAML	232	1	0.5782705	0.1486191	0.2280572	0.4042697	0.469067	0.3432198	0.03390981	2.797809	0.3316162	0.2147101	0.4256373	0.3902184	0	0.2149577	0.1949188	0	0.03255911	0.4442223	0.8213955	0.4822316	0.2174526	2.620979	0.1510278	0.2228802	0.7857226	0.522528	0	0.7117176	0.2748795	0.0810934	0	0.03745721	4.163039	47.97023	0.1667898	0.368554	0.06300484	0.3067103	0.2033479	0.3882674	22.79405	0.254732	0.7364625	0.3845696	0.1998802	0.09688518	0
TCGA-ZF-AA58	1649	0	0.051962277	0.981564927	0.248645727	0.16952552	0.431774943	0.143924981	0	1.1133682	0.104294392	8.891056891	0.548206261	0.04908999	0	0.338024501	0.223413879	0.085943473	0.040959782	0.193443724	0.588201137	0.267641317	0.068389555	0.701537384	0.245410171	0.216662019	2.598665062	1.022539911	0.145986173	0.92732679	0.276641645	0.001645428	0.253737872	0.223827861	4.622727996	0.166704916	0.45999815	0.134780741	0.297228441	0.438460865	0.511628574	0.348889574	26.767592086	0.140199603	0.354242134	0.18607444	0.226306751	0.085317974	0.55319428
TCGA-FD-A3SP	783	0	0.3428355	0.3083879	0.504772	0.2796229	0.6714922	0.2373962	0.3015584	0.338514	0.2949048	0.2121563	0.4025501	0.7865773	0.04243125	0.5416225	0.2388245	0.05400341	0.01930311	0.1316816	0.7941446	0.100905	0.2374837	0.5620427	0.350694	0.2282375	5.041442	1.170309	0.1605307	1.175436	0.1629661	0.004652644	0.3786668	0.1498973	2.602332	0.2199764	0.6237271	0.1168733	0.1494131	0.3636747	0.1506969	0.1315369	27.98809	0.3114815	0.2568363	0.2543046	0.09480136	0.02297587	0.3555051
TCGA-E7-A97Q	246	1	3.923938	0.4214528	0.5928291	0.6209801	2.546801	0.1216625	0.2163626	0.9715106	0.3918311	0.3298062	0.7831253	0.05532891	0.1014788	3.69555	0.2241704	0.6780632	1.131053	0.3149305	1.343831	0.3016563	0.3813496	3.044183	0.4907415	0.416573	0.3863317	1.811065	0.1645398	2.162446	2.767229	0.05192736	0.02383215	0.3518565	9.062188	9.544899	0.2910653	0.9783019	0.1340015	0.9686037	0.1081223	1.572922	62.57747	0.3950445	0.6449638	0.356529	1.161978	0.3571701	0.5384778
TCGA-YC-A9TC	20	1	1.308972	0.1412938	0.1830895	0.8540972	0.870141	0.3625587	0.08596917	0.6152169	0.03503014	0	0.6680071	0.148394	0.1360848	0.1703022	0.1098142	0.2597983	0.6809948	0.2490647	1.041213	0.1438315	0.2611385	3.287047	0.3908671	0.2054736	1.084348	1.103941	0.2206506	1.804368	0.5226621	0.01823786	0.06391864	0.1958604	4.708497	0.3695501	0.5529582	0.2824837	0.2795306	1.237061	0.09666255	0.421863	78.04559	0.3229021	0.4667754	0.5999829	0.9374733	0.01228131	0.2533712
TCGA-K4-A6FZ	55	0	1.282578903	0.384569113	0.613729386	0.383568065	0.485506111	0.118416125	0.087745573	0.29549612	0.343238198	0.351871877	0.277968813	0.040389419	0.037039145	0.111245598	0.219683296	0.070711095	0	0.442106406	0.477410167	0.044041066	0.272457439	0.981238103	0.130267333	0.188747424	1.731455355	1.652568955	0.420391989	1.710105205	1.024247082	0.024368351	0.104383045	0.310159569	4.660423297	0.246885495	0.12615646	0.168556727	0.277154981	0.461759107	0.236783798	0.602812085	29.046781144	0.06591487	0.560494732	0.114821349	0.517213286	0.88246976	0.062065594
TCGA-KQ-A41R	1350	0	0.6032017	0	1.189447	0.4919823	0.8592411	0.1790086	0.07074356	0.8338376	0.3459133	0.03732782	0.3911322	0.1628168	0	0.2242252	0.13103	0.3800651	0.1018885	0.1960429	0.3427235	0.08876863	0.2208586	12.73917	0.3807196	0.1268123	0.3172636	0.545056	0.2824456	0.7424021	0.4587688	0.01364349	0.2103932	0.1074483	4.377507	14.59683	0.3479613	0.277157	0.09858179	0.2908487	0.05302872	1.041446	50.74593	0.2158929	0.1355671	0.6325821	3.377663	0.06063733	0.1667982
TCGA-DK-AA6M	1582	0	0.08283805	0.1490292	0.6555681	0.2026927	0.3326947	0.05736116	0	0.80158	0	0.3588376	0.1930816	0	0.2153026	0	0.125961	0	0.03264896	0.4111829	0.3421367	0.05688969	0.1778851	1.118388	0.1766854	0.2234952	3.65988	1.339035	0.3103074	1.274432	0.3307657	0.00524627	0.03370899	0.1784127	4.262811	0.6909768	0.2058462	0.1117308	0.06317872	0.559194	0.4587954	0.333719	178.4536	0.1596469	0.1737635	0.3707989	0.6012955	0.4274712	0.5612091
TCGA-ZF-AA52	1077	1	0.4295665	0.5796065	0.3821172	0.408756	0.3668587	0	0	0.5938125	0.1915979	0.5892517	0.3600977	0	0	0.3725882	0.2214824	0.1184142	0	0.651517	0.832336	0.1475041	0.1091063	6.766122	0.4799262	0.1931601	4.887465	0.2515841	0.06704732	0.7049296	0.8099672	0.02947225	0.2330693	0.08927178	3.364483	7.763473	0.4892433	0.1931311	0.2457155	0.434965	0.7489877	0.5287759	39.37712	0.1655735	0.3754463	0.7306721	0.2078726	0.0335864	0.4157452
TCGA-K4-A5RJ	539	0	0.798688738	0.130625039	0.721602641	0.118440925	0.774272103	0.150832228	0	0.451664888	0.437198753	13.430150221	0.703670481	0.411567335	0.377428109	0.188931718	0.502535711	0.120090762	0.057234032	0.270303299	0.533128721	0.149592511	0.150887803	2.695753731	0.376102727	0.409598542	4.1658249	2.347344166	0.305984681	2.725595135	0.483197048	0.029889526	0	0.213993507	5.247145597	0.046588111	0.33829781	0.203398758	2.104308444	0.220561669	0.312773212	0.585013569	19.766486123	0.181910934	0.152304788	0.143003317	0.175679751	0.459835993	0.03513595
TCGA-HQ-A5ND	274	1	0.573568777	0.206374986	0.812822479	0.140343944	0.190640319	0	0.682772265	1.070380557	0.306991972	0.34784171	0.914715884	0.162559191	0.198766692	0.149246962	0.162400508	0.316219737	0.022606065	0.142351063	1.008995685	0.649939853	0.182764288	2.516700345	0.209719799	0.253223319	0.263968005	0.765901934	0.402855281	1.094192745	0.610723852	0.201604063	0	0.208054855	2.704141831	0.331221287	0.017815932	0.172577096	0.131234398	0.116155401	0	0.577665697	12.528194561	0.077377397	0.842194155	0.061617674	0.305312801	0.753403879	0.055511418
TCGA-BT-A3PK	303	1	0.6940834	0.4422429	0.4364493	0.117939	0.5046485	0.1401801	0.2967788	0.3398117	0.1160922	0.4008838	0.5570029	0.4371447	0.02505524	0.07525241	0.2138098	0.1116097	0.1595761	0.3528957	0.296402	0.08937513	0.1602649	1.737493	0.2467352	0.1702383	3.167694	0.995934	0.3385421	1.566137	1.116266	0.01098936	0.1294521	0.1475215	2.386433	0.964926	0.1886439	0.1680305	0.3087944	0.05856718	0.08898505	0.2718493	44.47033	0.1839268	0.1819912	0.07767124	0.2519067	0.3730933	0.1679378
TCGA-FD-A3N6	851	0	0.4942024	0.2393708	1.021489	0.03100619	0.2842976	0.184267	0.4525347	0.2890301	0.1526034	0.08233787	0.3264502	0.8619409	0.03293515	0.0494597	0.9727236	0.2515048	0.2846784	0.1415233	1.273537	0.05221499	0.2870358	1.206124	0.891918	0.3636401	0.793131	3.553425	0.9078288	3.017851	0.07589657	0.0433366	0.03093908	0.8618543	5.376835	0.1463535	0.09446578	0.303705	0.913299	0.2309599	0.1403652	0.2041979	29.499	0.293057	0.5581979	0.1157122	0.53349	15.39955	0.2207545
TCGA-UY-A78P	2380	0	0.6914661	0.05183239	0.6681126	0.1879908	0.3032433	0.03990044	0.3311388	1.154986	0.07710298	2.820566	0.395854	0	0.2496076	0.1874216	0.2054503	0.127073	0.04542126	0.1072571	0.4847952	0.01978625	0.1277285	0.5445658	0.2809198	0.1413303	4.022033	0.2429825	0.107925	0.7801156	0.5368551	0.05656427	0.07034396	0.09144502	2.541193	0.07394518	0.08054252	0.1614184	0.2856564	0.1555902	0.1418392	0.2321351	29.49002	0.3442563	0.12087	0.3301476	0.6413341	0.4460237	0.08365227
TCGA-CF-A9FL	565	1	0.3604661	0	0.6081285	0.2940027	0.4825687	0.332806	0.419232	0.08304856	0.3215546	0.0780733	0.140031	0.4540544	0.2081955	0.23449	0.06930171	0.231854	0.09471366	0.3479086	0.3492229	0.1650353	0.1706259	0.8111026	0.3020437	0.1915588	0.7188732	0.7177879	0.1125241	0.8503303	0	0.03804819	0.09778878	0.2383546	5.777642	0.8866071	0.1866106	0.3303609	0.02290995	0.8111026	0	0.9681089	48.13928	0.04631309	0.2520414	2.280434	0.7849532	0.01409183	0.3779404
TCGA-CF-A9FM	398	0	1.419266	0.111014	0.7722617	0.2013182	2.298828	0	0	0.2559035	0.8256912	0	0.4390576	0.2914814	0.1069213	0.1204252	0.2814903	0.1020612	0.1945654	0.76574	0.943935	0.1059448	0.3633315	1.083034	0.3760441	0.1816197	0.520647	1.517883	0.2889405	1.405026	1.23196	0.05080428	0.1004412	0.5106241	5.856066	0.8314682	0.3258428	0.4033447	0.1176568	1.062206	0.07594737	1.574416	56.15837	0.2021695	0.09707917	0.3535531	0.2687481	1.548725	0.1194436
TCGA-ZF-A9RD	408	1	0	0.2851755	0.5056758	0.2585756	0.3366086	0.1463516	0	1.533867	0.1414037	2.197297	0.3240983	0.0998353	0.09155403	0.06874472	0.1883937	0.3495699	0.04165037	0.3934104	0.1454882	0.1088615	0.05124192	0.9273749	0.4024964	0.1814358	1.442826	0.22281	0	1.300637	0.2109794	0.07027315	0.2580159	0.08385322	4.285035	0.2712249	0.08206206	0.0219285	0.322389	0.1783413	0.2601273	0.7095437	49.47763	0.101831	0.3325058	0.2648963	0.3068297	2.106942	0.1022766
TCGA-G2-AA3D	2139	0	1.057067	0.5593261	0.8239589	0.2535774	0.5252927	0.4305678	0.2807622	0.9884856	1.081629	0.05387058	0.4042842	1.351096	0.1077412	0.2831468	0.2151818	0.1371251	0.1225358	0.1028816	1.188966	0.384326	2.0158	1.553059	0.6157573	0.2745186	0.2670891	1.835426	0.5240809	1.683654	0.703464	0.01968994	0.02530285	0.1339213	3.827742	2.912505	0.09657097	0.3677292	0	1.091339	0.1530595	0.5427461	35.83587	0.1078516	0.9456278	0.4675967	0.7522469	0.08751029	0.1203595
TCGA-DK-A2I2	237	1	0.052112	0.2812552	0.5083152	0.2975245	0.45467	0	0.1925186	0.6483346	0.06972994	0.4514772	0.4730715	0.1969257	0	0.0677997	0.2185928	0.08619111	0.1026945	0.08622271	0.4942372	0.01789417	0.06497679	2.181032	0.1746639	0.06390774	4.412872	0.6958657	0.3172148	0.6413785	0.06935969	0.01980203	0.1060287	0.1181436	2.345793	0.0668741	0.1780547	0.1297623	0.3775742	0.4045463	0.1603446	0.06997897	79.05783	0.1606898	0.08198373	0.1212969	0.2017412	0.1589042	0.3530471
TCGA-FD-A62S	406	1	0.9171456	0.3473652	0.3731242	0.2362234	0.5882818	0.1337004	0	1.134364	0.1291803	0.2090994	0.2723955	0.1824103	0.04181988	0.03140109	0.1012402	0.2395139	0.07609991	0.4292864	0.7236303	0.01657519	0.2474369	0.9123792	0.3529951	0.224949	1.399558	1.560546	0.9945112	1.930833	0.09637077	0.007642677	0.1767841	0.1969834	3.554515	0.2477792	0.2998733	0.2504116	0.07363014	0.570237	0.4455768	0.2592833	28.41019	0.1767538	0.4050171	0.1728555	0.09343541	2.717379	0.3971005
TCGA-MV-A51V	410	0	1.123643	0.1783661	0.6447256	0.2695482	0.9611405	0.3661487	0.08139415	0.2741068	0.1326638	0.02863174	0.2513614	0.06244308	0.05726347	0.04299714	0.1074359	0.03644039	0.1823547	0.3417539	0.303324	0.113481	0.1465135	4.327967	0.1510475	0.2755968	0.2129332	0.5574358	0.1856962	0.6914728	1.407566	0.02930208	0	0.02996967	3.891041	36.68478	0.06159194	0.3017393	0.02520522	0.7362006	0.325399	0.1775168	14.74742	0.1783356	2.322325	0.7455704	0.415805	0.1395328	0.031985
TCGA-E5-A2PC	1326	0	1.056218	0.0655235	0.375373	0.3564706	0.7868613	0	0.3737558	0.8559008	0.2193055	0.583748	0.4870117	0.03440807	0.06310789	0.07107826	0.1795112	0.1003989	0.02870946	0.1958497	0.6239927	0.1250631	0.0857793	1.548919	0.2996346	0.11613	0.6201876	1.766195	0.6139463	2.308551	0.4362822	0.04497912	0	0.3344128	4.59869	0.1869544	0.09050417	0.2040558	0.02777771	0.1966881	0.04482623	0.9292637	23.20052	0.04913423	0.4010916	0.08477493	0.2291214	0.4442355	0.08812363
TCGA-DK-A3X2	547	1	1.88418	0.4906174	0.6844149	0.2022068	0.590548	0.3090077	0.6309469	0.2741686	0.9288558	0.02147864	0.340631	0.04684287	0.08591458	0.1935308	0.07019572	0.2733646	0.09771207	0.1230592	0.5612759	0.1872859	0.1854729	1.405791	0.1133112	0.3283584	0.5096336	1.916618	0.2089554	2.135912	0.06599456	0.0392527	0.04035382	1.731139	3.268708	0.03181478	0.254124	0.3446777	0.01890818	0.4351257	0	0.2996271	72.46264	0.0573351	1.118088	0.221946	0.1919533	0.1163036	0.04798832
TCGA-GD-A76B	224	0	0.331143033	0.170211593	0.914168726	0.038583756	0.674796495	0	0.135927708	0.261575169	0.316496646	0.635253982	0.760232172	0.491603584	0.081968256	0.092320648	0.086814796	0.130404043	0.055934313	0.508762265	1.678848604	0.162439374	0.072092198	1.916026374	0.432425725	0.081219687	1.596558356	0.89766731	0.243659062	0.931567215	0.251852906	0.104859172	0.115500724	0.085798548	3.478677901	8.316840533	0.345309476	0.304304888	0.018039667	0.479006593	0.145557377	0.762304779	17.866412047	0.109403044	0.372115303	0.804655044	0.160244248	0.077672976	0.114460177
TCGA-GC-A6I1	0	0	0.2411037	0.1626585	0.6545085	0.04916213	0.2754709	0.1669521	0.1237104	1.62479	0.04032695	9.138607	0.1109156	0.2277763	0.05222061	0.1960532	0.1485422	0.0332313	0	0.1994609	0.414918	0.02069748	0.05010408	1.668247	0.3122234	0.02956783	7.119985	1.397951	0.3386861	1.001508	0.1604513	0.01336081	0.2943343	0.1639825	3.05283	0.3094027	0.1216971	0.06879172	0.9883783	0.2644782	0.296743	0.2428258	49.81376	0.1510142	0.1264365	0.1942607	0.1458413	3.859764	0.1750096
TCGA-XF-A9SK	486	1	0.1379605	0	0.520509	1.294016	1.46162	0.09553069	0.4813558	0.5721305	0.2307525	0.2988086	0.6262013	0.1955019	0.1195234	0.9423326	0.3436027	0.1140905	0.08156158	0.3423971	0.5486991	0.1421183	0.1576837	4.609913	0.9458235	0.1861072	1.100532	0.8726327	0.1937976	1.061235	1.606691	0.02839612	0.05613979	0.2111208	3.93127	0.7966868	0.3749609	0.3292171	0.07891455	1.024425	0.424494	0.7410452	56.67195	0.4254078	0.3617375	0.3952241	0.2002825	0.8575414	0.8345104
TCGA-DK-A1AD	3420	0	1.510251	0.1509448	0.8261327	0.1368653	0.4647876	0	1.48094	0.2319666	0.421007	0.4543125	0.8079856	0.07926498	0.036345	0.05458038	0.1693735	0.2775436	0.1488088	0.0867642	0.5133842	0.0864314	0.05521387	2.293846	0.2684346	0.1337629	0.3603953	0.9729591	0.039287	1.084283	0.08375432	0.05313704	0.119498	0.2615481	3.097689	3.310868	0.1759152	0.5179564	0.0319954	0.4106267	0.05163251	0.5633475	28.40397	0.1131893	0.6819884	0.1802712	0.1827073	0.03936053	0.1421057
TCGA-K4-A5RI	356	1	1.650008	0.047878	1.273466	0.5209459	1.297344	0.40542	0.2184826	0.662195	0.07122066	0.04611291	0.7443662	0.5028393	0.04611291	0.1731229	0.2762917	0.1467229	0.1888019	0.1541155	0.7897728	0.09138358	0.2175327	2.407309	0.4946488	0.195822	0.9063417	2.020004	0.3489191	1.735989	0.708425	0.1365213	0.3682046	0.2896063	4.721654	0.307367	0.09093063	0.2208941	0.04059433	0.1976149	0.03275451	0.3216376	58.9594	0.1333516	0.3349457	0.3907301	0.7984597	1.448227	0.3090812
TCGA-FD-A3SQ	1423	1	1.422703	0.09479644	0.9794704	0.3008399	1.131098	0.4378443	0.1730346	0.4734594	0.7755766	0.1597779	0.6334815	0.09956008	0.1826033	0.3084985	0.3094401	0.3195557	0.08307109	0.3814279	0.7334961	0.1085614	0.3467545	1.458368	0.7465796	0.4523392	1.131678	0.9628483	0.3207496	1.037641	0.4909281	0.01167991	0.1500944	0.6092465	3.778513	21.77342	0.4173628	0.6505746	0.1004688	0.5335491	0.09727884	0.7783465	26.21639	0.2031005	0.2486919	0.5000287	0.1784906	0.222473	0.2294879
TCGA-GV-A3QF	617	1	3.041546	0	0.966885	0.09020875	0.467175	0.5361025	0.4539982	0.6497849	0.5549764	0	0.3256345	0.3134641	0.1437312	0.1079228	0.05799224	0.4268382	0.04359144	0.3088087	0.8205583	0.2658481	0.04213786	2.01585	0.1095261	0.1898915	0.5938467	0.5441189	0.02589429	0.8848135	0.2208119	0.01050688	0	0.09402977	3.42389	3.796695	0.1030638	1.153261	0.2319719	0.2986444	0.03403129	0.4455668	15.16609	0.04263069	1.160007	2.623893	0.2676077	0.06485688	0.1605646
TCGA-E7-A7DV	37	0	0.9088286	0.07785818	0.1911584	0.4235755	0.1018895	0.02996751	0	1.076847	0	0.2249635	0.4937453	0.04088532	0.2249635	0.2533758	0.1769968	0.07157929	0.01705698	0.1074083	0.3310081	0.07430301	0.05695925	5.872072	0.428567	0.148606	7.681403	0.9124687	0.04052891	0.7723378	0.5184114	0.006852097	0.1408862	0.1275494	2.018396	0.2776853	0.1680334	0.1257246	0.9571976	0.02921429	0.1331617	0.1743467	54.85301	0.1501294	0.06808518	0.1782211	0.2722531	1.116631	0.2931957
TCGA-XF-AAN1	941	1	1.115129	0.07716022	0.2052318	0.4897415	1.698775	0.9503639	0	0.2371542	0.3443378	0	0.6313796	0	0	0	0.1978986	0.0945835	0.0676163	0.1064455	0.5773518	0.2356382	0.3921695	1.100191	0.5488756	0.2103912	0.1447502	0.7234312	0.200828	1.214105	0.5708491	0.008148806	0	0.379218	9.063395	1.320941	0.3330543	0.8454836	0	1.187048	0.05278719	1.439865	120.3699	0.2314411	0.4498323	0.2150198	0.2490577	0.1207223	0.3735866
TCGA-DK-AA6P	457	0	0.7859275	0.06426897	0.7100731	0.233097	0.7421113	0.544215	1.143791	0.09876629	0.9560296	0.0309498	0.3856558	0.7424843	0	0.4183043	0.08616398	0.1575626	0.08447934	0.1034384	0.3278816	0.1962698	0.5394663	0.8681504	0.2285871	0.578295	0.1424878	1.054492	0.1003652	2.550142	0.1901907	0.0271495	0.05814812	0.1781783	6.639057	8.022654	0.08877135	0.3558203	0	0.7234586	0.1758719	0.0479722	50.95019	0.05507828	0.4121461	0.4861183	0	0	0.1382982
TCGA-CF-A47Y	373	0	0.6263393	0.2600334	0.4344921	0.7466324	3.83665	1.267763	0.03955384	0.3330084	0.2578742	0.02087058	0.36054	0.4551673	0.1252235	0.1880518	0.1313644	0.1328128	0.3228157	1.14593	0.7885987	0.0827199	0.3604442	2.309177	1.504745	0.2599768	0.02956452	0.744943	0.3835196	1.008073	0.577136	0.02288487	0	0.3549948	6.450143	0.4327973	0.2693778	0.4348958	0.01837288	2.130297	1.008073	2.458554	70.45966	0.2507036	0.05053182	1.708048	0.4896124	1.54825	0.04662975
TCGA-CF-A3MI	370	0	0.513464	0	0.4252477	0.2931534	0.7750943	0.3911026	0.02107669	0.2839154	0.5839968	0.1556955	0.2204629	0.1455245	0.1334533	0.7682417	0.02961494	0	0.02023716	0.2442485	0.2199247	0.0705251	0.1956234	1.282462	0.2346789	0.1259377	0.1654146	0.2886915	0.0961706	0.6319557	0.4100442	0.02764074	0	0.1862526	2.884602	2.668611	0.1674644	0.1704746	0.1958037	1.83704	0.2527823	0.310279	54.06266	0.04947783	0.188485	0.3309642	0.4969433	0.1204382	0.2733188
TCGA-G2-A2EL	819	1	1.460487	0.4970907	0.1670873	0.09658377	0.9019822	0	0.243041	0.3546731	0.4489484	0.03419748	0.4358087	0.6339422	0	0.1027108	0.09520548	0.08704813	0.5600644	0.3020589	0.8151466	0.6912576	0.2105401	1.092478	0.1383141	0.3872591	0.1029413	3.079307	0.07393129	3.570754	0.05253701	0.4849741	0.2730617	0.102912	6.778828	0.1013086	1.06056	0.290773	0	0.4396556	0.3643627	0.5035579	58.91688	0.4792555	1.221284	0.4099138	0.4584311	0.03703483	0.09550648
TCGA-XF-AAMZ	1348	1	1.162056	0.09502679	0.2721962	0.1723262	0.6729927	0.1463028	0.08672751	1.825423	0.07067829	0	0.2073537	0.09980201	0	0.1374436	0.1218612	0.1164845	0.04163648	0.1747908	0.4686391	0.4353008	0.2048993	1.497568	0.5150237	0.440483	0.4213591	1.856131	0.049466	1.105173	0.210909	0.02007135	0.08597662	0.1077753	2.868247	26.43561	0.1148486	0.3397785	0.04028519	0.1426255	0.06501015	1.063961	102.3224	0.1628752	0.2769958	0.6998497	0.1022425	0.09911716	0
TCGA-DK-AA6L	1163	1	0.9931485	0.1914339	1.749486	0.4628743	0.5992858	0.04912179	0	0.3432204	0.1898443	0.1229177	1.000786	0	0.1229177	1.199829	0.2194554	0.234661	0.111837	0.7042411	1.291335	0.3653853	0.2014735	2.681679	1.059144	0.3305867	1.904446	0.94727	0.1660842	0.9167524	1.0386	0.01797078	0.1154681	0.3618604	7.927417	0.1820691	0.05508701	0.4195277	0.02705186	1.221122	0.3055841	1.143134	17.17165	0.1777297	0.3720102	1.409865	0.7552238	0.3494297	0.1373134
TCGA-XF-A9T4	495	1	2.604994	0.304318	0.3735827	0.1379663	0.2436337	0	0.208305	0.6547311	0.06790297	0.2344791	0.3361696	4.186895	0.05861977	0.04401554	0.1631969	0.149214	0.08000308	0.3848333	0.5485647	0.0813182	0.1242052	0.5252626	0.2061668	0.1078711	0.8978559	1.307714	0.1425709	1.603073	0.1801131	0.05356447	0.04130029	0.184077	2.539291	0.3039025	0.09983037	0.1088121	0.02580221	0.1712813	0.4372018	0.1135758	53.71756	0.1043198	0.3548254	0.07268852	0.1473416	0.7221239	0.06548515
TCGA-K4-A6MB	469	0	0.8913499	0.2004471	0.3527006	0.5452509	1.080126	0.5246325	0.9878804	0.338844	0.7752524	0.07722294	0.508462	0.3368317	0	0.5508481	0.09113621	0.2457094	0.1053923	0.1751321	0.2522469	0.2448567	0.2994594	1.113147	0.4481309	0.2404842	0.4444021	0.9083439	0.2504216	1.042194	0.05931815	0.004233799	0.01813569	0.2728063	4.356149	3.746103	0.3253188	0.25432	0.03399062	0.4061483	0.08227845	0.8977167	21.28478	0.1975498	0.7712601	0.4947416	0.1725341	0.03136128	1.660641
TCGA-UY-A8OB	2109	0	0.4446665	0	0.3273511	0.2417854	0.3900181	0	0.09126342	0.9732528	0.04958321	0.5136546	0.436397	0	0.1284137	0.2410533	0.112691	0	0.0292094	0.04598311	0.3741132	0.1781373	0.08727303	0.6003396	0.2145257	0.1272409	0.8640547	0.3645988	0.936956	1.231384	0.1972798	0.004693577	0	0.1176125	1.873013	0.0475525	0.1035902	0.09995997	0.3956599	0.4002264	0.04560682	0.09952059	33.58054	0.02856562	0.3109151	0.2521188	0.2510429	1.095161	0.2151797
TCGA-ZF-A9R5	1090	0	2.121618	0.1060245	0.7700918	0.1442025	2.513816	1.101835	0.09676472	0.8146736	1.971452	0.1276447	0.9181756	0.5567618	0.1021158	0.03833758	0.5376777	0.2274397	0.116138	0.9385326	1.271129	0.3440229	1.269618	0.7160937	0.8260288	0.9251035	0.09944934	2.650811	0.4415267	4.460838	0.6667346	0.01492951	0	1.409579	13.74589	0.1512568	0.3661152	0.8499221	0	1.8698	0.2538688	1.582794	94.31704	0.3520926	0.2472426	1.329547	0.7129704	0.05529413	0.1711129
TCGA-CU-A3KJ	562	0	1.410754	0.8940709	0.2773422	0	0.3907504	0.1776138	0.5659258	0.1108046	0.2574136	0.3611105	0.2753304	1.756837	0	0.1042866	0.2286366	0.07070696	0.2148261	0.2453547	1.441956	0.06605773	0.6307613	1.796426	0.9818326	0.4167928	0.801735	1.690028	0.3002624	2.308507	0.9601755	0.2264094	0.01304712	0.6832803	3.255922	0.2468711	0.1593462	0.1929418	0.1222671	0.3138335	0.05919249	0.3874994	31.72708	0.4201827	0.5044158	0.1837034	0.3568563	0.9551174	0.07757745
TCGA-DK-AA6S	5050	0	1.106939	0.2489289	1.00589	0.5642748	1.08268	0.1916248	0.1703913	0.04781814	0.0925732	0.5993795	0.2291526	0.7189542	0.05993795	0.6300743	0.1088261	0.457708	0.05453474	0.300481	0.2328265	0.213806	0.2204497	1.914786	0.3478247	0.2714997	2.41982	0.8752061	0.1619743	0.7663425	0.04604083	0.08105807	0.3096794	0.2352704	3.395146	0.2663454	0.4835143	0.200984	0.07914727	1.447765	0.5534696	0.7896825	29.28355	0.1599984	0.1814022	0.2477435	0.7365348	0.04868322	0.5691405
TCGA-E7-A85H	394	0	3.368956	0.04329211	0.1328642	0.4710483	0.979789	0.5332185	0.5729116	0.4989735	0.5795905	0.4795051	0.4428084	0.8638844	0	0.1252326	0.06813482	0.1326694	0.07587465	0.3583387	1.155854	0.4957837	0.2500383	7.082497	0.3079564	0.3069137	0.7899972	1.116208	0.04507124	1.066219	0.4804275	0.01828813	0.2741834	0.1854892	4.30848	0.555853	0.1121196	0.5742417	0.09176523	1.153342	0.05923438	1.906554	89.3833	0.2597083	0.6562046	1.283962	0.1397383	0.04515559	0.2794765
TCGA-G2-AA3C	211	1	0.06940033	0.1248542	0.255453	0.2264167	0.4805621	0	0	0.8154538	0.04643154	0.06012563	0.3490621	0	0.1803769	0.2257312	0.2074171	0.07652353	0	0.100474	0.2760202	0	0.05288131	2.24872	0.4229258	0.1872405	14.24499	0.780397	0.06499259	1.879147	0.230925	0.002197619	0.5648165	0.3382769	3.377601	0.1335897	0.4203579	0.07920523	0.3705105	0.5153317	0.384371	0.3261815	20.83606	0.08024969	0	0.5343164	0.63809	1.00927	0.2686695
TCGA-E7-A8O8	13	0	0.7537263	0	0.1600593	0.2364434	0.9073331	0.1605899	0	0.881621	0.1551607	0.1255765	0.2702784	0	0.05023061	0.3394477	0.06080068	0.1598247	0.02285124	0.1798687	0.3015471	0.07963501	0.2128601	0.9393214	0.1501626	0.1279848	0.2401478	0.3259826	0.1357415	0.4281522	0.3086737	0.02019546	0	0.03286114	4.201717	0.1860075	0.5042564	0.2045262	0.04421924	1.232859	0.1427174	0.6617882	118.5252	0.0893904	0.03040458	1.131528	0.953929	0.04079866	0.3927943
TCGA-XF-A9SM	1048	0	0.6264837	0	0.3459	0.3065829	0.3470466	0.1735233	0.2314433	0.4763119	0	9.389749	0.8069683	0	0.162828	0.04075396	0.2200861	0.06907856	0	0.3239245	0.7570819	0.473267	0.06075553	1.607038	0.314968	0.1997555	2.979312	1.232826	0.5280251	1.34935	0.9589082	0.0158705	0.07647983	0.3124675	3.595842	0.5627663	0.1848657	0.2079981	0.2150123	0.1691618	0.2313171	0.4206391	33.08102	0.2294003	0.1971196	0.2019068	0.3637959	0.8669941	0.09094899
TCGA-DK-A3IN	250	1	0.9532761	0.1714985	0.2982546	0.1166264	0.3960572	0.06600954	0.5869516	0.8565466	0.3188895	0.4129399	0.26897	0.09005824	0.08258797	0.4960994	0.3248929	0.07883397	0.281786	0.2661622	1.173871	0.4910025	0.03962032	2.316615	0.4429566	0.151977	2.310576	1.641417	0.1562281	2.61051	1.110187	0.001509314	0.0969783	0.113462	3.500141	1.926724	0.1480511	0.1829743	0.1817605	0.6435041	0.02933157	0.1600142	19.47964	0.06430094	0.4249192	0.4352386	0.1845209	2.090666	0.1153255
TCGA-XF-A8HC	200	1	1.22549	0.3242219	0.6500943	0.411572	2.63562	0.1996682	0	0.3986023	0.1446884	0	1.326507	0.6129261	0.312269	0.7034157	0.2003295	0.35769	0.1136476	0.4770949	0.5403347	0.5940812	0.0349548	2.384457	0.4063546	0.3005768	0.0331762	0.2533173	0.06750922	0.5767011	0.3358136	0.1050049	0.02933436	0.04902916	7.203354	45.74539	0.2463069	0.6207812	0	2.43312	0.709786	0.9196323	21.95707	0.1250357	0.3402295	0.219421	0.4186093	0.08454446	0.06976822
TCGA-ZF-AA4W	1830	0	0.9504117	0	0.1999048	0.05536951	0.1034176	0.09401599	0.1114644	1.219961	0.09083752	0.1470354	0.2664962	0.3206701	0	0.08832298	0.1672976	0.03742719	0.1337806	0.1544438	0.2907687	0	0.06113291	0.7790499	0.4550709	0.08325291	1.197639	1.145062	0.3178747	1.963488	0.225888	0.0257962	0.1381241	0.2000781	2.470194	0.8711721	0.08434644	0.1126947	5.099891	0.1374794	0.04177634	0.2734858	79.23895	0.2878306	0.0712004	0.328183	0.1642557	3.375778	0.1314046
TCGA-LC-A66R	466	0	0.09595756	1.46737	0.653432	0.07826474	0.6644575	0.06644575	0.5908304	0.8622069	0.06419937	7.357336	0.4944084	0.1813068	0	0.1872667	0.1559729	0	0.1134593	0.4167662	0.3816441	1.054394	0.2658809	1.036411	0.2339063	0.2118202	3.326842	0.9441507	0.8986312	1.181016	0.06385848	0.01823145	0	0.2828101	3.140994	0.3694202	0.1341266	0.1294262	0.109777	0.09716349	0	0.5798578	35.03448	0.3328758	0.6038501	0.05154292	0.4179156	0.6527269	0.1857402
TCGA-E7-A8O7	466	0	2.184039	0.2806558	0.8695403	0.5453088	1.314807	0.6481443	0.0731841	0.554531	0.9840787	0.05792336	0.5030482	0.08421688	0	0.02899508	0.1986513	0.07372064	0.01756725	0.4240491	1.206823	0.183662	0.2531781	0.8123829	0.3327386	0.5247486	0.300858	1.284347	0.2713189	1.152021	0.8898668	0.02117125	0	0.2071527	7.6908	4.289887	0.2699741	0.3977063	0.06798847	0.9477801	0.3017197	0.8080309	25.78505	0.1632107	0.490854	0.2952804	0.1294144	0.1150036	0.04313812
TCGA-LT-A8JT	641	0	1.671354	0.1326546	0.6604378	0.2806561	0.980325	0.4425078	0.8071271	0.3737414	0.7893186	0.1490581	0.6693756	0.3250816	0.1703522	0.1279115	0.1159872	0.3523193	0.03874887	0.2033356	0.8647556	0.236315	0.4324554	0.8295875	0.2696092	0.3375929	0.1055753	1.934691	0.2071593	2.662066	0.556132	0.02023596	0.04000695	0.2006016	7.396777	1.513983	0.1603252	0.6732295	0	0.9623215	0.242006	0.495086	85.22218	0.3221062	0.9795844	0.4840841	0.5233341	0.1960166	0.1903033
TCGA-FJ-A3Z9	385	1	0.8305527	0.2490333	0.4967868	0.2258046	1.265254	0.09585261	0.2556942	1.004602	0.6019783	0.02998155	0.4924604	0.4577082	0.0599631	0.1350726	0.1959692	0.1907917	0.05455762	0.2862924	0.6564227	0.8080506	0.4075237	1.261486	0.1581685	0.2206861	0.0106177	1.702504	0.3564929	3.151841	1.519985	0.01534175	0	0.8002551	11.31371	2.176067	0.1612391	1.213591	0.02639349	2.429528	0	0.1858856	53.45185	0.2134207	0.7259131	0.4833025	1.172251	0.1136418	0.2009574
TCGA-DK-A1AC	3981	0	1.35902	0.03820212	0.6956414	0.0346388	0.33525	0.05881579	0.5752839	1.966707	0.2557231	2.64915	0.197978	0.04012183	0.0735875	1.270848	0.1046603	0.3277989	1.288861	0.1229696	0.8445498	0.01458309	0.05001184	0.9173996	0.09058299	0.2916619	1.224837	0.9252768	0.07954414	1.20221	0	0.06858622	0	0.1636806	6.597319	41.50172	0.3297911	0.4141936	0.04858566	0.07167184	0.026135	0.1710909	76.18314	0.2291736	0.7572225	0.0912485	0.1438602	0	0.1233088
TCGA-C4-A0F1	89	0	0.934979	0.1327948	0.1720764	0.1204083	0.3134903	0.1022251	0.40399	0.1360496	0.1646152	0.04263305	0.1811035	0.09297861	0.04263305	0	0.1754548	0.02713012	0.1357644	0.1526629	0.4365985	0.03379496	0.09885401	2.391737	0.6822324	0.1569052	0.8228474	1.106706	0.3917144	1.544419	0.3929786	0.07167982	0.02002461	0.502034	1.678208	0.1894479	0.02292781	0.06126736	0.2814819	0.01660928	0	0.1321625	71.98994	0.2181256	0.02580578	0.1233516	0.1428783	5.425009	0.1666914
TCGA-G2-A2ES	1004	1	1.98093	0.3033003	0.3800904	0.06875246	0.2451538	0.1459249	0.346014	0.4078386	0.1691898	1.917029	0.2740341	0.1592708	0.03651484	0.1096709	0.1237563	0.1394203	0	0.1481884	0.4964414	0.0578902	0.2306463	1.650182	0.2183197	0.1447255	0.4913935	1.036749	0.1184118	1.322782	0.05609714	0.004003901	0.06860364	0.2102163	3.028746	0.4597381	0.06545825	0.2273915	0.2089419	0.1138057	0.05187379	0.226392	76.11435	0.3898909	0.2210243	0.1207424	0.2651438	0.7612308	0.1631654
TCGA-XF-AAN4	823	1	1.607393	0.2168827	0.1922892	0.1966528	0.9015609	0.1113038	0.03299016	0.2221984	0	1.183693	0.394375	0.4555626	0	0.5751018	0.2149168	0.2215468	0.1267043	0.2327095	0.5532361	0	0.2505259	0.8680498	0.722415	0.3351094	3.476848	1.581554	0.1128978	2.027788	0.05348493	0.03053965	13.40886	0.1275447	5.55517	0.2062729	1.298131	0.3252043	0.4903689	0.4068984	0.3956659	0.8633996	25.36886	0.4027133	0.2528785	0.4029198	0.2333512	0.1131091	0.1166756
TCGA-4Z-AA83	2024	0	0.1546213	0.2781704	0.4837686	0.8197276	1.41329	0.3747359	0.4125485	0.6946589	0.6206862	0.0334894	0.3034916	1.168595	0.1339576	0.5532125	0.2472733	0.1704915	0.06094088	0.1758838	0.1300882	0.02654685	0.7390373	0.8350105	0.4357965	0.7774435	0.2371995	2.227703	0.4706033	1.998183	0	0.01224053	0.06291948	0.3943612	7.815502	0.8432929	0.4922845	0.5454411	0.05896309	1.748303	0	0.6748115	73.93558	0.08939662	0.4459649	0.3737417	0.3367043	0.018134	0.2992927
TCGA-E7-A5KE	17	0	2.449421	0.3586778	1.226592	0.2787617	1.554101	1.341102	0.5611753	0.5905751	1.028988	0	0.8036188	0.1614436	0.296104	0.03705569	0.1553125	0.5652894	0.1796075	0.3416543	1.097922	0.7432796	0.5958266	3.499201	0.3992045	0.4610569	0.07864696	1.561326	0.4000907	1.927988	0.5307162	0.2200622	0	0.1291419	8.932677	2.960535	0.1415494	0.7269418	0.0434446	0.9420927	0.03505432	1.606364	20.9312	0.1207586	1.583213	1.907239	0.2205219	0.1469745	0.1102609
TCGA-ZF-AA4V	1806	0	0.7776512	0.1311589	0.54565	0.1585666	0.8077261	0.134621	0	0.1679669	0.09755233	3.347573	0.602204	0.1836664	0.2526471	0.2213212	0.1427122	0.0267959	0.05746794	0.3116166	0.513003	0.3170971	0.1043697	1.049899	0.5923761	0.1192094	2.281554	0.3415851	0.2275816	0.8374705	0.5175166	0.007695302	0.05933378	0.07713212	2.987014	6.330691	0.234002	0.2319649	0.07413713	0.09842803	0.02990966	0.7505723	26.38155	0.2622729	0.586221	0.4090075	0.3527954	0.6270207	0.3292757
TCGA-ZF-AA53	1761	0	0.2989669	0.06723178	0.3714038	0.1219214	0.1552646	0	0.3988401	1.291493	0	1.489323	0.2292242	0.2824411	0	0.6806927	0.09797408	0	0.0589159	0.1391232	0.342997	0	0.0673061	2.371339	0.2277381	0.403303	5.010592	0.5778163	0.2799789	0.919898	0.04973962	0.007100274	0.1216575	0.2626438	2.72722	1.726457	0.1044717	0.1163199	1.539103	0.126135	0.459949	0.2509186	48.33746	0.2160652	0	0.1070586	0.3978529	2.033646	0.2893476
TCGA-ZF-A9RM	1455	0	2.298494	0.3445907	0.574101	0.2231778	0.6972682	0.3031601	0.9210225	0.3026028	1.098416	0.07111863	0.2416873	0.05170098	0.2844745	0.07120066	0.5050272	0.03017154	0.04313834	0.5885608	2.10123	0.3946272	1.061451	1.182161	1.283977	0.308722	0.243465	2.500008	0.179376	2.458462	0.7648085	0.01732945	0	0.1178664	4.068739	12.07933	0.2889788	0.3577126	0.06260747	0.6834368	0.1010327	0.5511694	22.70533	0.4218758	0.8609619	0.3527484	0.1324131	0.08985585	0.1324131
TCGA-CU-A72E	413	1	1.372463	0.11574	0.9866886	0.2098886	0.4454817	0.05939756	0.4049215	0.5632396	0.08608419	0.05573654	0.263074	0.2431121	0	0.1116016	0.211391	0.07093741	0.1014241	0.3282058	0.5183029	0.02945468	0.2049971	2.171423	0.5358055	0.178832	1.1251	1.477001	0.4819857	1.583611	0.7135592	0.02037195	0.1396228	0.7049543	2.897056	0.05503904	0.2131541	0.4093908	0.03271083	0.2895231	0.1055741	0.3455665	32.54046	0.4628808	0.2249154	0.629699	0.1245285	0.8953543	0.1037737
TCGA-2F-A9KR	3183	1	1.848556	0.3218353	1.646196	0.7781759	3.022525	0.371622	0.9301368	0.1648617	0.3989536	0.8524186	0.9802414	1.859044	0.1033235	0.116373	0.3220447	0.4931347	0.1410138	1.048296	0.5655468	0.1638078	0.3428443	2.495716	0.9629848	0.4533966	0.5305709	0.6705403	0.8097317	0.6238302	0.5952529	0.05475952	0.1213268	1.872376	4.161039	0.3443528	0.0648279	0.7733579	0.04547909	3.019012	0.3302631	2.482346	55.4882	0.5401312	0.4065209	3.032199	1.096532	0.1258832	0.1731366
TCGA-E5-A4U1	1181	0	0.6613482	0.2379588	0.7911576	1.564282	1.55703	0.6411302	0.4072057	3.793999	1.725625	0.08594479	0.7058409	0	0.05729653	0.2581318	0.1352393	0.2916914	1.225089	0.1778146	0.778981	0.295221	0.4993496	2.633994	0.4030258	0.4541862	0.1014553	0.5112778	0.123869	0.6511736	0.08802369	0.0460727	0.026912	0.5922426	6.185627	5.940848	0.1746112	0.3636685	0.1513186	2.388452	0.04069835	3.152741	84.44476	0.2804035	0.2774526	2.380098	0.480052	0.06205039	0.2560277
TCGA-E7-A3Y1	163	0	2.180706	0.1032417	0.496399	0.2340294	2.972372	0.8344894	0.5653497	0.5949682	0.8446713	0.02485889	0.499838	0.759008	0	0.111994	0.1173509	0.2214701	0	0.5934409	0.7637281	0.3349933	0.7711933	1.394597	0.3934311	0.5067126	0.1232498	1.532608	0.214969	2.401425	0.6874252	0.04179575	0.02335229	0.9172232	13.20745	0.7364339	0.6060598	0.5715897	0	1.568921	0.1412603	2.42747	86.79105	0.353911	0.2407533	0.4315503	0.4720949	0.1480678	0.194392
TCGA-FD-A6TC	187	0	0.5659788	0.2314137	0.3787799	0.1678628	0.5059223	0.07125667	0.7392101	0.213377	0.2409667	0	0.5743892	0.04860851	0	0	0.1726615	0.2836684	0.06083706	0.4363001	0.7713288	0.2650162	0.0926678	2.08397	0.705493	0.3281153	1.073473	0.7232219	0.2409239	0.5699367	0.06848207	0.03747366	0.3559363	0.1283136	3.282245	0.1980838	0.4794594	0.2775943	0.1177253	1.198283	0.0633263	0.2418273	52.75997	0.07932828	0.431714	0.2118868	0.3236813	0.1930998	0.2489857
TCGA-FD-A5BV	163	1	0.589064687	0.302786497	0.650479655	0.274543939	0.372934823	0	0	1.570426656	0.056301048	0	0.67102032	0	0.437435791	0.656910497	0.189732412	0.139184115	0.331668647	0.435109859	1.184291855	0.086688189	0.227340893	5.68064433	0.333335053	0.227040495	0.154914022	0.70970891	0.3546335	1.553577197	0.224008417	0.061289148	0	0.05723459	5.462151522	1.133899262	0.196042063	0.410357583	0	1.647386856	0	0.7345276	47.948462386	0.291922809	0.176519882	1.17524416	0.203611254	0.394774659	0.040722251
TCGA-DK-A2I4	3835	0	0.3864145	0.4171058	0.184904	0.2206167	0.3960073	0.1605435	0.01586156	0.2937887	0.3360844	23.63504	0.3365652	0.9126373	0	0.50274	0.2248975	0.2130379	0.06091902	0.3356578	0.567454	0.03980599	0.08297804	0.9390498	0.1766109	0.123209	6.923741	0.8147207	0.343779	1.070071	0.1028615	0.004894454	0.1257938	0.05694285	3.261174	1.264486	0.3780829	0.128293	1.311458	0.2217201	0.1902348	0.2335048	25.89084	0.2308584	0.4052772	0.2559904	0.2056899	0.1359562	0.2617871
TCGA-UY-A78M	690	1	1.255081	0.09817148	0.3515048	0.4005652	0.9975524	0	0.06719817	0.2640163	0.2190517	0.02363806	0.5087621	0	0.1418284	0.5324699	0.04005714	0.2707633	0.1075358	0.4627236	0.6677897	0.07495101	0.27594	6.372686	0.3741097	0.1338411	0.9124621	0.1534044	0.1022059	0.3022268	0.8352395	0.005183891	0.1332327	0.1731985	2.450842	2.871097	0.1440741	0.3963159	0.04161834	0.8103994	0.2014845	0.842697	126.7569	0.1577486	0.372011	0.439668	0.1584389	0.1535958	0.3696908
TCGA-4Z-AA7R	522	1	1.835347	0.2063668	0.2744486	0.514574	0.7148728	0.07943031	0.5179446	0.2378529	0.1918624	0	0.9780035	0.5418425	0.0496897	0.3731026	0.5022187	0.06324144	0.04521034	0.3677256	0.5264116	0.3151098	0.4648385	2.40045	0.4368989	0.2813481	0.316749	0.8061806	0.2417036	1.270625	0.3053498	0.05266924	0.0233391	0.1235277	4.610539	132.2993	0.4275654	0.7914428	0.04374306	0.5033201	0.03529514	0.5006237	23.34401	0.1547487	2.22571	1.191228	0.2775461	0.09417175	0.08326382
TCGA-E7-A519	508	0	0	0	0.6834937	1.170303	0.7247231	0.292227	0	2.391857	0.2823475	0.1462482	0.2899197	0	0	0	0.08408608	0.4653351	0.1330644	0.3491293	0.4777163	0	0.1052405	6.096475	0.810113	0.08280719	1.476086	0.05931936	0	0.5713493	0.8987145	0.01870903	0.1030385	0.04783819	4.103516	0.866508	0.5898858	0.1138428	0.3540511	0.2279056	0	0.8500676	100.7256	0.01626646	0.08852401	0.9520757	1.960516	0.752316	0.2042204
TCGA-DK-A3IU	706	1	0.2088089	0.4507874	0.3612404	0.06812333	0.555224	0.05783583	0.05142716	0.3752418	0.02794026	4.61304	0.1895562	0.3156267	0	1.657177	0.1313827	0.09209635	0.01645957	0.2504788	0.8113134	0.129061	0.1533214	0.6202036	0.4899056	0.1434012	3.651727	0.616357	0.2933206	1.233579	1.16726	0.01057937	0.9176743	0.02840355	2.479665	0.2679595	0.3826697	0.1473186	0.8758961	0.6342991	0.1541973	0.3084405	50.46759	0.20121	0	0.171979	0.1818814	0.1567304	0.2020904
TCGA-FD-A3SM	547	1	0.491204984	0.265109675	0.207926613	0.040063574	0.442174947	0	0.665378978	0.237656529	0.361498899	0.042556008	0.542328765	0.046405295	0.042556008	0.191722914	0.352851082	0.135405479	0.019359861	0.243819239	0.736367829	0.016866947	0.149714356	1.160548938	0.19457131	0.337338948	0.595297953	1.795147634	0.207003445	1.995047934	0.130756159	0.012443529	0	0.150338046	3.016312855	0.220623126	0.198348613	0.249722975	0.018731549	0.016579271	0.120911996	0.131923624	34.88006514	0.170398531	0.437905475	0.043974541	0.142620134	0.034565142	0.213930201
TCGA-BL-A5ZZ	377	0	1.037163727	0.139942666	0.17179452	0.126889445	0.387819011	0.143636671	0.149007365	0.60933369	0.034695157	0.022463915	0.27991577	0.195966614	0.269566978	0.269877897	0.201213523	0.028590437	0.040877732	0.171605528	0.43630077	0.08903506	0.247864552	2.765521665	0.158011978	0.254385885	2.505950058	1.858752489	0.218540601	2.489192945	0.207065608	0.045979702	0.147717258	0.205744267	2.981779221	0.964951645	0.225511353	0.156032468	0.296633033	0.122523112	0.09573819	0.069638136	18.942318105	0.149912953	0.299142899	0.092850848	0.326232709	0.194621865	0.20075859
TCGA-FD-A62N	82	0	0.1199516	0.2157981	0.6402115	0.0978347	0.2990174	0.2491812	0.02461888	1.865424	0.04012615	10.31418	0.3090172	0.1133211	0.05196059	0.1560616	0.1100657	0.2314608	0	0.1116381	0.504597	0.02059443	0.0498546	1.012159	0.3837673	0.1323927	5.44681	0.6744194	0.2246665	0.9965208	0.5986964	0.02468938	0.04881147	0.09518015	2.769782	0.153931	0.3353293	0.08711715	0.3430664	0.1214591	0.40599	0.08053892	24.39076	0.1964968	0.125807	0.2792016	0	0.07033967	0.3482764
TCGA-BT-A20J	579	1	1.580014306	0	0.821799775	0.95250886	0.15221981	0.095137382	0.225587765	0.332368738	0.13788149	2.529415809	0.269674901	0.454292949	0.119031332	0.134064701	0.086447522	0.340862451	0.054150522	0.170493723	0.483389242	0.188710861	0.218896602	1.669430462	0.240715308	0.134793472	3.783312065	0.772479973	0.064333248	0.803217975	0	0.02610389	0.027954328	0.015574193	2.36717959	0.044078155	0.05334531	0.14254856	0.183375856	0.463730684	0.084549261	0.092249282	53.548179111	0.211828183	0.288198595	0.196798469	0.398915816	0.064453647	0.033242985
TCGA-DK-AA71	415	0	0.3617469	0.06507982	0.4260928	0.1770284	0.7314348	0.4007862	0.29698	0.800099	0.1936183	0.4074237	0.1242568	0.3417508	0.2507223	0.09412929	0.05310934	0.2393258	0.02851506	0.2394135	0.2988165	0.1242163	0.1152685	1.465172	0.2314711	0.1064711	0.1664833	0.5084741	0.3726488	0.6678404	0.3851804	0.06643907	0.08832261	0.1312191	3.693695	6.313409	0.05618208	0.2251934	0	0.4883907	0.04452269	0.2914646	160.0426	0.1394329	0.3794054	0.1424938	0.1400431	0.1018217	0.07002153
TCGA-KQ-A41O	1538	0	0.8229332	0.3416521	0.3961135	0.72283	0.6049066	0.04383381	0.285829	3.937791	0.2964632	0	0.5591278	0	0.1096855	0.6176927	0.431492	0.4187993	0.2744438	0.3665838	1.113589	0.2391044	0.02192498	5.38424	0.3182569	0.2173677	0.01942208	2.135485	0	2.687924	0.3370161	0.01403169	0.1030379	0.0645812	14.76165	0.4874081	0.4030864	0.5254252	0.02413972	1.687917	0.3895542	0.9775723	88.94621	0.3415937	0.1991779	5.372397	0.3982276	0.861199	0.09189869
TCGA-E7-A677	820	0	1.132019	0.4319957	0.7639144	0.2797865	0.9501406	0.02375351	0	0.2845182	1.193424	0.2971926	0.4671111	0.06481487	0.2674733	0.4686182	0.3579324	0.151298	0.2163213	0.2695985	0.8395872	0.1884662	0.4205921	1.690423	0.5696512	0.3533742	0.3210068	4.48422	0.240937	4.813061	0.6392008	0.007603765	0.3210581	0.4899512	7.614597	1.804862	0.2930189	0.6619916	0.0130813	1.238872	0.992166	0.921297	18.60256	0.1189989	0.7375516	0.6510499	0.929597	0.04023131	0.06639979
TCGA-DK-A1A5	65	1	0.8518623	0.1044912	0.2066637	0.1894894	0.3753728	0.02681234	0.1430479	0.1605783	0.5181175	0.3019169	0.4085099	0.07316132	0.06709263	0.4282089	0.1583614	0.04269531	0.03052223	0.2322409	0.8529335	0.3323996	0.06169111	1.254644	0.4778311	0.2279311	0.986051	0.3809858	0.2175706	0.6671929	0.2061466	0.0110352	0.1418094	0.2940789	2.481866	0.3478284	0.5111622	0.3173756	0.05906329	0.1437613	0.07148495	0.2859824	32.98678	0.1268604	0.4264172	0.02079872	0.01873758	0.06357686	0.3560141
TCGA-HQ-A5NE	370	1	0.6348452	0.2076571	0.5629509	0.1882878	0.3117151	0.07992694	0	0.5185701	0.1544496	0.1000008	0.4177193	0.1635691	0.05000038	0.3378918	0.1694616	0.1590921	0.09098601	0.2387257	0.5826733	0.198175	0.2398692	1.246688	0.3868749	0.2831072	1.611355	1.500759	0.4864296	1.314085	0.9985916	0.05665362	0.1174251	0.1700947	3.145631	0.592496	0.03585323	0.1377218	0.1980745	0.116877	0.03551582	0.1162509	21.5357	0.456026	0.3934479	0.05166706	0.08378442	2.152418	0.08378442
TCGA-XF-AAMT	90	1	0.3397476	0.2182931	0.223315	0.356277	0.8872588	0.2016497	0.8965267	1.107035	0.09741619	0.1261472	0.5418226	0.2292626	0.3363926	0.3788782	0.2417631	0.267585	0.2104217	0.421601	0.7053228	0.1999923	0.5412928	2.326212	0.64331	0.2857033	2.15924	1.125658	0.7272448	1.075245	0.5167943	0.1091208	0.2962549	0.1925612	4.155293	0.5294165	0.3015167	0.281998	0.222101	0.4259262	0.08960376	0.6191727	30.33143	0.3273836	0.6617598	0.3128451	0.3288162	1.662132	0.3992768
TCGA-XF-A9SU	182	1	0	0.06895204	0.2962609	0.8127666	0.5732543	0	0.06293003	1.218575	0.1025692	0.06641003	0.2068786	0.1448339	0.1992301	0.1994599	0.0643078	0.2958265	0.03021169	0.1743903	0.5159341	0.02632142	0.09557759	4.139598	0.4087392	0.09400507	1.458149	0.3771097	0.07178569	0.5188895	0.7141723	0.01213658	1.933941	0.08689163	3.501115	7.279265	0.2619095	0.08748385	0.05846238	0.4139598	0.1415153	0.46321	117.0225	0.1329562	0.3215839	0.5764391	0.2225633	0.1438401	0.4451267
TCGA-CF-A47S	333	0	0.3473462	0	0.3196333	0.435849	1.002782	0.1295106	0.04387039	0.96031	0.4290243	0.0231482	0.4359415	0	0.06944461	0.08690588	0.1457004	0.1178454	0.0631844	0.1547288	0.7234331	0.02752416	0.1054975	1.442918	0.3012268	0.2031545	0.2008444	0.8637957	0.1125989	1.15097	0.8001494	0.01438331	0.07610848	0.1060058	5.491645	1.32008	0.2033332	0.2966215	0.01018897	0.8296781	0.2630788	0.8072936	52.43077	0.08753841	0.140116	0.2918217	0.4654666	0.3572303	0.1292963
TCGA-FD-A6TK	330	0	0.3378199	0.08682178	0.3552766	0.1574469	0.5346815	0.2673407	0.2773368	0.6671232	0.03228782	0.4599154	0.2545734	0.136777	0.08362098	0.2825463	0.1644783	0.1064267	0.03804141	0.2794725	0.295293	0.09942878	0.2106084	0.7818637	0.2720392	0.3077557	2.087761	1.153188	0.2259745	1.277033	0.3211638	0.004584576	0.4909565	0.1531749	3.046743	0.9599289	0.2623302	0.1452061	0.092017	0.4235095	0.08909535	0.3888376	21.09049	0.1581127	0.5061577	0.3542742	0.116768	1.675341	0.3736577
TCGA-E7-A5KF	20	0	4.080593	0.3670581	0.5350909	0.08320514	0.9395132	0.03532005	1.046877	0.599337	0.9896526	0.02209538	0.4818161	0.0481879	0.04419075	0	0.08825825	0.1968497	0.3216568	0.5485681	1.217205	0.2101785	1.021125	1.756047	0.2952973	0.3127656	0.01564976	2.222588	0.6209818	2.479745	1.968796	0.08560516	0.04151252	0.7054	6.890799	0.7200227	0.150515	0.6826886	0	0.3443229	0.3138917	0.4794696	47.99399	0.3440582	1.123444	0.2283189	0.197465	0.155536	0.1480987
TCGA-UY-A78L	1127	0	0.749736889	0.547953636	0.517439556	0.038218692	0.519154826	0.19468306	0	0.550588028	0	0.060894528	0.540348707	0	0	0.121929529	0.277635798	0.051668085	0.110810169	0.222900324	0.673787139	0.289624387	0.350558627	2.43563537	0.792418426	0.206874562	4.823429677	0.395188416	0.767943451	0.749736889	0.18710248	0.008902889	0.019067984	0.04780505	2.311444193	0.090198721	0.276544834	0.116680907	0.982794046	0.094894885	0.057672068	0.534856941	35.096243376	0.189643852	0.368594496	0.3272066	0.1133772	0.483610695	0.15872808
TCGA-S5-A6DX	56	1	1.092285	0	0.5896808	0.4751402	0.5244042	0.100847	0.08967233	1.761578	0.7307816	3.280547	0.2858592	0	0.1892623	0.1421105	0.08781745	0.2810259	0.4018022	0.1054234	0.3007562	0.1000181	0.3228292	14.64852	0.5103233	0.1607434	2.815075	0.2047099	0.1704854	0.4033054	1.066122	0.02536462	0	0.1155621	2.671846	105.8754	0.2148778	0.3097622	0.4165307	0.4915611	0.9410458	1.075641	95.4209	0.2385747	0.1527473	1.160388	0.1057141	0.5124133	0.1409521
TCGA-XF-A8HI	544	1	3.945433	0.4368003	0.6032462	0.5445791	1.849362	0.5884335	0.7973035	0.1678148	1.01525	0.1051743	0.3127433	1.433594	0.05258713	0.5133159	0.4360236	0.2007872	0.1435397	0.2385222	0.8542306	0.2292703	1.042752	1.393134	0.656572	0.5955072	0.1582978	2.004995	0.6252826	2.465312	0.6059154	0.04420791	0.09880006	0.7362198	9.783406	0.4284146	0.2356755	0.76202	0.02314687	1.802879	0.2988257	1.222651	61.7325	0.2924502	1.273239	0.3151722	0.2056109	0.1423756	0.2349839
TCGA-XF-A9T5	2027	0	0.5776846	0.05773775	2.728851	0.1570567	1.111159	0.1777855	0.1580855	0.3105527	0.171775	3.642401	1.078764	0.424474	0	0.08350997	0.1413532	0.03538765	0.05059619	0.1327524	0.333836	0.3967295	0.484644	1.559852	0.7138613	0.2046621	1.723181	1.533774	0.06011054	1.777491	0.6407358	0.05691112	0.02611946	0.6984928	3.332362	0.1647398	0.3190005	0.1132132	0.1223853	0.8665846	0.197499	0.6464566	80.27936	0.1855539	0.2692818	0.2643289	0.1863659	0.1656133	0.1553049
TCGA-XF-A9SX	719	1	0	0.07733507	0.3164568	0.350608	0.4643522	0.178597	0	1.544995	0	0.7448401	0.3058583	0.08122125	0.07448401	0.3914921	0.1532682	0.1421967	0.03388476	0.5334333	0.7364765	0	0.05955427	0.9285762	0.3929424	0.105434	0.9891695	0.4229578	0.2012831	0.5290681	1.144285	0.008167271	0	0.1169469	4.428526	1.765246	0.7744368	0.09811994	0.1639252	0.9285762	0.264534	0.4618008	87.7401	0.2485345	0.09017032	0.1385403	0.2496221	0.786473	0.3744331
TCGA-G2-A2EK	485	0	0.3341159	0.3756806	0.345891	0.1362555	0.6420195	0.6073157	0.2914396	0.2020664	1.061799	0.09045766	0.3279024	0.3156472	0	0.1901802	0.3810347	0.1151279	0.06584255	0.1295664	0.7091468	0.1720926	0.3587376	1.099523	0.9607864	0.5326676	0.2626852	1.937248	0.1368918	2.544421	0.5002869	0.02909516	0.01699507	0.610716	6.019408	14.73873	0.4994488	0.6499772	0.03185284	0.6766298	0.05140245	0.5327956	38.26797	0.2656145	0.5256385	1.024463	0.282945	0.02938886	0.3435761
TCGA-XF-A8HD	2964	0	0.4417731	0.3576459	0.2113937	0.5044454	1.070669	0.2141338	0	0.488549	0.1182254	19.04103	0.5040104	0	0.1530937	0.2011672	0.227004	0.09742327	0	1.260876	0.9123027	0.3185607	0.2478747	1.461262	0.841302	0.08668319	1.240209	0.8072474	0.2275434	0.788395	0.05879882	0.01818584	0.05393074	0.1101702	4.432351	1.190526	0.1715269	0.1970912	0.2526978	0.07455416	0.05437207	0.3856048	36.82043	0.3150152	0.6718401	0.2531149	0.3634251	0.02072448	0.1924015
TCGA-GV-A3JX	581	0	0.6067162	1.200659	0.8262982	0.395879	0.6945988	0	0.132824	0.2795653	0.1082445	1.611945	0.4366509	0.8024508	0.07008457	0.1315601	0.1675443	0.08919855	0.03188334	0.4935604	0.7362872	0.1250002	0.302598	0.9010335	0.1663799	0.3769846	1.762208	1.449768	0.1704548	1.593019	0.5652662	0.05379407	0	0.09169944	5.5402	3.114338	0.2261465	0.1468798	0.03084859	0.2184324	1.518346	0.3258933	30.16583	0.09354189	0.699966	0.05793658	0.3523171	0.1138492	0.03914634
TCGA-H4-A2HQ	590	0	1.798892	0	0.8971027	0.3313053	1.028659	0.8036397	0.2381967	0.5615137	1.164706	0.1005476	0.3915286	0.5482115	0	0.3774882	0.1703882	0.0319924	0.02287088	0.3000388	1.304868	0.5180724	0.3698105	1.723569	0.141451	0.6120086	0.2403542	1.101137	0.217373	1.14272	0.5406433	0.05328834	0	0.1184018	7.262142	0.3351013	0.1261724	0.3793007	0.04425724	2.60494	0.2142601	0.8961301	45.96251	0.1453842	1.27809	0.9766519	0.1123234	0.0680562	0.3931319
TCGA-XF-A9SP	454	1	0.8299254	0.1148517	0.5522212	0.4165553	0.4951101	0.176825	0.3144628	0.6618749	0.170847	0.5254331	0.2976026	0.06031155	0.221235	0.4983529	0.2811792	0.1055894	0.1006457	0.1980528	1.582037	0.02192146	0.2564908	2.370233	0.525209	0.17224	1.292749	0.4935401	0.1793574	0.7071554	0.3398796	0.04447431	0.961199	0.1085499	4.101641	6.18533	0.7337033	0.2649448	0.04868965	0.2370233	0.1964321	0.5143714	59.18061	0.2952824	0.1673919	0.6629675	0.525184	0.5091303	0.1544659
TCGA-DK-A3IK	146	1	0.3930905	0.3535934	0.3778048	0.2849883	1.608977	0.1814635	0.6095669	0.3924482	1.314965	0.151359	0.7126218	0.288837	0	0.1988878	0.09160479	0.2167185	0.1549288	0.7136268	0.8217906	0.2249651	0.3086017	4.511014	0.5389864	0.5034932	0.1608073	1.105062	0.2658678	1.128875	0.2325303	0.03734261	0.1244125	0.1732848	7.682576	15.30146	0.1695833	0.6752056	0	0.3390631	0.05375597	1.173032	23.27551	0.4545424	0.641323	0.6881788	0.3170357	0.2253861	0.2747643
[truncated: 1,712 more columns]
