# Supplementary material for: Predictive role of ferroptosis-related long non-coding RNAs in bladder cancer and their association with immune microenvironment and immunotherapy response
Source: World J Surg Oncol. 2022 Feb 24;20:47. doi: 10.1186/s12957-022-02514-4 (PMC8867683; doi:10.1186/s12957-022-02514-4)
Supplement: Supplementary file 2 — Additional file 2: Table S1. The expression matrix of TCGA cohort. Table S2. The downloaded clinical files of TCGA cohort. Table S3. The expression matrix of GEO cohort. Table S4. The downloaded clinical files of GEO cohort. Table S5. The Genome Reference file discriminating lncRNAs and mRNAs. Table S6. The expression matrix of lncRNAs during TCGA cohort. Table S7. The expression matrix of mRNAs during TCGA cohort. Table S8. The expression matrix of lncRNAs during GEO cohort. Table S9. The expression matrix of mRNAs during GEO cohort. Table S10. The detailed list of ferroptosis-related genes. Table S11. The expression matrix of ferroptosis-related genes during TCGA cohort. Table S12. The co-expression analysis results between lncRNAs and mRNAs. Table S13. The expression matrix of ferroptosis lncRNAs. Table S14. Detailed list of 59 differentially expressed ferroptosis genes between bladder cancer and normal tissues. Table S15. Detailed list of 538 differentially expressed ferroptosis lncRNAs between bladder cancer and normal tissues. Table S16. Detailed expression matrix of differentially expressed ferroptosis genes between bladder cancer and normal tissues. Table S17. Detailed expression matrix of differentially expressed ferroptosis lncRNAs between bladder cancer and normal tissues. Table S18. The merged document including both ferroptosis lncRNA expression and clinical information. Table S19. Detailed expression matrix of prognostic ferroptosis lncRNAs. Table S20. Detailed ferroptosis lncRNAs included in risk signature. Table S21. Detailed risk results depending on lncRNA risk signature in TCGA cohort. Table S22. Detailed risk results depending on lncRNA risk signature in GEO cohort. Table S23. The significantly enriched biological activities during high risk group. Table S24. The significantly enriched biological activities during low risk group. Table 25. The infiltration levels of various immune cells from http://timer.comp-genomics.org. Table S26. The detailed [file 12957_2022_2514_MOESM2_ESM.zip › Supplementary table/s-table19.xls]

id	futime	fustat	AC018638.7	STAG3L5P-PVRIG2P-PILRB	AC084876.1	AC073534.2	HIF1A-AS3	AC011468.1	AL136084.3	AL021707.6	AC004148.1	AC009120.2	LINC01356	ATP1B3-AS1	TMEM51-AS1	AL390728.6	AC087741.1	GUSBP11	AL162586.1	AC010503.5	EHMT2-AS1	PSMB8-AS1	SLC2A1-AS1	AC034236.2	AC010542.6	AP001363.1	AC005291.2	PTOV1-AS2	AC024060.2	AC104825.1	OCIAD1-AS1	AC005674.2	ETV7-AS1	AC026785.3	HCG27	AC104564.3	Z98200.2	SLC25A25-AS1	AL031775.1	AL136295.2	AC021321.1	AC099343.3
TCGA-CF-A47X	1.05205479452055	0	1.004681	0.6764806	0.2238519	0.8285457	0.08076307	1.424262	0.1634272	2.951608	2.56918	3.01166	0	0.7250776	2.162441	12.44877	3.779124	0.3220289	0.3639909	23.94265	0.7693783	2.603543	0.1151666	1.844859	2.516693	0.2174077	0	6.90094	8.597724	5.251107	1.245377	0.8707455	0.2782336	0	0.146293	1.666324	0.2442367	4.27032	2.410357	1.03727	1.856462	1.29684
TCGA-ZF-AA51	4.6958904109589	0	0.084647815	1.144349187	0.637477722	0.907501599	0.058972899	2.281770686	0.429602124	3.64899319	1.719221295	1.077306265	0.086211068	0.668777774	1.434387034	12.96655976	0.822327688	0.441495434	0.517581019	17.909246664	0.084269585	4.494968195	0.074750429	0.507606484	3.702787936	0.11906271	0.420703418	4.762508389	9.798812808	3.60860054	0.118613416	0.214923456	0	0.110289668	0.106822618	0.540775146	0.869411106	0.782002238	1.063107848	0.294548712	0.451860634	0.137460155
TCGA-BL-A0C8	3.33972602739726	0	5.50407406666667	0.765534833333333	0.947475333333333	18.1595849	4.93771103	7.582798	1.874799	4.77533066666667	4.458119	3.273479	0.0362088966666667	2.16490003333333	1.55605133333333	11.8930963333333	2.03807943333333	0.10618107	4.91297466666667	16.5186666666667	0.902257133333333	1.591552	0.291984006666667	0.7392174	3.19110523333333	1.0540679	0.0934882333333333	3.07237	5.43795033333333	8.29002133333333	2.04985856666667	4.81614366666667	1.0606653	0	1.25948856666667	1.52655653333333	1.8246124	7.855283	3.154039	1.21651576666667	3.45627773333333	4.17788893333333
TCGA-BT-A42C	2.39178082191781	0	1.380446	1.244959	0.315032	0.4077035	0.437153	1.127617	0.1415353	1.360368	4.793103	1.908119	0.1278127	0.5783751	1.321442	12.67863	1.282833	0.2774687	0.3387368	36.147	0.4164478	2.085996	0.2493487	0.7814992	3.82238	0.2353561	0	6.529233	9.527634	1.262187	1.875744	0.4469754	1.118756	0.1635105	0.1187778	1.670269	0.4957501	0.658673	3.20477	0.7901915	0.4884749	0.5208025
TCGA-G2-A3IB	0.602739726027397	1	0.6076702	0.5150243	0.07543398	0	0.2116775	0.620831	0.03671464	4.136118	1.014635	0.5084148	0.05304792	0.6429945	0.4245092	2.845827	0.2737685	0.1131932	0.4088609	5.200778	0.08642213	2.296632	0.4503765	0.1501652	1.097018	0.244208	0	1.544025	0.9788094	1.08146	0.5473945	0.3214362	0.08929489	0.6220877	0.1917147	0.1039853	0.3086373	0.7616263	1.362829	0.2157661	0.1882574	0.2584475
TCGA-2F-A9KP	0.997260273972603	1	0.2165681	0.6529563	0.2509171	0.791525	0.1508798	1.459455	0.8243399	2.415844	2.624612	1.994009	0.03308514	0.7485806	2.10675	6.421898	1.789879	0.2977342	0.8678946	15.5461	0.2695005	1.092313	0.7888897	0.9115811	2.842031	0.0761543	0	5.620679	6.308166	1.633626	0.8345362	0.2921201	0.05569179	0.4938005	0.7601195	1.210608	0.3422083	1.173379	0.7253117	0.4844514	0.1986991	0.5861439
TCGA-DK-A3IT	1.77534246575342	0	0.6536251	0.7979791	0.2092524	0.2514637	0.3595035	0.4258119	0.7856667	1.717123	0.8206437	0.7613471	0.4624836	0.3567307	0.464195	3.967638	1.6049	0.157973	0.6139878	11.02902	0.2568571	3.280345	0.4044201	0.5950788	3.009665	0.9435605	0.2931019	3.053109	3.801277	1.268	0.5061538	0.7479004	0.6369486	0.06723346	0.2848997	0.8241521	0.1223077	1.406159	0.9937212	0.7695396	0.1721612	0.418984
TCGA-FD-A43P	2.27945205479452	0	0.9151955	1.121534	0.2691661	0.2470086	0.1765671	1.696308	0.4644774	2.938949	1.529656	0.9657458	0.1290596	0.542302	0.2518444	11.40502	1.711819	0.3951194	0.4746698	17.64567	0.3784595	15.09012	0.2238056	1.159329	1.888775	0	0.5998104	4.247074	18.00287	7.439413	1.242966	1.090356	1.260017	1.761128	0.6929671	0.7083568	0.2002346	2.110646	1.874425	0.8188978	0.7609994	1.349005
TCGA-DK-A3IV	0.805479452054795	1	0.3454085	0.9675055	0.1680808	0.2827816	0.3176462	2.30301	0.1753007	4.608016	2.604943	2.516216	0.008442897	1.350841	3.011078	8.597444	2.349878	0.2279337	1.054862	28.9931	0.7840124	9.356331	0.2333417	1.338383	6.930159	0.4081053	0	6.785456	5.670516	1.975443	1.684342	1.083099	0.9379801	0	0.5165338	0.5957962	0.2619813	6.235071	1.214654	1.421696	0.6222938	2.221208
TCGA-2F-A9KW	0.695890410958904	1	0.06695271	0.7683837	1.357507	0.391524	0.04664498	1.546955	5.606641	5.873657	2.283486	2.149107	76.07184	0.2644869	0.1470696	6.604532	0.6261555	0.1973759	0.5864147	22.18769	0.06665354	2.676049	0.05173377	0.9574099	1.301663	0.4708669	0.0950737	2.964943	3.925543	1.958945	0.6567261	0.729562	0.2754767	0	0.232353	0.1069324	0.05289739	0.9764207	1.345395	0.5325145	0.4020772	0.1812083
TCGA-GU-A762	0.635616438356164	1	0.073757764	0.5272579	0.192276481	0.377403574	0.077078939	2.556280206	0.374333255	3.807087374	0.794951137	0.79748765	0.901438831	0.273158742	0.228560768	6.132786438	0.28073167	0.078402814	0.859325551	3.075259229	0.165213437	14.856027284	0.335845587	0.625177224	3.925477037	0.077808854	0.117829086	1.505977813	2.536505627	0.455214125	0.310060941	0.234091594	0.398312359	0	0.453763782	0.044175349	0.087410797	0.71353799	1.32003115	0.494976804	0.369120168	0.808486165
TCGA-XF-AAME	7.74794520547945	1	0.6711182	0.9839756	0.4665371	0.2943408	0.1052006	2.076738	2.043624	3.958914	1.745617	1.332211	0.2460644	1.143311	0.3053682	6.315217	0.8940272	0.1455302	1.472294	3.314329	0.05010896	9.599192	0.2666917	0.7545911	2.544276	0.07079789	0.4288484	3.964682	4.27539	2.047974	0.9168994	1.192793	0.3624224	0.7213932	0.5319766	0.6833138	0.5567425	1.070376	1.095731	0.4753978	0.3526536	0.7628833
TCGA-XF-AAN0	4.70684931506849	1	0.25209679	1.82663424	0.36510117	0.45045115	0.23417621	1.29438732	0.1776992	2.89161118	1.43300011	1.36759937	0.05135049	0.70540912	1.84147431	4.72066631	1.25802848	0.24772625	1.49979076	36.46511614	0.20914196	6.55747401	0.15305163	1.14349989	1.96045947	0.47278758	0.11932688	7.36633545	4.48478255	1.98806521	0.41212804	0.67119672	0.34575047	0	0.39767179	0.905922	0.03319572	2.27035686	1.3719901	0.16708959	0.15419757	1.09168443
TCGA-CF-A47W	1.00821917808219	0	0.5302711	0.6871401	0.1897336	2.280076	0.1955817	1.930464	0	13.76488	2.474341	1.327963	0.01906108	0.2310396	3.266835	9.063576	1.577312	0.3076954	4.012994	33.38468	0.1863183	3.321665	0.2995548	2.870516	1.364464	0.06581128	0.03322023	4.127004	8.722259	2.711206	0.5245035	0.07424862	0.8181746	0	0.08856845	0.1120915	0.03696634	2.13949	1.919582	0.8605684	0.4839169	0.6331698
TCGA-GC-A3I6	1.72602739726027	1	0.6299504	0.9241271	0.1216441	0.1023279	0.4388773	1.703873	0.04440425	4.84359	1.24726	0.9755602	0.1390099	1.140575	0.4639994	4.114592	0.5518455	0.08035475	1.093092	13.65676	0.0522613	17.27535	1.106793	1.259205	2.092231	1.033744	0.0745448	2.077016	2.328167	0.6179831	0.4413615	0.7886246	0.8099778	0	0.9440336	0.29345	0	0.9302937	1.999893	0.6523918	0.4028299	0.8809001
TCGA-FD-A6TA	5.23835616438356	0	0.1120517	0.6277243	0.1557886	0.3931514	0.09367774	4.401258	0.5686815	3.813409	1.76482	1.219103	0.02738905	0.9295522	2.524641	5.469885	0.6774993	0.1295899	0.9888275	5.878414	0.2677224	4.2227	0.3116929	0.7443016	1.895258	0.1891297	1.670706	3.782593	3.436494	1.95172	1.130496	0.2916153	0.622399	0.0875969	0.2863459	0.9663916	0.2124691	1.300795	2.082772	0.3007845	0.2915962	0.4367076
TCGA-DK-A1A7	1.53424657534247	0	1.02712426	0.523402256	0.201132285	1.988028983	0	2.005512358	0.293680625	4.102781138	1.380397438	0.777191436	0	0.214304845	0.887499747	10.657589752	2.87263887	0.063970814	0.530735914	29.584534596	0.08641139	1.511623551	0.052697077	1.811767764	1.181257279	0.06104441	0	3.513007352	4.926061479	2.931484477	2.310934052	0.381084079	0.178567582	0	0.342305104	0.519862074	0.137155101	1.439849567	5.74134034	0.34518285	0.246152123	1.480015498
TCGA-FD-A3SR	1.64931506849315	1	0.3256382	0.9395765	0.09432163	0.4231683	0.03781123	1.015134	0.2754449	2.216462	2.485377	1.5954	0.06633041	0.1607983	1.038893	13.31159	1.652562	0.2430714	0.3139157	22.70185	0.4322443	6.673034	0.1976997	0.7510579	1.793757	0.2290158	1.502834	1.891227	3.834855	3.256549	0.4563031	1.774187	1.060705	0.07071364	0.1797881	0.6934499	0.04287955	0.7347425	1.408692	0.5126029	0.3621453	0.6756967
TCGA-GU-AATP	2.74794520547945	0	1.171635	8.00251	0.2776631	2.491437	0.1113083	6.504035	0.202713	8.760148	2.418401	1.30459	0.0650876	0.2366782	1.111343	24.61656	1.552102	0.2581419	0.6864758	30.69845	0.07952728	9.153015	0.1939955	1.289725	4.814523	0	0.737338	8.467051	9.24738	0.8490987	0.3358152	0.7775094	0.4930251	0	0.3654403	0.6379285	1.19917	2.678132	2.073447	0.8339185	0.9861239	0.7351056
TCGA-DK-AA6X	1.27945205479452	0	2.057458	1.210638	0.4171621	0.7018396	0	1.867562	0.5220974	5.679449	2.956666	4.541841	0.08381816	1.422345	0.8716085	14.16409	3.840895	0.3790852	2.482073	21.87624	0.7168925	8.4193	0.6586229	0.9253447	7.500025	0.1446975	0.0730404	3.659445	7.655491	6.678262	4.180391	1.338637	0.9523578	0.1340355	0.3732383	1.560865	0.8940455	1.273138	1.335066	1.687556	1.853375	1.113706
TCGA-XF-A9T3	0.186301369863014	0	0.4584789	0.7758836	0.2390384	0	0.1916493	4.766957	1.745144	3.952816	1.528547	1.192824	0.08405027	0.4075097	0.3380991	4.959888	0.5683813	0.08577404	1.954789	13.95642	0.1369291	15.13126	0.4858458	1.713059	5.749229	0.1934642	0.2929706	4.792919	5.376268	2.185091	0.9636707	0.8876203	1.414807	0	1.215027	0.5491887	0.3260077	0.9030548	1.497112	1.025593	0.4588908	1.11679
TCGA-PQ-A6FN	1.38904109589041	0	0.1320648	0.2376222	0.1147584	0.4504994	0.09200765	1.961603	0.3351258	4.594386	0.7338298	0.3569796	1.143282	0	0.2486539	3.187998	0.2345728	0.05240924	0.2728086	3.207563	0.06573737	2.337636	0.8309406	0.7919515	2.824298	0	0.04688344	1.318282	3.275956	0.3320658	0.09252844	0.1047865	0	0	0.05208164	0.1581938	0	0.3798285	1.050464	0.4267209	0.1542141	0.9293309
TCGA-DK-A3WW	1.73424657534247	0	0.104724	0.6314889	0.09100038	0	0.3647983	3.399055	0.088582	3.326425	0.7023026	0.7784576	0.159987	0.8791056	0.3094568	7.552788	0.4859039	0.1988902	0.3115153	8.450117	0.05212801	6.238742	0.2369779	0.7970729	2.544993	0.07365056	0.03717734	2.128739	3.581743	0.1316597	0.1467453	0.07201388	0.3770256	0	0.2808358	0.4181451	0.5378058	0.2738128	0.3507328	0.5986696	0.08734837	0.4534985
TCGA-XF-AAMY	8.24931506849315	0	2.378978	0.7681687	0.165378	0.2782343	0.3314799	1.779875	1.207372	3.238512	2.133273	2.068487	0.2519829	1.221715	0.9306742	8.592886	1.221091	0.2265804	0.8020132	18.48964	0.1894679	2.028501	0.2205859	1.580233	5.365115	0.5353903	0.675636	3.730461	7.224518	1.598756	1.60011	1.500008	0.391532	0	0.2401751	1.671799	0.2255474	7.884336	3.864226	0.4730356	1.23818	0.6696281
TCGA-K4-A3WS	2.08493150684932	0	0.7077495	1.300418	1.097031	0.5033622	0.1599174	3.251595	1.116417	6.292882	4.002309	2.494775	0.03506692	0.9634388	0.5522332	7.148605	1.780604	0.1789305	1.422497	8.57935	0.5141582	12.19998	0.1266885	1.29707	4.685749	0.1614318	1.344545	7.269639	9.187888	3.239965	1.929872	0.9288538	0.8263878	0	1.0048	1.4206	0.453383	2.143903	2.162131	1.141044	0.6509488	1.366758
TCGA-UY-A9PA	2.93698630136986	0	0.6209044	0.845436	0.04496148	0.1512877	0.2703594	1.57978	0.06564991	6.163203	2.364515	1.451068	0.2055206	1.686295	3.401609	4.094057	0.9115366	0.1320014	1.154352	15.41552	0.1545325	6.928101	0.4026619	0.5907269	0.6035667	1.310014	0	3.915956	2.158606	1.392671	0.2175118	0.2134838	0.7983466	0	0.09794498	0.1859375	0.3065991	1.997715	0.9097731	0.5787211	0.1812598	0.2520727
TCGA-G2-AA3F	2.44657534246575	0	0.6627341	1.64103	0.03112897	0.314231	0.1497461	0.9459517	0.3181678	4.998577	5.70399	1.506965	0.02189102	0.5306827	4.204322	5.877204	2.23612	0.3229143	2.237795	22.24486	0.4279607	0.8181925	0.1126991	1.561591	3.708666	0.1511642	0.03815233	3.862	9.411346	4.127075	0.9035624	1.705442	0	0.9801802	0.9069849	2.016822	0.1698185	2.30727	2.272064	0.9616226	0.5736904	0.9016964
TCGA-FJ-A871	0.745205479452055	1	0.2502813	0.7351287	0.02899775	0.2927175	0.1046204	2.01021	0.127022	5.072776	2.2635	1.189559	0.8258871	0.09886999	0.2460888	3.684693	0.3302358	0.2979685	0.4384248	0.5673528	0.09966519	2.791468	0.2099665	1.166052	3.211463	0.2816297	23.9186	4.23353	5.079596	0.6636371	0.4909921	0.4977865	0.1544672	0	0.3790156	0.3997324	0.118644	1.003397	0.9639546	0.5723077	0.3006074	0.5690069
TCGA-ZF-A9RN	1.68493150684932	1	0.2742929	0.5663805	0.1466758	0	0	0.9401917	0.2141667	0.9574253	1.334121	0.4206196	0.06446734	0.1250255	0.1092476	4.772642	0.9682763	0.02153111	0.5648682	17.83358	0	2.433607	0.538011	0.4525767	1.230617	0	0	4.664196	2.854833	0.3327856	0.1773947	0.0602687	4.362385	0	0.04992522	0.5054794	0.250051	0.3162904	0.5034848	0.6293117	0.2111841	0.1370542
TCGA-GC-A3RB	1.59452054794521	0	0.06799338	0.8570371	0.1181663	0.1988048	0.028422	0.8752712	0.0690156	1.326688	1.813494	1.153285	0.05816921	0.3626072	1.997098	4.948324	0.473219	0.22203	0.6269915	13.80578	0.2030687	3.004938	0.1531104	0.6304211	1.189706	0.05738229	0.02896544	1.939892	2.269272	0.6247941	0.228663	0.06905493	0.08392756	0.1063082	0.6692813	1.075085	0.06446351	1.270509	0.9393358	0.7503483	0.4627704	0.3754107
TCGA-UY-A9PF	0.320547945205479	0	0.3254163	0.7121145	0.1696632	0	0	1.235232	0.4128858	4.799062	2.057612	0.4947868	0.05965668	0.9641324	0.9241548	5.964312	0.9908615	0.1272949	0.5969297	18.70529	0.09718868	1.858092	0.118539	0.5178768	1.518382	1.098527	0	3.543634	4.329618	0.8145123	0.6839882	0.6506657	1.205032	0.3815934	0.1077993	0.8575595	0.07713059	1.247896	0.9400019	0.7764686	0.1302835	0.2113783
TCGA-YC-A89H	1.56986301369863	0	0.6695348	0.6457537	0.1616099	0.5437896	0.3887126	3.038696	0.377556	1.94103	1.721187	0.5152889	0.02272999	0.1653062	0.1809211	5.271049	1.407653	0.1043827	0.3688186	20.08599	0.1110905	0.9345042	0.1416536	1.029485	2.657594	0.07847872	0.713061	4.030262	3.900424	4.195967	1.563652	0.6079753	0.1721749	0	0.08801352	0.133667	0.4848983	1.024411	1.915341	0.61018	0.5026023	0.7852448
TCGA-XF-AAMQ	5.96438356164384	0	0.3266769	0.6310603	0.1174624	0.131747	0.1883512	0.6506836	0.5717038	1.967953	0.8223478	0.6356281	0.04818556	0.6674945	0.9473534	3.625685	1.1711	0.1092041	0.2848214	14.06279	0.3364316	9.384337	0.074607	0.8807611	1.445423	0.0950674	0.02399407	3.140291	2.692678	1.429083	0.284126	0.7901158	1.147129	0	0.1545956	1.106462	0.08009935	1.142772	1.301577	0.4703737	0.6539407	0.8231784
TCGA-CF-A1HR	1.06575342465753	0	0.4269814	0.283772	0.08245056	0.4855061	0.09915724	1.370206	0.7825291	1.776046	0.954478	0.8976783	0.01449556	0.210841	0.431739	4.750635	0.9647698	0.185583	0.08232214	12.25248	0.354228	3.846651	0.4320444	0.5416387	0.9684704	0.1000962	0.05052659	2.763948	4.493389	2.618954	0.398874	0.534531	0.3660028	0.09272072	0.07858022	0.9660901	0.2811213	1.103987	1.370427	0.2476276	0.3561375	0.462252
TCGA-E7-A3X6	2.47671232876712	1	0.123464778	0.560945677	0.367835337	0.206283859	0.294912384	0.64039678	0.313302421	2.881251945	1.074687813	0.542316324	0.032334401	0.574824237	1.411373825	3.863476489	1.457720476	0.053995981	0.830712536	8.567676266	0.210708178	9.728594204	0.397176146	0.61020303	1.337335018	0.372131393	0.037568905	2.708156205	1.94894401	1.136942155	0.296581699	0.201523462	0.816421229	0	0.191978065	0.380294276	0.167221596	0.341259219	1.882892552	0.210426105	0.229497743	0.544201478
TCGA-DK-A6AW	4.44109589041096	0	0.4823114	2.783943	0.1822203	1.839421	0.08765721	1.765027	0.2128533	4.044104	3.001445	1.537537	0.1025152	0.2485175	1.756984	11.96155	3.219956	0.6990361	0.4886294	58.50348	1.002065	2.562367	0.2708279	1.915283	2.507294	0.6194111	0	3.174125	5.816517	0.6471093	0.4407669	0.6189573	0.06471093	0	0.2679428	0.6530933	0.5467385	1.509615	1.790895	0.6879976	0.2518668	0.2724274
TCGA-GC-A3BM	1.78356164383562	1	0.4402859	1.757398	0.3060708	0.4119504	0.1840445	0.5231771	0.04469052	4.155582	1.13382	1.797082	0.04304803	0.7826785	1.884543	5.699943	1.861558	0.3055194	1.903415	14.65732	0.2629912	6.345298	0.2449476	1.279509	1.797565	0.1486298	0	3.62465	3.812626	0.9661626	1.924897	0.5980763	0.6521598	0	0.1416845	1.518901	0.2087143	1.188016	0.995334	0.7616534	0.3877997	0.5719866
TCGA-GV-A6ZA	1.89315068493151	0	0.7150388	1.245991	0.3106682	1.10342	0.1660524	5.998734	0.25201	11.1759	6.930223	2.006617	0	1.294634	4.587349	15.37844	3.667587	0.1587702	3.387409	25.82495	0.7118438	11.77206	0.3222941	1.594206	6.255654	0.08381242	0	11.96084	10.83929	2.213329	2.671877	1.229249	1.593597	0.07763677	2.16189	3.188116	0.2353881	5.165499	2.793873	1.599505	0.3578406	1.386937
TCGA-G2-A2EJ	4	0	0.4797546	0.3519517	0.09528801	0.1603139	1.088661	2.669405	0.1043501	5.380231	0.267893	0.3844107	0.1088912	0.4467259	0.2903432	2.867703	0.4740169	0.04895694	0.0883439	19.90858	0.04093808	4.836904	0.3858329	0.6544244	0.9993392	0.1156811	0.116787	1.4031	1.638269	0.733181	0.5762228	0.3958864	0.1268967	0	0.155683	0.328385	0.2599132	0.9652701	1.067344	0.2861829	0.04115877	0.601002
TCGA-FD-A43N	1.91506849315068	0	0.2140821	0.9119741	0.2976443	0.8763319	0.2684662	3.203387	1.086503	4.371461	3.970689	0.7474585	0.1482643	0.6765602	1.444361	11.07582	1.294407	0.2912824	0.3113321	15.57564	0.1278753	1.858026	0.1748719	1.007276	2.205905	0.7226893	0.1215997	5.237555	3.411562	0.8319046	0.8999527	0.167598	0.176168	0.05578654	1.208985	0.273534	0.3382801	1.957854	1.864164	0.8726449	0.8285279	0.4635325
TCGA-UY-A8OD	9.4027397260274	0	1.314871	1.150943	0.4120722	0.3151256	0.3153621	3.628566	0.8751733	2.24965	1.635531	2.002868	0.03951602	0.2554529	0.4295206	7.631603	2.29718	0.4105966	1.10071	14.58903	0.06437686	3.68004	0.1570382	1.088769	2.702985	0.2728701	0.9641758	6.548882	4.326151	2.616328	1.087362	0.9304015	0.3991009	0	1.183287	0.9295188	0.2043623	1.510413	0.6767917	0.5464708	0.8629854	0.9451011
TCGA-2F-A9KT	6.44383561643836	0	0.6922645	0.8004631	0.668385	0.5997338	0.6430541	3.469793	0.6506223	10.52908	3.257107	1.403426	0	0.6077089	0.611475	14.64793	2.671096	0.2005903	1.004194	14.9454	0.4594475	1.054068	0.5773596	1.312802	6.430261	0.540953	0.2730623	7.789724	11.04333	1.986791	1.508953	1.171788	0.07912	0	0.06066763	1.474184	0.3646254	1.027904	1.094835	1.147081	0.333612	0.2914522
TCGA-BT-A20Q	1.62465753424658	1	0.09706246	0.8156297	0.2698972	0.6243587	0.3245856	1.121323	0.2955651	0.9249203	0.8145834	0.9051627	0.0237252	0.5751467	0.5177941	6.977093	3.073677	0.1914931	0.3849669	10.21554	0.05797726	4.92144	0.1928554	0.5104159	2.094618	0.1638297	1.075073	1.54317	3.589661	3.021848	0.9792687	0.264928	0.05990448	0.151758	0.1010538	0.3720519	0.2300587	0.372212	1.609114	0.318448	0.4468885	0.3152408
TCGA-CU-A0YR	1.26027397260274	1	0.2167237	0.1960277	0.1883231	0.5069401	0.1358894	0.6080465	1.594869	1.376791	0.8471236	0.2709408	0.1854099	0.3210508	0.3230404	4.127178	0.3016699	0.08109107	0.2041466	13.33481	0	2.58631	0.02870752	0.2849176	0.3160081	0.2743525	0.04616257	2.029619	1.75941	1.077482	0.5466345	0.4333363	0.2006345	0.2541371	0.02051234	0.3115229	0.3082088	1.393956	3.102936	0.1292799	0.1084592	0.1759695
TCGA-SY-A9G5	3.24931506849315	0	0.5289064	1.590188	0.6394375	0.605137	0.09612557	1.745783	0.2334165	11.79134	1.255758	1.740465	0.7447755	0.4769209	0.8948072	9.53973	1.830533	0.3285293	0.7638497	9.569315	0.1373591	8.167126	0.4188349	0.5250785	5.767283	0.2911076	1.175562	3.881434	4.200435	3.264275	0.8700271	1.10936	1.845025	0	0.3047107	0.6610959	0.5995577	0.9980831	1.328527	2.057628	0.391282	0.8588946
TCGA-4Z-AA84	1.26027397260274	0	1.351034	1.281147	0.4769326	0.4937836	0.1323627	0.5574268	0.3214093	2.39475	1.638142	0.3138379	0.7094923	0.1250875	0.2881592	16.72197	1.124859	0.1041186	1.810567	40.36762	0.1891403	1.566959	0.0349531	2.599955	0.8618592	0.4453872	0.04496452	3.746999	8.568745	0.9698995	0.2662239	0.4488894	0	0	0.8291694	0.252865	0.10007	3.271181	0.9014195	0.346293	0.3803198	0.1371221
TCGA-4Z-AA7Q	1.3972602739726	1	1.092381757	1.81322274	0.548444188	0.425866414	0.304418581	3.525542993	0.246401069	7.65562098	1.213982974	1.353356187	0.148340742	0.143843177	1.180729627	10.678104734	2.101312354	0.342676173	1.047040055	21.736209378	0.145000093	6.154217155	0.329590728	0.772643351	2.123757901	0	0.051706534	6.370720101	6.295322847	2.938137457	0.40818894	1.363682495	1.423290383	0	0.241245906	0.232623805	0.230149083	2.779992779	1.189017107	1.629067306	0.242969607	0.551888108
TCGA-FD-A5BT	0.898630136986301	1	0	0.2469242	0.1161125	0.130233	0.1861867	4.153274	1.808429	4.95177	0.2944354	0.4891143	2.340764	0.06598239	0.1572426	1.831832	0.3874952	0.1401446	0.5741379	0.1081804	0	10.84695	0.2507488	0.6009726	2.597841	0	0	0.7275478	3.063506	0.5879724	0.0936203	0.0636138	1.924273	0	0.1159317	0	0.2639296	0.4308936	0.7551897	0.4649683	0.2897771	0.8318014
TCGA-CF-A27C	1.16438356164384	0	0.8714437	0.7671824	0.6527975	0.7028967	0.5024459	1.339018	0.03812694	3.647529	2.055511	1.868209	0	1.602548	6.591365	8.919624	1.215626	0.2197625	0.6853008	23.209	0.7179723	2.762454	0.1890707	1.736149	3.724364	0.126801	0	4.908425	6.268178	5.563788	1.894837	0.8726508	0.0927298	0	0.08532402	3.851477	0.1780609	1.267573	2.339885	0.7842309	0.9474186	1.195552
TCGA-E7-A6MF	2.05479452054795	0	1.540249	0.8703715	0.1016512	0.5700647	0.04074947	0.9009556	0	2.211758	2.431953	1.607385	0.08339894	0.5198808	1.737557	5.2817	3.048867	0.1989569	1.875201	17.7102	0.6405204	2.482543	0.1291288	1.322054	1.933146	0.1645414	0	3.630527	3.077657	2.567028	0.983523	0.785861	0.1203295	0	0.267572	1.26113	0.09242326	3.711103	1.591618	0.7268898	0.4098012	0.5065765
TCGA-FT-A61P	0.923287671232877	0	0.259713858	0.332258342	0.069439875	0.292066664	0.083510243	2.769570822	0.557654392	1.903727398	0.654572936	0.44551461	0.170914272	0.710281271	0.159863306	3.286523505	0.595275427	0.112126845	0.990453041	12.874536293	0.059666166	10.677154851	0.119084018	0.373228544	1.747812551	0.08430106	1.106390966	1.762164091	1.576805251	0.952142719	0.335931771	0.202898961	0.493196229	0	0.217449463	0.382889975	0.094704169	0.69298083	1.179264433	0.744828642	0.079983755	0.583963027
TCGA-DK-AA77	1.69315068493151	0	0.5517276	1.08513	0.4616698	0.2987385	0.1708358	0.8768306	0.2074157	4.033517	2.396197	1.242796	0.02497408	0.4843377	1.721718	6.723198	1.639959	0.2919336	0.8509858	21.10952	0.7323497	4.538773	0.6360892	0.551423	2.681608	0.1724536	0	2.981778	5.990492	2.816582	1.20262	0.2918445	0.6305782	0	0.493185	0.8811821	0.09686754	0.5663363	1.924792	0.6399482	0.2454326	0.2986514
TCGA-ZF-AA5N	0.46027397260274	1	0.140913	0.7537753	0.1632627	0.4120135	0.1963441	0.6976761	0.3575789	2.024824	1.403992	0.4443797	1.8657	0.2783282	0.3095324	3.149621	0.7661906	0.1677618	0.1164346	14.45041	0	1.126438	0.279983	0.6500088	1.780718	0.9910172	0	3.733897	5.08428	6.03944	0.394911	0.4174131	0.1449466	0.183599	0	0.1125284	0.2226626	0.7368665	0.8258849	0.7004781	0.09402643	0.3813827
TCGA-DK-AA6U	1.58356164383562	0	0.9801208	0.8912904	0.02838936	0.4776267	0.1024254	2.803775	0.2072617	4.632784	2.676114	1.098368	0.1197866	0.3387847	2.273416	8.908926	0.7247766	0.3556168	0.7450721	19.25558	0.2439353	2.481064	0.07573308	1.096376	2.667708	0.3446511	0	7.809126	5.967626	2.40842	1.167392	1.814573	0.0504088	0	0.4329075	1.134903	0.0774365	2.332001	2.769642	0.4628567	1.144502	0.7162311
TCGA-BT-A20O	1.01369863013699	1	0.089277422	0.410271612	0.310312164	0	0.233243547	0.994550485	0.906196342	1.873643989	0.83392391	0.739050254	0.190944964	1.587048646	0.066536828	5.387813622	1.203868217	0.113879827	0.874159861	0.072278378	0.266635519	10.590356907	0.029564521	0.679506543	1.822474711	0	3.470467753	2.916570337	2.063591593	0.466817325	0.469127587	0.177092323	0.206624062	0.087241271	0.464743217	0.374293193	0.317409729	0.645812003	0.953064163	0.332848221	0.156375862	0.797380126
TCGA-GD-A3OS	1.74794520547945	0	1.134338	1.712422	0.06428403	0.1442032	1.855433	1.566848	0.03128782	3.105141	2.267964	2.303807	0.7308444	0.6210134	0.07351317	4.05667	1.81547	0.2369611	1.44261	0.558997	0.07364802	6.307985	0.4205534	1.458848	2.984383	0.1560836	2.888889	6.001665	4.031633	2.633772	0.984799	0.7082904	0.5707211	0	0.6885182	1.211074	0.555259	2.460801	0.5264961	0.6619448	0.4442702	0.260291
TCGA-XF-A9SZ	2.35342465753425	1	0.3661313	0.5808785	0.1193068	0.9367098	0.1434815	2.22818	0.4645447	1.920977	0.7760688	0.9974078	0.01398348	0.2033927	0.6498636	4.235009	1.234281	0.1284324	0.6126221	39.71992	0.2050286	2.665477	0.6820065	0.6966727	1.401387	0	2.290858	1.918744	5.727934	3.122737	0.3847832	0.9223561	0.7061465	0.08944522	0.8771635	0.1096425	0	2.102054	2.644029	0.4436339	0.2519414	1.003325
TCGA-4Z-AA82	4.26301369863014	1	0.1214639	0.744245	0.07036444	0	0.550044	1.870964	0.3082251	3.031403	0.5352853	1.012335	0.383492	0.599782	0.4732702	5.647001	0.4579046	0.08607559	0.9032765	8.325811	0.0604606	7.478738	0.3351933	0.5602933	1.298795	0.5979645	0.3880808	3.284671	1.5978	0.6038802	1.106315	0.2184505	0.499763	0.3165165	0.5460717	0.2424925	0.2399128	1.707882	0.7118946	0.2717085	0.344457	0.75611
TCGA-DK-AA76	1.0027397260274	0	2.319376	1.744922	0.03951828	1.263237	0.1425772	2.964691	0.2885105	1.857279	3.555259	0.8681916	0	0.7410729	3.539235	16.10139	1.592474	0.2591132	2.029203	26.58305	0.5432969	0.5582996	0.1581319	0.6922818	2.055675	0	0	4.754246	7.794221	8.030519	1.242664	1.161916	0.3508479	0.1777629	0.5380463	1.307418	0.1077924	1.954043	2.627364	0.339106	0.1365564	0.2954078
TCGA-DK-A3IL	1.13150684931507	1	0.2805196	1.495105	0.2275082	0.3827632	0.4690414	2.685175	0.1423685	3.946014	2.493971	2.123134	0	0.3878531	0.9565691	7.089326	1.17548	0.2894391	0.6304679	11.17365	0.1675597	1.494954	0.7803181	1.721008	6.653552	1.499363	0.03983414	5.661432	7.759755	2.590531	0.5503124	1.317659	0.5193886	0	0.2832048	1.209673	0.1773043	2.405718	3.523098	0.8366769	0.3743622	0.9110753
TCGA-E7-A678	2.18630136986301	0	1.94956	0.8569452	0.1760082	1.110446	0	1.504284	0	7.869916	4.71544	1.92484	0	0.2250424	4.175182	8.036026	0.3028685	0.3918601	2.196676	33.08385	0.1512349	5.551431	0.5282209	2.224892	3.396452	0.1068383	0	3.253399	8.050506	5.208738	0.2128703	0.6991062	0.7813107	0	0.04792747	0.4852528	0.3000566	1.138628	2.1941	1.585841	0.5575175	1.521278
TCGA-ZF-A9R1	2.11780821917808	0	0.690151	0.8883943	0.1058312	0.7122077	0.08485027	0.938004	0.05150933	2.993521	1.878549	1.474585	0	0.4811191	3.108436	7.114075	1.399491	0.1760675	0.8252038	11.1091	0.1818707	1.680588	1.008291	0.9410211	2.012639	0.2569613	0.129709	7.029135	5.447164	1.565969	1.023967	0.8825999	0.1879163	0	0.2017266	0.6808093	0.1924476	1.358666	0.8667737	0.5448818	0.3250688	0.9229631
TCGA-XF-A9SH	5.4	1	1.809749	0.2976231	0.4002957	0.3848362	0.412634	1.194703	0.2504942	3.434134	3.839575	1.411971	0.02010732	0.3899537	0.6866481	6.648617	3.878829	0.1399071	1.843386	25.57371	0.2948176	1.841237	0.82813	1.297747	3.07063	0	0	3.403995	6.678155	3.147715	1.383232	0.3759554	0.3046176	0.1286163	0.2491463	0.8671229	0	0.7398809	1.570366	0.1472114	0.4281433	1.549583
TCGA-FD-A5BU	1.61095890410959	0	0.1478673	0.5855269	0.2569799	0.2470553	0.04415013	1.464214	0.5896405	1.869142	0.7892576	0.2997709	0.5292445	0.1877555	0.08285922	2.700705	0.2848468	0.1077802	0.3246518	4.309643	0	4.764299	0.251829	1.008515	1.416849	0	0.5849259	1.265162	1.238527	1.122642	0.3552003	0.0938599	0.3259282	0.6605479	0.1899356	0.05060649	0.1502044	0.7216829	0.769367	0.0945061	0.08457149	0.6517614
TCGA-C4-A0F7	0.16986301369863	1	0.1128757	0.7541975	0.07846708	0.2640283	0.0471833	0.3166873	0.8306518	1.075606	1.206826	0.400457	0.1379523	0.7022908	0.1647063	2.068814	0.154663	0.06527144	0.3021873	4.422955	0.03371139	1.102109	0.3513641	0.7419648	0.5266743	0	0.04808547	0.6760403	1.78179	1.788042	0.1898015	0.04657167	0.03483199	0	0.01068339	0.1622497	0.08026181	0.5469675	0.4252881	0.1851645	0.07908396	0.03665991
TCGA-C4-A0F0	0.161643835616438	0	0	0.045191843	0.044862833	0	0.161859715	0.511236907	0.32752934	0	0	0.043610974	1.782528575	0.076481585	0	1.984838314	0.005614423	0.004390393	0.012797987	0	0	1.621362565	0.333390596	0.107169227	0.225840911	0.108928318	0.384893943	0.056221068	1.746381136	0.168170035	0.217034536	0.049157395	0	0	0.01221626	0.061843174	0.122370536	0.017998483	1.005038734	0.15398702	0	0.293439551
TCGA-FD-A3N5	1.87671232876712	1	0.1261249	0.3017617	0.1534356	0	0.3690515	1.436255	0.3840633	1.373554	0.848239	0.2897851	0.1001943	0.7473573	0.1998707	1.432095	0.2688268	0.09009364	0.3063932	14.72424	0.03766841	3.672815	0.3884303	0.2967148	0.8091806	0.3193254	0.6984861	1.785475	1.166119	0.1729802	0.9013411	0.08806467	0.428126	0.8380891	0.1850297	0.3928046	0.1793658	0.2770052	0.3960067	0.4137978	0.07574295	0.5530008
TCGA-ZF-AA5H	2.45753424657534	0	0.5067044	0.2843155	0.1128983	0.1519533	1.059041	1.372308	0.3296938	2.800383	1.179991	0.8516439	1.22267	0.1154805	0.7827952	2.613604	0.892941	0.05303288	0.6119216	1.03082	0.0388031	11.35777	0.3528037	0.6472646	4.736111	0.2741204	0.7472008	2.574963	2.783376	0.4142939	0.4369376	0.4412167	0.7216732	0	0.4242461	0.4980148	0.2155636	0.6522272	1.174855	0.2906337	0.1560491	0.7173483
TCGA-DK-A3WX	0.879452054794521	1	0.5676272	0.506602	0.05802851	0	0.6280797	1.956249	0.9743899	4.54537	1.353115	0.5697337	0.4182796	1.187115	0.1362117	7.060128	1.027582	0.07382467	0.993225	5.190178	0	5.853028	0.2543146	0.5544787	2.726429	0.6340274	0.2844839	3.70872	1.957699	0.3491802	0.7018165	1.329952	0.3606287	0.1305133	0.6241516	0.6399359	0.4352756	1.16111	1.48869	0.9709871	0.1169694	1.003107
TCGA-YF-AA3L	0.997260273972603	0	0.6361723	1.496933	0.213989	1.140058	0.04289148	3.793259	0.2083021	5.401007	2.854696	0.6933927	0.02508081	0.06080095	3.281059	4.97221	4.378523	0.2547885	0.2848743	65.89197	0.2451599	3.210639	0.1766915	1.022362	3.590758	0	0	3.866061	5.830984	5.143585	0.2588056	0.3386838	0.3799639	0.08021459	0.281637	0.2949827	0.7296114	1.184016	1.649509	0.5202673	0.821605	1.566289
TCGA-BT-A2LA	1.43013698630137	0	0.7602666	0.3918951	0.08808497	0.4816352	0.2118667	1.087425	0.2893862	1.696174	1.413018	2.192052	2.973339	0.3378738	0.07554837	4.044362	1.557072	0.1918	1.275243	2.379959	0.2649043	7.075896	0.4112159	2.647774	2.697487	0	2.213156	1.559203	6.343455	3.523473	1.012063	0.06032315	0.5083186	0.1485854	0.9954088	0.2124931	0.1801994	1.705094	1.113972	0.9637168	0.7355847	0.1646136
TCGA-4Z-AA87	3.98356164383562	0	0.7274642	1.640164	0.1724	0.5317553	0.03455548	2.919605	0.0419546	5.101543	3.601883	1.541822	0.01010317	0.1959369	0.4980662	4.538	0.776709	0.2221416	0.9508217	12.31441	0.246891	2.63385	0.109501	0.7092673	1.880379	0.2092963	0.3169458	7.075564	29.71499	4.416029	0.5560173	0.8500648	0.1530588	0	0.2973181	1.148654	0.07837477	3.21041	4.049069	0.4931211	0.3475108	0.483273
TCGA-BT-A2LB	1.34794520547945	1	0.433615947	0.666331501	0.301434113	0.126784295	0.151046956	1.622087666	0.440135003	4.197567221	0.930536541	0.654417694	0	0.085646838	1.192879507	7.327135092	0.68845209	0.122913019	0.54460259	7.535925835	0.086335686	5.859630914	0.277613888	1.120111688	2.233992388	0.36594558	0.67731419	2.722949905	5.801793079	0.951526087	0.486086204	0.243129656	0.312219497	0	0.273604172	0.831050607	0.205552411	1.297500679	0.653503719	0.495765632	0.491872945	0.234717281
TCGA-XF-A8HB	3.75342465753425	0	0.4225253	0.9906641	0.07867614	0.3088538	0.06307869	1.070889	0.07658528	2.738977	0.780672	1.131915	0.06454925	0.5365043	0.627433	4.101431	1.755877	0.1796539	1.324189	18.44754	0.1352048	3.446534	0.6796147	0.3445624	4.180614	0.06367602	0	6.392251	2.620255	0.3880533	0.6977931	0.8620754	0.5122304	0	0.3284969	0.6145763	0.03576696	3.324743	1.288739	0.7201272	0.6192536	0.09802023
TCGA-DK-A2I6	7.27671232876712	0	0.0358506	0.5439376	0.1038418	0.06988202	0.07492978	1.577781	0.1212986	1.952142	1.566179	0.4320413	1.285246	0.1416226	0.2118754	4.038631	0.3404804	0.1036548	0.2725305	6.675612	0.03569041	3.561834	0.1464219	0.4961189	0.836389	0.05042623	0.1272708	1.704732	6.979643	0.6064185	1.708022	0.1630879	0.0737536	0	0.1526925	0.2862909	0.05664904	0.7269709	2.131205	0.1960345	0.08372657	0.1940601
TCGA-ZF-AA4X	5.6	0	1.228458	1.257277	0.03284537	0.828893	0.2370043	3.33743	0.04795873	7.889846	6.485639	2.273334	0	0.6719324	2.671767	8.330308	3.600781	0.3825057	2.90463	33.50872	1.862676	3.625887	0.3317051	1.516926	5.180798	0.3189982	0	7.532474	7.756694	7.769654	0.9533834	1.331613	0.9914571	0.07387327	0.4650815	2.128027	1.030296	4.961219	1.875149	1.71926	1.456558	1.841447
TCGA-BT-A20P	1.49041095890411	1	0.681953913	1.250716644	0.677242398	0.379800855	0.542979834	2.518923669	0.082405539	3.757591857	2.949335894	3.587977638	0	0.577277097	2.792178199	20.730085415	4.068214388	0.37556796	1.046480659	31.601446044	0.678906756	2.911141431	1.473280708	1.797566778	3.409259505	0.822182532	0.069170232	7.390802116	13.108319074	2.082153855	1.092106609	0.319503411	0.30063184	0.380800331	0.368829547	1.089170838	0.461821678	1.143413917	1.223541085	1.404424245	0.715069803	0.527347397
TCGA-BT-A20W	0.695890410958904	1	0.6072259	0.955198	0.1835311	1.157908	0.2758992	1.394292	1.004927	5.570691	3.080703	1.561086	0.08066608	0.7822036	1.383553	7.647766	1.481453	0.2334907	2.408365	30.73605	0.07884947	4.823923	0.148628	0.7855073	0.7699176	0.2228095	0	4.657437	5.655933	2.715684	1.886734	0.2429957	0.5702936	0.103196	0.6621815	0.3162457	0.1877289	2.705927	1.42578	0.944927	0.9248696	0.4287296
TCGA-FD-A5BX	0.473972602739726	1	0.1336746	0.247019	0.1161571	0.130283	0.09312912	1.507519	0.6784212	2.729575	0.3841937	0.5645794	0.1769862	0.06600774	0.05942556	3.625234	0.3682619	0.1098853	0.5412224	0.505036	0	9.62989	0.08853357	0.81702	1.234448	0	0.0474549	1.043219	2.86372	0.9625062	0.2809688	0.169702	0.8937558	0	0.04217317	0	0.2112248	0.3223235	1.846728	0.3654726	0.1337947	0.3256125
TCGA-BL-A13J	0.221917808219178	1	0.52950758	0.726502233333333	0.966594833333333	0.885048966666667	28.3703446666667	3.5027985	0.39174482	2.1704775	3.97118493333333	2.37551023333333	0.0302288133333333	18.50907	1.928768	8.795898	1.53456933333333	0.468261733333333	1.27008973333333	12.5514936666667	0.0715489	1.83099	1.4408113	0.4822664	5.42586233333333	23.2061	1.09580053333333	2.70949876666667	5.69976	0.8732489	2.4842355	0.516251133333333	0.718742	0.1190743	0.479953766666667	1.36428146666667	0.321241066666667	1.61123763333333	1.42971056666667	0.6370181	0.410999333333333	3.14768536666667
TCGA-CF-A8HX	0.945205479452055	0	3.464866	3.239681	1.744902	2.129785	0.1645856	3.89885	0.04995679	11.88117	10.30917	3.937874	0.02406037	0.1749816	4.855715	32.40371	13.12779	0.8538034	1.005294	27.03127	0.9407412	1.663656	0.5019885	3.541657	9.874704	0.4153604	0.08386627	18.20082	11.49825	3.388543	0.9931032	3.961331	0.6682585	0	0.1211144	0.6602891	1.539838	2.92368	3.708742	1.291788	0.8078816	0.5115109
TCGA-PQ-A6FI	1.01917808219178	0	0.0273305	0.7535787	0.2374897	0	0.199928	1.262952	0.03467674	5.859803	0.9897363	0.6925881	0.116908	0.4048693	0.1758159	4.789286	0.4160937	0.1464205	0.3861664	2.301164	0.08162513	6.577684	0.4751558	0.6713287	1.115828	0	0.02910724	2.380932	2.742621	0.1265076	0.2297824	0.1561342	0.2108461	0.05341434	0.2328085	0.6220186	0.09716864	0.6216908	0.308924	0.3464424	0.2188404	0.3106752
TCGA-FJ-A3Z7	2.58904109589041	0	0.8113742	1.169203	0.8633235	3.776417	0.3806938	4.427123	1.176532	6.123736	5.18744	1.76239	0.02023735	0.343416	0.2000519	23.47986	4.058772	0.8533195	1.354538	24.29126	0.197816	4.491037	0.06580147	0.9967901	2.704176	0.06987252	0	5.860276	6.758681	7.346744	0.8353062	0.5202815	0.05109791	0.3236201	0.1959043	0.1983478	0.2354853	1.679827	2.828301	0.3951024	0.5966473	0.2957869
TCGA-E7-A7PW	1.13972602739726	0	1.066465	2.588357	0.4212316	2.551271	0.3039506	2.720095	0.1230111	8.138778	2.006262	1.924544	0.07405635	0.2154331	2.74573	18.918	5.608943	0.3751277	1.562138	25.94132	0.361943	2.200487	0.6983004	2.012493	5.442599	0.1022763	0.05162705	10.05607	12.57129	4.529245	1.732136	0.5923285	0.3739743	0.6631812	1.215846	0.7548652	1.148976	2.387034	2.709227	1.192813	0.6550095	2.755199
TCGA-4Z-AA7S	2.91506849315068	1	0.9479262	1.670781	0.1681031	0.4525105	0.4043304	1.117449	0.3436348	3.774684	2.513149	1.614513	0.08275133	0.6877919	1.53891	6.555183	1.36323	0.2763768	0.1438639	24.0254	0.9822086	0.7842684	0.3843783	1.177933	2.538708	0	0.04120614	6.046024	4.842389	3.442558	1.545153	0.4052289	0.1790926	0.3024675	0.1647896	0.6488416	0.4126751	0.896967	1.870815	1.442491	0.4066191	0.5654732
TCGA-CF-A3MH	1.09041095890411	0	0.7108535	0.9311378	0.1577105	0.8402259	0.2845003	1.847121	0.1151395	2.607952	1.817021	1.206037	0.01848463	0.5825362	2.501207	7.153277	0.9013188	0.2366541	0.4274046	22.30989	0.3613671	1.00177	0.5208885	0.3348818	2.911039	0.4467469	0	5.188028	3.649423	2.229904	1.080863	0.5712251	0.1866896	0	0.07873243	1.087015	0.3943322	0.7777153	1.481625	0.541325	0.2422101	0.5894603
TCGA-DK-A6B2	1.30684931506849	0	0.5564853	0.5682913	0.3022253	1.372865	0	1.004507	0.3971613	1.972774	1.329495	0.9753894	0.5844736	0.206092	0.8513049	7.338594	0.4879092	0.1626711	0.4138348	15.23343	0.2077495	7.675578	0.09214099	0.5896022	2.079263	0.2935249	0.2222483	2.253514	3.33335	2.152516	0.5117302	0.4305032	0.6976298	0	0.5760769	0	0.2473103	2.352241	1.769091	0.4668107	0.3829274	0.6495201
TCGA-4Z-AA86	0.852054794520548	1	0.234184965	0.529553665	0.152622105	0.128386836	0.244729879	1.087008545	1.225670227	4.151000043	1.79204969	0.454980828	0.912300095	0.563741133	0.248021668	4.279114696	0.977289018	0.129445292	0.921562651	3.697093015	0.218567402	8.265387882	0.339286258	0.891211974	1.664659682	0.185285547	1.371750745	3.378970842	3.432658562	0.943479254	0.492230284	0.659637664	0.36133248	0.057210976	0.235503126	0.666231043	0.138767048	0.880186077	1.525733526	0.240102289	0.263694795	0.45159976
TCGA-5N-A9KI	0.208219178082192	1	0.089228727	0.562351316	0.062028582	0.156536696	0.261090287	0.883562685	0.588706345	4.372825507	1.343808572	0.705483399	0.032715568	0.052872767	2.088816854	3.76542364	0.978094577	0.227635424	0.645861909	30.831585977	0.053298017	8.916012483	0.378219461	0.703831766	3.070495979	0.075303638	1.368424043	1.574088947	4.466999605	1.425693252	0.150038946	0.521075429	0.330418178	0	0.160460088	0.342024265	0.169192855	1.636201592	0.896512307	0.532266678	0.107170676	0.260818431
TCGA-GU-AATO	0.887671232876712	1	0.175262	0.7244438	0.2030597	0.1708153	0.06105124	2.844264	0.07412371	3.578771	2.048461	0.60205	0	0.1730868	1.095371	6.267797	1.035547	0.1092957	0.5792668	18.58771	0.1744789	4.519951	0.764175	0.6467639	4.599939	0	0.3733114	3.817045	6.257752	6.049353	0.2455873	0.2039564	0.991533	0	0.09676388	0.1399583	0.4154082	0.8961187	1.210632	1.132594	0.3216024	0.7115228
TCGA-FD-A6TG	0.254794520547945	1	0.07874182	0.4732841	0.02736923	0.3683712	0.03291497	1.22156	0.7193308	0.7503406	0.6970398	0.5321103	0.01924704	0.2799523	2.223847	2.75968	0.6165291	0.07499588	0.663646	7.369365	0.141102	1.996257	0.1199479	0.5666281	2.204441	0.06645333	0.8050636	2.28085	2.130811	1.700911	0.1986077	0.5098163	0.2429872	0.06155677	0.3279192	0.4527401	0.03732697	0.6258737	1.127384	0.1643986	0.1103376	0.204591
TCGA-4Z-AA7O	1.4027397260274	0	0.1364548	0.7405444	0.426863	0.7181607	0.2281586	6.305628	0.6232784	2.910184	2.384481	1.051211	0.01667698	0.4042837	2.123867	10.34551	0.8844042	0.1995865	0.3653127	18.07336	0.3260283	6.030562	0.2168999	0.660916	1.830495	0.4606384	0.05813028	7.102747	5.354222	1.366178	1.261975	0.2425242	1.010597	0	0.1808113	0.5230475	0.1940562	0.8752923	1.748037	0.7325816	0.2458394	1.152268
TCGA-GV-A3QI	3.04109589041096	0	0.2528187	1.490857	0.3006257	0.2723415	0.3893513	1.119972	0.2363602	2.566128	3.633128	0.9396544	0.04878714	0.5913495	1.135746	11.51591	1.60618	0.2987263	1.174242	24.38927	0.1589615	5.379189	0.268791	4.087878	1.629772	0.1122967	0	7.882502	10.74229	1.57402	0.9509197	0.1858174	1.642455	0.1040222	2.852545	1.944544	0.1576932	3.207703	2.005388	0.7143692	0.9855471	0.7130675
TCGA-DK-A6AV	5.34794520547945	0	0.4378143	1.082064	0.3580619	1.355419	0.1614806	1.232595	0.2614097	2.804697	0.7994037	2.053616	0.03147527	0.9156291	2.375993	8.358239	2.257312	0.1927248	0.3702722	16.34646	0.2307484	3.014552	0.2302682	0.2851152	1.351871	0	0	8.581673	5.86571	6.031109	1.190894	2.206901	0.1589458	0.2013313	0.0853135	0.6169831	0.3052097	1.27041	2.911019	0.4224723	0.1288846	0.3763956
TCGA-DK-A1A3	1.82191780821918	1	0.04181094	0.1585925	0	0.2445007	0.04369361	0.759039	0.7957413	0.2845869	0.4085736	0.1342084	0.03832479	0.2477521	0.134484	3.270884	0.06365516	0.04977737	0.1347366	18.17737	0	1.921825	0.3599917	0.9836219	0.4877214	0	0.1781162	0.2959463	2.168583	0.4157416	0.4394094	0.08625443	0.06451162	0.08171472	0.04946622	0.05008322	0.09910083	0.211351	0.8139229	0.2182341	0.06277277	0.1018456
TCGA-GD-A6C6	0.183561643835616	0	0.3251067	1.277424	0	2.534865	0	2.217725	0	10.37578	0.5107988	0.4467151	0	0	1.560897	2.42221	1.178475	0.07003773	0.3975744	30.00526	0.0647308	4.281921	0.2799164	1.244721	6.320573	0.09145677	0	0.5428402	3.567925	0.6911193	0	0.275152	1.33765	0	0.430787	0	0.3082288	0.4911276	1.60601	0.2262545	0.3253988	0.175981
TCGA-GC-A3RD	1.17260273972603	0	0.2952126	0.6783202	0.1923948	0.5394797	0.07712637	1.187575	0.2809227	1.632613	1.792392	0.6483575	0.04509968	0.2733268	0.706369	6.713925	0.8547521	0.3608749	0.4299272	22.7052	0.2204201	2.296674	0.3788226	1.148991	1.076135	0.2335702	0.07860106	3.938044	3.53665	2.568482	0.7756294	1.141899	0.4554943	0.07211992	0.2968743	0.5304304	0.2186615	0.7075449	3.777149	0.5778283	0.5170863	0.8389461
TCGA-BT-A20R	0.421917808219178	1	0.1172808	0.2542035	0.2038234	0.09797585	0.1750882	2.543889	1.147924	1.064365	2.30175	1.013324	0.02047658	0.2978362	0.1971592	4.703549	0.4044804	0.108282	0.1661273	10.0918	0.3002316	2.362946	0.1498034	0.6607893	1.807808	0.2120955	1.034928	1.769743	2.493624	2.251907	0.2112951	0.1169848	0.4653175	0	0.4281553	0.7224929	0.1985574	0.5052326	2.377765	0.2248723	0.1676945	0.2448682
TCGA-XF-A9T0	2.18904109589041	0	4.451818	1.226033	0.3552638	0.2656449	0.3323053	6.035157	0.3458225	3.401175	5.535777	1.404425	0.01387969	0.2018831	0.3706308	14.09315	3.48764	1.579969	0.7319422	47.03797	0.2035068	2.062084	0.7446389	2.184517	2.649495	0.4792174	0.2418994	7.815881	10.14156	7.211536	0.3819272	2.299588	0	0	0.9028993	0.7073867	0.2153419	1.219406	2.795561	0.4742135	0.7502142	0.7745718
TCGA-YF-AA3M	1.13698630136986	0	0.06251199	0.9758125	0.1086402	0.1827778	0.06532679	1.238015	0.2379443	3.403912	1.419358	0.3801912	0.2482991	0.463021	0.7503288	5.002113	0.3127064	0.1063181	1.301652	7.540782	0.09334901	4.872187	0.5899802	0.6920582	1.276096	0.3956725	0.06657587	5.95636	3.453724	0.8787851	0.2627863	1.130879	0.192904	0	1.005822	0.2246399	0.07408336	2.511601	1.80573	0.6525683	0.5005453	0.2537841
TCGA-4Z-AA7Y	4.16986301369863	0	0.343384	0.4007646	0.2106248	0.1181194	1.266515	1.533453	0.05125684	0.6415979	1.730011	0.6551921	0.02468651	0.658296	3.372094	3.57572	0.6370079	0.09962609	0.2703816	9.223103	0.3016321	1.026477	0.8829464	0.4192874	1.708248	0.2557018	0	3.541332	2.277506	1.724511	1.018947	0.08333983	0.4986538	0	0.2772094	0.8226448	0.2393804	0.2851889	0.9386301	0.9036849	0.2223893	0.2952125
TCGA-FD-A62O	0.591780821917808	1	0.6578762	1.583607	0.2501033	0.6011107	0.2148435	1.526821	0.5738621	1.585904	1.618998	0.8405157	0.07537789	1.096387	1.677353	7.260365	1.073127	0.1748268	0.693083	14.68012	0.3070016	0.8334518	0.09531285	0.7397021	2.09838	0.3470048	0.2627417	2.820813	3.987043	1.734063	1.209934	0.1109229	0.4440892	0.160718	0.2626859	0.4432706	0.146185	0.4049385	0.981159	0.4905449	0.5555818	0.2336971
TCGA-BL-A3JM	0.561643835616438	1	0.8216398	0.7782155	0.08787297	0.03695969	0.1056784	1.043085	1.090606	2.839272	5.064451	1.383819	0.03862217	1.160987	0.3113828	5.006555	0.7230519	0.1332919	0.5828183	12.23957	0.1510096	3.53665	0.0460458	1.049563	2.432954	0	0.05384949	6.497102	5.216479	0.5981123	0.7439359	0.6338745	0.3900732	0	0.3409744	0.4542465	0.08988283	2.870972	1.397051	0.9613973	0.5187308	0.8826686
TCGA-FJ-A3ZF	1.43561643835616	0	1.059467	1.844223	0.06277015	3.907401	0.1258151	5.821753	0.183306	3.851479	8.539872	1.712589	0.02207113	0.4993788	0.6403705	17.17927	2.841058	0.4197614	1.933891	28.57824	0.3236113	1.19614	0.09967218	1.616091	3.019431	0.2032104	0	8.823266	13.95488	13.02386	1.164051	1.283873	0.1857602	0	3.390006	1.009497	2.054587	6.727979	20.57901	1.220895	1.12067	0.6842801
TCGA-CU-A0YO	0.408219178082192	1	0.4491734	0.369345	0.0709657	0.05969686	0	0.4380423	1.191626	1.343362	0.6337478	0.3725215	0.02495283	0.7863792	2.476268	2.738103	0.1820626	0.0555591	0.3643979	13.52108	0.06097723	5.246042	0.1690287	0.66397	1.726677	0.7753809	0	0.6002949	1.427287	1.631108	0.5149699	0.3304757	0.4410292	0.07980528	0.03864827	0.09782583	0.1451777	1.82924	1.102608	0.2131346	0.1021766	0.1989315
TCGA-CF-A5UA	1	0	1.026247	1.235846	0.2594217	0.4910117	0.1559937	2.186396	0	7.154504	3.507263	1.292437	0.01140217	0	1.891248	6.339279	2.739293	0.276091	0.971316	27.79545	0.7801777	4.336221	0.3522031	3.214754	2.938358	0	0	2.60081	7.531828	4.811078	0.3921917	0.9060635	0.7485322	0	0.1942632	0.2235071	0.1326776	1.382275	3.116753	0.9460904	2.073013	0.4242074
TCGA-K4-AAQO	0.983561643835616	0	0.5428207	0.9502916	0.2641445	0.317429	0.2269051	2.830902	0.9917667	2.413883	1.148248	0.8510216	0.01326829	0.7719603	0.436067	6.774994	1.071983	0.08862811	0.7212292	8.543177	0.1945423	4.649171	0.208518	0.8413248	2.532784	0.09162155	0.4162386	3.759439	5.23912	2.754568	0.456379	0.7304665	0.2680121	0	0.4726644	0.7802609	0.2573201	0.85156	0.9817037	0.2914228	0.2390557	0.3878556
TCGA-XF-AAMJ	4.57534246575342	1	0.165912546	0.677729718	0.288340992	0.565960644	0.288972133	2.601262921	2.315594916	4.39167017	1.573600879	1.195925676	0.016897657	0.409633369	0.355769466	5.167035097	1.347167546	0.174009753	1.206403997	5.551961101	0.082585601	4.720924844	0.238084174	1.281923457	1.20959801	0.116683444	3.062773088	3.011185663	4.863857263	0.938639121	0.813701907	0.491466679	0.170661658	0.108085717	0.327149844	0.264984338	0.196624017	1.291752005	0.659846852	0.536087793	1.024046618	0.449044159
TCGA-GU-A763	2.73150684931507	0	1.226711	0.8034262	0.1133996	0.8776115	0.05455094	0.4522879	0	4.944637	2.77554	2.015101	0.03189869	0.3093154	1.533638	4.118662	3.962281	0.2951955	4.334821	20.41212	0.1559016	4.210083	0.7000974	1.607288	3.272914	0.05506752	0	3.808541	9.917505	2.125413	0.6034569	0.3272046	0.7248777	0.05100992	0.1358675	0.2501131	0.1546577	1.112345	1.491479	1.050927	0.2351131	1.229146
TCGA-G2-A2EC	1.90684931506849	1	1.501657	0.3432906	0.1614275	0.4526467	0.2264932	2.50384	1.492806	1.510328	1.31702	1.407076	0.009460141	0.3669327	0.7651322	4.373744	1.545459	0.1685089	0.913331	11.83145	0.3698839	3.641868	0.3024686	0.6319903	1.805847	0.5226011	0.06594967	1.129493	3.875077	3.046818	1.301573	0.4028942	1.050993	0	0.278395	0.4079661	0.1100798	0.4452454	1.672088	0.4386492	0.4648474	0.8044706
TCGA-FD-A3B7	0.334246575342466	1	0.08943673	0.1348266	0.05181098	0	0.685402	0.4920124	3.366475	2.401191	0.5140997	0.1561322	0.8926666	0.1766534	0.1450051	2.145644	0.4376673	0.02788696	0.4655725	2.051542	0.04451855	8.077162	0.2714917	0.2681621	1.043272	0.06289932	3.968791	1.444655	1.579868	0.5724245	0.1879859	0.1845047	0.3219888	0.1165293	0.3668147	0.1428423	0.07066136	0.2858076	0.6926725	0.2667537	0.1641147	0.3630923
TCGA-FD-A5C0	1.50684931506849	1	0.03664196	0.6628566	0.2228814	0.3214105	0.07658375	3.658604	0.2789463	1.039184	0.9688753	2.271857	0.03358678	0.4885269	3.469627	2.653572	0.9164781	0.09971087	0.1453285	13.43828	0	1.475012	0.230548	0.3929793	0.6945665	0.154618	0.2341442	5.10738	2.974674	2.713738	0.3850862	0.2616611	0.3392172	0	0.08670165	0.4389155	0.08684923	0.6482777	0.9433961	0.4917969	0.2383867	0.5057765
TCGA-FD-A5BS	4.49041095890411	0	0.171183753	0.509462219	0.416502624	0.20020861	0.429340416	2.881669265	0.608150756	11.496296456	1.043037273	1.087393262	0.104607077	0.101435479	0.408256375	7.836094309	0.915889897	0.256205889	0.560129697	6.818587287	0	17.906715576	0.532867953	0.663299831	3.893847829	0	0.948024137	2.796168642	5.636034493	1.033024667	0.431770645	0.554167166	0.52825125	0	0.923519624	0.328083787	0	1.044352143	1.160961654	1.021144318	0.137070046	1.556724093
TCGA-CU-A0YN	1.07671232876712	1	0.4909609	0.5423055	0.1828383	0.1025366	0.256534	0.3183193	0.5784328	2.02891	1.894864	0.6220774	0.7500417	0.4156006	0.5639876	4.38949	1.281368	0.07753649	0.2868699	7.807614	0.05236791	2.57306	0.4412977	0.5823572	1.022682	0.147979	0.1493937	1.909407	3.360981	0.5110263	0.5896824	0.3172063	0.162326	0	0.1327662	0.3360556	0.2078003	1.014713	0.9469322	0.6275737	0.1404006	0.3701633
TCGA-FD-A5BZ	2.28767123287671	1	0.2779727	0.6893984	0.04025761	0.33865	0.3389041	2.790777	0.4114713	1.313907	2.157085	0.6339749	0.05662124	0.8921986	0.7741539	4.825518	1.345172	0.2600211	0.7349925	7.914073	0.06918265	2.076579	0.06136773	0.7693454	1.621265	0	2.072305	5.120666	2.559618	1.11989	1.071156	0.727837	0.2859294	0	0.2630939	0.3884643	0.05490453	0.3633956	0.9891481	0.7599904	0.231852	0.5642521
TCGA-UY-A9PE	0.517808219178082	0	0.3054848	0.9309455	0.8258522	0.4962235	0.07094228	2.128689	0.4306632	2.31032	3.394906	1.399179	0.6637364	0.1005644	0.5538693	5.007238	1.099965	0.5715131	0.3533854	22.03882	0.2027466	2.597047	0.1798442	1.808411	2.672592	0.1432282	0.07229872	4.546339	4.439493	0.919411	0.5707507	0.3231815	0.2094861	0	1.333227	0.650533	0.5631609	2.076685	2.216726	0.3543315	0.5775453	0.3858391
TCGA-GV-A40E	0.715068493150685	1	0.4525041	1.290957	0.1456317	0.09800516	0.03502811	1.963806	0.1701137	24.33562	1.040432	0.945674	1.024135	0.1489626	0.5969135	16.6022	1.027906	0.1995265	0.606546	16.82469	0.05005357	9.473748	0.3052465	0.8117384	3.714447	0.07071963	0.1784893	3.23029	5.177708	0.6321016	0.7045277	0.6702045	1.861827	0.5240697	0.1665546	0.9234615	0.3177869	0.8150407	2.694203	1.499597	0.1509702	0.4626672
TCGA-BT-A2LD	1.70684931506849	1	0.09997322	0.8342553	0	0.1753861	0.2089497	0.8579628	0.1522144	2.268232	0.965438	0.1959196	1.453982	0.1184789	0.10039	2.449071	0.6218639	0.08161478	0.2874708	16.93215	0	3.562019	1.403714	0.4565485	1.632652	0.5905994	0.2555339	1.502354	2.299546	1.220307	0.9245825	0.1269176	0	0	0.2081685	0.6706161	0.09478312	0.6517359	1.933597	0.2385439	0.2001261	0.1298777
TCGA-UY-A9PD	1.48493150684931	0	0.3625104	1.269261	0.2100035	0.4416411	0.06313894	2.19368	0.6899259	3.564071	2.413712	1.73522	0.01846026	0.1790056	0.4076285	6.833244	3.206304	0.1078953	3.040307	20.1527	0	4.139791	0.4501746	1.212346	2.466716	0	5.405079	3.717297	8.174831	4.184621	0.5079706	0.4698005	0.09322175	0	1.043616	1.736932	0.7160224	3.117291	4.552837	0.8559679	0.3023635	1.128309
TCGA-G2-AA3B	5.5013698630137	0	2.407556	1.916556	0.2176707	2.075204	0.1454314	10.24346	0	14.019	4.375716	3.094015	0.01700822	0.1236941	1.657292	22.88122	2.245845	0.560948	2.200914	42.18256	1.662519	20.35016	0.165906	1.973983	6.574567	0.1174469	0	5.334363	11.58017	4.77162	0.7605241	1.788807	1.073614	0.1631894	1.448878	0.8001544	0.5607465	2.413625	2.149795	1.681047	1.309327	1.378546
TCGA-K4-A54R	2.30684931506849	0	0.1449959	0.3878076	0.5459777	0.4239512	0.3030495	6.700313	0.4905859	2.028663	2.041988	0.3511067	0.02953472	0.2863926	0.257834	5.855188	0.8514615	0.2096131	0.4313095	18.03857	0	5.00886	0.7202381	0.4681896	3.664625	0.3059193	1.235376	3.868399	2.888275	1.126883	0.6095298	0.09970704	1.267743	0.0944593	0.3659596	0.5789441	0.4582281	1.107839	0.4552576	0.4324643	0.31444	0.3139464
TCGA-DK-A1AA	1.58356164383562	0	0.4330376	0.4831025	0.3984248	0.5213567	0.1863385	0.9038504	0.1292788	1.907192	1.800998	0.7617039	0.0233489	0.7546994	1.454805	4.62317	0.8227137	0.08664641	0.5114625	14.72454	0.2282308	1.774453	0.1644904	0.4670699	1.262837	0.5374375	0	1.858493	3.245513	1.17472	1.659769	0.1697751	0.4716349	0	0.04219135	0.4271761	0.1509399	0.2819465	0.9597531	0.2849066	0.1019827	0.1240964
TCGA-CU-A5W6	0.153424657534247	1	0.4612403	0.8691544	0.6679949	0.4495378	0.1205023	1.046674	0.1463046	4.18592	1.17099	1.149358	0.08220771	0.2277578	1.236308	9.673676	2.704369	0.2255324	0.5430914	38.11964	0.1721923	1.799649	2.195656	1.741994	1.625309	0.1621912	0	3.620526	5.417317	3.031163	2.262108	0.3720694	0.2965268	4.432088	0.2546553	0.3222896	0.4555157	0.8006271	1.834388	0.4012441	0.3847122	1.373187
TCGA-DK-AA6R	13.8109589041096	0	0.08027353	0.4450156	0.1395081	0.05867763	0.08388809	0.9604876	0.2037009	1.866809	0.3691422	0.2034229	0.0490536	0.4756633	0.2865369	1.776293	0.5979688	0.1297	0.4775685	8.513544	0.05993613	2.257389	0.2193085	0.2221732	0.4681922	0	0.3419683	2.229062	1.764961	0.3715708	0.4218147	0.2229248	0.06192847	0.3137709	0.1044681	0.0480778	0.04756633	0.6646336	0.781332	0.4189913	0.06025924	0.1955351
TCGA-BT-A3PH	0.389041095890411	1	0.1474082	0.6764324	0.1397357	0.1959112	0.02800832	0.7961831	0.3060499	1.702632	0.4929926	0.3169519	0.008188937	0.5161426	0.2607219	5.714978	0.4634168	0.06153705	0.3321859	23.84644	0	0.6733481	0.4127064	0.4450713	0.7815933	0.4523767	0.0570877	2.261884	2.99173	2.233062	0.2816685	0.2041495	0.165412	0	0.02536692	0.3210416	0.1905757	0.7474728	0.807852	0.2597987	0.1341279	0.500516
TCGA-BL-A13I	0.610958904109589	1	2.10073893333333	0.926182533333333	0.625891733333333	0.389847633333333	16.7463303333333	1.792302	2.09453333333333	2.593602	1.5973018	2.6931541	0.593647833333333	9.9065515	0.119884826666667	6.67136133333333	1.18596363333333	0.121676533333333	3.0542664	0.354478576666667	0.1210211	6.956926	0.22291566	0.5542824	3.53391866666667	1.960731	3.714444	2.588085	5.42752466666667	0.928165533333333	0.5632966	1.0175835	0.2551408	3.83917866666667	0.852362566666667	1.15620216666667	0.463972966666667	1.28432766666667	1.20187466666667	0.492747866666667	0.358825266666667	2.21237273333333
TCGA-CF-A3MF	1.04931506849315	0	3.99703	1.302109	0.3034868	1.304843	0.08110697	25.71385	0.04923692	11.75399	5.643547	2.406038	0	0.2299469	2.456804	17.34752	5.937586	0.2409001	0.3847798	14.16914	0.1738472	0.875236	0.09638083	2.054097	3.847698	0.2456251	0	11.51533	13.12652	4.018302	0.2446982	1.163885	0.05987536	0	0.2020094	0.1859355	0.3219256	1.809424	1.072221	0.7523296	0.1165229	0.09452627
TCGA-CF-A47T	1.05479452054795	1	0.9893816	0.9988245	0.309502	0.8099945	0.04135727	0.8164231	0.1004256	4.085441	3.298551	0.9828278	0	0.4103829	2.775608	11.26939	2.289555	0.1682704	0.500318	15.60341	0.1181953	1.07336	0.176924	2.149576	2.481328	0.08349781	0.04214804	2.715026	9.236819	1.750447	0.5822791	0.6845393	0.1831863	0	0.2996557	0.8058886	0.0938018	2.821393	2.261501	0.8557688	0.3961082	0.7069319
TCGA-YC-A8S6	0.802739726027397	0	0.4756872	1.01238	0.1945179	1.145409	0.2339325	3.74058	3.905313	6.602517	2.219642	1.333085	0.05129704	0.4974175	1.167834	10.5823	0.7363826	0.1713243	1.456612	23.69578	0.4178485	5.06477	0.0277986	0.8712531	2.284822	0.1180739	0.05960134	7.099667	6.814822	2.580835	1.058655	1.003527	0.3453906	0	0.3972579	0.6703548	0.5969011	1.399815	1.757131	0.6676626	0.2520606	0.545274
TCGA-DK-A3IS	4.18904109589041	0	0.8867446	0.5532855	0.1896716	0.4387712	0.08553906	0.6979565	0.1038549	1.485697	0.6195034	0.6822023	0.033346	0.1212562	1.476934	6.159476	0.6408916	0.07888747	0.2096665	19.37232	0.1629752	8.802207	0.3297898	1.170486	2.108545	0.05756606	0	2.480911	7.567955	7.858325	0.8602324	0.7490476	0.5472762	0	0.1162081	0.4575573	0.1940099	0.2853533	2.158824	0.6510282	0.4096345	0.5316888
TCGA-XF-A9SJ	0.268493150684932	1	0.2007202	0.7379227	0.1395334	0.4108178	0.0839033	0.7619041	0.662148	3.961996	1.015325	0.4272655	0.3434374	0.1189374	0.5038925	3.427611	1.628342	0.07510306	0.9752125	17.32268	0.119894	7.736112	0.319052	0.6388637	2.634058	0	0.08550757	1.530025	4.616889	0.3991669	0.2531347	0.14652	0.5574572	0.1569139	0.3989506	0.1442595	0.1427249	0.6962424	1.588156	0.6286008	0.3013508	0.782282
TCGA-DK-AA6T	1.56712328767123	0	0.9071778	2.054518	0.6756827	0.694698	0.04514411	1.960592	0.1644315	5.684664	3.848897	1.663965	0.1187912	0.1919825	0.5151261	15.48762	0.9160589	0.124901	1.638388	2.308255	0.3225444	14.12136	0.05006917	1.360015	1.700704	0	0.09201458	6.868083	8.718754	1.044234	0.635595	1.508148	0.06665322	0	4.804185	0.4139667	0.4607581	2.699471	1.030833	2.351422	0.2594265	0.9119637
TCGA-BT-A20N	2.17808219178082	1	0.023730964	0.477764358	0.123726807	0.277546398	0.247995258	1.096616659	0.06021935	0.969151324	0.709332978	0.457042397	0	0.632783644	0.316490849	6.046824975	0.510970939	0.076685434	0.270598475	10.489983118	0.070874784	0.799457392	0.212181911	0.426921525	2.698993413	0.100137479	0.404379265	3.772921789	2.515194007	0.707897081	0.498798009	0.278673189	0	0.46379464	0.179685944	0.341113477	0.11249487	0.678384023	0.864320788	0.247729667	0.166266003	0.038536872
TCGA-C4-A0F6	1.91780821917808	0	0.5127429	0.4840193	0.1048354	0.08818829	0.1891167	1.742209	0.535759	0.6158812	1.144264	0.2343931	0	0.268083	0.6436007	2.750541	0.4985514	0.1692811	0.08971893	8.546446	0.09007973	2.996594	0.4394734	0.9391232	1.231404	0.3818152	0.3854655	1.937815	2.720627	1.675333	1.141123	0.1148709	0.3722963	0	0.214102	0.5058025	0	0.730772	0.9091249	0.314857	0.4226382	0.4408129
TCGA-CF-A7I0	1.00821917808219	0	2.364337	0.860794	0.5454429	1.101193	0.3498476	3.694844	0.5840422	5.506715	5.388158	2.297632	0	0.6819003	2.074793	10.64413	1.579087	0.1245497	1.275904	19.64969	1.187301	2.174354	0.291011	1.6649	5.918674	0.3531605	0.0445671	6.698657	9.106394	4.749242	3.782149	0.8035156	0.258267	0	0.2772475	0.9022681	0.595113	0.831538	3.100805	0.4056382	0.5026112	0.7135284
TCGA-FD-A3B6	2.75342465753425	1	0.185566416	0.3691622	0.175907804	0.147974938	0.24680998	0.668189052	0.299657676	2.870593241	0.494547818	0.302098667	0.41234925	0.099961793	0.089993772	3.016503545	0.304530226	0.083204839	0.903259566	7.156566971	0	7.725186726	0.178766393	0.87544179	1.820246681	0.071184913	1.616972789	3.251543132	5.173731019	0.271856695	0.425497745	0.214163158	0.31234599	0	0.614718316	0.282902623	0.319877738	0.988012289	2.605993801	0.427681246	0.168848312	0.356132102
TCGA-GC-A3YS	2.07671232876712	0	0.473638	1.713632	0.164628	0.2769726	0.4355692	3.470651	0.1923035	4.900214	2.232502	1.491519	0.7988296	1.347147	0.6480222	16.85376	2.497036	0.2513304	0.4602404	12.88405	0.0565826	16.61597	0.4768143	1.1798	3.535968	0	0.7667321	4.456253	5.297689	1.370643	1.035355	0.6012908	1.461586	0.1481074	0.6813948	0.4992654	0.5837639	0.6307485	1.308672	1.243151	0.2275505	1.046036
TCGA-XF-A9T2	1.57534246575342	1	0.3449067	1.341806	0.3330093	0.4482077	0.6407773	2.087154	0.8752303	4.608278	2.973886	1.243073	0.8664817	0.6812519	0.8718745	3.186466	0.8001584	0.1238388	0.5699838	18.6156	0.2289104	2.275728	2.157433	1.193249	1.005827	0.3234226	0.3265146	3.63068	4.839555	0.4467592	1.288809	1.836598	0.1182598	0	0.1994943	0.918103	0.2725008	0.8617181	1.155133	0.5715099	0.2301444	0.4356305
TCGA-UY-A78O	6.33424657534247	0	1.215182	0.9868608	0.3519794	1.421221	0.1693199	3.576476	0.1541814	6.295271	2.211949	1.361788	0	0.180015	0.8770535	8.528609	2.673772	0.8955862	0.5321672	40.959	0.4234133	1.884975	0.482894	1.63959	2.362501	0	0.04313935	3.484631	10.18482	3.833228	0.936531	0.5142309	0.4999863	0	1.389751	0.2911211	0.7200601	1.814553	1.831404	0.6644731	0.7297644	0.2302233
TCGA-GC-A3OO	1.31780821917808	0	0.4775542	0.4737518	0.03319784	0.2234101	0.2794723	1.45018	0.9694677	2.036968	1.185872	0.8648757	0.04669186	1.471477	1.396675	2.886267	0.2866668	0.1786855	0.5208678	17.04241	0.7416558	3.228511	0.3858706	0.5419084	3.008141	0.08060536	0.6510077	1.684912	3.833813	3.307574	0.3212048	0.6790141	0.5305217	0	0.1446377	0.5949196	0.2716572	2.150956	1.727336	0.1424352	0.229432	0.4963222
TCGA-E7-A6ME	2.0027397260274	0	0.09070913	0.6550515	0.07882213	0.4641403	0.09479359	1.908722	0.3452732	3.292871	1.186216	0.8734984	0.04157294	0.2015624	0.6973871	12.12437	2.002454	0.1812728	1.630201	14.5039	0.474095	11.07095	0.08260625	2.05552	1.851701	0.09569126	0	3.654789	4.960449	3.08686	0.09533016	0.2375106	0.699792	0.265921	0.8692701	0.8149191	0.5912498	2.178006	1.73733	1.251288	0.9759993	1.473032
TCGA-XF-AAN5	6.28219178082192	0	0.3649411	1.147628	0.422823	0.4742424	0.1694994	4.015253	0.2057931	3.127972	1.934593	1.191971	0.346902	0.7208233	0.1590549	10.25968	0.7672645	0.2137892	1.266493	8.338361	0	8.126719	0.1879912	1.206446	2.838006	0.1711045	0.3454806	1.810396	3.93194	1.668388	1.53413	0.5405148	0.2502581	0.6339873	0.3454073	0.8742889	0.2883293	0.360468	0.5601889	1.148943	1.014636	0.7243258
TCGA-FD-A3SN	2.43013698630137	0	0.18184684	0.562420175	0.379240025	0.372189412	0.190035066	1.320504402	0.276871134	1.113969299	0.689892006	1.296446077	0.64451388	0.161630888	0.873079975	2.487507152	0.292673294	0.167010359	0.387664768	4.76999063	0	3.602990815	0.270986388	0.440385608	2.068198381	0.076733856	0.697207043	2.950540528	3.444635609	1.222073452	0.840887237	0.507886308	0.448924941	0.142159565	0.335620978	0.304955195	0.129304711	1.714823384	0.730831585	0.488138265	0.436824539	0.177181382
TCGA-ZF-A9R2	1.75890410958904	0	0.5040378	0.9893532	0.1194507	1.004828	1.005582	2.004	0.05813813	1.507447	1.804232	1.137952	0	0.6109142	0.6901897	4.444954	1.614474	0.1091044	0.9654759	26.07909	0.8211037	1.896865	0.1669138	0.665808	0.6681319	0.1933533	0	6.137409	3.668234	3.024382	2.215172	0.5089985	0.3534992	0	0.03252673	0.7684235	0.217214	0.3833787	3.452894	0.1025006	0.1605197	0.4092551
TCGA-ZF-AA4T	1.64109589041096	1	0.4272702	1.870007	0.4299014	0.3945122	0.141003	1.595875	0.1711949	2.959244	1.615811	1.048563	0.06870962	0.4663848	1.107913	6.192512	0.9048287	0.3518688	1.181781	14.92896	0.3358114	1.82333	0.02978779	0.6068382	0.6557991	0	0	8.007673	9.53378	0.9098431	0.9453407	0.4139569	0.3469741	0.2637003	0.383116	0.9158623	0.5330112	2.853624	1.186205	0.4024342	0.202573	0.693847
TCGA-E7-A4IJ	1.84657534246575	1	1.234331	1.440591	0.5261701	1.225712	0	6.38036	0.1772954	2.430621	2.664036	0.5744401	0.02846323	0.2070019	1.476263	16.61597	0.7243314	0.2059695	0.7043161	10.70954	0.834667	7.074491	0.2313695	1.208582	1.765838	0.09827361	0	4.869299	8.03536	2.587237	1.468542	0.6356707	0.5030738	2.093745	1.686265	0.6137345	0.0552005	2.581839	4.913902	0.7988184	0.9090971	1.323685
TCGA-FD-A6TE	1.03013698630137	0	0.3266623	0.9650355	0.378473	0.358171	0.2844761	4.178131	0	1.791098	4.084037	1.163522	0.008317375	0.8871719	1.919881	6.425232	2.468877	0.2939919	0.9717003	16.44081	0.2845523	12.12384	1.523469	1.582182	2.460941	0.5743399	0	4.476146	7.489207	1.269381	0.7438244	0.8639643	0.714027	0	3.066009	1.336915	0.1935648	1.971538	1.53848	1.258473	0.694781	0.6409834
TCGA-H4-A2HO	0.126027397260274	0	2.281224	0.7861035	0.2050635	1.782509	0.1233074	3.245573	0.3992276	2.855575	3.244317	0.9103255	0.03605203	0.1165299	2.77085	7.560413	1.214714	0.1137189	1.267463	31.11009	0.4698684	1.616964	0.06512371	0.9661122	2.236641	0.3319336	0	3.1266	5.45473	7.848712	1.322724	0.5305263	0.1213718	0.2306065	0.577006	0.3297921	0.1864478	2.378952	1.901788	0.439912	0.551135	0.638706
TCGA-FD-A6TB	1.56712328767123	0	0.5240774	0.7276554	0.3140686	0.1585181	0.2643951	1.700019	1.329891	3.485138	1.578965	0.8182169	0.784069	0.8566723	0.2240017	6.4467	0.8018132	0.1167952	0.6540371	12.40681	0.3238359	9.338431	0.2274103	0.8127745	2.845856	0.07625682	0.5389009	5.765999	4.442037	1.307421	0.9875977	0.6366467	0.3903673	0	0.359191	0.8658839	0.556837	1.225359	0.7262882	0.539004	0.4883725	0.4695463
TCGA-XF-AAN3	7.19178082191781	0	0.3990334	1.239746	0.3338997	0.04321213	0.7258908	2.073222	0.150012	3.62137	1.520652	1.258381	0.06321818	1.291709	0.8255099	5.582636	1.936637	0.1131102	2.6707	12.26411	0.2206947	3.130742	0.3181178	0.7413833	1.917906	0.3118148	0.8499487	3.315295	3.699361	1.631687	0.9629782	1.003777	0.2736369	0.0288839	0.1923344	0.4956849	0.2276911	2.703611	1.967492	0.5069182	0.5103341	1.115988
TCGA-XF-AAMH	0.942465753424658	1	0.3359725	0.6154021	0.1297533	0.6548966	0.2730784	1.047349	0.04736439	5.505266	1.544988	0.4225443	0.3992067	0	0.1259292	2.853609	1.920163	0.1396779	0.2405951	22.9992	0.05574522	1.044444	1.74923	1.407723	1.360796	0.07876123	0	1.463435	3.367282	0.8959727	0	0.1362502	0.1151965	0	0.04416518	0.08943211	0.08848071	1.125703	0.6329313	0.278353	0.5044116	0.2121731
TCGA-FD-A3B8	1.05205479452055	0	0.211321	0.339121	0.2360937	0.04413417	0.1892884	1.046274	4.060142	2.020554	0.5379449	0.5763143	0.1291342	0.1788842	0.1042064	2.037787	0.3808187	0.05904545	0.658536	1.295351	0	8.782473	0.2449289	0.5326528	1.496633	0.2547745	1.446807	1.561521	1.497703	2.308262	0.3172664	0.3066004	0.7452683	0	0.442879	0.2169693	0.1788842	0.4578048	0.7962062	0.2476122	0.1359713	0.6373076
TCGA-XF-A9SY	1.75342465753425	0	0.073475275	0.578834288	0.212822298	0	0.204756613	1.010511802	0.621499286	2.611689361	0.619446863	0.438593384	0.55375825	0.435380085	0.061484662	4.467013646	0.585946906	0.066647496	0.400696936	5.4329697	0.073146967	8.097043051	0.056773701	0.457554723	1.214201353	0.516738989	1.095526179	2.293654353	2.09875528	0.26872336	0.205915612	0.466390062	0.90694134	0.095732697	0.498387511	0.46939903	0.116101356	0.409833608	0.276836942	0.365245229	0.269651397	0.914763599
TCGA-CF-A9FF	0.989041095890411	0	0.6914196	2.06395	0.7394614	1.866121	0.611391	2.940523	0.3374108	4.82683	4.784583	2.075614	0.03250101	0.7878902	1.931862	13.83753	0.8560038	0.2170968	0.3164184	19.03213	0.2382681	3.27982	0.228966	1.76644	4.575538	0.2244293	0	7.529242	7.01637	2.726309	0.8943297	0.658326	0.0820628	0	0.352375	0.4459628	0.567281	1.080042	1.669936	0.8724803	1.011444	0.6909544
TCGA-XF-A9ST	0.350684931506849	1	0.02293348	0.6356862	0.07971261	0.2011645	0	0.7948233	0.2327826	3.746331	0.804139	0.3951903	129.7295	0.2038396	0.2626755	2.255432	0.7082782	0.1716194	0.3752027	12.55115	0.136986	0.4321274	0.7518554	0.5712572	1.070069	0.1935446	0.09769749	2.547297	3.102983	0.2516259	0.67485	0.09462183	0	0	0.01085297	0.1648251	0.05435722	0.6675791	0.9504853	0.2394046	0.2065867	0.07448365
TCGA-DK-A6B5	4.22465753424658	0	0.9886382	3.048212	0.3333751	0.9491733	0.1233618	1.875144	0.1123323	3.314374	1.162023	1.675206	0.4869169	0.5246156	1.986446	17.86275	5.356296	0.4868646	3.284665	12.16122	0.8373221	12.54542	1.079901	1.09246	4.690411	0.1867949	0.1571506	4.499147	9.583261	3.288603	0.3721801	0.3559215	1.092828	0.05767704	1.012533	4.77231	1.818667	0.5838548	4.521828	0.3080741	0.2658429	0.9584813
TCGA-GC-A3RC	1.32602739726027	0	0.3243821	0.2471335	0.0939578	0.26346	0.4143192	1.39786	0.2743825	0.89952	0.6940498	0.3288096	0.3193603	0.2135708	0.1611707	1.562872	0.1254238	0.03371483	0.1876229	6.828056	0	6.287146	0.2745184	0.1496322	0.9459731	0.1520883	0.1535423	0.8830931	1.625559	0.1668337	0.5303002	0.1487085	0.2224449	0.1408818	0.1023398	0.1295203	0.2562849	0.449197	1.018494	0.1881252	0.2164491	0.292648
TCGA-GV-A3QK	2.27945205479452	0	1.309062	1.234595	0.6664235	1.043876	0.3316381	1.00384	0.4026494	5.790101	4.0436	1.983692	0.02424069	0.1175286	3.192939	11.53831	3.879562	0.2226405	2.681208	27.79051	1.026774	7.618057	0.105091	0.7593859	2.429336	0.2231857	0	5.702035	10.64515	7.199645	1.222889	0.6294982	0.6528646	0	0.2002414	2.249136	0.4701146	2.210345	2.906195	0.985961	0.3308683	1.331306
TCGA-GU-A764	1.67123287671233	0	0.5618272	0.7451254	0.08876408	0.2488967	0.2490834	4.664213	0.9072538	5.021528	1.115643	1.202268	0.8843136	0.2017652	1.365012	10.60935	0.2888212	0.04922454	0.5655171	13.23204	0.05084698	7.601924	0.7780314	0.8599457	2.730696	0	0.7615381	2.484295	3.916041	2.159862	0.5725562	3.3393	0.3152231	0.1996413	0.3142188	0.3262955	0.3228243	0.7715757	1.988536	0.4823997	0.4600898	0.4423539
TCGA-GU-A42R	1.58082191780822	1	0.6336392	1.828264	0.2447128	1.59537	0.8461072	5.809664	0.1339928	4.552481	6.110939	1.189422	0.01075569	2.085916	1.866866	22.01529	1.205857	0.2424758	0.9424221	12.62525	0.5256733	1.758756	0.4546355	1.863332	2.361126	0.3713563	0	8.222548	8.652753	2.160519	2.515694	2.245658	0.5431472	0	0.04997693	4.596193	0.1668733	0.8621092	5.902179	1.076188	0.9336959	1.000388
TCGA-DK-A6B6	3.05479452054795	0	2.031294	1.199476	0.2941838	1.484817	0.0505419	2.913385	0	1.645957	2.696663	1.225606	0.04433159	0.3582291	3.877674	10.4642	2.745426	0.2591063	0.8991599	25.216	0.8666648	11.37755	0.2162153	1.355308	1.833533	0	0.05150828	4.608304	9.8703	13.11703	0.6099358	1.957095	1.34321	0.09452221	0.6179681	0.6951956	0.17195	0.9104659	3.492633	1.406445	0.7019102	4.005482
TCGA-R3-A69X	1.18630136986301	0	0.2197734	0.419276	0.1762829	0.04943017	0.2120026	0.5301111	1.329885	0.7287678	0.5344732	0.5540766	0	0.1502624	1.037135	3.960047	0.3309177	0.1408873	0.5364064	11.77056	0	5.222243	0.4366723	0.6316623	1.28182	0	0.3600936	2.356413	2.249273	1.594043	0.2132026	0.3004678	0.3651808	0	0.1200057	0.2835059	0.08013997	0.5392614	1.252695	0.1260568	0.1861292	0.4392512
TCGA-5N-A9KM	1.45205479452055	1	0.2793859	0.5589809	0.1387278	1.342037	0.375385	1.778491	0.1012808	2.218586	1.835388	0.6810266	0.06097404	0.2956268	1.794147	7.154643	0.8897663	0.1934618	0.2869172	14.63765	0.0596009	5.708764	1.090409	0.8284896	3.899178	0	0.2125348	2.499101	6.84035	0.3284378	1.174475	0.4876916	0.9237314	4.914251	0.2077676	0.8605601	0.9933061	0.2574095	1.278228	0.7737745	0.3795073	0.5833243
TCGA-FD-A6TF	0.189041095890411	1	0.4810052	0.8019753	0.3284064	0.1004574	0	1.389214	1.176999	3.663729	2.271177	1.004163	0.3884114	0.1017933	1.654958	4.807322	1.255384	0.1227114	0.6983735	18.99806	0.102612	2.599355	0.1365313	0.8677087	2.404666	0	0.9147771	3.573014	4.06761	2.297163	0.3610781	0.278061	0.1060229	0	0.1788517	0.4527065	0.2035866	0.8923278	1.423958	0.4355172	0.2751071	0.1394835
TCGA-XF-AAMR	7.64383561643836	0	0.6340253	0.5799788	0.1935733	0.2755674	0.5014076	0.7352917	2.239406	1.924482	1.777925	2.182793	0.05759252	1.015388	0.6963563	4.542519	1.774016	0.2142082	0.9514917	7.144615	0.1791221	4.402966	0.3943836	1.114531	3.12325	0.2530779	0.4744951	2.435146	4.598435	3.554641	1.152562	1.528232	0.2379553	0	0.3649187	1.252094	0.2233855	0.6167956	1.388117	0.5622017	0.8832876	0.4452315
TCGA-XF-A8HF	8.09315068493151	1	0.2134429	0.5888053	0.1686111	1.021226	0	3.554623	0.1477172	4.622555	1.594985	0.583506	0.01185735	0.05748922	0.1126465	8.691485	0.9579891	0.0660029	0.2982174	19.51091	0.2318064	2.359916	0.7068235	0.8592675	3.225416	0.08187859	0.4959682	2.493335	8.445097	0.7251888	0.3262785	0.2340188	0.7784136	0	0.4040364	0.4183732	0.2759483	0.2604331	2.388233	0.6076773	0.6214828	0.7877532
TCGA-ZF-AA4U	0.717808219178082	1	0.9136179	1.140678	0.2954019	0.8076063	1.287811	1.051959	0	1.253352	3.089926	0.7394343	0	0.5665471	2.870292	11.47361	0.8918649	0.1770664	0.6741526	33.30184	0.1269119	3.421158	0.1829358	0.8526748	0.8054922	0.1793112	0	3.262307	7.091141	1.121895	1.161125	1.045216	0	0	0.04021933	1.018025	0.3525182	0.5999672	3.629081	0.8238233	0.2764582	0.3450303
TCGA-DK-A3IQ	1.47671232876712	1	0.3346488	0.4649639	0.1661684	0.1397821	0.06661284	1.420186	1.415333	1.229285	0.879372	0.9799583	0	0.2832817	0.9301217	2.963469	0.3881804	0.07588779	0.5135296	2.709293	0.04759336	1.319368	0.2427488	0.6395246	1.81241	0	7.705119	2.012971	2.479575	3.622588	0.4689293	0.5310524	0.04917541	0	0.1282028	0.4963015	0.0755418	0.3722127	0.7805418	0.2138834	0.1754497	0.1552681
TCGA-E7-A4XJ	0.186301369863014	1	1.051152	1.024829	0.2673375	0.824583	0.6965989	3.892698	0.2602329	6.282159	5.703269	2.087684	1.049675	0.2278768	3.29452	20.07949	4.131857	0.3401104	1.080395	18.76362	0.3828493	1.815228	0.1698012	1.898124	4.785015	0.5409196	0	4.885726	8.094085	2.725076	1.50886	0.6835005	0.5538058	0	0.3761161	0	0	4.071142	2.318331	1.45288	0.3079305	0.624502
TCGA-XF-A9T6	0.175342465753425	0	0.2576959	0.4072761	0.03732101	0	0.08976649	1.063234	0.1089876	2.777185	0.9134597	0.1741421	1.456625	0	0.7277913	2.668752	0.9995066	0.1205269	0.6174992	6.328407	0	9.4048	0.9387056	1.277862	2.191877	0.1812331	0.1829657	1.42648	4.116266	0.5375076	0.1805492	0.1363121	0.9277528	0.8393954	0.5284554	0.3086809	0	1.332578	1.294581	0.6405025	0.5588428	0.6277112
TCGA-4Z-AA7M	1.35616438356164	0	0.1847065	1.859305	1.043261	0.2025227	0.4825589	2.019527	0.05858858	2.933486	3.808953	0.631893	0.01410882	0.8892687	0.8368182	8.071165	1.857974	0.09816942	2.403774	17.08462	1.379109	0.8437236	0.2064359	1.59754	2.154587	0.3897028	0.4917856	13.77788	14.63042	0.356238	1.844103	0.1392272	0	0.2707409	0.9396573	3.761261	0.3830696	2.072602	1.942803	0.4131789	1.941161	0.9748252
TCGA-ZF-AA56	0.70958904109589	1	0.147738284	0.4633944	0.192566827	0.05399621	0.192988331	1.280070154	1.218420176	3.058648862	0.732459426	0.642697383	0.022570001	0.437713958	0.84898013	3.698437041	0.714938496	0.084802903	0.604267334	10.764709557	0.441234446	5.926077138	0.281313192	0.293893658	1.077097175	0	0.078671342	2.232212826	2.998429221	1.513339764	0.621058296	0.14066705	0.227950759	0	0.279660915	0.575146728	0.175085583	0.97857253	1.391604693	0.468184006	0.25877429	0.599782975
TCGA-XF-A8HH	0.156164383561644	1	0.5375786	0.7842621	0.5231872	0.3772362	0.1348283	1.206597	1.473284	7.171714	1.866424	2.092477	0.02628031	0.9556317	2.753081	13.93821	4.559867	0.2450308	3.304804	12.0817	0.3853271	1.411977	0.6479963	1.800307	2.696449	1.542525	1.007646	4.636355	11.58932	2.366696	0.9943378	0.8530805	0.1990679	0.2521526	0.5596846	1.287876	0.3058021	5.359871	1.809416	0.5130817	0.3013145	1.396764
TCGA-C4-A0EZ	0.747945205479452	1	0.8995847	1.510481	0.2654825	1.091815	0.1419006	2.577125	0.3445695	2.580149	6.556422	2.999398	2.67599	0.2011516	0.119841	18.7565	0.9524266	0.4359002	0.4039146	0.8244878	0.1520771	2.103071	0.2754175	3.053507	4.751812	0	0.3615345	7.65202	7.387232	1.606241	1.641094	0.802658	0.2618872	0.06634475	1.156665	0.3253033	0.3620729	2.624256	1.620098	1.594672	1.206187	1.102522
TCGA-FD-A62P	0.523287671232877	1	0.5217949	0.8141912	0	0	0.09483311	0.3744152	0.6332648	2.21332	0.4173048	0.3372803	0.2218148	0.4032929	0.8080248	3.306182	0.6907894	0.1080374	0.2699388	4.99583	0	3.70481	0.1803069	0.6906913	0.6615975	0	0.5798782	1.38347	1.892919	1.905784	0.3814796	0.4608187	0.2100251	0	0.05368102	0.4348047	0.1613172	0.5140812	1.79504	0.5413231	0.09082848	0.4052526
TCGA-CF-A47V	1.03835616438356	0	1.246828	1.853384	0.6442057	1.674996	0.6690928	10.76136	0.2137792	14.37362	5.084702	3.415798	0.03088834	0.2995183	9.863404	36.5454	7.21183	0.4728273	1.411704	29.16414	0.704497	5.82047	0.100433	1.538891	11.79255	0.1421955	0.143555	16.65981	7.523123	6.037074	1.487419	0.3208515	0.4159515	0.06585899	0.1435245	0.8073038	0.7188439	2.094019	1.88333	1.809139	0.5733815	1.231256
TCGA-XF-A9SI	6.63835616438356	0	0.9043753	1.367351	0.5000935	0.3004874	0.04295898	1.628241	0.9388348	9.046935	1.677706	1.10423	0.1256014	0.2435866	0.890086	6.431781	0.7912522	0.2936427	1.579464	27.55644	0.1227729	11.53659	0.1633565	0.9528623	2.697307	0	0.1751215	5.864174	5.654759	1.226255	0.6048301	1.213353	1.078259	0.08034084	1.060233	0.4924116	0.5358905	1.472496	1.05838	1.103477	0.4320215	1.435243
TCGA-GU-A42Q	0.942465753424658	1	0.06204112	0.923207	0.1617328	0.09070054	0.4214257	0.614345	0.118076	2.005849	0.9896328	0.4978626	0.009478032	4.457473	0.04380453	3.771861	0.1787891	0.07386209	0.6459235	5.650657	0.04632293	2.639149	0.8834405	0.7941649	1.266483	1.112628	0.09911158	3.057087	0.9093923	0.4307648	0.5868154	0.02953582	0.1435883	2.000663	0.183501	0.7060013	0.110288	0.7597004	0.4285524	0.855827	0.1241937	0.2266852
TCGA-BT-A42F	2.36712328767123	0	0.134023946	0.728329578	0.203806304	0	0.245102891	2.488377922	0.212560756	4.333122451	0.452607439	0.509449529	0.112611727	0.397081583	0.289142505	7.234469521	0.531974585	0.119670083	0.257475686	4.34019405	0	5.309007227	0.210816798	0.463672905	0.977111749	0.070692555	0.071368392	3.411485861	2.795647261	0.528464379	0.211277371	0.127609124	0.310185614	0.130967259	0.214059698	0.040135128	0.4764979	0.835169871	1.262423974	0.54964171	0.033536091	0.489695364
TCGA-ZF-A9RF	5.33972602739726	0	0.1914186	0.558513	0.1663341	0.6156543	0.1600302	1.137281	0.04857409	2.345209	1.80451	1.215929	0.807108	0.340277	0.3964467	4.500979	1.215661	0.3809025	1.5184	0.2479538	0.1143379	22.27492	0.09508336	0.9801106	2.846925	0	0	3.835407	6.733903	0.7744645	0.6437442	0.3219867	1.890219	0	0.5888113	0.8713044	0.2268514	0.6873337	0.7692998	1.313126	0.2873858	0.9947068
TCGA-KQ-A41N	4.39452054794521	0	1.264159	0.6711878	0.252114	2.363179	0.04331415	1.846915	0.1577661	9.262788	3.454627	0.7772505	0.4559034	0	1.193341	16.97205	3.493165	0.5357464	1.047983	25.56958	0.2475758	1.124148	0.9470657	1.649032	6.104007	0.2623459	0	4.648883	10.98242	7.070178	0.8711865	4.387082	0.5116109	0	2.020309	0.7447239	0.09824018	1.285992	3.852078	0.5253943	0.4978208	0.90865
TCGA-GD-A3OQ	0.26027397260274	0	0.4254681	0.5431182	0.09242814	0.1555025	0.416837	1.733507	0.2024366	1.236815	0.649632	0.3279489	0.01624971	0.1575703	1.597985	4.933241	0.2718257	0.03618103	0.2504856	13.43379	0.1588376	2.011828	0.356641	0.7175811	1.628502	0.4488367	0	2.302098	2.368658	1.436029	0.4471429	0.3544659	0.3692645	0	0.03146051	0.3822351	0.09454219	1.103165	1.736649	0.2181094	0.2129252	0.6693293
TCGA-BT-A20U	1.24657534246575	1	0.1708936	0.5900411	0	0	0.2976478	0.799107	0	0.9047037	1.129679	0.500431	0.03480993	0.5907041	0.2726034	5.296697	0.4212396	0.1065715	1.327347	11.16058	0.08506501	4.244661	0.179208	0.2956141	1.328974	0.3605597	0.1820033	1.271651	2.376482	1.582068	0.9578642	0.1265554	0.08789266	0.3339921	0.05391546	0.4094097	0.06750904	0.8588891	0.7511998	0.3398046	0.2850786	0.6937883
TCGA-XF-A9SW	0.991780821917808	1	0.503611648	0.610373177	0.740580479	0.45307763	0	3.004911528	4.128786013	2.724694446	2.315885968	1.348204841	0.023672871	0	0.528808599	4.571866008	0.631915916	0.13177296	0.653000403	9.032576711	0	6.63592685	0.449003433	0.830947188	2.033512034	0.16346835	1.072702439	1.518673699	10.221073646	4.7419406	0.162851488	0.786883542	0.717268326	0	0.36665798	0.278423512	0.09182052	0.911596304	1.021723258	0.866579202	0.232644983	0.880727434
TCGA-FD-A3B3	2.66849315068493	1	0.2530404	0.4329185	0.05996745	0.06726008	0.3605923	1.063008	0.9339805	3.809989	1.123951	0.7345057	0.1686852	0.4770814	0.06857686	3.928237	0.3277057	0.1193276	0.3364351	5.866438	0.1374053	6.9352	0.1409283	0.6764651	1.475848	0.2426713	0.5144817	2.780543	2.204674	0.4771863	0.43516	0.762942	0.5678912	0	0.2231669	0.1653296	0.272618	0.5573504	1.097848	0.5831908	0.138146	0.8591838
TCGA-ZF-A9RC	7.85753424657534	0	1.424477	1.020841	0.9554995	2.045968	0.5223223	2.062206	0.5073308	4.706114	6.794745	1.182156	0.2137997	0.07404197	1.658624	14.76894	1.761048	0.6077998	1.908022	16.30731	0.149275	1.455488	1.324127	1.245009	6.413352	0.3163611	0.4790784	6.449685	18.48471	3.693119	1.470781	1.110419	0.154237	0	1.099872	1.137539	1.006971	2.339221	2.322597	0.6335693	0.6503453	0.5681588
TCGA-E7-A6MD	0.353424657534247	0	0.2924688	0.9021161	0.3267542	0.1221636	0.3056381	0.9653636	1.431317	3.697003	1.621126	2.174044	0.02553171	0.4951523	0.39661	8.610325	0.7315145	0.2451571	0.6628474	16.57465	0.1247837	4.866756	0.2698021	2.717494	2.010422	0.1763042	0.311482	7.006671	8.668172	3.69604	0.5269168	0.9879064	0.3867949	0	0.454766	0.4003812	0.3466066	1.008667	1.600453	0.591929	0.5645537	0.6445641
TCGA-E5-A4TZ	1.27945205479452	1	0.5422699	1.756661	0.1691516	0.1626189	0.1453044	2.202944	0.1058505	2.460646	1.726379	1.24968	0.09346351	0.8651024	1.154073	7.533394	0.4596636	0.3736387	0.351563	10.04113	0.04152668	2.270622	0.1059029	0.9043532	2.067964	0.5280495	0.4146316	6.510718	6.176968	0.653141	0.4091554	0.9796748	0.3861636	0	0.07238062	0.6329024	0.2636503	1.960721	1.676423	0.6635375	0.556674	0.6548019
TCGA-ZF-A9R4	2.52328767123288	0	0.7034063	1.11341	0.06112283	0.4627527	0.3307857	3.163401	0.2231192	5.266522	7.156669	0.7486573	0	0.2084028	2.030724	13.92987	1.438069	0.1854308	1.656464	12.07282	0.1575592	8.574959	0.08735077	0.8395657	1.230777	0.07420404	0	3.906484	12.29324	6.988198	0.9610123	2.383155	0.3798589	0.06873637	0.324556	1.137476	0.4168057	4.410862	1.87727	1.127663	1.038457	2.570099
TCGA-GV-A3QH	0.706849315068493	1	0.6933734	0.7975666	0.09269386	0.5848107	0.3901664	2.750776	0.03383643	4.568193	3.58708	1.252492	0.03259285	0.3160466	1.71137	7.963563	3.091481	0.5238654	0.8659987	30.44246	0.4778828	2.992156	0.08831267	0.4244055	1.205445	0.5063929	0	6.940668	4.239759	4.064443	0.7286962	1.40078	0.04114734	0.1042399	0.4669542	2.427782	0.5688839	2.654277	1.657909	1.193108	0.4537669	0.3897601
TCGA-BT-A0YX	1.0958904109589	1	0.03805217	0.2720162	0.1322624	0.05563007	0.1988279	0.3140008	0.1931212	1.165512	0.7218131	0.4050011	0.02325294	0.676438	0.1791132	2.466519	0.285525	0.04530241	0.4056019	12.01464	0.05682321	1.662144	0.5733502	0.4081036	1.387111	0.1605686	0.04052592	0.9944894	1.802009	0.9981051	0.3199254	0.07246173	0.1761362	0.1487372	0.1620692	0.09116153	0.09019173	0.6632782	1.64877	0.1418678	0.01904318	0.4325522
TCGA-FT-A3EE	0.271232876712329	1	0.1524352	0.3469198	0.1236287	0.1188541	0.2761184	0.5702356	0.3094538	1.037553	0.9288007	0.346802	0.1304103	0.7226077	0.8020267	4.270306	0.7050668	0.06740661	0.2619868	15.71427	0.1214033	1.154715	0.09086297	0.5554953	1.481787	0.08576404	0.04329198	1.405424	3.781257	0.3798009	0.3844818	0.1612657	0	0	0.06732878	0.1704214	0.07226077	0.9034009	1.403939	0.1212407	0.1118862	0.1980324
TCGA-ZF-A9RL	7.40547945205479	0	1.372673	0.914504	0.03975969	1.204061	0.2390803	3.322614	0.2322183	3.010561	4.615878	4.522076	0.05592092	1.558982	3.833663	12.88616	2.094804	0.3268428	0.5557686	26.63431	0.3416348	2.194588	0.4772935	0.9814469	3.335858	0	0	7.15002	12.58821	8.832622	4.423978	1.256146	1.835554	0.1788488	0.1515732	0.8769362	1.084509	3.313853	3.160604	1.228239	1.534195	1.708971
TCGA-ZF-A9R9	2.36712328767123	1	0.7406728	1.014056	0.7426283	2.582111	0.1190806	3.197005	0.867471	4.976769	3.324149	1.520815	0.06963243	0	0.8537157	13.49883	2.527894	0.4360532	0.4519445	17.34354	0.3403215	2.927881	0.415083	0.4927792	6.064538	0.6010413	1.395611	3.97075	4.432619	2.764235	0.7185279	0.3978174	0.08790853	0.1113508	0.1887382	0.4777309	0.3376062	0.3674524	1.323782	0.3398659	0.1425651	0.7864354
TCGA-ZF-A9RE	0.29041095890411	1	0.6460804	1.111563	0.1161547	0.2605606	2.002235	1.139808	0.1696018	1.971319	1.933735	1.166773	0.02722808	2.970287	1.143044	5.736516	1.647453	0.1174611	0.8946552	13.52747	0.3992235	1.640991	1.217311	0.5241152	3.50836	0.4700454	0	4.75504	3.767975	0.62638	0.842889	0.7282891	0.137498	0.6095747	0.4533522	0.8005935	0.2640255	1.530034	1.147186	0.6312578	0.3344797	0.5064979
TCGA-DK-A6B1	5.61369863013699	0	0.8886231	1.26712	0.3487234	1.131488	0	1.135399	0.3637027	2.27629	3.278992	1.510938	0.008758393	0.2547854	1.212109	6.509637	3.996313	0.2535147	1.442461	44.60423	1.198561	3.61723	0.1139112	0.9421256	1.755485	0	0	4.541805	4.298687	4.948697	0.4217579	0.4912785	0.7076587	0.112046	0.3323538	1.064437	0.2717711	1.626385	3.816132	0.4488588	0.5164383	0.9309942
TCGA-CF-A5U8	1.09315068493151	0	1.984329	1.305657	0.4222756	1.480089	0.25392	1.771107	0.05138168	3.399562	3.538283	2.811873	0.03711995	0.1199817	4.908434	19.20747	2.778834	0.5923248	1.08416	32.78569	0.3023667	2.832576	0.1944531	2.521851	4.428643	0	0.04312917	6.703024	10.63902	5.394412	1.617263	0.6747688	0.3749012	0.07914581	0.1054045	1.649297	0.1919707	1.630594	1.6021	0.785101	0.5674605	0.9864383
TCGA-XF-AAMW	0.693150684931507	1	0.156588113	0.475161667	0.272135972	0	0	0.8786565	1.033124854	3.481677696	0.810088969	0.846535192	0	1.299015007	0.324309421	5.599972971	0.286077495	0.127833276	0.652109002	1.014181151	0	4.023455721	0.176305927	0.541736516	2.739882064	0.528603509	0.066707135	2.864689986	2.542433073	0.236236471	0.26330439	0.447279892	0.096642193	0.122413444	0.207489228	0.375137974	0.445376574	1.468444172	0.550653487	0.373631396	0.313457607	0.457712077
TCGA-BT-A3PJ	2.16164383561644	0	0.151607468	0.482567892	0.071858199	0.04029843	0.144030973	1.114565017	0.27979411	5.847540185	1.315126158	0.568138191	0.800110624	0.490011759	0.034599891	2.747893655	0.614507783	0.091418988	0.416811664	0.513277821	0.082325479	10.262033371	0.314924323	0.438677193	1.768489209	0.058157961	0.293569823	4.037288148	1.585098766	0.491469678	0.63732347	1.08044568	0.893151626	0	0.110880599	0.363205848	0.261339605	1.218013894	0.536600626	0.452183988	0.289692486	0.537155747
TCGA-ZF-A9R7	1.82191780821918	0	1.34354	3.272451	0.5075979	1.70798	0.1220902	13.44864	0.1482325	18.48845	3.693574	8.566011	0.3034171	0.6057425	1.622269	45.77641	4.923115	1.053107	2.273393	29.6522	1.221229	41.90956	0.464262	2.303864	18.3979	1.355709	0.06221229	11.41817	19.6276	6.118844	1.718937	0.8435525	3.33482	0	1.29927	2.798884	1.315327	3.492474	3.558164	5.662401	1.37398	2.798374
TCGA-FD-A3SO	0.46027397260274	1	0.36919196	0.953333319	0.064162222	0.107947465	0.231489593	0.639768645	0.843170521	1.214573875	0.562379559	0.399179708	0.620416659	0.328148811	0.110060803	5.149250044	1.023783288	0.087907142	0.320311404	4.842102806	0.220525385	5.617943528	0.403455256	0.702496627	0.322994641	0.311575639	1.100940307	0.984981052	2.789043471	0.943070124	0.310399882	0.21091274	0.227855869	0.793697943	0.218394139	0.176894556	0.08750635	0.82371804	0.811431483	0.41293157	0.110857101	0.209836655
TCGA-E7-A97P	1.1972602739726	1	0.118943795	0.595767809	0.068904518	0.115925974	0.124299614	2.322898902	1.106710151	2.788598119	0.52417921	0.562647083	0.205938709	0.117467543	0.329703266	6.540094996	0.44840402	0.161836199	0.629002881	10.464172603	0	9.315760155	0.164119337	0.397784498	1.387470032	0	0.337803411	2.072389256	2.548142078	1.712878516	0.666683713	0.346043986	0.795265025	0.077487361	0.215773005	0.094984508	0.093974034	0.756747561	2.390140033	0.975593888	0.13889244	1.030152677
TCGA-GU-A767	0.394520547945205	1	0.6234746	0.9536746	0.2298423	1.491519	0.07897558	2.182651	0.6712025	3.986498	3.572993	1.104377	0	0.3918323	1.39918	3.158738	1.04372	0.3116883	1.405006	37.74998	0.1128525	2.405679	0.4567272	1.098104	2.975229	0.2391704	0.04024282	3.106643	3.49363	4.074656	0.07942261	0.4257369	0	1.476982	0.3308151	0.0905247	0.1791233	1.020899	2.681297	0.3381043	0.132371	0.9511032
TCGA-4Z-AA81	3.47945205479452	1	0.41095725	0.552906252	0.158712559	0.267020342	0	2.14773362	0	3.833183062	1.194254681	0.138855437	0.251128018	0.202928359	0.669873181	4.796883297	0.258210027	0.085426126	1.324317512	18.335914324	0.06818683	7.443688173	0.068044943	0.458122323	2.197151024	0.096339726	0	3.878450897	2.316833892	0.892410092	0.287928539	0.804313198	0.352267141	0	0.410569299	0.765745433	0.108228458	1.957968128	2.408601758	0.238334422	0.114257357	1.186411084
TCGA-2F-A9KQ	7.90684931506849	0	0.3358829	1.154252	0.7783122	0.327361	0.5070103	5.204554	0.6155728	2.370867	3.571832	1.456444	0.01140286	0.5528569	2.898528	11.69501	3.660729	0.1301197	1.026882	16.43657	0.6687642	0.7564874	2.230755	1.226587	3.319457	0.07874023	0.0397465	4.124972	7.237726	1.126065	0.9413172	0.1776703	0.5758288	0	0.1147988	0.6258578	0.1769142	0.9757826	1.687367	0.2782787	0.4108924	0.4242331
TCGA-SY-A9G0	2.76164383561644	1	1.02276	0.8569912	0.182304	0.6134219	0.05481091	2.466978	2.395699	2.439476	1.778781	1.400014	0.04807606	0.7769739	0.6542339	7.94833	1.186364	0.2854519	0.6240687	13.41816	0.1566446	4.851567	0.165003	1.215747	1.988402	0.2213198	0.5585892	3.027084	6.623466	3.506785	0.5512116	1.623012	0.08092581	0	0.3350824	0.691089	0.1864737	0.7268128	2.107903	0.2737611	0.2362336	0.6387948
TCGA-GV-A40G	1.58904109589041	0	0.2715847	3.223892	0.4719897	1.588165	0.08962537	2.193896	0.2539045	6.421265	7.345488	3.72851	0.008734745	0.4234958	3.299068	13.38029	1.778252	0.653955	1.559037	40.47979	0.2134509	1.477264	0.1798724	1.17695	9.087199	0.1206321	0	12.35896	13.60262	2.935716	2.34345	0.2903419	0.08821851	0.05587172	0.8861388	2.088881	0.3049169	3.037189	2.100386	0.5968626	0.6151913	0.8124204
TCGA-FD-A43Y	1.2986301369863	1	1.024193887	0.760670882	0.364081971	0.068059651	0.194602079	1.99762638	0	3.168724283	1.511956737	1.502204691	0.170690469	0.896541095	0.054783226	8.26203743	0.759392631	0.126684468	0.577007722	3.429790932	0.347596877	7.163845146	1.217911675	1.578392081	3.665600159	0.196444902	0.644549621	4.511895811	4.094325323	0.790132957	0.684962601	0.184691788	0.502811882	1.273790101	0.209296438	0.669180053	1.103435194	0.539631779	2.718779724	0.798402573	0.722239478	0.907197448
TCGA-S5-AA26	1.37808219178082	0	5.490751	1.908346	1.029085	0.8656742	1.40637	3.95342	0.1366005	8.121886	11.66553	4.392532	0.01644751	1.993604	5.756046	35.15758	4.607039	0.5767877	1.014139	24.84123	0.8038554	1.582948	0.8824009	2.700405	9.183522	0.3407251	0	17.64443	16.57	2.860874	1.244611	0.7688155	1.245864	0	1.859658	2.385808	0.2551813	3.185574	1.96061	2.207643	1.212283	1.660911
TCGA-BT-A42E	3.03561643835616	0	1.142772	0.9871376	0.4181124	0.2198245	0.471406	3.747177	0.03815633	4.025609	1.374278	1.117725	0.6431947	0.8909908	0.1698655	9.060933	1.1904	0.1534409	0.618737	12.12473	0.04490785	9.598771	1.294638	0.6970758	2.937937	0.06344935	0.06405594	5.272436	2.237938	0.4743176	0.8849388	0.424731	0.7888107	0.1175483	0.192127	0.5763657	0.392036	1.504438	1.303036	0.6278682	0.2558497	0.4639387
TCGA-FD-A43X	0.301369863013699	0	3.053879	2.023888	0.5334035	1.929423	0.1282971	5.977122	0.1168263	7.520664	2.937476	3.432598	0.009377719	0.9093395	7.587068	25.08084	8.724688	0.409772	1.917262	26.98518	0.5041593	2.094231	0.2896695	3.174894	3.490721	0	0	8.372323	6.021521	1.546969	1.548279	0.8426028	0.3314933	0	0.12346	1.874999	0.4728565	2.00621	1.464785	0.9383118	0.5068771	0.5233342
TCGA-ZF-AA4R	2.83835616438356	1	0.327168899	1.233636495	0.262426128	0.515094503	0.263000544	1.827522594	0	2.683676833	2.792012688	1.751709658	0.107652773	0.596507616	0.406717376	7.380225855	1.538085922	0.325301558	0.786052093	11.572941373	0.300652632	8.665106283	0.408370107	0.835851666	2.642122741	0.106196432	1.447357869	6.769166099	4.653725413	4.806393626	1.163752595	1.453711154	1.009601534	0	0.464485328	0.78379818	1.014062948	1.715227737	1.864842864	0.900750457	0.831251854	0.653897562
TCGA-BT-A20T	1.24109589041096	1	0.4433512	0.6560357	0.2201441	0.7407473	0.1985634	2.247345	0.4821607	1.652538	0.9647775	1.251907	0	0.1876494	0.8695304	9.258375	1.081347	0.1292632	0.3611019	18.71585	0.09457933	10.39718	0.2621737	0.5916201	2.308776	0.8017748	0.20236	2.103581	4.427615	4.006653	0.6656243	0.2211162	0.7817859	0	0.04495933	0.6069349	0.07505977	0.4305572	3.778375	0.4250372	0.316964	0.6171094
TCGA-E7-A7DU	0.0767123287671233	0	2.264611	1.41728	0.3422338	0.3838528	0.3429829	1.895806	0.1665694	10.12715	2.867606	2.583846	0	0.4861966	6.133144	7.922741	0.7209606	0.4130667	0.8623876	22.21353	0.490107	3.01716	0.7716708	1.407977	4.689888	0.1384924	0	10.07867	12.80409	4.478815	1.793607	1.010402	0.4051189	0	0.2485096	0.8649071	0.6223316	1.67049	2.143431	0.6362862	0.6898487	0.5862708
TCGA-DK-A3WY	13.6082191780822	0	0.5579987	1.538822	0.8133398	0.3157788	0.07524185	1.633863	0.5481172	4.614808	2.172812	1.234621	0.2639862	0.479967	0.0593086	8.658067	1.436757	0.2877685	1.615222	1.573845	0.1612758	24.46112	0.2741944	1.893104	2.414633	0	1.035187	4.841479	7.225198	1.030679	0.3783388	0.9311876	0.6110014	0	2.521401	0.9055721	0.3839736	1.462089	1.582454	1.020046	0.2522258	0.8769076
TCGA-G2-A2EF	5.16164383561644	0	1.099574	1.076114	0.2786817	0.3683885	0.167575	4.650179	0.1453262	5.301357	1.422127	2.438147	2.561727	0.8823154	0.04133404	13.5584	0.4284767	0.4090876	1.658128	0.2596438	0.1710407	8.528226	0.1593058	0.2932339	4.442492	0.04833196	0.04879403	5.176197	4.571773	0.781523	1.637086	0.2944532	0.7775957	0.402936	0.2710204	0.5488017	0.4072225	0.5809818	0.8343394	0.7003282	0.4471032	0.9300028
TCGA-BT-A20V	0.421917808219178	1	0.2971182	1.024541	0.09388445	0.07897629	0.05645397	1.515643	0.06854207	1.715925	1.723419	2.290744	0.6107124	1.040345	0.4026122	6.182208	0.8576992	0.2205066	1.231988	14.17028	0.4033508	6.523863	0.1252258	0.4485461	3.859708	0	0.0575334	3.264894	2.8019	0.9261301	0.2270941	0.4800678	2.000441	0.1055788	0.3579095	0.3882576	0.320106	0.9887174	1.424779	0.2819676	0.7299453	0.4824922
TCGA-K4-A3WV	1.76986301369863	0	0.6814466	1.925807	0.4060432	0.8539163	0.7731707	1.092507	0	3.622274	4.913147	0.8617898	0.2498513	0.4037934	0.1527428	7.972535	1.693828	0.6291603	0.212358	24.0854	0.3488923	0.8337829	0.270796	0.7409447	1.135574	0.1643142	0.08294253	7.399439	4.258864	2.550132	0.4092353	0.2039181	0.1201633	0.07610341	1.658498	0.9328806	0.5537738	1.079213	3.790156	1.045276	0.9938572	0.6323461
TCGA-GU-AATQ	0.583561643835616	1	0.0751963	1.162844	0.3920531	0.1099326	0.314329	1.42717	0.2862256	7.762678	2.485397	0.9781905	0.0229755	0.6683671	0.2359681	5.075871	1.553695	0.2238094	3.411141	7.061894	0.2245809	6.333101	2.029473	0.2081209	0.5482243	0.1586528	0.3203391	5.731972	2.458797	0.7734873	0	0.429583	0.8121617	5.731541	0.4448209	0.3602954	0.3564625	2.123381	1.558267	0.5607007	0.3386874	1.465341
TCGA-G2-A3VY	1.46849315068493	0	1.576047	1.977365	0.199202	0.7959584	0.08983711	3.688778	0.03635777	1.430319	2.363686	4.042307	0.01751076	0.339597	1.13301	5.649139	1.99747	0.7359145	1.60534	45.77205	0.2995373	0.9735347	0.1613187	0.6146495	4.6379	0.3627514	0	6.552928	6.623517	13.92233	1.144378	0.5456773	0	1.5121	1.145887	1.613268	0.4414761	2.524899	1.673482	0.4273376	0.8891157	0.5118707
TCGA-XF-AAN8	0.323287671232877	1	0.4204152	0.3942867	0.1043776	0.08780324	0.3138183	1.883282	1.828868	8.31216	0.4142791	0.9131857	0.1835054	0.4448542	0.05654034	4.349432	0.7706869	0.1481127	1.086814	0.1458708	0	4.543852	0.07955538	0.4155657	1.401174	0.126716	1.663057	1.929354	3.250497	1.029641	0.3787136	0.2954542	1.297348	0	0.5116012	0.143884	0.42706	0.4396894	0.8297258	0.3582654	0.06011327	0.3413575
TCGA-CU-A3QU	0.432876712328767	0	0.08744254	0.5910655	0.2532787	0.4687318	0	0.2886252	0.03698215	0.8266378	1.340365	0.5219677	0.008905741	0.1295359	2.526741	6.514914	1.166447	0.1908561	0.1878568	30.37014	0.2611555	1.99715	0.1833937	0.3226865	2.507526	0.06149684	0	4.586474	2.464853	3.003181	0.1225296	0.08325726	0.4047548	0.1708965	1.20005	0.7681154	0.03454291	0.9932639	2.48927	0.1956044	0.2042159	0.2366642
TCGA-GD-A3OP	0.175342465753425	0	0.32812	0.9114207	0.1140486	0.4221294	0.02743157	1.1047	0.6994113	1.578237	1.871009	1.117531	0.05614218	0.2333143	2.450566	5.151389	2.763209	0.194203	1.529124	19.87015	0.50958	3.604671	0.3346668	1.289556	1.377898	0.3876787	0.3354729	3.330107	4.46918	3.222116	0.4413895	0.3915603	0.4050146	0.3078111	0.3913019	1.163394	0.06221714	1.622017	1.054956	0.6850548	0.4597807	1.044359
TCGA-KQ-A41P	2.9972602739726	0	1.12489118	1.11480269	0.3707681	0.39695454	0.12160789	3.64895734	0.29529387	8.93268981	4.3367415	1.82177004	0.17777566	0.40223319	0.99507797	13.76797814	2.53092563	0.36944044	2.09614407	26.00217077	0.46339235	3.26687452	0.28901756	0.99305557	3.56323852	0.32735861	0.16524412	5.63901611	30.35290266	3.57101999	0.48918495	0.81252086	0.59849497	0	1.01878895	0.41817423	0.50566458	4.12099982	1.58327897	1.38831605	1.53355598	1.54326203
TCGA-UY-A9PH	4.27671232876712	0	1.652722	1.172467	0.2815962	1.326532	0.06773102	3.369392	1.397974	11.46986	2.552006	2.605991	0.01980287	0.9601232	1.459279	16.57268	0.4933706	0.1818811	0.4177198	32.00783	0.09678454	17.41194	0.1717034	2.892535	4.819718	0	0	6.034417	8.623228	2.30004	0.2724576	0.7302407	1.300023	0	0.460076	0.6987219	0.3072394	3.60385	1.465189	1.063205	1.005498	1.210371
TCGA-FD-A5BY	0.687671232876712	0	0.297268264	0.807726069	0	0.706207185	0.077663426	1.655784232	0.424318283	1.812594755	1.057292563	0.966753002	0.13624116	0.715598238	0.650070218	5.830460126	0.343473398	0.208552976	0.534242798	6.708573468	0.110977495	10.767689616	0.56603801	0.385664029	3.034159587	0.156797749	0.593612894	2.953867276	3.938353183	0.713480432	0.234309089	0.218176697	0.745332237	0	0.140678354	0.178041315	0.088073629	0.411290482	1.540047341	0.720388053	0.595070703	0.543077919
TCGA-K4-A3WU	0.287671232876712	0	0.82331	1.445206	0.5307948	0.8541902	0.05550852	3.17776	1.752248	5.423103	4.152427	1.95625	0.3895036	0.3540883	1.793914	9.462309	3.887428	0.2574663	1.560279	17.26569	0.6345532	9.439934	0.2462572	2.150042	4.10487	0.05603417	0.05656987	7.157913	10.87018	5.222405	1.339745	2.13677	0.3278232	2.595267	0.6347048	0.5090072	0.1573726	3.837714	1.80118	1.326817	0.5582272	0.8410026
TCGA-FD-A3SJ	2.02465753424658	1	0.2138848	0.8847027	0.2405198	0.2942939	0.05259192	2.699329	0.8939428	0.8563592	1.685072	0.56114	0.007688286	0.2982074	0.8330486	9.088863	1.165699	0.1540662	1.160182	5.561481	0	2.097692	0.2749819	0.6529074	1.65107	0.1592698	0.4823775	8.645098	2.837196	3.472661	0.3173376	0.5789981	0.1552991	1.180273	1.077676	0.6631106	0.1192829	0.6995811	2.069969	0.2439153	0.264448	0.8376758
TCGA-FD-A3B5	0.745205479452055	1	0.121715	0.3945945	0.1175165	0.0395423	1.667676	2.231943	0.2402263	1.196658	0.5441658	0.2878781	0.1983406	0.2003407	0.5304795	3.337167	0.688277	0.06900283	0.1206859	7.094855	0.08078079	1.999997	2.973713	0.87025	0.3155103	0.9130678	0.4032861	1.855589	1.860329	0.1993911	0.2842569	0.09872057	0.04173301	0.05286182	0.1792002	0.1943951	0.03205451	0.3771708	1.307838	0.2016816	0.1488965	0.1976539
TCGA-GC-A6I3	0	0	0.8973474	1.401114	0.3371911	2.198269	0.1520681	7.204649	0	22.23023	2.606945	0.8276496	0.02964063	0.1437097	0.7420281	7.914417	2.283981	0.4619775	1.935829	18.45668	0.362164	9.638203	0.3132223	2.684962	4.031397	0.3070163	0.4132686	6.417631	18.15747	0.8398771	0	0.4079555	0.8232459	0.284394	0.2295449	0.6391221	0.574839	3.153654	4.203389	1.229709	0.4369396	1.339056
TCGA-4Z-AA80	0.0520547945205479	1	0.1624499	0.7109844	0.0806638	0.4071299	0.1940169	2.681026	0.1766703	1.526944	1.56077	0.4077473	0	0.3437865	0.203909	6.535807	0.6763507	0.09472763	0.1610763	20.2914	0	2.875472	0.1537024	0.6262467	1.01516	0	0	4.144527	2.564341	0.5251713	0.3902302	0.3830037	0.7161426	0	0.5381413	1.389933	0.05500585	0.918256	0.6995107	0.4153052	0.3716478	0.4522347
TCGA-G2-A3IE	1.67671232876712	1	4.677586	0.9864917	0.1711415	1.58362	0	4.171374	0.1665933	5.362202	3.018967	2.733947	0.02005882	0.1945066	1.977721	8.276052	1.417141	0.8681229	1.187988	49.9079	0.4901774	1.162055	0.2989295	0.5451017	4.451247	0.2077684	0	6.720079	18.28362	9.971859	1.241906	1.234535	0.05064714	0	0.2951476	1.533465	0.4279145	2.228593	2.638448	0.7587579	1.133486	1.039448
TCGA-ZF-A9R0	1.86301369863014	1	1.042952	1.932003	0.3372198	1.276523	0.2534684	6.044415	0.1846451	6.603601	2.272558	2.79458	0	0.7904709	1.62499	14.76761	3.339221	0.548645	1.178431	11.93895	0.6519507	7.672441	0.5783058	1.426508	5.800048	1.22817	0.1549889	5.942757	5.141407	4.050049	0.8156901	0.4695737	0.9730098	0	0.103304	1.33646	0.4024216	1.576961	1.523097	0.5787359	0.1699354	0.433261
TCGA-FD-A43S	1.24657534246575	0	0.9423554	1.127322	0.3603003	1.212349	0.1575661	3.203785	1.24348	9.193627	2.394244	1.413722	0.09213682	0.05583957	2.51061	6.790737	1.168248	0.3237502	1.28011	16.26555	0.5065981	13.45187	0.461855	1.956119	4.616851	0	1.204341	4.5152	8.415272	2.778745	0.4753739	0.7596727	0.4652782	0.3683452	0.7848852	0.22576	0.3573733	1.885702	1.278204	1.34912	0.4904651	1.95878
TCGA-XF-A8HG	1.27945205479452	1	1.155646	0.7908631	0.1825826	0.4914875	0.7465677	1.491119	0	2.240598	1.763383	0.7241503	0.03851963	0.8715408	0.626387	15.46071	4.364267	0.1965481	1.708395	19.25642	0.0627536	0.09597989	0.2504921	0.6106199	1.715703	0.1773265	0	5.720209	8.244604	0.8357104	0.529972	0.2400728	0.0648396	0	0.5170641	0	0.3486163	1.747017	0.923617	0.9713788	0.862256	0.9212705
TCGA-K4-A83P	1.35616438356164	0	0.375795561	1.076544491	0.23749043	0.649280758	0.214209238	1.01487577	1.430420006	3.681766732	1.620109346	0.963854945	0.04175298	1.113394295	0.195649466	7.468011409	1.489769074	0.235319477	1.033167923	12.142000264	0.255079366	9.889966979	0.237578677	1.264654977	1.892929283	0.28831698	1.091525087	4.352656345	4.314249224	1.56963704	0.574457983	0.661404081	0.579828608	0.133536286	1.333802852	0.450146511	0.364383588	1.452998481	3.968827877	0.43305442	0.324842312	0.693473786
TCGA-GD-A2C5	2.22465753424658	0	1.059255	0.7445654	0.2510303	0.7977478	0.03354397	1.642213	1.140342	4.260357	2.989048	1.008639	0.009807425	0.4279532	0.9468281	16.34359	1.535871	0.3384715	0.9229891	33.49702	0.09586561	2.80418	0.2497949	1.077178	5.148385	0.270893	0.2392974	3.652686	5.356442	1.425252	0.7421445	0.2343108	0.2476307	0.3763986	0.3265906	1.230378	0.2282417	0.6630117	2.318013	0.6222923	0.4015933	0.2345633
TCGA-XF-AAMX	0.564383561643836	1	0.1873378	0.8882355	0.08139405	0.6162235	0.09788665	2.512062	1.48558	3.453445	1.319146	1.226404	0	0.3468988	2.134708	6.846213	4.935202	0.1991358	0.3831171	22.25719	0.06993778	1.444066	0.8995446	0.4536834	2.868181	0.09881361	0.09975829	5.125558	9.87496	0.7226259	0.2953222	0.2452605	0	0.8237935	0.1994742	0.7293082	0.2220153	2.081719	1.264636	0.4889091	0.7969011	0.190137
TCGA-DK-A1AE	1.34520547945205	0	0.1189255	0.659292	0.07515699	0.06322262	0.248561	0.7850844	0.2743487	1.618937	1.342355	0.7707809	0.1717727	1.409394	0.02883753	3.28646	1.441413	0.125036	1.066639	4.446443	0.0322893	3.728611	0.2470362	0.5460902	0.8197424	0.09124173	0.04605701	1.707103	2.55994	0.7932891	0.5908332	0.1406838	0.3002636	0	0.04604723	0.2590088	0.1025013	1.641409	0.9504775	0.5320602	0.1298535	0.3335776
TCGA-FJ-A3ZE	0.887671232876712	1	2.465356	1.828493	0.386993	1.441683	5.784358	8.00625	0.04036162	10.17655	2.541699	3.41262	0.02915867	0.7068651	1.220348	21.41608	3.075355	0.3733111	1.167056	14.86006	0.5700402	1.589329	1.269387	1.474728	4.267343	0.4698154	0	5.317357	12.69724	3.741171	3.410024	0.5552885	0.1472472	0	0.2634479	0.4191532	0.1884973	2.254005	2.377149	0.8301958	0.8278302	1.033163
TCGA-DK-A2I1	1.4958904109589	0	0.2850971	0.6192619	0.1651577	0.6483485	0.0993115	2.326439	0.9244188	2.335809	1.192677	0.4816472	0.01935748	0.2346322	0.4970237	5.635994	0.8612037	0.1104455	0.3847676	24.46614	0.04730387	4.576134	0.5822004	1.435658	0.9237876	0	0.8771566	1.811003	8.643585	1.536888	0.3329121	0.3569083	0.3910104	0.1857299	0.7270608	0.2276689	0.1501646	1.559858	5.112284	0.1181014	0.2377944	0.6430154
TCGA-DK-A6B0	6.38356164383562	0	1.557444	1.167822	0.3201469	1.61586	0.07000313	1.271361	0	4.787444	3.35959	1.765429	0.01023359	0.09923316	4.159463	10.9749	0.6811092	0.299063	1.27029	25.73312	0.3000939	2.887782	0.5434815	1.946696	2.295351	0.2119981	0	3.610807	7.40191	1.745575	0.8447925	0.7334773	0.6201386	0	0.1030271	0.4814409	0.3572394	1.474135	1.26195	1.048922	0.6034232	0.6254872
TCGA-FD-A5BR	2.22739726027397	0	0.798318	0.799516	0.2624819	0.6939483	0.04509539	1.780433	0.5475135	4.895284	1.376666	0.9987597	0.1318477	0.5753261	0.9749751	8.294874	1.431264	0.3302635	0.9306268	16.48971	0.4510748	6.024361	0.4001211	0.627022	2.579763	0.9104486	0.09191527	5.333467	3.746478	2.004836	0.4535065	0.4451082	0.3329064	0	0.2450553	0.6719698	0.1534203	1.165876	1.273602	0.4826475	0.475102	0.6306781
TCGA-KQ-A41Q	0.989041095890411	0	0.3477286	1.002652	0.248838	1.255946	0.1710053	2.734374	0.05190536	4.733642	5.091091	1.838398	0.02499885	0.4242159	0.3754951	12.27104	3.541198	0.5427003	0.8721117	19.90503	0.3054484	1.576715	0.2167558	0.7076538	4.593081	0.3452493	0.2178437	13.03038	9.594296	8.156554	0.9458528	0.3505608	0.1893611	0.07995247	3.116924	0.8820563	0.5817818	2.759617	1.078953	0.2745356	0.3889871	0.6643281
TCGA-DK-A1AF	1.46849315068493	0	0.2840248	0.3503207	0.02243679	0.150992	0.620611	1.257092	3.570926	2.021094	0.8088939	0.6630457	0.01577837	0.6119994	0.5813563	2.954886	0.3144831	0.08782892	0.3456285	6.459351	0.1156728	6.523863	0.06412895	0.5717062	1.129475	0.2723861	0.3849862	1.33557	1.92148	1.257151	0.3256298	0.2335536	0.2788751	0	0.3849044	0.216503	0.1529998	0.7538672	0.859352	0.2502889	0.1162964	0.2096499
TCGA-LT-A5Z6	1.2986301369863	0	1.953533	3.701683	0.2341424	0.9191573	1.126343	3.409344	0.1709399	11.81934	4.995097	2.078827	0	1.197489	3.963519	6.102985	3.374623	1.378646	3.662516	29.34079	0.8718089	2.589887	0.4610229	1.336163	4.911167	0.1895016	0	13.61966	12.55774	14.27404	1.227112	5.102613	0.1385829	0.6143841	3.304766	3.49661	0.4789955	6.37195	2.284274	3.516053	0.8090849	1.677338
TCGA-GC-A4ZW	0.0410958904109589	0	0.3424196	0.4183721	0	0	1.207704	0.7770389	0	2.816244	1.722258	1.005124	0.01307787	0.1902205	0.2988515	5.089644	0.7959401	0.1055554	0.3501343	32.40015	0.0639168	6.329892	0.1417418	0.4738577	1.560273	0	0.04558502	2.027531	3.812624	2.516913	0.2698977	0.2581073	0.06604146	0	0.09115068	0.3588963	0.1014509	0.8020353	3.467288	0.4787342	0.235625	0.3822895
TCGA-K4-A4AB	0.208219178082192	0	0.7836613	0.5144702	0.3064348	0.2864169	0.04094741	1.745997	0.5468671	2.489202	1.666716	1.198156	0.03591602	0.464361	0.6270836	4.116266	0.336621	0.1666028	0.5730633	9.009144	0	3.948854	0.4541462	0.6777941	2.513871	0.3306813	0.3755731	2.581448	2.871706	2.606367	0.08235837	0.2549355	0.06045698	0	0.1854288	0.3754833	0.1857444	0.5429776	0.6643452	0.175301	0.294137	0.7953706
TCGA-DK-AA74	4.67945205479452	0	0.1654774	0.5600747	0.3451017	0.2903021	0	2.348652	0.6718609	5.556536	0.5707178	0.4361135	0.4044802	0	0.07269819	3.314011	0.4246844	0.09006013	0.4430111	8.681214	0	10.58241	0.4274276	1.259478	2.895421	0.1396529	1.480374	1.369499	3.656984	2.065264	0	0.1785647	1.123413	0	0.2975782	0	0.47066	0.3576653	1.621044	0.2467762	0.1656261	0.5374398
TCGA-G2-A2EO	4.94246575342466	1	0.095415	0.4398686	0.2321517	0.1673895	0.518499	1.228267	0.3389732	3.377108	0.987235	0.4964821	0.03498375	0.2826923	0.6078123	7.080467	0.29468	0.1233315	0.05676492	11.4326	0.1139864	4.565502	0.8467996	1.333605	1.391261	0.2415734	0.8942374	3.096296	3.959066	0.2682662	0.3208824	0.1029612	0.1766631	0.2237733	0.1444925	0.1371514	0.04523077	0.2461471	0.6231341	0.3415014	0.4393033	0.2169231
TCGA-DK-A1AG	1.3013698630137	0	2.206237888	1.480101818	0.755653498	1.224236531	0.673162243	1.568069115	0.081730177	5.699805925	6.637160886	3.504159633	0.029522392	0.524833807	4.88163985	12.684543095	4.921003935	0.115033664	1.165646182	25.605898034	0.240479541	4.073459653	0.837260548	2.039117143	5.165903443	0.135907377	0	6.926892123	10.749338133	1.385928968	1.557036969	0.485549433	0.149083993	0	0.304838977	1.118824601	0.152678926	1.425974821	2.730405253	1.104725025	0.6608542	1.176807318
TCGA-GV-A3JZ	1.65205479452055	0	0.2970288	0.7875285	0.04488775	0.6041585	0.1619496	3.069125	0.5898803	2.490539	4.112557	0.3927168	0.03945838	0.4974065	1.290735	5.345876	0.7471331	0.2459986	0.2496994	23.169	0.07713955	1.268315	0.05987258	0.6433726	1.05451	0	0.1925539	4.050166	6.785547	0.602206	0.3800214	0.9713979	0.1992594	0.2019161	0.8678363	0.6806528	0.2142674	2.998412	3.681783	0.3081451	0.7238503	0.1677729
TCGA-XF-A9SV	1.06301369863014	1	0.6445985	1.006772	0.3294864	0.6651994	0.3169993	5.444287	0.2886571	2.150721	1.634681	1.012124	0.06951206	1.011068	1.267205	6.271613	0.7669533	0.2192619	0.2067832	18.41867	0	1.060875	0.1255653	0.6821392	2.432679	0	0.2422954	4.418081	7.011524	2.184163	1.275175	0.3008558	0	0	0.07177597	0.7267124	0.5392361	0.9913979	1.333398	0.6785568	0.1897581	0.4925966
TCGA-UY-A78K	1.46849315068493	1	0.5634429	0.7572318	0.1483656	0.6989148	0.07137136	1.268031	0.2599608	7.050356	2.227887	1.401872	0.01043361	0.3541044	0.8652973	6.243476	0.8392474	0.2700616	1.743754	20.67923	0.1019864	11.93288	0.1809319	1.039628	4.082927	0.1440944	0.036368	5.298957	6.892031	11.27529	0.3588767	1.544397	0.6849475	0.06673848	0.4040031	1.145318	0.6879743	2.404716	0.8148565	1.120349	0.5810385	1.136792
TCGA-FD-A6TH	0.358904109589041	1	0.3485882	0.7591896	0.04327249	0.03640113	0.07806097	2.403931	0.6634293	2.005473	0.9875639	0.2902485	1.065078	0.3688519	0.0722742	2.192745	0.8258481	0.09739943	0.4320508	4.878281	0.03718186	3.504528	1.07603	0.3014964	1.234399	0.4202676	0.2121427	3.551939	4.295408	1.015938	0.05233522	0.8574178	0.1920891	0	0.3593878	0.9842397	0.2065571	2.938257	0.8443258	0.2970566	0.1495292	0.2830374
TCGA-DK-AA6W	1.13698630136986	1	1.037977	1.968567	0.1568617	0.7257427	0.7074227	1.675806	0.6871186	6.809028	13.21708	1.63921	0.2206217	0.9359554	1.617979	5.184777	1.889453	0.3300442	1.924156	26.30626	0.3369583	1.417263	0.07472381	1.014851	2.961175	0	0.5286959	6.413275	5.597327	1.400373	1.612568	1.016942	0.06963182	0	0.5232444	0.432466	0.2139327	2.509382	1.218596	1.581584	1.377684	0.2931439
TCGA-CF-A3MG	1.01095890410959	0	0.5079631	0.4755114	0.07356616	0.309422	0.707781	0.4890242	0.1074166	1.536649	0.5231435	0.3289615	0	0.1254147	2.05892	3.935967	0.6950939	0.1367881	0.04197233	21.31612	0.06321167	0.6163381	0.6448192	0.380762	0.4320568	0	0	2.212594	2.243247	0.9434085	0.4448671	0.1477821	0.3265645	0	0.09014511	0.3042317	0.1504976	0.7009562	1.515156	0.1893812	0.1906573	0.343702
TCGA-DK-A3X1	5.5041095890411	0	0.414907	1.617799	0.2294316	0.1654282	0.1182517	2.241001	0.1914294	3.637062	1.344253	1.076914	0	0.4470081	2.009207	12.4269	3.564458	0.202075	1.935444	5.954693	0.1689762	4.28587	0.5371007	1.278832	1.814946	0.159162	0.4820508	5.935201	8.633409	0.7436376	0.6342454	0.3711059	0.3491864	0.4423027	1.062071	0.1355444	0.08940162	1.58121	2.155416	0.4218751	0.2453926	0.8575257
TCGA-DK-A1A6	5.53424657534247	0	0.1593093	0.4479232	0.1006782	0.2117282	0.1210783	6.596885	0.183755	1.97153	0.9074159	0.2887132	0.008850075	0.3003612	0.1726986	4.311812	0.4063346	0.08374738	0.03590051	16.57924	0.2162693	8.715995	0.01438795	1.292699	0.9291652	0.06111245	0	2.397185	4.670278	3.207868	0.7305821	0.7078598	0.8491414	0.05660943	0.06853733	0.4857454	0.205962	0.7245139	4.565452	0.4751555	0.3189049	0.7525918
TCGA-XF-AAMG	9.21643835616438	0	0.4060321	1.271997	0.4456718	0.7498048	0.4913121	3.879546	0.7591987	8.145537	5.048705	1.899017	0.5223544	0.4432024	0.338653	4.623696	1.77548	0.7705246	1.525638	23.91011	0.7658864	1.476454	0.3538392	2.513709	3.365289	0.09017539	0.2275937	6.562441	3.373363	3.223999	2.605218	0.305209	0.1978363	0	14.67415	1.587087	1.316944	3.575974	4.482134	0.3505614	3.336732	0.1041092
TCGA-E7-A541	2.13150684931507	1	0.5818427	1.722827	0.2247089	0.3780535	0.1801606	1.635992	0.1640528	8.556252	1.585562	1.230537	0.03950587	0.3830808	1.098884	11.483	1.982567	0.2858777	1.773503	27.46081	0.5792429	10.39744	0.4424485	0.9542916	1.948163	0	0	7.204266	6.414665	4.159927	1.268263	0.7933739	0.9309961	0	0.6424822	0.9809066	0.4086196	1.543832	2.868859	0.8677012	0.8196255	0.5949108
TCGA-XF-A8HE	10.4575342465753	0	1.52220895	1.601110739	0.326600175	0.164843081	0.864111758	1.76785046	0.286128536	4.60486292	0.896600058	0.64132308	0.034451571	1.78170819	0.57792591	7.527216625	0.993210135	0.188575451	0.372675945	14.940581363	0	5.118415674	0.199144554	0.455110244	2.246957908	0.396497561	0.720518704	4.522630248	4.492140792	0.567031785	0.474001613	0.172967825	0.637910758	0	0.604751421	0.360173269	0.400884343	1.670612788	1.27451392	0.756689322	0.056428763	1.098633476
TCGA-DK-AA6Q	1.13150684931507	1	1.239344091	0.682284174	0.12191705	0.068371679	0.048873564	1.350720506	0.059338519	4.721823358	1.021553324	1.706616836	0.100025929	1.662741049	0.051365428	11.394090948	1.459632566	0.11533415	1.391167411	11.813195125	0.139676192	12.604219178	0.178103753	0.695734919	1.636624697	0.098672764	0	2.470002099	2.21474415	1.106446952	0.393201657	0.23748932	0.793755422	1.005423535	0.365181445	0.560206662	0.055424702	1.063831661	2.231984602	0.557956836	0.280858326	0.227839152
TCGA-UY-A78N	7.23561643835616	1	1.027268	1.071768	0.1893498	1.092222	0.1301241	1.284373	0.07899331	5.791448	3.310341	1.046548	0.01902253	0.3689156	0.3028225	7.584087	2.667543	0.2567765	2.160627	23.38753	0.139456	1.661916	0.2783317	1.378507	0.9078027	0.1313563	0.2320712	6.288153	10.52978	7.866338	0.9814546	1.017618	0.04803056	0.06083871	0.5450673	0.7457648	0.4426987	2.311509	3.24496	0.8820391	0.6075671	0.3791333
TCGA-DK-AA75	0.931506849315068	1	0.4480391	0.6938585	0.239585	2.317718	0	2.957722	0.6121971	4.926254	4.516883	1.269303	0.02106062	0.2042208	0.4866782	19.5357	1.35674	0.2872186	0.5125968	35.43586	0.1029316	1.475916	0.1027175	1.216192	4.723808	0	0	5.854728	10.56987	2.245234	1.014168	0.6781758	0.1063532	1.481854	0.4077475	0.3302667	0.6535064	1.303613	1.341825	0.4111754	0.4829371	0.4477376
TCGA-ZF-AA5P	1.01917808219178	0	0.7098791	0.9625246	0.3265691	0.06104719	0.2618272	1.37831	3.443813	4.737063	1.260161	1.164007	0.05103452	0.309295	0.3734541	5.376073	0.9036582	0.2663242	1.19038	4.124412	0.06235652	7.164863	0.1106254	1.155726	1.765734	0.0881022	0.2223612	4.024281	4.284549	4.681863	0.3510789	1.007227	0.3221465	0.6528837	0.7706884	0.1500579	0.247436	0.8115714	1.415992	0.71614	0.3343609	0.6781044
TCGA-GC-A3WC	1.47945205479452	0	0.3065943	1.380989	0.2331145	0.1680837	0.2002498	0.8538651	0.1945023	6.390945	2.698619	1.877623	0.05854807	3.008966	0.1383021	6.613	1.300302	0.1759875	5.757034	8.284229	0.2289182	13.90649	0.4061189	1.710382	3.129348	0.6468675	0.2040786	5.070606	3.111249	1.195779	1.288853	0.9061673	1.478298	2.846217	1.215144	1.055855	0.3633468	8.584076	2.286279	0.6572589	0.7671744	0.7468208
TCGA-K4-A4AC	0.761643835616438	1	0.2342664	0.8761646	0.03701216	0.2490792	0.4451181	1.019288	0.1621284	2.029412	0.8202071	0.4461442	1.900066	0.2523915	0.07017193	4.322254	0.9124922	0.3477222	0.5595969	1.655218	0.3180268	7.502921	0.2679971	0.5894359	0.8073884	0.3594666	0.1814516	2.411905	3.553917	1.153745	0.5371652	0.4799033	0.4600376	0.4994694	0.4535326	0.3061264	0.353348	0.6533507	0.9094059	0.5716818	0.1065804	0.830022
TCGA-FD-A3SL	1.95068493150685	1	0.09146253	0.3896237	0	0.2139407	0.1529295	1.449092	1.392564	0.9130605	0.5152295	0.3770242	0.08942557	0.2709821	0.1176749	2.33871	0.3143011	0.1151115	0.2448607	9.537308	0	3.039444	0.1817288	1.316333	1.013558	0.2315665	0.7403043	1.374459	1.196271	3.085843	0.07689755	0.3018941	0.2822417	0	0.1211937	0.26294	0.04335713	0.3507375	0.7581388	0.1909571	0.05492682	0.2673479
TCGA-K4-A5RH	0.756164383561644	0	0.3186323	0.3166764	0.1384385	0.2911388	0.08324494	1.363953	0.6064176	2.575422	1.390841	0.6695133	0.5780455	0.4720165	0.08905157	11.27934	0.5933843	0.1727364	0.4097322	0.09673594	0.08921492	17.90929	0.09892142	0.9025484	2.729541	0.04201662	0.5302289	1.702351	3.323226	1.239316	0.4604388	0.3571054	1.321254	0	0.5324723	0.2624006	0.2360083	0.4477916	1.713255	0.4454774	0.6079386	0.6952955
TCGA-FD-A5C1	4.90958904109589	0	0.2514321	0.4796733	0.03361278	0.2262026	0.5255072	2.010941	0.196317	4.958604	0.7226402	0.418238	0.4963924	0	0.1456617	4.772584	0.7697931	0.1480245	0.1917739	10.61631	0	19.8451	0.34586	0.7092715	2.425312	0	0.823931	1.179437	3.707272	2.539871	0.1626098	0.8409612	2.208295	0	0.2562796	0.2316752	0.3667369	0.596715	2.623389	1.499841	0.1935831	0.9422359
TCGA-XF-AAN7	1.54794520547945	1	0.3062541	0.5919936	0.1995907	0.2238629	0.08001103	2.337626	0.3885729	0.8685515	1.452336	0.4009773	0	0.3402597	0.07207754	2.327384	0.382997	0.1237056	0.2087693	0	0.2286642	2.448149	0.01267713	1.324406	0.6698306	0	1.060031	5.669443	1.467571	0.3543979	0.4827835	0.1336481	0.1181326	0	0.6884212	0.3668463	0.09073591	0.3736769	1.538521	0.3425372	0.6130585	0.186498
TCGA-2F-A9KO	2.01095890410959	1	0.3772421	1.141977	0.5326852	0.4825678	0.2956714	1.789944	0.239321	3.958545	6.180112	1.752625	0.0432235	1.81623	1.024724	34.84497	2.646034	0.2245598	0.8416175	13.85809	0.2112505	12.19709	0.4918921	0.8972679	2.131492	0.7959236	0.251104	4.929591	8.294361	0.8326698	0.7929201	0.2993217	0.7275756	0	0.5578904	1.468607	0.55884	1.339782	1.184463	1.441613	0.4011798	1.378363
TCGA-DK-A3IM	0.679452054794521	1	0.1743431	0.4226049	0.2097641	0.3529102	0.6727144	0.973858	0.03403159	3.134025	1.048412	0.7793925	0.2622467	0.7549401	0.2335669	2.541936	0.2800131	0.0547415	0.4654164	7.317929	0.08010652	2.557619	1.57215	1.048574	0.9386304	0.4527232	0.05713142	2.584904	3.235963	0.4322399	1.127537	0.1404603	0.248308	0.9959911	0.04442611	0.128515	0.0635739	0.6755784	0.6568825	0.2599977	0.08053836	0.1524476
TCGA-FD-A3SS	1.07123287671233	1	0.1513128	1.228157	0.1912495	0.6435219	0.2012515	2.519924	0.3839693	4.213282	2.474907	0.776186	0.6220329	0.5705694	1.320874	6.296805	0.7868365	0.2011988	0.2932471	10.20106	0.04108275	2.057843	1.63989	0.7328805	2.487119	0.8126292	0.2636994	6.291323	4.404835	0.6650246	0.2313036	0.2575806	0	0.1613038	0.3124662	0.3625	0.03260397	1.304363	1.330257	0.3077081	0.08260843	0.4914359
TCGA-4Z-AA7N	3.74520547945205	1	0.370129	0.7883613	0.3216254	0.2164429	0.2320772	2.015805	1.221004	8.313656	2.702018	1.650796	0.02261787	2.851175	0.6271967	6.717634	1.231658	0.3588161	1.596447	13.66422	0.5527128	11.47575	0.232882	0.6402543	1.72701	0.1561832	0.5518673	4.876948	5.174913	3.274224	0.6223755	1.444895	0.3426513	0.144675	0.7356668	1.152733	0.3509138	1.851618	1.348071	0.6071702	0.2593231	0.601055
TCGA-HQ-A2OE	3.21643835616438	0	0.3343805	1.058423	0.1937077	0.2370157	0.614162	1.38799	0.3599777	1.58628	1.438651	0.513552	0.1981415	0.8706073	1.745646	3.69619	2.796625	0.2774577	0.2009412	25.47975	0.1815744	0.5149261	0.1375752	0.2594108	1.034229	0.1710284	0	3.99434	2.422094	1.083969	0.851915	0.06753429	0.09380504	0.2376394	0.0815182	0.4854999	0.1200838	1.063261	0.9798943	0.3928845	0.1622695	0.2139101
TCGA-UY-A8OC	0	1	0.166086	0.399794	0	0.3642122	0.5640848	2.603982	0.7375504	2.02542	1.193368	0.6172938	0	0.4920739	0.1693843	8.816654	0.04063789	0.1341747	0.2881928	10.35358	0	1.872958	0.5087494	0.4740414	2.603354	0	1.149741	3.142443	2.387654	0.5552302	0.08727349	0.2965061	0.06406503	0.08114903	0.0884228	0.298419	0.1476222	0.5572885	1.64265	0.4334466	0.103897	0.1011406
TCGA-GV-A3JV	1.18904109589041	1	0.3288201	0.5089084	0.2484607	0.3762125	0.2390443	1.08535	0.1451146	2.367866	2.942015	1.115857	0.02620899	0.7200734	0.619108	5.956396	2.126827	0.14589	0.311864	24.32932	0.08539587	2.987717	0.09468686	0.7122334	1.542603	0.361962	0.06090375	5.137526	4.739211	2.769583	0.7812916	0.3584559	0.2205863	0	0.2773915	2.260511	0.2710865	0.4934147	2.765112	0.5756505	0.2861874	0.6732705
TCGA-XF-A9T8	1.14520547945205	1	0.2483529	0.4710118	0.06165926	0.2074729	0.7786072	1.200346	1.035356	2.495379	0.8871392	0.5993871	0.01084026	1.681855	1.422292	5.899989	1.122741	0.1086144	0.2286634	8.904296	0.1059613	8.012085	0.5287043	0.7610131	1.655438	0.07485527	1.020207	2.047654	1.120102	0.7663853	0.372864	0.3884797	0.7663853	0	0.4197492	0.2974893	0.08409273	0.844151	0.7574982	0.4761877	0.1065326	0.5761455
TCGA-KQ-A41S	0.0958904109589041	0	0.20819978	1.44275686	0.12061079	0.20291737	0.14504975	0.77311518	1.452893	1.85012289	1.4859928	0.59208852	0.01060224	2.0561574	1.28217342	5.21201247	1.50185398	0.17409846	1.07520469	16.01292347	1.19179954	2.86302265	0.1149101	0.57623492	0.80954469	0.14642333	0.36955793	2.72063994	4.53853042	1.02320569	0.14587079	1.56935774	0.05353983	0	0.22168766	0.87287198	0.16449259	3.51415992	1.85216433	0.28461402	0.24311798	0.70436879
TCGA-CU-A3YL	2.48219178082192	0	1.545532	2.125901	0.511618	3.604406	0.1922767	3.340202	0.09337902	11.39633	9.000355	4.762047	0.03373016	0.4360999	3.752916	19.1807	10.92063	0.7917044	3.165266	39.86131	0.1648528	4.170778	0.3046477	2.877176	4.614439	0.077639	0	14.68629	23.40109	9.885602	2.475073	2.259892	0.3974429	0	0.1915579	2.732893	0.4360999	6.654771	3.535507	1.756076	0.9760331	3.436035
TCGA-E7-A7XN	1.17260273972603	0	0.07822389	0.5078304	0.03398651	0	0.1226193	1.516906	0.2977497	10.38243	0.6070223	0.588079	0.2509558	0.7532171	0.6596974	5.087912	1.293	0.1430184	0.1842108	17.41562	0.05840578	9.547144	0.8548356	0.8389391	1.939011	0.2475608	0.0833092	3.215629	2.116796	0.5766514	0.3288355	0.1861996	2.715626	0	0.8884427	0.2342511	0.04635182	1.165794	1.596447	0.4957845	0.09786772	1.84191
TCGA-DK-A2HX	3.89041095890411	1	0.4417008	0.2501742	0.2935079	0.3798477	0.08145702	1.200656	0.9889884	1.208473	1.075334	0.6496467	0.0555707	0.2309393	1.369763	1.916463	0.3475362	0.08396084	0.2254236	29.93305	0.1163984	1.312957	0.4086976	0.5483255	1.174445	0.05481893	1.438918	1.117599	3.837769	2.717156	0.4915086	0.2968656	0.1202676	0	0.06762709	0.5602141	0.1231676	2.370895	0.91369	0.1549901	0.05201149	0.210965
TCGA-CF-A8HY	0.945205479452055	0	0.2172276	0.9190357	0.0755044	1.524357	0.0454018	2.330289	0.05512337	5.224259	2.035327	0.8881099	0.05309744	0.06435947	3.210649	6.700409	0.845695	0.2770896	0.3015472	34.61043	0.1297542	1.227943	0.1798392	0.7966183	2.914035	0	0	2.838611	8.376632	2.688796	0	0.4550269	0.1340674	0	0.0616801	0.1040824	0.1029751	1.060204	3.110151	0.2267659	0.2391651	0.6349634
TCGA-4Z-AA7W	2.3013698630137	0	0.5388936	1.763779	0.162878	0.06850708	0	2.358775	0	9.781303	0.49832	1.163748	0.7302035	0.06941807	0.3124791	3.267886	0.4993981	0.1315022	0.4181767	8.232499	0.0699764	16.2681	0.4034668	0.6160531	5.671202	0	0.04990668	0.9950602	4.491096	1.100604	0	0.2082147	6.651828	0	0.3548166	0.1122632	0	0.4247417	2.265831	0.4192963	0.1407073	1.750226
TCGA-FD-A43U	1.74246575342466	0	0.7897983	1.34332	0.602604	0.901182	0.08052307	3.687837	0.3910596	6.861762	1.915622	1.282227	0.08240032	0.2282915	1.80138	8.886877	2.618532	0.2522708	1.203331	53.2742	0	7.985403	0.2232696	1.372868	3.426762	0.3251424	0.2461881	4.84567	8.992095	3.698757	0.4048943	1.711861	0.2972216	1.129442	0.7657559	0.184597	0.3652663	2.897741	1.282241	0.9767329	0.5591397	0.9384576
TCGA-BT-A0S7	0.547945205479452	1	0.2601411	0.3373462	0.1004671	0.08451363	0.1812365	0.2385162	1.026869	0.2623193	0.182764	0.1660281	0.1589672	0.171275	0.01814067	2.997724	0.2388888	0.009831967	0.1003106	5.429018	0	1.897983	0.3158709	0.4799954	0.5057543	0.3659056	0.4925383	0.2832817	2.346536	0.1486597	2.551674	0.03669481	0.08919582	0	0.01367871	0	0	0.1713018	0.9075449	0.08621069	0.08679162	0.1877533
TCGA-ZF-A9R3	2.6	1	0.6433841	1.015635	0.1720221	0.4823541	0.6551147	1.388537	0.3767636	4.117201	2.152598	1.276461	0.04032406	0.4398915	2.083668	9.808318	3.505467	0.3591365	0.9650945	21.71666	0.6897793	3.51352	0.3168567	0.9245919	2.116802	0	0	5.335458	4.092198	3.071433	1.040247	0.5916464	0.7127082	0.6448312	0.2107891	1.304223	0.5474206	0.9805652	2.13405	1.033284	1.271413	1.312692
TCGA-4Z-AA89	2.81917808219178	0	2.604882	1.658272	0.2057749	0.8308771	0.3464586	1.36787	0.06009191	3.599762	5.580982	2.768456	0.04341253	0.3508025	6.004316	9.823821	2.734862	0.2497071	2.395011	23.4279	0.2121744	6.639031	0.4391497	1.278054	2.417048	0.3997022	0	5.905278	6.675189	4.790522	1.791873	0.4810092	0.4384545	0	0.1680991	1.134639	0.3367704	2.683027	1.784465	1.377287	0.5925505	0.730651
TCGA-GU-A42P	0.90958904109589	1	0.07971603	1.209479	0.2078089	0.3884675	0.1943795	1.293683	0.1348575	6.089049	4.078187	0.6509216	1.079803	0.3542699	1.277856	9.704734	2.646888	0.1988479	0.9550906	27.21333	1.428477	0.9937878	0.3959735	1.103151	2.363448	0.2242517	0	7.016907	6.621326	0.6559827	2.401608	0.1981848	0.04099892	0.1038639	1.773055	1.495976	0.2204346	2.857761	1.701987	0.9312298	0.9441539	1.121912
TCGA-FD-A3NA	5.05479452054795	0	0.158097683	0.574516696	0.199825068	0.504282946	0.150196844	1.067398902	0.802372751	1.891317811	0.677451316	0.70900928	0.122958733	0.127747209	1.339510453	4.831564855	0.969036489	0.117332398	0.705423841	9.169080687	0.171699555	4.136102359	0.052354583	0.477346093	1.383147792	0	0.244909882	1.846819215	2.171530156	0.793403616	0.241675223	0.177899817	0.443517549	0	0.380890008	0.206593336	0.068131845	1.05721093	0.974738569	0.51440911	0.431562899	0.373434018
TCGA-XF-A9SL	5.53424657534247	1	0.7909916	0.6331991	0.211488	0.4151122	0.04239018	1.941407	1.955742	2.622925	1.573883	1.02108	0.03718151	0.180271	0.4423326	3.499707	0.4499384	0.1621246	0.8848549	14.12123	0	8.326531	0.2820887	1.75419	1.951835	0	0.9072147	2.91535	5.076782	3.588331	0.7673422	1.422583	0.2503486	0	0.6814662	0.291535	0.4326504	1.300983	1.120783	0.3932015	0.1624005	0.691652
TCGA-XF-AAN2	5.12054794520548	1	1.083014	1.480672	0.2688828	0.180949	0.5820581	1.736306	0.2355634	4.984572	2.347855	0.5750357	0.07563527	0.3667104	1.140934	7.109943	1.150821	0.1157797	0.5829504	24.24979	0	7.438338	0.09222265	0.9634689	1.353564	0.3917134	0.1318194	3.605448	6.140543	0.6047505	0.650392	0.6972721	0.7638953	0.1209501	0.3660873	0.8154377	0.4400525	1.407741	2.331732	0.6460386	0.1858263	1.055228
TCGA-ZF-AA54	1.61643835616438	1	0.6105803	0.279954	0.1136929	0.1912785	0.09115338	1.079661	6.69562	1.929537	0.9526421	1.259932	0.2132079	0.7106812	0.09237945	5.283494	0.8394671	0.1298066	0.6162285	0.03530868	0	6.549354	0.08665532	0.7845984	6.422853	0	1.346996	1.472265	3.393064	1.05424	0.6416854	0.436017	0.0672919	0	0.4231042	0.156725	0	0.5131389	1.61584	0.2276394	0.4365207	0.566586
TCGA-GU-A766	1.31506849315068	0	0.1196055	0.6481053	0.2078635	0	0.07142347	1.212559	1.344112	12.40528	1.119668	0.6466023	0.4907376	0.1012466	0.08578864	3.345525	0.7469554	0.07846223	0.5929706	21.66265	0	10.99524	0.1640893	1.111323	0.8470786	0.2162995	3.457483	3.423579	4.354012	0.3573702	0.07182775	0.3362194	4.21814	0.06678721	0.4528139	0	0.4049863	2.579213	0.8154515	0.3057728	0.2394258	2.025522
TCGA-FD-A6TD	1.05753424657534	1	0.5957756	0.5551438	0.2672011	0.1685786	0.2410073	2.949751	0.4876876	5.188857	0.8948237	0.6558563	1.03348	0.2847006	0.4281897	5.326598	0.8945002	0.104596	1.143364	8.028557	0.1147962	10.27129	0.1400145	0.5452105	1.289053	0.2432896	0.2865514	3.683352	2.73036	0.3887841	0.9694862	0.1829871	0.2965303	0.075121	0.2637532	0.3683352	0.0911042	0.8441857	1.182711	0.5445519	0.1923584	0.6553924
TCGA-FD-A3B4	1.3972602739726	1	0.814316453	1.46642413	0.199013669	0.037202614	0.37230533	2.393864173	0.226012233	2.771329518	0.73138265	0.898515898	0.831946762	4.749863474	0.509073228	6.768576628	1.201015416	0.047607986	1.22376234	7.004689767	0	9.80787508	0.59831623	0.607465533	1.261577633	0.268450677	0.677542819	3.07592518	3.070119325	1.033944105	0.962775561	0.440167333	1.138647305	0.04973402	0.343215445	0.365785697	0.301578633	1.978310534	1.821711744	0.474370675	0.229232276	0.681849067
TCGA-DK-A1AB	1.39178082191781	1	0.4069613	0.502905	0.1872164	0	0.9006057	2.824826	0.2126145	1.222054	0.3508939	0.7684119	0.0512001	1.06388	0.9615481	2.300805	0.1015277	0.1180718	0.2729695	4.05058	0.0357479	3.553902	0.7967086	0.4058164	0.7679249	0.6060895	3.569322	1.042735	1.61951	2.470621	0.7547529	0.2621207	0.369362	0.04678585	0.1416097	0.0860256	0.05674029	0.8095102	0.7816982	0.4284006	0.1317823	0.719179
TCGA-BT-A20X	0.687671232876712	1	0.09613308	0.4728311	0.09546891	0.1606183	1.406465	0.6346207	1.707621	1.246346	0.1736716	0.1995306	0.0167843	0.2848198	0.1077387	1.854039	0.3763492	0.0537213	0.1906404	6.226294	0.0410158	2.870013	0.4547828	1.14029	0.5606924	0.3477021	0.2925218	2.392789	0.6813272	0.2071872	0.05773167	0.02179329	0.211896	0	0.09098747	0.06580169	0.06510167	0.1699611	0.5691809	0.184324	0.1237107	0.3122223
TCGA-GV-A3JW	1.77808219178082	0	0.2809794	2.088409	0.1542053	0.7783118	0.8036227	4.075855	0.4503216	2.315121	8.007615	3.257877	0.009036899	0.569589	3.05122	6.187766	3.020175	0.4980007	4.399003	23.94515	0.4858363	0.8021811	0.695406	1.852076	2.803213	0.8112328	0.06299911	6.425447	4.068543	3.503761	1.492009	0.4834329	0	0	0.2799366	0.9565703	0.07010326	3.482512	2.748807	0.8821562	1.198936	1.705063
TCGA-UY-A9PB	2.46301369863014	0	0.4546664	0.6772676	0.3327028	0	0.2000586	2.448569	0.4857915	4.017674	1.513085	1.075368	1.433058	0.2126953	0.1727126	4.428705	1.233483	0.2279141	0.5457318	1.8211	0	16.87463	0.1664132	0.5795176	1.884191	0	0.7135934	3.57001	8.310329	0.6974188	0.5029775	0.2278445	1.329198	0	0.5548992	0.4013004	0.1701562	0.3754034	1.172102	0.8207893	0.4311236	0.6994761
TCGA-FD-A6TI	0.805479452054795	1	0.1803015	0.4896554	0.1205183	0.1216571	0.2898771	0.5035702	0.4575304	1.16429	0.757375	0.6420114	0.3390115	1.314932	0.4134627	1.810406	1.22771	0.1320954	0.5019505	11.65521	0.2899548	3.563661	0.500624	1.324324	0.808924	1.05344	0.05908394	1.948297	2.470821	0.8369588	0.2332143	0.0704294	0.2567942	0	0.255976	0.1993606	0.328733	0.6478987	0.5922382	0.2482	0.2498725	0.3153153
TCGA-XF-AAML	0.635616438356164	1	0.3067103	0.5288083	0.0484577	0.7337336	0.2331061	1.656607	0.07075487	1.897845	1.811113	1.158796	0.01703861	0.3304403	1.334327	5.509283	1.370534	0.4410243	0.6358807	26.32091	0.0832745	8.167346	0.590942	0.5980764	1.788876	0.1176568	0	2.945215	3.709761	5.58321	0.3516384	0.3274277	1.032512	0.1089873	0.1979273	0.4007921	0.06608806	1.501795	1.961035	0.2494891	0.725603	0.3622319
TCGA-ZF-AA58	4.51780821917808	0	0.438460865	0.977402537	0.213361487	0.153841072	0.256594208	3.154995498	0.623073864	4.058772399	1.875146442	1.434076891	1.275370336	0.155886831	0.225648018	4.860933394	0.591245901	0.190903853	0.547789238	6.673527321	0	12.197365494	0.162621538	0.691711504	6.188679987	0.074006879	0.747144021	2.349121591	4.785578451	0.637429521	1.253369338	0.578898256	0.920063365	0.137107482	0.456491032	0.210084045	0.166279286	0.577788649	1.343637864	1.22928696	0.456409003	1.139231263
TCGA-FD-A3SP	2.14520547945205	0	0.3636747	0.7331338	0.2298304	0.1933351	0.1727501	1.336804	1.006752	1.575228	1.187769	1.016548	0.7374147	0.2448825	0.287899	3.044562	0.7046802	0.1518197	1.00804	3.104882	0	7.579383	0.23539	0.5833375	2.603191	0.06975441	3.556274	1.836116	2.982213	1.536014	0.6949118	0.5561275	0.3060692	0	0.2894482	0.5148325	0.1175436	0.8039166	0.8719694	0.2218694	0.2978194	0.510041
TCGA-E7-A97Q	0.673972602739726	1	0.9686037	1.926397	0.5496639	0.6357742	0.08263005	2.577262	0.7022613	5.875232	2.965664	3.539909	0.02415898	0.9370599	0.7257595	18.02675	2.007763	0.5009336	0.6762095	17.85998	0.3542237	6.456156	2.814801	1.107884	5.649343	0.5004752	0.4631549	10.0095	15.64643	1.484327	0.6647821	1.060266	0.3659985	0	1.131916	2.699337	0.374824	1.591873	0.8440934	1.975102	0.8111925	0.5778081
TCGA-YC-A9TC	0.0547945205479452	1	1.237061	1.35612	0.1535643	0.8784199	0.5540415	0.8749751	0.08968993	7.858738	2.681812	2.19739	0.4643656	0.05235888	0.4242397	7.694655	2.07939	0.2945527	0.8235747	23.80746	0.2639	4.187637	4.564748	1.369526	7.78201	0.1491435	0.07528466	6.061961	8.129829	0.993739	0.5200324	0.8357134	1.581499	16.71663	0.9283136	0.2963625	0.2094355	5.467739	2.130717	1.475862	0.4598926	0.4591706
TCGA-K4-A6FZ	0.150684931506849	0	0.461759107	0.543130846	0.075233958	0.084383144	0.753986347	1.238369517	0.768963024	4.845414176	1.459854515	0.775226945	0	0.641289452	2.259554781	6.992491169	1.409150728	0.120255642	0.994402964	17.967538491	0.474061336	6.566768925	0.305826186	0.339471816	2.188218387	0.121780219	0	2.608453726	3.091344024	0.801522993	0.54594302	0.407599434	0.712464883	0.22561388	0.252665501	0.449408292	0.068404208	1.929199891	1.322969776	0.624062488	0.14442937	0.515524426
TCGA-KQ-A41R	3.6986301369863	0	0.2908487	2.274318	0.5054688	2.466183	0.5471012	10.03217	0.221416	30.94879	5.166032	1.562538	0.0177732	0.08617167	1.756931	28.86405	3.846063	0.5045582	0.5335204	30.65808	0.347459	1.876608	0.5778933	2.213702	2.035637	0.1227294	0	5.859337	16.98733	7.419516	0.6113311	0.7753977	0.4487611	0	1.321348	0.2787144	0.6893734	1.906213	3.287542	0.6939877	0.4075541	0.8973913
TCGA-DK-AA6M	4.33424657534247	0	0.559194	0.9626398	0.04859143	0.1635019	0.175312	4.983537	0.1419003	9.705718	1.189312	0.8124511	1.008052	0.1656761	0.7282281	5.849457	0.9912102	0.1331479	2.106969	14.17012	0.2505129	7.040428	0.04629475	0.8125332	4.076847	0	0	5.267302	5.548473	2.041962	0.7052175	1.126975	0.3451203	0	0.4498733	0.06698303	0.1988113	3.318914	3.546627	1.709547	0.5037268	0.6810592
TCGA-ZF-AA52	2.95068493150685	1	0.434965	0.8601831	0.3359688	0.3532743	0.2020225	5.3839	0.4905604	9.430049	2.38914	0.9797816	0.02953319	0.3579721	2.214224	7.864123	0.7988606	0.1972727	0.982376	24.80663	0.3608512	7.00928	0.1200334	1.103532	6.130881	0	1.18384	4.394483	8.936838	3.264476	0.5079151	0.8359617	0.298277	0	0.160099	0.4052398	0.4582042	2.670468	1.213957	0.5405522	0.3386101	0.4316538
TCGA-K4-A5RJ	1.47671232876712	0	0.220561669	1.022522408	0.212953457	0	0.0512207	0.768462269	0.746258767	1.445654713	1.873572869	0.770081556	0.239610604	1.01651294	0.119199948	6.85802424	1.332518217	0.262586243	2.830906784	0.357130377	0.073192046	20.975729995	0.11361738	1.390467034	1.214949647	0.10341149	0.104400127	3.415915009	4.42115518	3.050209253	0.721148802	0.676682362	2.344375707	0	2.52826595	2.994263	0.232345815	0.555325038	1.631266698	0.584752519	0.171702096	1.392889451
TCGA-HQ-A5ND	0.750684931506849	1	0.116155401	0.451884464	0.100933788	0.113208326	0.404618875	1.214096399	0.049125709	1.449458532	0.912501163	1.249360489	0	1.089780677	0.385761356	3.392433758	0.366313585	0.072436045	1.343687603	4.200390884	0	8.202004119	1.051383623	0.388459252	1.750135516	0.081690099	0	3.394091839	0.654843705	0.146031423	0.813818341	0.079874763	0.597401275	0	0.247360672	0.278273368	0.091771004	0.610777605	0.559213392	0.433055944	0.096883136	0.59731419
TCGA-BT-A3PK	0.83013698630137	1	0.05856718	0.5098065	0.08482039	0.08562184	0.3672261	0.9665754	1.684351	2.879056	0.4937614	0.2803421	0.2922791	0.4338021	0.1837855	1.823965	0.656005	0.04980446	0.4452183	5.926948	0.05830549	3.500182	0.2941533	0.4525194	1.565624	0.2471358	0.2079154	1.286169	2.047125	0.2309339	0.6565418	0.1332139	0.3012181	0	0.346452	0.1403093	0.02313611	1.781419	1.324001	0.1746823	0.07815974	0.5864971
TCGA-FD-A3N6	2.33150684931507	0	0.2309599	0.5316206	0.1114965	0.03751668	1.957695	1.736439	0	3.842747	1.187467	0.4812308	0.01568168	1.634669	0.08455519	3.00561	0.7506925	0.06983257	0.2480909	6.5652	0.07664265	4.923357	1.465927	1.269578	0.5986955	0.5955773	0.08199151	2.109846	1.620356	0.2463699	0.2696954	0.02036162	0.7127129	0.05015387	0.1821647	0.3688737	0.334537	0.7984519	0.7896267	0.8802106	0.07705582	0.3958939
TCGA-UY-A78P	6.52054794520548	0	0.1555902	0.3802037	0.2028013	0.113732	0.2032452	1.66908	0.5922352	7.369067	0.8720037	0.689998	0.1663868	0.05762218	0.3936487	7.963884	0.7402459	0.1620811	0.5785297	22.20129	0.1742569	11.56035	0.3349075	0.2825992	1.814948	0.1641359	0.1242788	1.651948	3.464796	0.3667672	0.7358243	0.2777684	0.9602632	0.1520417	0.6074562	0.2329671	0.09219548	0.8881984	1.660974	0.3480472	0.07786501	0.378996
TCGA-CF-A9FL	1.54794520547945	1	0.8111026	1.331213	0.4228869	0.8300496	0.04238125	7.563201	0.5145605	7.545072	3.555061	0.9523506	0.06195614	0.4205438	2.11575	28.73507	0.987892	0.324181	0.5328118	14.28242	0.5450479	1.655693	0.1477297	1.262751	2.601898	0.08556518	0.431916	5.211196	7.819341	3.963019	1.960573	0.2767339	0.06257398	0	0.1439414	0.4372105	0.4806214	0.5655255	1.578953	0.6955178	0.3247325	1.020795
TCGA-CF-A9FM	1.09041095890411	0	1.062206	0.8325467	0.2533751	0.7916666	0.5223697	1.237436	0.211407	2.835265	3.639517	2.026737	0.01272733	0.5553652	5.637087	12.19684	2.640906	0.1452334	1.69342	25.49514	0.3732213	2.497388	0.6621238	2.392248	2.915425	0.08788607	0	4.15049	7.18602	2.613698	2.101306	0.2181377	0.771255	0	0.128133	0.5488627	0.3949263	2.628414	2.040304	0.683323	0.6045424	1.014661
TCGA-ZF-A9RD	1.11780821917808	1	0.1783413	0.457914	0.4339175	0	0	1.41278	0.3620451	4.046278	0.4920675	0.759257	0.08718475	0.1056767	0.3693625	4.496434	0.3025466	0.09706125	0.3536667	8.085498	0.1065267	9.612844	0.7677584	0.789753	2.080338	0	0.07597409	1.553644	4.182574	0.9783798	0.1499413	0.1245239	2.42149	0.4182574	0.37135	0.2563513	0.3381655	0.3046453	1.164708	0.6383044	0.1428013	0.3475316
TCGA-G2-AA3D	5.86027397260274	0	1.091339	0.9307843	0.036474	0.4295507	0.0438646	3.082674	0.05325702	9.380503	3.052166	6.736682	0.07694953	0.8083453	2.815459	8.44376	1.574784	0.3176802	6.846431	23.04001	0.5641246	4.457867	0.2641004	1.060079	3.672225	0.2656799	0	5.416442	5.963277	7.188813	2.117419	0.9858163	0.3238204	0.164069	0.3476186	1.307259	0.4476989	6.870181	2.741266	0.7824576	0.4201228	1.090604
TCGA-DK-A2I2	0.649315068493151	1	0.4045463	0.9391625	0.1222721	0.1028562	0.4411432	1.799755	0.4017016	2.154953	0.7683965	0.6359023	0.1827207	0.26056	0.135227	6.55758	0.4361048	0.03589761	0.4621664	3.616936	0	6.819273	0.198038	0.8397477	1.743979	0	2.847328	1.225829	2.816158	0.3437563	0.5915204	0.1898005	0.2171093	0.2062538	0.1415038	0.04213788	0.2918272	0.2789961	0.6847999	0.3672257	0.2112573	0.1428142
TCGA-FD-A62S	1.11232876712329	1	0.570237	0.442099	0.1698892	0.2381867	0.2724177	1.693984	0.7028408	1.959147	0.5431837	0.4954457	0.3086367	0.530979	0.1022526	2.753064	0.5634172	0.07758706	0.6542662	1.187125	0	4.856079	0.0917203	0.6425716	1.187816	0	2.602748	2.696749	1.690065	1.469192	0.3424496	0.4085004	0.8044246	0	0.2390164	0.3903189	0.1930833	0.5481016	0.6547853	0.4130483	0.4402924	0.5026921
TCGA-MV-A51V	1.12328767123288	0	0.7362006	0.9828979	0.1938561	0.3261463	0.09325458	1.951369	0.05661127	6.984977	3.385459	0.8216275	0.04089799	0.39658	1.988188	8.576652	3.299413	0.2466263	2.676577	37.2424	0.732911	1.350256	0.1182038	0.5248322	3.057749	0.282413	0	4.931599	4.879914	7.465648	0.6564771	0.9346181	0.3442153	0.2616036	0.3272824	1.496485	0.2115093	3.274241	1.989308	0.5323126	0.290279	0.1811395
TCGA-E5-A2PC	3.63287671232877	0	0.1966881	0.7747494	0.149549	0.07188668	0.4367824	1.501313	0.1559728	1.896578	1.250728	0.9179451	0.05258414	0.07284262	1.155345	7.352778	2.630867	0.1024467	0.7861946	4.51836	0.07342848	9.272331	1.029931	1.012196	2.939638	0.3631094	0	2.074911	3.603793	0.4636458	1.033541	0.1131447	0.5690199	0.09610114	0.802816	0.2061524	0.1748223	0.5164064	2.809902	0.7333019	0.2460811	0.4990675
TCGA-DK-A3X2	1.4986301369863	1	0.4351257	1.132866	0.05816993	0.09786595	0.06995671	0.2485795	0.08493605	1.063171	1.192874	0.3449352	0.08181443	0.09916736	0.6512083	2.4838	0.935449	0.1138532	0.6056844	10.97471	0.09996495	0.7931355	0.7315509	0.4284523	1.024902	0.4943342	0.03564716	3.152805	2.755006	0.2582197	0.4221161	0.483349	0.1549318	0	0.1663181	0.601402	0	1.079343	1.113984	0.3244512	0.0837532	0.3261247
TCGA-GD-A76B	0.613698630136986	0	0.479006593	1.038901484	0.13874502	0.46685332	0.066743383	2.582425078	0.364656045	6.810543713	2.47808055	1.677825805	0.146355827	0.18922459	0.784136042	5.581669822	2.819823222	0.114054761	0.498704061	19.079779492	0.619926138	10.685030592	0.222074519	0.905927418	1.024388621	0	0	5.077064086	9.109593544	8.348828884	0.335605877	0.800673395	0.640533101	0	0.377806107	0.306014822	0.60551869	3.512335271	1.183133685	0.666719039	0.559343129	2.02244125
TCGA-GC-A6I1	0	0	0.2644782	0.4452019	0.247498	0.2974245	0.08504219	2.316738	0.05162584	4.523517	0.7835247	0.5155538	1.243211	0.4219314	0.2202533	2.710191	0.4424784	0.08996295	0.5143974	2.371787	0	11.2796	0.7208741	0.6475355	1.898534	0.08584752	0.1733365	1.37356	4.083144	0.1743902	0.2565707	0.1937072	0.8161459	0	0.3080883	0.2436962	0.3375451	0.3049729	0.6387752	0.6674731	0.162902	1.057201
TCGA-XF-A9SK	1.33150684931507	1	1.024425	2.241769	0.2427761	1.0892	0.04866151	2.651295	0.2954053	2.694024	2.770316	6.136043	0.3272306	0.4828619	0.737914	8.097376	2.390095	0.3365816	1.061934	22.27983	0	8.760742	0.6399335	1.627078	4.616983	0.09824463	2.033269	8.163812	11.5507	1.620537	0.3914956	0.5911472	0.287386	0	0.5839587	0.5019984	0.6622106	0.9293502	2.368504	0.9721878	0.8156158	1.512337
TCGA-DK-A1AD	9.36986301369863	0	0.4106267	0.8882536	0.221472	0.621013	0.118377	1.285267	0.3593105	1.766915	1.945264	0.8707367	0.008652622	0.4195141	1.315218	9.747811	1.619872	0.1276348	0.8985481	16.75959	0.04228882	3.363338	0.1266025	0.421286	0.8258498	0.05974898	0.1809606	1.942806	6.386126	1.854591	0.7738057	0.2157091	0.2621673	0	0.2680328	0.542752	0.3356113	1.604276	1.689407	0.1689288	0.2409285	0.3449066
TCGA-K4-A5RI	0.975342465753425	1	0.1976149	1.13746	0.3122154	0.05252757	0.1877393	0.4150845	0.319114	2.5271	1.518014	0.8012486	0	0.1064522	0.3213356	5.332518	2.949984	0.1099951	1.523019	7.592143	0.05365417	2.564455	0.6544086	0.6090915	1.624092	0.07580684	0.07653157	2.973584	1.985096	1.090275	0.4531246	0.1995599	0.6652522	1.193758	0.2635527	0.2582323	0.2129043	1.030242	1.624505	0.8305263	0.5394341	0.7293369
TCGA-FD-A3SQ	3.8986301369863	1	0.5335491	0.7472482	0.3399953	0.4160096	0.2602011	1.555645	1.53445	1.371942	1.359678	2.199381	0.0652083	0.8957759	0.945975	5.215478	1.930187	0.3236539	0.7318353	10.94293	0.212466	4.610382	0.5889553	1.119834	1.867142	0.3752359	1.325881	3.544164	3.489238	2.548971	0.7476399	0.3838311	0.6585858	0	0.2609117	0.8947561	0.2950791	0.4526081	1.652899	0.6895902	1.050256	0.9530773
TCGA-GV-A3QF	1.69041095890411	1	0.2986444	1.323396	0.3568242	0	0.3511033	3.542531	0.3789178	6.52167	1.941978	0.9333883	0	0.7742118	2.937394	13.35032	2.914771	0.298405	2.322685	26.17273	0.3344737	0.9059021	1.539086	0.8007287	3.755825	0.393809	0	7.256249	4.882594	1.868757	1.647756	1.380284	0.7487826	0	0.2826592	1.252059	0.132722	2.710165	2.859933	0.6402164	0.1494564	0.545592
TCGA-E7-A7DV	0.101369863013699	0	0.02921429	0.3324369	0.2030872	0.1281288	0.03052975	2.314291	0.5560032	3.446691	0.3778412	0.2418397	1.490666	0.0865551	0.2360638	5.850736	0.6989299	0.1391225	0.8762596	0.1419101	0.1308769	10.48404	0.2176742	0.6468515	2.044694	0.3081886	0	2.32235	4.41396	0.1953284	0.3684308	0.157624	0.1352274	0	0.4562344	0.104983	0.2077322	0.1960525	0.8622332	0.6535084	0.07310134	0.6641779
TCGA-XF-AAN1	2.57808219178082	1	1.187048	1.385408	0.3018999	1.100495	0.5446093	1.290119	0.1469384	2.890287	2.929063	2.357588	0.01769225	1.02935	2.866426	8.930398	1.284578	0.1772683	1.177011	27.37752	0.4323455	3.355896	0.4697966	1.923159	2.786252	0.2443407	0	6.526262	7.377705	3.027749	2.312477	0.4594441	0.08934342	0	0.5343526	2.011476	0.20587	1.453428	1.781731	1.122593	0.6665035	1.1754
TCGA-DK-AA6P	1.25205479452055	0	0.7234586	2.019406	0.08382038	0.5640825	0.4032185	1.472569	0.3671676	3.82996	3.410036	0.7985181	0	0.2857918	5.070188	14.3162	2.496577	0.1927677	2.450916	23.77971	0.2880904	1.184183	0.1916606	0.4838935	1.758143	0	0	3.072472	8.483504	3.8614	1.216503	1.301126	0.0744167	0	0.4450776	2.079827	0.05715836	2.639784	4.179584	0.2877047	0.3137804	1.370634
TCGA-CF-A47Y	1.02191780821918	0	2.130297	1.152987	0.6217543	1.473978	0.6797621	2.281231	0	5.09157	5.617911	2.653886	0.009937279	0.5299794	9.142029	19.61318	4.933882	0.3540159	3.998828	26.93651	0.971349	2.572034	0.9316317	4.219486	3.699009	0.1372398	0	6.07397	7.554303	2.341821	1.709024	0.3045082	0.2509094	0.06356372	0.3693932	0.9739602	0.2312637	3.551701	1.654305	0.6547829	1.171902	0.7658223
TCGA-CF-A3MI	1.01369863013699	0	1.83704	0.8040056	0.632498	0.810761	0.253553	2.145139	0.3958001	4.167947	1.663645	0.9310565	0	0.1540392	2.066584	13.65073	0.904627	0.0943206	0.2148003	31.90582	0.4658344	1.850471	0.2123458	1.175163	2.577536	0.5119081	0	5.661656	7.581806	1.336998	0.2914151	1.380589	0.2673995	0	0.106619	0.4151881	0.08215424	2.105532	3.373696	0.620281	0.08673067	0.9287262
TCGA-G2-A2EL	2.24383561643836	1	0.4396556	0.6064186	0.04630798	1.01282	0.7796769	1.363238	0.2704639	4.927084	2.534884	1.228931	0.4966232	0.9078704	0.1860439	3.45433	0.1332914	0.301366	0.2113639	13.61209	0.1989505	7.234476	0.7676745	0.6729469	3.53559	0	0	7.195979	4.596723	0.4385361	2.128245	0.2410192	0.08222552	0	0.4350373	0.4468471	0.0947343	0.6432722	1.505923	1.092763	0.3467065	0.2596217
TCGA-XF-AAMZ	3.69315068493151	1	0.1426255	2.756972	0.2478702	0.6255307	0.07452383	0.2353849	0.09048109	2.346059	1.393726	1.240911	0	0.211283	1.68955	5.323788	0.8142768	0.1879935	0.6540652	20.26474	0	2.015581	0.04723092	1.603651	2.287608	0	0	6.678442	3.618328	2.127266	0.1498913	0.5771456	0.3300931	0	0.2531088	0.3416877	0.1690264	1.156023	0.9404117	0.5849173	0.5710146	0.1158052
TCGA-DK-AA6L	3.18630136986301	1	1.221122	2.08886	0.2496705	0.07000822	0.9508245	4.46528	0.06075884	6.681864	2.036957	2.993345	0.1024201	0.9931485	1.510225	8.37014	1.119626	0.2809841	1.9349	13.87933	0.4290584	7.505663	0.8801181	0.8449252	9.216893	0.5051729	0.1020005	10.29901	8.153123	4.35932	0.6039199	0.4331534	0.3694339	0.09358993	0.4079153	0.5162541	0.2837567	0.8514033	2.796619	0.499898	0.1917206	0.3110569
TCGA-XF-A9T4	1.35616438356164	1	0.1712813	0.3065178	0.05953428	0.1669356	0.2386584	0.772652	0.4346409	0.6994974	0.7810827	0.5208572	0.04186667	0.8796084	0.6019838	3.011673	0.2930531	0.03884119	0.2717328	1.959843	0	4.33579	0.2155374	0.537263	2.430879	0.1927347	0.02432216	2.014389	2.214498	0.3719442	0.336013	0.1993239	0.4933154	0	0.1026718	0.1367795	0.08119462	0.4219596	0.7457334	0.3916617	0.1828642	0.2966878
TCGA-K4-A6MB	1.28493150684932	0	0.4061483	1.496665	0.3398532	0.3078783	0.1571987	0.7695981	0.2672019	3.788328	2.619962	2.627711	0.06434539	0.4456749	0.9039543	11.59299	0.965136	0.4809751	0.4400024	21.239	0.04492595	1.829483	0.8269099	0.7181733	3.772603	0.06347492	0.3524496	3.210602	7.666331	8.365795	0.6955893	2.749929	0.09283866	0.05879782	0.2349165	0.7207474	0.320886	4.085119	5.327599	0.5159568	0.6925781	0.4641256
TCGA-UY-A8OB	5.77808219178082	0	0.4002264	0.9925993	0.08694466	0	0.2091239	2.600805	0	2.724148	0.4457372	0.4225927	1.482709	0.1482222	0.2119368	1.856227	0.7997398	0.0553061	0.5704607	12.23177	0.2241214	12.12611	0.3644749	0.7615488	1.531888	0	0	2.723926	2.312746	0.5146032	0.4206153	0.1746572	1.312238	0.09777461	0.1183762	0.2996319	0.1185777	0.4142149	1.319461	0.3357321	0.1001465	0.812413
TCGA-ZF-A9R5	2.98630136986301	0	1.8698	3.197924	0.4148353	0.6979251	0.1662973	2.232326	0.05047636	15.16388	9.387326	6.566412	0.07293183	2.887758	8.08964	12.89355	1.479582	0.3383072	5.86768	13.6562	0.5346705	7.030495	0.5269708	3.37204	5.452768	0.08393606	0	11.67524	12.11126	3.607933	2.341341	1.319446	1.227652	0.777513	0.3482954	1.620237	0.9900884	5.128046	2.073514	4.093653	1.075106	1.776606
TCGA-CU-A3KJ	1.53972602739726	0	0.3138335	0.685189	0.1692665	0.06328366	4.659363	2.732588	0.08238408	1.473182	0.4852074	0.537508	0.03967812	0.9939405	0.18338	4.45068	0.8473239	0.04969458	0.1663203	3.311768	0.06464095	3.837257	0.1648498	1.14565	1.041447	0.6393088	0.2074567	3.299658	0.8297333	0.1224477	0.5914037	0.05495401	0.4675277	0	0.1331538	0.5185177	0.1539005	0.2678589	0.5028803	0.5809897	0.1408104	0.210884
TCGA-DK-AA6S	13.8356164383562	0	1.447765	1.948596	0.2434921	1.092412	0.29283	2.466424	0.4740423	2.38409	1.47649	2.919271	0	0.5534696	0.5788824	11.62864	0.7668828	0.2382877	4.144494	25.44592	0.3487007	8.946576	0.2242506	1.43799	2.51959	0	1.342931	4.475367	9.689078	2.930373	1.472438	0.9412136	1.441167	0	0.1878599	0.5034788	0.7195104	0.8913882	1.055773	0.6268209	0.5609287	1.289277
TCGA-E7-A85H	1.07945205479452	0	1.153342	2.184993	0.1693863	0.7599414	0.2716113	1.95706	0.1648848	2.653604	2.614504	1.169084	0.009926552	0.2406397	0.05607243	8.626875	1.501531	0.4227029	0.732864	24.77693	0.2910901	3.9049	0.236691	1.360018	1.515904	0.4112751	0.1038017	5.572114	18.71884	2.166631	2.731487	0.422758	0.2005108	0	0.6380529	0.5059126	0.6160376	1.47521	6.834492	0.7025261	1.609626	1.424475
TCGA-G2-AA3C	0.578082191780822	1	0.5153317	0.6424529	0	0	0.7343674	3.131343	0.2377633	10.84172	1.279143	0.9576698	0.3292233	0	0.01102585	3.18328	0.7183381	0.1394364	1.126466	0.07585617	0	9.322339	0.08532692	1.150752	3.278893	0	7.434195	2.219182	6.391573	1.164576	0.1969398	0.4609289	0.072284	0.09155973	0.9089851	0.1122345	0.4441621	0.763523	2.588859	0.7685134	0.1406713	1.217237
TCGA-E7-A8O8	0.0356164383561644	0	1.232859	1.467423	0.2380664	0.9727071	0.08180144	0.9042998	0.2482925	3.41875	3.172148	1.672861	0.02391671	0.1159579	2.035698	9.552846	3.302785	0.2130084	1.329155	45.40628	0.4091168	3.430357	0.1360885	1.299881	3.595302	0.2477282	0.04168276	9.46162	23.87418	1.482862	1.398496	1.285646	0.3623283	0	0.1296522	0.4219371	0	3.329194	2.433155	0.9922394	0.3133884	0.6037924
TCGA-XF-A9SM	2.87123287671233	0	0.1691618	0.4874037	0.220491	0.06182621	0.2209736	2.547515	0.4292626	3.262309	1.847513	1.035969	0.2971932	0.3758902	0.2023807	6.74913	0.9289865	0.1366595	0.870107	5.546566	0.1894567	19.20926	0.2100694	1.068057	2.589903	0	0.9007949	2.555907	2.336505	0.6960159	0.8000079	0.1946205	0.5220119	0.4959113	0.4402951	0.7092065	0.1002374	0.4607219	1.062268	0.6622109	0.3809561	0.583744
TCGA-DK-A3IN	0.684931506849315	1	0.6435041	0.347354	0.139794	0.09407659	0.201744	0.7168636	0.9389444	1.314007	0.5271056	0.3044007	1.759717	0.3336466	0.2776584	2.358861	0.622812	0.09850034	0.5343776	7.29367	0.04804716	3.701897	0.1331866	0.4007312	1.407455	0.06788481	2.295882	2.049683	3.881802	0.7832766	0.6762864	0.1735994	0.1985772	0	0.3502095	0.2697874	0.07626209	0.9842713	0.7475748	0.09596568	0.2254288	0.1828734
TCGA-XF-A8HC	0.547945205479452	1	2.43312	1.320461	0.3382833	1.280549	0.2542679	4.457259	0	4.085064	4.209799	2.145706	0.02973665	0.4325258	1.297984	9.528065	1.973867	0.2896713	2.424609	42.78485	1.162679	0.9724996	0.1450324	1.447842	3.476813	0	0	9.246949	9.766562	9.86924	1.022828	0.2934439	0.3003319	0	1.773221	1.632126	0.1730103	3.5074	1.986271	0.5442762	0.6088264	0.3160927
TCGA-ZF-AA4W	5.01369863013699	0	0.1374794	0.8490619	0.1991056	0.06699565	0.7183492	1.474798	0.05814429	5.146658	0.3556162	0.3174216	0.6440843	0.06788655	0.334346	3.503077	0.35881	0.136395	0.1817559	27.08358	0	2.695141	0.6146114	0.7927125	2.138249	0.4834345	0	0.9980583	2.1185	0.2356911	0.1926441	0.04363306	0.4242439	0.1791252	0.5096394	0.1097864	0.1629277	0.3035403	0.9496463	0.3417047	0.1376029	0.8558059
TCGA-LC-A66R	1.27671232876712	0	0.09716349	0.642599	0.1688614	0.1893966	0.06769239	1.229394	0.9040558	3.159759	1.712778	0.6565977	0.8510378	0.7676605	1.473692	3.24315	1.035487	0.1046597	0.6422794	22.49759	0.09672934	11.42874	0.3539362	1.053268	0.9445038	0.4100005	0.0689867	2.221938	4.163082	0.366464	0.2723022	0.3083764	0.8995025	0	0.7663561	0.155183	0.1535321	1.789606	0.3660884	0.3380995	0.486254	0.7363274
TCGA-E7-A8O7	1.27671232876712	0	0.9477801	0.693543	0.3660347	0.747784	0.2515446	9.608584	0.152703	3.071944	4.185466	2.236588	0.01838635	0.5348668	7.31974	7.370802	0.7591028	0.204692	1.26048	26.4785	0.5391686	3.289983	0.174367	1.665506	4.738191	0.190445	0.03204428	3.735179	4.579932	4.822965	1.517811	0.644583	0.5570911	0.05880406	0.2064637	0.6487416	0.3565778	3.267393	2.24841	1.301247	1.008862	1.514676
TCGA-LT-A8JT	1.75616438356164	0	0.9623215	1.413593	0.2018447	0.533636	0.1040331	4.463353	0.08420597	3.726757	3.929351	1.878033	0.03041669	0.5898897	4.982657	8.974592	3.478683	0.248324	1.044667	19.12797	0.2973171	3.296851	0.08241622	1.308749	3.290205	0	0	5.022808	5.425234	7.486582	1.185715	0.368611	0.6656004	0	0.1962958	1.192465	0.1573039	1.012224	1.250274	1.039217	0.9631862	0.592756
TCGA-FJ-A3Z9	1.05479452054795	1	2.429528	0.8997291	0.1217971	1.775915	0.8300332	8.905985	0	3.18012	5.613016	1.775977	0.09992753	0.4152763	3.962243	13.53414	2.042491	0.2264683	0.3011231	25.38095	0.4186164	0.8003275	0.1624565	1.858856	3.338155	0.6900299	0	4.222856	6.005535	4.405414	1.080241	1.579233	0.0720886	0	0.1658283	0.7275522	0.05537018	2.748582	1.437627	0.8709499	0.8651279	1.36569
TCGA-DK-A1AC	10.9068493150685	0	0.07167184	0.9368625	0.2491184	0.7963287	0.2097175	2.6969	0.1091241	1.951343	2.842687	0.7168141	0.07007564	1.274081	0.1799266	7.997059	0.9695821	0.3047421	0.305583	9.701784	0.1284329	3.355756	0.02848125	0.2578762	0.7524418	0.06048669	0.1526624	2.95019	4.363858	1.882404	2.289821	0.2320207	0.04423404	0.2801489	0.1356711	1.442315	0.3737305	1.226808	0.9001402	0.6626815	0.3156395	0.1396661
TCGA-C4-A0F1	0.243835616438356	0	0.01660928	0.1453856	0	0	1.944003	0.465995	0.7586546	0.6783083	0.3246095	0.1178519	0.01014961	0.6397225	0.03387826	0.9058325	0.007224812	0.008474539	0.1729228	2.312843	0	2.209707	0.5060203	0.4826803	0.387492	0	0	0.6872964	1.048738	0.3246095	0.209465	0.01054287	0.3075248	0.1298438	0.06288103	0.2785359	0.1181026	0.1418611	0.3754784	0.09907761	0.04987262	0.1348596
TCGA-G2-A2ES	2.75068493150685	1	0.1138057	0.5063876	0.173061	0	0.6541158	1.22084	0.3609896	6.487446	0.6705316	0.4374028	0.02607917	0.5900643	0.1852588	4.082688	0.1299478	0.09435881	0.3808464	17.45983	0.08497288	4.962987	0.2025684	0.6201173	0.7882235	0.3001409	0.7575259	1.130854	3.304224	0.5706835	0.2990083	0.09481375	0.3511898	0.1112101	0.09424987	0.2385636	0	0.8182844	1.018381	0.2757922	0.1423849	0.5313282
TCGA-XF-AAN4	2.25479452054795	1	0.4068984	0.7677427	0.3300045	0.07931492	0.3968722	2.507057	2.753438	3.569656	1.980295	1.83312	0.08288257	0.884066	0.06809912	5.311363	0.5958839	0.1983842	1.291065	1.888687	0.08101605	7.99231	0.04491526	1.088634	2.294111	0	0.1733403	3.219814	5.811343	5.05975	1.026305	2.944414	0.3348364	0	0.6033527	0.7148577	0.1928871	0.7518101	1.022063	0.8899835	0.4887167	1.013173
TCGA-4Z-AA83	5.54520547945206	0	1.748303	1.705451	0.4081423	0.6866646	2.072447	7.708616	0.1324319	3.492992	6.119748	2.32762	0.01594559	1.082349	4.286625	10.77832	2.883044	0.3106589	1.500659	20.82982	1.168987	3.397072	0.8986788	1.606909	17.19777	0.2202182	0	8.695067	9.061934	2.6841	2.522953	0.7287905	0.724707	0	0.2469737	2.750596	0.6184851	0.6094851	2.064639	1.751133	0.6268205	0.8474869
TCGA-E7-A5KE	0.0465753424657534	0	0.9420927	0.9817137	0.4009645	1.57404	0.2009211	10.50285	0.09757717	3.140753	5.349021	3.189667	0	0.7405225	0.7028786	30.52865	2.324973	0.2910258	0.695829	23.56623	0.9187427	0.5159687	0.2865097	1.995483	4.765827	0.0811295	0	14.55097	9.061542	4.779374	2.424701	0.256286	0.1186603	0	0.40034	3.408486	0.04557062	3.606004	1.907595	1.146891	1.154619	1.842089
TCGA-ZF-AA4V	4.94794520547945	0	0.09842803	0.5983108	0.7412557	0.3837229	0.1371467	3.952772	0.1248848	3.759176	1.178715	1.1252	0.4009831	0.1944128	0.4118266	10.04674	1.70189	0.1646127	1.276878	25.20754	0.09798822	2.744499	0.2444608	0.9194156	1.961432	0.06922274	0.2795381	2.893957	7.472693	2.103655	1.448192	0.3852808	0.3037363	0	0.7763298	0.7074118	0.7387687	1.964448	2.060294	0.6849993	0.2627106	0.8791086
TCGA-ZF-AA53	4.82465753424658	0	0.126135	0.5078835	0.175369	0.1475217	0.6327104	2.498034	0.1920471	1.831553	0.5945399	0.3153797	0.6628766	0.1494834	0.2374892	5.796502	0.2633617	0.08151982	0.412726	2.450833	0.07534286	5.315205	0.4260544	0.3141937	0.8092454	0	0.5910741	1.84056	3.015087	0.3719372	0.5302431	0.1681369	0.5449313	0.7888529	0.1313219	0.3021816	0.5381404	0.3869588	0.9504922	0.150484	0.05049934	0.3277304
TCGA-ZF-A9RM	3.98630136986301	0	0.6834368	1.336588	0.2247097	0.1620235	0.1544239	2.621661	0.09374483	4.735641	1.52894	1.778721	0.01128743	0.7661645	3.753127	6.572746	1.410098	0.4743703	4.468879	11.60447	0.275831	2.246488	0.2140888	0.7540636	2.316258	0.07794314	0	4.606188	3.957113	1.963332	2.484769	0.2931195	0.8549996	0	0.6818204	1.062038	0.08756166	2.054157	0.7887459	0.4958311	0.7395145	1.169829
TCGA-CU-A72E	1.13150684931507	1	0.2895231	1.157319	0.3773737	0.2539596	0.6051196	0.6928395	0.4040793	2.758902	0.9236505	0.5135808	0	0.3860052	0.9812142	5.060543	1.294019	0.07386155	0.4234356	12.3761	0.04323442	1.694474	1.140931	0.9215107	2.11079	0.3665099	3.175952	2.128122	3.656196	1.419563	0.5476903	0.28026	0.2233579	0	0.1233118	0.2080831	0.2058694	0.2498071	2.399876	0.2806475	0.3477399	0.6582219
TCGA-2F-A9KR	8.72054794520548	1	3.019012	3.200511	0.6296123	0.9415724	0.2944622	4.517455	0.1021467	11.73574	4.037666	4.093891	0	1.848556	1.698958	16.64495	5.069063	0.4005007	2.684157	31.41574	0.8415461	5.091024	1.306348	3.760076	6.39767	0.08492876	0.1714814	10.52021	13.88843	2.360126	1.94599	0.2746756	0.8074114	0	0.6286316	0.8196995	0.3816373	2.140029	5.940226	0.7503746	2.195786	3.170344
TCGA-E5-A4U1	3.23561643835616	0	2.388452	3.751497	0.3103487	5.351886	0	3.647115	0.1132879	15.95317	10.70115	6.456138	0.01364053	0.8597527	6.188654	37.47965	4.61699	2.137397	1.184128	71.41945	0.3333337	1.848114	0.140448	13.34461	10.67575	0.188384	0	9.066741	39.06185	6.811744	1.407549	1.338976	0.2755312	0.1745031	0.8239601	0.3208605	1.005249	3.248895	2.971668	2.762966	0.7596294	2.211178
TCGA-E7-A3Y1	0.446575342465753	0	1.568921	1.89326	0.7405699	1.132678	0.1214494	5.050736	0.2457575	7.646613	9.252277	4.738283	0.01183627	0.401709	7.403214	26.87664	0.863606	0.4084903	1.757314	18.69215	0.6363341	3.063542	0.3207121	2.466001	6.439362	0.163466	0	11.49535	10.65772	3.48003	2.768436	1.352437	0.1793145	0.07571057	0.08249686	2.691389	0.3672768	5.533648	1.946112	2.368616	0.7560853	1.478343
TCGA-FD-A6TC	0.512328767123288	0	1.198283	1.145164	0.3319938	0.3046643	0.03629678	1.97761	0.3525501	1.97008	1.417522	2.376465	0.4244912	0.2058105	1.779304	4.673517	1.284206	0.2037995	0.318562	11.44462	0.2074658	2.974811	0.8051326	0.6128295	7.799247	0.146562	1.40565	4.803452	3.289635	3.269023	0.5840358	0.6724315	0.05359054	0	0.5259795	0.1664188	0.2881347	1.198731	1.89754	0.2848836	0.1216741	0.2820144
TCGA-FD-A5BV	0.446575342465753	1	1.647386856	0.953047859	0.296173375	0.747429659	0.237457328	2.718798455	0	6.702003355	1.828592961	1.833020043	0.104139953	0.336608393	1.510755358	19.502755288	3.669438933	0.521717313	2.689571466	22.351188683	0.339315699	2.221856936	0.592566855	0.668199021	2.816231474	0.838970918	0.302497026	3.742506216	6.341047981	1.723758214	0.955205703	0.180291675	0.087648723	0	0.349477872	0.748501243	0.134643357	2.049671759	1.783607042	0.423576826	0.511717341	0.276745093
TCGA-DK-A2I4	10.5068493150685	0	0.2217201	0.6773691	0.1359986	0.4194778	0.3271111	0.4304944	1.025979	1.805052	0.697221	0.6522049	0.3108274	0.6569047	0.6691611	3.941304	0.7743983	0.1508374	0.8987792	22.36397	0.07790449	7.640669	0.06910434	0.7309715	3.118831	0	0.5556094	2.47124	3.882293	0.8407162	0.4934441	0.7036928	0.6037058	0.0509796	0.339467	0.3749467	0.03091316	0.8593385	3.357929	0.6029515	0.2219193	0.3812323
TCGA-UY-A78M	1.89041095890411	1	0.8103994	1.375738	0.288082	0.9154942	0.03849501	0.9423008	0.140213	2.590847	2.149186	0.6098721	0	0.2728436	1.077909	7.854743	1.345957	0.2161421	1.333157	19.41441	0.1650228	1.693169	1.756581	1.491048	4.458065	0.2331573	0.6276968	4.071478	7.974545	1.503	0.07742581	1.250945	0.1705084	0	0.1743232	0.04412439	0.3492398	1.948729	1.919933	0.6592077	0.4608679	1.435651
TCGA-4Z-AA7R	1.43013698630137	1	0.5033201	2.219794	0.2355028	0.2830096	0.6878248	2.300302	0.6877326	3.996833	5.485917	0.555976	0.02365917	1.089737	0.9081737	12.08074	2.071484	0.5366639	1.612361	29.80905	0.1156318	2.011732	0.1666762	1.928825	1.580705	0	0.0824678	8.094904	4.627378	1.022179	1.057922	0.6819805	0.3584265	5.22108	1.740617	2.504361	0.4129531	2.935665	1.142695	0.5485158	0.6975309	0.1257454
TCGA-E7-A519	1.39178082191781	0	0.2279056	1.679058	0	4.747884	0.05954195	3.949351	0.1445825	33.35174	1.670308	0.8085569	0.03481718	0.1688078	7.907145	4.380873	2.676667	0.1938068	1.327624	50.97111	0.5104964	6.962043	0.8301889	2.641369	8.058582	0	0	1.333961	10.72852	4.766728	0	0.4249531	1.230753	0	0.2291884	0.1364983	0.0675231	2.115393	1.323818	1.911799	0.5417622	0.8789815
TCGA-DK-A3IU	1.93424657534247	1	0.6342991	0.4441755	0.1224838	0.2060686	0.02946046	1.186406	1.001522	1.726947	0.5104504	0.3952992	0.6890808	0.08352355	0.7298311	2.646477	0.309634	0.05274098	0.3424205	5.158065	0.04209766	12.93378	0.7561811	0.3803694	1.644233	0.2379156	0.5704515	1.51959	2.383972	2.102356	0.2962722	0.1923659	0.6089584	0	0.213457	0.3714553	0.1002283	0.5626437	1.186091	0.4414337	0.1269738	0.4577967
TCGA-FD-A3SM	1.4986301369863	1	0.016579271	0.488580421	0.172879632	0.145427617	0.831638607	1.450182654	0.631069729	1.090855223	1.229381142	0.319305587	0.020262542	0.343843489	0.63471986	5.128716178	1.099792806	0.109969922	0.156171269	6.845455501	0.198062278	2.006916026	1.443944068	0.401506682	2.030656834	0.279837991	0.918168245	1.317946666	1.831975834	0.579830518	0.766650495	0.115762041	0.051161516	0.194413762	0.023537775	0.397189406	0.31437119	0.930545608	1.873999623	0.173072492	0.099564999	0.134615943
TCGA-BL-A5ZZ	1.03287671232877	0	0.122523112	0.413670226	0.152095773	0.204710531	1.35356677	0.519964748	2.398470651	1.191365259	0.684164143	0.638719209	0.727323153	1.607603777	0.068657317	2.73857838	0.350230063	0.119075897	0.485948363	1.898853823	0.104550553	3.737829624	0.24923994	0.423884306	0.612523918	0.073858629	0.708364978	1.353280687	2.486673519	0.612146865	0.294319669	0.227762336	0.432103669	0	0.099398529	0.209663205	0.124459647	0.42713424	0.725429962	0.156615888	0.245266391	0.085271187
TCGA-FD-A62N	0.224657534246575	0	0.1214591	0.4370787	0.175904	0.2959435	0	2.238385	0.4623191	3.720209	0.8494404	0.7865797	0.03711064	0.2399032	0.260447	4.940927	0.3566229	0.1687014	1.0036	7.702705	0	11.69734	0.1139611	0.3921895	2.420384	0.08542007	0.4311835	2.005994	2.23683	0.6940873	0.08509773	0.3083883	1.124421	0	0.641848	0.2424828	0.1439419	0.7833358	1.220342	1.147167	0.1013068	0.8875718
TCGA-BT-A20J	1.58630136986301	1	0.463730684	0.507395215	0.483553181	0	0.193844646	3.520505949	1.0590806	1.472982433	0.8796526	1.112475423	0.085013052	0.343481371	0.320143989	3.772892001	0.494205449	0.126191385	0.505790458	9.310741531	0.069248791	3.230379793	1.428163683	0.304823716	1.149493677	0.097840148	0	3.358126372	2.771213262	0.349803373	0.29241282	0.235485348	0.64395621	0	0.405990895	0.33328773	0.274785097	1.7863826	1.077454979	0.311202399	0.092829467	1.167235819
TCGA-DK-AA71	1.13698630136986	0	0.4883907	0.6768778	0.08487789	0.9995987	0.1020764	4.151032	0.1859	2.7702	2.330113	0.8580982	0.01492231	0.07234937	1.662854	7.597729	1.688924	0.1619742	0.5932198	24.51466	0.07293127	3.47188	0.7197085	1.081376	1.566686	0.3091291	0	3.48352	4.515538	2.603954	0.3079626	0.2092566	1.130334	0	0.08089361	0.05850186	0.115759	1.91543	1.441441	0.4734187	0.3910636	0.9120662
TCGA-KQ-A41O	4.21369863013699	0	1.687917	1.726843	0.6683802	0.999549	0.3125935	4.654566	0.05421813	4.411324	4.58104	2.461753	0	0.2532102	1.827036	25.44458	2.606948	0.4251612	1.091046	31.58577	0.3828701	0.7441862	0.1061315	0.6504829	3.987729	0.1803164	0	13.02931	15.08087	2.937675	2.065813	1.064637	0.5274628	0	0.5561159	1.330851	0.6077045	0.8975472	1.771044	1.306388	0.278008	0.3816609
TCGA-E7-A677	2.24657534246575	0	1.238872	0.9492883	0.2012193	0.541655	1.427751	2.560523	0.2350462	6.304599	2.296112	2.495913	0.6013952	1.097716	1.418797	5.652002	4.15501	0.4509433	2.938966	31.8517	0.2074771	4.746734	0.2568896	1.586233	7.191905	0.2442833	0.02466187	4.362427	4.28198	1.000411	1.70353	1.517647	0.5716635	0	0.3342344	0.7766633	0.4665291	4.924348	1.788583	2.279193	1.147276	0.7520792
TCGA-DK-A1A5	0.178082191780822	1	0.1437613	0.3508217	0.09085243	0.1910643	0.3277847	2.113766	0.6301206	0.978514	0.58597	0.7021223	0.0559044	0.1548841	0.5987687	4.849139	0.3524656	0.06890567	0.1814218	7.787427	0.03903244	5.11173	0.3289214	0.4792748	2.896575	0.8272217	1.642423	2.020911	2.858771	1.496688	0.4395201	0.9374236	0.2823095	0	0.1793602	0.313099	0.3407449	0.6697506	1.001246	0.1169406	0.2223762	0.3820172
TCGA-HQ-A5NE	1.01369863013699	1	0.116877	0.3467025	0.03385361	0.05695581	0.1221398	0.9644518	0.7414635	1.767834	0.8509868	0.6186883	0.1904567	0.6348452	0.990261	2.560132	0.5041624	0.07951205	0.4152679	14.38267	0	8.953681	0.2064225	0.6065263	1.306554	0.2465928	0.4564088	2.036379	1.449606	0.474211	0.2456622	0.1916539	0.4207788	0	0.2212421	0.7466723	0.1385117	0.797925	0.9541222	0.1452488	0.214467	0.2530631
TCGA-XF-AAMT	0.246575342465753	1	0.4259262	0.5018796	0.2847005	0.4310858	0.7532544	1.324764	0.7066927	2.415895	1.054655	1.090419	0.3203388	0.7280306	0.3418531	7.630726	1.460799	0.10866	1.291339	1.511933	0.09785147	8.614867	1.524392	1.031482	1.289872	0.4147568	2.128503	2.604494	2.659817	1.14023	0.4131917	1.024248	0.7582812	0	0.3488609	1.020391	0.3494547	0.9594374	1.213877	0.806194	0.6394633	0.2394223
TCGA-XF-A9SU	0.498630136986301	1	0.4139598	0.8681311	0.04496405	0.6051854	0.1081499	2.732748	0.9191511	4.226437	1.130273	0.6731242	0.04743053	0.1533083	0.6657465	6.12987	1.187316	0.1672113	0.3719789	28.98952	0.07727065	3.013674	0.08567763	1.718576	3.470706	0.1091741	0.6061979	3.183657	8.576573	1.490332	0.6525725	0.3202439	0.3193568	0	0.1469258	0.1859481	0.3066165	0.6854854	1.267256	0.4630033	0.5438104	0.5041741
TCGA-CF-A47S	0.912328767123288	0	0.8296781	1.178824	0.2037475	1.133837	0.3015781	3.825043	0.06865367	3.682969	3.042926	1.526602	0.01102174	0.1870326	5.641504	9.562549	1.471054	0.3343661	0.8226626	41.98135	0.1346692	2.49227	0.1433482	2.190223	5.128357	0.03805424	0	3.71213	6.751778	3.50338	0.7582128	0.7527584	0.779216	0.1057507	0.1707106	0.6265447	0.3633775	1.556229	2.435128	0.8203822	0.7311338	0.9665556
TCGA-FD-A6TK	0.904109589041096	0	0.4235095	0.437247	0.2547766	0.1428799	0.1702228	3.118381	0.9093543	2.03262	1.123576	0.6549422	0.7067188	0.09651996	0.2325723	7.631119	0.3932406	0.088651	0.8317813	7.358525	0.04864813	7.459197	0.107882	0.7438631	3.705154	0.06873391	1.075561	3.192801	3.269174	0.7707337	0.5477963	0.977079	0.6031829	0	0.4779255	0.4292544	0.2316479	0.522425	1.309276	0.7287451	0.4564969	0.4232245
TCGA-E7-A5KF	0.0547945205479452	0	0.3443229	0.7635347	0.1196804	0.5033802	0.9715332	1.079695	0	2.031154	3.978262	1.378639	0.01052045	0.3060444	5.102637	5.972206	1.063408	0.2371728	0.4950465	17.39471	0.5655942	2.182312	0.8551777	1.346089	2.81155	0.07264691	0	2.64341	4.348227	2.29626	0.5789822	0.5955805	0.3718878	0	0.2444195	1.773522	0.2040296	1.704514	1.448679	1.078325	0.4824852	0.6430205
TCGA-UY-A78L	3.08767123287671	0	0.094894885	0.595292661	0.219891631	0.184974456	0.264447533	2.427481439	0.280937855	1.148273199	0.781846364	0.657298902	0.589549002	0.421727	1.206020424	6.957028823	0.526294218	0.126425098	0.548872801	18.771210443	0.094470868	1.173985749	1.073679389	0.251697384	2.306127866	0.200213828	0.505319796	2.359509203	3.780555852	1.323173691	0.398916609	0.301176357	0.195222348	0	0.187115727	0.227339573	0.3373816	0.479686143	1.132212585	0.330205404	0.142470217	0.282517472
TCGA-S5-A6DX	0.153424657534247	1	0.4915611	0.6812717	0.2135722	2.012175	0.102739	2.433774	0.3742135	5.79942	0.8476765	0.9882361	1.441841	0.145638	0.8059732	2.549016	1.031693	0.1839264	0.4021088	31.59838	0.0734047	5.290744	0.1871994	2.772008	3.798789	0.2074239	0.05235173	3.051138	8.812576	0.9522729	0.1033206	0.2262161	0	0.8646301	0.2907811	0	0.1165104	1.092456	1.975555	1.13625	0.2214012	1.237286
TCGA-XF-A8HI	1.49041095890411	1	1.802879	1.380846	0.3916551	1.138146	0.556654	1.453898	0.4159055	3.950996	5.758697	3.592672	0.02503874	0.7890866	8.540875	12.67527	3.114632	0.3345023	2.650981	14.62916	0.5506845	3.649778	0.4138501	1.530971	3.465244	0.6051503	0	10.41863	9.424805	3.519307	1.8086	1.365467	0.695432	0	0.349032	1.816009	0.2427959	2.706883	2.315731	1.252658	1.066295	1.364046
TCGA-XF-A9T5	5.55342465753425	0	0.8665846	2.307242	0.1506046	0.3167242	0.4528026	1.072639	0.5497581	3.883128	1.021166	0.9955341	0.02647765	0.1925615	0.1359683	5.229761	2.483174	0.2726632	0.6122206	8.138338	0.3882206	22.30358	0.4806788	1.903768	1.769012	0.09141811	0.1384381	2.406361	2.931301	0.5051209	0.4553657	0.254408	1.470793	0.5080922	0.3075749	0.3633133	0.410798	0.9063138	1.714167	1.098486	0.3035771	0.6332636
TCGA-XF-A9SX	1.96986301369863	1	0.9285762	0.8297417	0.2017227	0.1696906	0.1819478	2.10718	0.1472713	5.464487	0.8173255	0.5294532	0.5851673	0.3438942	0.4188729	3.787805	0.3344946	0.1677994	0.632998	39.60882	0	10.85267	0.09609411	1.566107	4.908145	0.1224472	1.174369	1.169173	6.347424	1.999858	0.1219851	0.340759	0.5372752	0	0.3158451	0.06951841	0.1375577	0.8952765	2.186656	1.081863	0.2613967	0.3298577
TCGA-G2-A2EK	1.32876712328767	0	0.6766298	0.5922726	0.02449836	0.7418952	0.05892476	2.349701	0.3577096	2.046885	4.351265	2.619623	0	1.002348	2.791233	9.742188	2.250358	0.2037852	1.474601	13.5351	0.5473052	1.811008	0.158715	1.004631	3.206463	0.1189655	0.06005143	2.103003	5.690116	4.02132	3.199948	0.8768878	0.08699972	0	0.7671609	0.9793549	0.06682319	1.140103	2.319224	0.6516826	1.947058	0.915653
TCGA-XF-A8HD	8.12054794520548	0	0.07455416	0.961487	0.4664462	0.2179878	0.2804803	2.780749	0.4918876	8.288418	1.054237	1.491282	2.423718	0.3975957	0.3228552	10.06505	1.031275	0.3474292	5.950862	12.16828	0.1335979	16.72135	0.4789639	1.784873	5.08756	0.5033535	0.1905621	4.351573	4.001355	1.048072	0.250727	0.3407316	1.702478	0	3.11891	0.4643842	0.1767092	1.985691	1.610504	0.7782776	0.38803	1.646538
TCGA-GV-A3JX	1.59178082191781	0	0.2184324	1.083466	0.2372598	0.3193355	0.3424019	2.455867	0.3117886	1.951377	1.600879	0.4751169	0.1084523	0.1213432	1.148124	6.285956	1.644949	0.1369913	0.8595731	17.50729	0.2038653	9.510092	0.628407	0.3589549	1.79156	0.0576074	0.0872372	5.470844	2.986255	0.7536303	0.8034601	0.5762709	0.7583112	0.1067253	0.3165715	0.8503595	0.1941492	2.943629	1.560271	0.8143696	0.2869501	0.2882049
TCGA-H4-A2HQ	1.61643835616438	0	2.60494	1.302957	0.3403872	0.8017414	0.6140381	3.200093	0	3.555001	4.796087	1.694152	0	1.392691	1.954474	24.70815	0.2087314	0.1865426	3.340309	12.93907	0.6434504	3.589872	0.07134572	0.9621964	3.712626	0.4132352	0.04171858	6.121213	7.155159	0.7051327	0.8233517	1.902153	0.7252793	0.07655726	0.2224518	1.50151	0.3249611	2.782403	2.804223	0.9054664	0.6273155	0.6361172
TCGA-XF-A9SP	1.24383561643836	1	0.2370233	0.729299	0.1497909	0.2520105	0	2.88048	1.531007	3.031055	1.523473	0.7280557	0.4871903	0.1915213	0.4023205	3.949293	0.8997984	0.2015603	0.8652976	9.036388	0.06435388	3.543389	0.3995909	1.192745	1.822293	0	1.331006	3.214611	4.810518	1.810089	0.6340678	0.3556148	0.1329861	0	0.7545861	0.412972	0.2042893	1.145551	1.3531	0.6426773	1.099914	0.5948512
TCGA-DK-A3IK	0.4	1	0.3390631	0.7011156	0.3074405	1.163796	0.09243405	6.058059	0.2618614	3.244354	3.39804	1.514233	0.09008475	0.7425044	1.216649	4.520787	3.071594	0.2181302	1.607894	23.60727	0.3962521	3.282806	0.1855092	1.621844	3.095331	0.1866187	0.1570024	5.249405	10.57154	5.969502	0.5577436	0.5942026	0.3184408	0	0.2930089	0.5650735	0.2445897	3.833875	3.425201	0.6375516	0.7672663	0.9096984
