# Supplementary material for: Predictive role of ferroptosis-related long non-coding RNAs in bladder cancer and their association with immune microenvironment and immunotherapy response
Source: World J Surg Oncol. 2022 Feb 24;20:47. doi: 10.1186/s12957-022-02514-4 (PMC8867683; doi:10.1186/s12957-022-02514-4)
Supplement: Supplementary file 2 — Additional file 2: Table S1. The expression matrix of TCGA cohort. Table S2. The downloaded clinical files of TCGA cohort. Table S3. The expression matrix of GEO cohort. Table S4. The downloaded clinical files of GEO cohort. Table S5. The Genome Reference file discriminating lncRNAs and mRNAs. Table S6. The expression matrix of lncRNAs during TCGA cohort. Table S7. The expression matrix of mRNAs during TCGA cohort. Table S8. The expression matrix of lncRNAs during GEO cohort. Table S9. The expression matrix of mRNAs during GEO cohort. Table S10. The detailed list of ferroptosis-related genes. Table S11. The expression matrix of ferroptosis-related genes during TCGA cohort. Table S12. The co-expression analysis results between lncRNAs and mRNAs. Table S13. The expression matrix of ferroptosis lncRNAs. Table S14. Detailed list of 59 differentially expressed ferroptosis genes between bladder cancer and normal tissues. Table S15. Detailed list of 538 differentially expressed ferroptosis lncRNAs between bladder cancer and normal tissues. Table S16. Detailed expression matrix of differentially expressed ferroptosis genes between bladder cancer and normal tissues. Table S17. Detailed expression matrix of differentially expressed ferroptosis lncRNAs between bladder cancer and normal tissues. Table S18. The merged document including both ferroptosis lncRNA expression and clinical information. Table S19. Detailed expression matrix of prognostic ferroptosis lncRNAs. Table S20. Detailed ferroptosis lncRNAs included in risk signature. Table S21. Detailed risk results depending on lncRNA risk signature in TCGA cohort. Table S22. Detailed risk results depending on lncRNA risk signature in GEO cohort. Table S23. The significantly enriched biological activities during high risk group. Table S24. The significantly enriched biological activities during low risk group. Table 25. The infiltration levels of various immune cells from http://timer.comp-genomics.org. Table S26. The detailed [file 12957_2022_2514_MOESM2_ESM.zip › Supplementary table/s-table20.xls]

id	coef	HR	HR.95L	HR.95H	pvalue
AC084876.1	-1.62954728930256	0.196018293621678	0.0658890238906904	0.583149805013021	0.0033950051128369
AL136084.3	0.275851863043791	1.31765265651506	1.12516406779937	1.54307142656708	0.000618053806326799
LINC01356	0.0205350069542284	1.02074730087179	1.0073454605792	1.03432744079469	0.00232448741352555
`TMEM51-AS1`	-0.18474558654435	0.831315754864381	0.695617257619964	0.993485823871402	0.0421696942476137
AL390728.6	0.0461674846636952	1.04724979454914	1.00262655701222	1.09385904902761	0.0377063890853125
GUSBP11	-1.33093670297968	0.26422964065271	0.0570934701637437	1.22285968604159	0.0886447262858702
`PSMB8-AS1`	-0.0543367094702221	0.947113150839856	0.898636718763188	0.998204615685404	0.0426624158949605
`SLC2A1-AS1`	0.388971547918629	1.47546257075472	1.05786720043013	2.05790461866381	0.0219432278093905
AP001363.1	0.270770402090937	1.31097403892964	1.19433626168067	1.43900255387792	1.23052043810753e-08
AC005291.2	0.0857846480646602	1.08957166167205	1.0214523930975	1.16223371146918	0.00920475398140943
`PTOV1-AS2`	0.0773855782739397	1.08045859744777	0.981564556262056	1.18931635555832	0.114097582696699
`OCIAD1-AS1`	-0.350421453958829	0.704391158709332	0.508978704436197	0.97482841648058	0.0345372529087895
AC005674.2	-0.270233508292983	0.763201259704674	0.540417558736473	1.07782612425966	0.124928248068944
`ETV7-AS1`	-0.292096160650459	0.746696729677721	0.494871550353375	1.12666813380819	0.164008097631546
AC026785.3	0.338045538317839	1.40220435597908	1.21519358728134	1.61799492402316	3.68029915474481e-06
HCG27	-0.623710238876461	0.535952233291231	0.310004253802754	0.92658340279622	0.0255521231905755
Z98200.2	-0.688507969343187	0.502324994508751	0.21122645348396	1.19459658554262	0.119307229952727
