# Supplementary material for: Predictive role of ferroptosis-related long non-coding RNAs in bladder cancer and their association with immune microenvironment and immunotherapy response
Source: World J Surg Oncol. 2022 Feb 24;20:47. doi: 10.1186/s12957-022-02514-4 (PMC8867683; doi:10.1186/s12957-022-02514-4)
Supplement: Supplementary file 2 — Additional file 2: Table S1. The expression matrix of TCGA cohort. Table S2. The downloaded clinical files of TCGA cohort. Table S3. The expression matrix of GEO cohort. Table S4. The downloaded clinical files of GEO cohort. Table S5. The Genome Reference file discriminating lncRNAs and mRNAs. Table S6. The expression matrix of lncRNAs during TCGA cohort. Table S7. The expression matrix of mRNAs during TCGA cohort. Table S8. The expression matrix of lncRNAs during GEO cohort. Table S9. The expression matrix of mRNAs during GEO cohort. Table S10. The detailed list of ferroptosis-related genes. Table S11. The expression matrix of ferroptosis-related genes during TCGA cohort. Table S12. The co-expression analysis results between lncRNAs and mRNAs. Table S13. The expression matrix of ferroptosis lncRNAs. Table S14. Detailed list of 59 differentially expressed ferroptosis genes between bladder cancer and normal tissues. Table S15. Detailed list of 538 differentially expressed ferroptosis lncRNAs between bladder cancer and normal tissues. Table S16. Detailed expression matrix of differentially expressed ferroptosis genes between bladder cancer and normal tissues. Table S17. Detailed expression matrix of differentially expressed ferroptosis lncRNAs between bladder cancer and normal tissues. Table S18. The merged document including both ferroptosis lncRNA expression and clinical information. Table S19. Detailed expression matrix of prognostic ferroptosis lncRNAs. Table S20. Detailed ferroptosis lncRNAs included in risk signature. Table S21. Detailed risk results depending on lncRNA risk signature in TCGA cohort. Table S22. Detailed risk results depending on lncRNA risk signature in GEO cohort. Table S23. The significantly enriched biological activities during high risk group. Table S24. The significantly enriched biological activities during low risk group. Table 25. The infiltration levels of various immune cells from http://timer.comp-genomics.org. Table S26. The detailed [file 12957_2022_2514_MOESM2_ESM.zip › Supplementary table/s-table21.xls]

id	futime	fustat	riskScore	risk
TCGA-CF-A47X	1.052054795	0	1.079670204	low
TCGA-ZF-AA51	4.695890411	0	0.599008011	low
TCGA-BL-A0C8	3.339726027	0	0.028637638	low
TCGA-BT-A42C	2.391780822	0	0.781714768	low
TCGA-G2-A3IB	0.602739726	1	2.151010785	high
TCGA-2F-A9KP	0.997260274	1	1.308307389	high
TCGA-DK-A3IT	1.775342466	0	1.876758264	high
TCGA-FD-A43P	2.279452055	0	0.541401695	low
TCGA-DK-A3IV	0.805479452	1	0.381484986	low
TCGA-2F-A9KW	0.695890411	1	5.095043267	high
TCGA-GU-A762	0.635616438	1	0.951758548	low
TCGA-XF-AAME	7.747945205	1	0.771081796	low
TCGA-XF-AAN0	4.706849315	1	0.88947636	low
TCGA-CF-A47W	1.008219178	0	1.015121473	low
TCGA-GC-A3I6	1.726027397	1	0.760133794	low
TCGA-FD-A6TA	5.238356164	0	1.116394262	low
TCGA-DK-A1A7	1.534246575	0	1.122931753	low
TCGA-FD-A3SR	1.649315068	1	1.189235222	high
TCGA-GU-AATP	2.747945205	0	1.138258617	low
TCGA-DK-AA6X	1.279452055	0	0.115287455	low
TCGA-XF-A9T3	0.18630137	0	0.429112908	low
TCGA-PQ-A6FN	1.389041096	0	3.801119582	high
TCGA-DK-A3WW	1.734246575	0	1.332050957	high
TCGA-XF-AAMY	8.249315068	0	1.270612235	high
TCGA-K4-A3WS	2.084931507	0	0.098002166	low
TCGA-UY-A9PA	2.936986301	0	1.347799523	high
TCGA-G2-AA3F	2.446575342	0	0.595637723	low
TCGA-FJ-A871	0.745205479	1	13.66222419	high
TCGA-ZF-A9RN	1.684931507	1	1.041602956	low
TCGA-GC-A3RB	1.594520548	0	1.075488474	low
TCGA-UY-A9PF	0.320547945	0	2.009134362	high
TCGA-YC-A89H	1.569863014	0	1.384716477	high
TCGA-XF-AAMQ	5.964383562	0	0.970820551	low
TCGA-CF-A1HR	1.065753425	0	2.100679878	high
TCGA-E7-A3X6	2.476712329	1	0.824495501	low
TCGA-DK-A6AW	4.44109589	0	0.75754224	low
TCGA-GC-A3BM	1.783561644	1	0.368330256	low
TCGA-GV-A6ZA	1.893150685	0	0.090370353	low
TCGA-G2-A2EJ	4	0	1.600598835	high
TCGA-FD-A43N	1.915068493	0	1.039466449	low
TCGA-UY-A8OD	9.402739726	0	0.52721808	low
TCGA-2F-A9KT	6.443835616	0	1.398078235	high
TCGA-BT-A20Q	1.624657534	1	1.272409443	high
TCGA-CU-A0YR	1.260273973	1	2.522589364	high
TCGA-SY-A9G5	3.249315068	0	0.221832739	low
TCGA-4Z-AA84	1.260273973	0	1.848440207	high
TCGA-4Z-AA7Q	1.397260274	1	0.457019653	low
TCGA-FD-A5BT	0.898630137	1	1.095210475	low
TCGA-CF-A27C	1.164383562	0	0.173621016	low
TCGA-E7-A6MF	2.054794521	0	1.081274388	low
TCGA-FT-A61P	0.923287671	0	1.470866316	high
TCGA-DK-AA77	1.693150685	0	0.493875124	low
TCGA-ZF-AA5N	0.460273973	1	3.070854793	high
TCGA-DK-AA6U	1.583561644	0	1.053419749	low
TCGA-BT-A20O	1.01369863	1	1.229914199	high
TCGA-GD-A3OS	1.747945205	0	1.00351204	low
TCGA-XF-A9SZ	2.353424658	1	1.43715262	high
TCGA-4Z-AA82	4.263013699	1	1.469270374	high
TCGA-DK-AA76	1.002739726	0	1.131061954	low
TCGA-DK-A3IL	1.131506849	1	1.954686659	high
TCGA-E7-A678	2.18630137	0	0.556257243	low
TCGA-ZF-A9R1	2.117808219	0	1.720243527	high
TCGA-XF-A9SH	5.4	1	1.316882522	high
TCGA-FD-A5BU	1.610958904	0	1.877812891	high
TCGA-C4-A0F7	0.169863014	1	3.422008775	high
TCGA-C4-A0F0	0.161643836	0	3.430661921	high
TCGA-FD-A3N5	1.876712329	1	2.114711719	high
TCGA-ZF-AA5H	2.457534247	0	0.965539756	low
TCGA-DK-A3WX	0.879452055	1	1.583543527	high
TCGA-YF-AA3L	0.997260274	0	0.553661942	low
TCGA-BT-A2LA	1.430136986	0	0.953691415	low
TCGA-4Z-AA87	3.983561644	0	1.717349747	high
TCGA-BT-A2LB	1.347945205	1	1.307984605	high
TCGA-XF-A8HB	3.753424658	0	1.871659952	high
TCGA-DK-A2I6	7.276712329	0	1.332955082	high
TCGA-ZF-AA4X	5.6	0	0.427744084	low
TCGA-BT-A20P	1.490410959	1	1.304234184	high
TCGA-BT-A20W	0.695890411	1	0.777288372	low
TCGA-FD-A5BX	0.473972603	1	1.216992585	high
TCGA-BL-A13J	0.221917808	1	87.69561379	high
TCGA-CF-A8HX	0.945205479	0	0.036258235	low
TCGA-PQ-A6FI	1.019178082	0	1.522580312	high
TCGA-FJ-A3Z7	2.589041096	0	0.688103194	low
TCGA-E7-A7PW	1.139726027	0	0.424280537	low
TCGA-4Z-AA7S	2.915068493	1	1.257720106	high
TCGA-CF-A3MH	1.090410959	0	1.292498767	high
TCGA-DK-A6B2	1.306849315	0	0.685689344	low
TCGA-4Z-AA86	0.852054795	1	1.986304835	high
TCGA-5N-A9KI	0.208219178	1	1.137245601	low
TCGA-GU-AATO	0.887671233	1	1.490124365	high
TCGA-FD-A6TG	0.254794521	1	1.917150392	high
TCGA-4Z-AA7O	1.402739726	0	0.859754456	low
TCGA-GV-A3QI	3.04109589	0	0.202574255	low
TCGA-DK-A6AV	5.347945205	0	0.726171882	low
TCGA-DK-A1A3	1.821917808	1	3.498301657	high
TCGA-GD-A6C6	0.183561644	0	0.898640015	low
TCGA-GC-A3RD	1.17260274	0	1.002484714	low
TCGA-BT-A20R	0.421917808	1	2.127908498	high
TCGA-XF-A9T0	2.189041096	0	0.253661444	low
TCGA-YF-AA3M	1.136986301	0	1.516709879	high
TCGA-4Z-AA7Y	4.169863014	0	1.014920076	low
TCGA-FD-A62O	0.591780822	1	1.275753665	high
TCGA-BL-A3JM	0.561643836	1	2.30066992	high
TCGA-FJ-A3ZF	1.435616438	0	0.091104504	low
TCGA-CU-A0YO	0.408219178	1	1.675111926	high
TCGA-CF-A5UA	1	0	0.675969224	low
TCGA-K4-AAQO	0.983561644	0	1.485738018	high
TCGA-XF-AAMJ	4.575342466	1	2.384784819	high
TCGA-GU-A763	2.731506849	0	1.177349934	high
TCGA-G2-A2EC	1.906849315	1	1.202074645	high
TCGA-FD-A3B7	0.334246575	1	5.764738584	high
TCGA-FD-A5C0	1.506849315	1	1.319474696	high
TCGA-FD-A5BS	4.490410959	0	0.407813808	low
TCGA-CU-A0YN	1.076712329	1	2.023838016	high
TCGA-FD-A5BZ	2.287671233	1	1.779356499	high
TCGA-UY-A9PE	0.517808219	0	0.14639775	low
TCGA-GV-A40E	0.715068493	1	1.171426715	high
TCGA-BT-A2LD	1.706849315	1	3.746385658	high
TCGA-UY-A9PD	1.484931507	0	1.399815981	high
TCGA-G2-AA3B	5.501369863	0	0.124982036	low
TCGA-K4-A54R	2.306849315	0	0.762864342	low
TCGA-DK-A1AA	1.583561644	0	0.773776951	low
TCGA-CU-A5W6	0.153424658	1	3.201848641	high
TCGA-DK-AA6R	13.8109589	0	2.222623681	high
TCGA-BT-A3PH	0.389041096	1	3.433881095	high
TCGA-BL-A13I	0.610958904	1	4.564006636	high
TCGA-CF-A3MF	1.049315068	0	2.443571604	high
TCGA-CF-A47T	1.054794521	1	1.025911575	low
TCGA-YC-A8S6	0.802739726	0	2.440837643	high
TCGA-DK-A3IS	4.189041096	0	0.802875794	low
TCGA-XF-A9SJ	0.268493151	1	1.401731943	high
TCGA-DK-AA6T	1.567123288	0	0.027170936	low
TCGA-BT-A20N	2.178082192	1	3.351924707	high
TCGA-C4-A0F6	1.917808219	0	1.727966399	high
TCGA-CF-A7I0	1.008219178	0	0.299031234	low
TCGA-FD-A3B6	2.753424658	1	1.150023985	high
TCGA-GC-A3YS	2.076712329	0	0.474778405	low
TCGA-XF-A9T2	1.575342466	1	1.684068209	high
TCGA-UY-A78O	6.334246575	0	0.14335982	low
TCGA-GC-A3OO	1.317808219	0	1.603257614	high
TCGA-E7-A6ME	2.002739726	0	0.905869381	low
TCGA-XF-AAN5	6.282191781	0	0.664792735	low
TCGA-FD-A3SN	2.430136986	0	0.797694168	low
TCGA-ZF-A9R2	1.75890411	0	1.248605349	high
TCGA-ZF-AA4T	1.64109589	1	0.668835335	low
TCGA-E7-A4IJ	1.846575342	1	0.589736488	low
TCGA-FD-A6TE	1.030136986	0	0.109419474	low
TCGA-H4-A2HO	0.126027397	0	0.856459435	low
TCGA-FD-A6TB	1.567123288	0	0.992429108	low
TCGA-XF-AAN3	7.191780822	0	1.031555335	low
TCGA-XF-AAMH	0.942465753	1	4.470819401	high
TCGA-FD-A3B8	1.052054795	0	2.775781974	high
TCGA-XF-A9SY	1.753424658	0	1.323179783	high
TCGA-CF-A9FF	0.989041096	0	0.59231515	low
TCGA-XF-A9ST	0.350684932	1	45.24148904	high
TCGA-DK-A6B5	4.224657534	0	0.167615062	low
TCGA-GC-A3RC	1.326027397	0	1.643327672	high
TCGA-GV-A3QK	2.279452055	0	0.280464382	low
TCGA-GU-A764	1.671232877	0	1.065087833	low
TCGA-GU-A42R	1.580821918	1	1.194922186	high
TCGA-DK-A6B6	3.054794521	0	0.188128158	low
TCGA-R3-A69X	1.18630137	0	2.129555733	high
TCGA-5N-A9KM	1.452054795	1	2.91691675	high
TCGA-FD-A6TF	0.189041096	1	1.646632914	high
TCGA-XF-AAMR	7.643835616	0	1.232943101	high
TCGA-XF-A8HF	8.093150685	1	2.186163898	high
TCGA-ZF-AA4U	0.717808219	1	0.724275682	low
TCGA-DK-A3IQ	1.476712329	1	4.640501462	high
TCGA-E7-A4XJ	0.18630137	1	1.074074009	low
TCGA-XF-A9T6	0.175342466	0	1.832524797	high
TCGA-4Z-AA7M	1.356164384	0	0.535739814	low
TCGA-ZF-AA56	0.709589041	1	1.551762093	high
TCGA-XF-A8HH	0.156164384	1	1.577348908	high
TCGA-C4-A0EZ	0.747945205	1	0.947597224	low
TCGA-FD-A62P	0.523287671	1	2.151615644	high
TCGA-CF-A47V	1.038356164	0	0.441597963	low
TCGA-XF-A9SI	6.638356164	0	0.202265398	low
TCGA-GU-A42Q	0.942465753	1	7.241165086	high
TCGA-BT-A42F	2.367123288	0	1.619922922	high
TCGA-ZF-A9RF	5.339726027	0	0.180449005	low
TCGA-KQ-A41N	4.394520548	0	0.207647126	low
TCGA-GD-A3OQ	0.260273973	0	2.316032866	high
TCGA-BT-A20U	1.246575342	1	2.476661385	high
TCGA-XF-A9SW	0.991780822	1	1.395480535	high
TCGA-FD-A3B3	2.668493151	1	1.633461206	high
TCGA-ZF-A9RC	7.857534247	0	0.155933118	low
TCGA-E7-A6MD	0.353424658	0	1.487406056	high
TCGA-E5-A4TZ	1.279452055	1	1.50873626	high
TCGA-ZF-A9R4	2.523287671	0	0.595424232	low
TCGA-GV-A3QH	0.706849315	1	0.691763533	low
TCGA-BT-A0YX	1.095890411	1	2.678252363	high
TCGA-FT-A3EE	0.271232877	1	2.339570295	high
TCGA-ZF-A9RL	7.405479452	0	0.139601196	low
TCGA-ZF-A9R9	2.367123288	1	0.976483911	low
TCGA-ZF-A9RE	0.290410959	1	2.745716564	high
TCGA-DK-A6B1	5.61369863	0	0.812822462	low
TCGA-CF-A5U8	1.093150685	0	0.406043736	low
TCGA-XF-AAMW	0.693150685	1	1.859573332	high
TCGA-BT-A3PJ	2.161643836	0	1.0347531	low
TCGA-ZF-A9R7	1.821917808	0	0.028350983	low
TCGA-FD-A3SO	0.460273973	1	3.870084925	high
TCGA-E7-A97P	1.197260274	1	1.496660688	high
TCGA-GU-A767	0.394520548	1	2.296305172	high
TCGA-4Z-AA81	3.479452055	1	1.097354457	low
TCGA-2F-A9KQ	7.906849315	0	1.390893216	high
TCGA-SY-A9G0	2.761643836	1	1.727566251	high
TCGA-GV-A40G	1.589041096	0	0.33771276	low
TCGA-FD-A43Y	1.298630137	1	1.528745151	high
TCGA-S5-AA26	1.378082192	0	0.269962921	low
TCGA-BT-A42E	3.035616438	0	1.103398194	low
TCGA-FD-A43X	0.301369863	0	0.338607194	low
TCGA-ZF-AA4R	2.838356164	1	0.318035902	low
TCGA-BT-A20T	1.24109589	1	1.44498125	high
TCGA-E7-A7DU	0.076712329	0	0.269109511	low
TCGA-DK-A3WY	13.60821918	0	0.042603823	low
TCGA-G2-A2EF	5.161643836	0	0.741654714	low
TCGA-BT-A20V	0.421917808	1	0.749869515	low
TCGA-K4-A3WV	1.769863014	0	0.395535779	low
TCGA-GU-AATQ	0.583561644	1	12.42791915	high
TCGA-G2-A3VY	1.468493151	0	0.596240924	low
TCGA-XF-AAN8	0.323287671	1	1.496285508	high
TCGA-CU-A3QU	0.432876712	0	0.802299712	low
TCGA-GD-A3OP	0.175342466	0	1.591816475	high
TCGA-KQ-A41P	2.997260274	0	0.62600817	low
TCGA-UY-A9PH	4.276712329	0	0.789087596	low
TCGA-FD-A5BY	0.687671233	0	1.835171799	high
TCGA-K4-A3WU	0.287671233	0	0.943913657	low
TCGA-FD-A3SJ	2.024657534	1	3.188384496	high
TCGA-FD-A3B5	0.745205479	1	9.280742934	high
TCGA-GC-A6I3	0	0	0.704884458	low
TCGA-4Z-AA80	0.052054795	1	1.863560032	high
TCGA-G2-A3IE	1.676712329	1	0.432479008	low
TCGA-ZF-A9R0	1.863013699	1	0.899422753	low
TCGA-FD-A43S	1.246575342	0	0.416882068	low
TCGA-XF-A8HG	1.279452055	1	2.602454532	high
TCGA-K4-A83P	1.356164384	0	0.702065001	low
TCGA-GD-A2C5	2.224657534	0	2.441800853	high
TCGA-XF-AAMX	0.564383562	1	5.127065045	high
TCGA-DK-A1AE	1.345205479	0	2.064307885	high
TCGA-FJ-A3ZE	0.887671233	1	1.080467628	low
TCGA-DK-A2I1	1.495890411	0	1.725174735	high
TCGA-DK-A6B0	6.383561644	0	0.543520453	low
TCGA-FD-A5BR	2.22739726	0	1.674779049	high
TCGA-KQ-A41Q	0.989041096	0	0.323085158	low
TCGA-DK-A1AF	1.468493151	0	3.681476539	high
TCGA-LT-A5Z6	1.298630137	0	0.013001231	low
TCGA-GC-A4ZW	0.04109589	0	2.153527974	high
TCGA-K4-A4AB	0.208219178	0	1.81344037	high
TCGA-DK-AA74	4.679452055	0	0.81289104	low
TCGA-G2-A2EO	4.942465753	1	3.182934948	high
TCGA-DK-A1AG	1.301369863	0	0.427351906	low
TCGA-GV-A3JZ	1.652054795	0	1.158466801	high
TCGA-XF-A9SV	1.063013699	1	0.889873013	low
TCGA-UY-A78K	1.468493151	1	0.446149271	low
TCGA-FD-A6TH	0.35890411	1	3.390432383	high
TCGA-DK-AA6W	1.136986301	1	0.790851214	low
TCGA-CF-A3MG	1.010958904	0	1.882130755	high
TCGA-DK-A3X1	5.504109589	0	1.348759344	high
TCGA-DK-A1A6	5.534246575	0	0.981861591	low
TCGA-XF-AAMG	9.216438356	0	2.21E-05	low
TCGA-E7-A541	2.131506849	1	0.519044484	low
TCGA-XF-A8HE	10.45753425	0	0.969662194	low
TCGA-DK-AA6Q	1.131506849	1	1.805934874	high
TCGA-UY-A78N	7.235616438	1	1.144363913	low
TCGA-DK-AA75	0.931506849	1	2.757409997	high
TCGA-ZF-AA5P	1.019178082	0	1.645278948	high
TCGA-GC-A3WC	1.479452055	0	0.74047874	low
TCGA-K4-A4AC	0.761643836	1	1.104721249	low
TCGA-FD-A3SL	1.950684932	1	3.768128381	high
TCGA-K4-A5RH	0.756164384	0	0.612250744	low
TCGA-FD-A5C1	4.909589041	0	0.386129673	low
TCGA-XF-AAN7	1.547945205	1	1.728479923	high
TCGA-2F-A9KO	2.010958904	1	1.388728264	high
TCGA-DK-A3IM	0.679452055	1	4.054625936	high
TCGA-FD-A3SS	1.071232877	1	5.440776699	high
TCGA-4Z-AA7N	3.745205479	1	0.481737662	low
TCGA-HQ-A2OE	3.216438356	0	1.515942365	high
TCGA-UY-A8OC	0	1	5.729663849	high
TCGA-GV-A3JV	1.189041096	1	1.417037292	high
TCGA-XF-A9T8	1.145205479	1	1.605838231	high
TCGA-KQ-A41S	0.095890411	0	1.770075445	high
TCGA-CU-A3YL	2.482191781	0	0.230539427	low
TCGA-E7-A7XN	1.17260274	0	0.750068636	low
TCGA-DK-A2HX	3.890410959	1	1.791497961	high
TCGA-CF-A8HY	0.945205479	0	1.430382281	high
TCGA-4Z-AA7W	2.301369863	0	0.130981618	low
TCGA-FD-A43U	1.742465753	0	0.420502888	low
TCGA-BT-A0S7	0.547945205	1	1.925095458	high
TCGA-ZF-A9R3	2.6	1	0.907060417	low
TCGA-4Z-AA89	2.819178082	0	0.372528563	low
TCGA-GU-A42P	0.909589041	1	0.553243781	low
TCGA-FD-A3NA	5.054794521	0	1.344886987	high
TCGA-XF-A9SL	5.534246575	1	0.768692447	low
TCGA-XF-AAN2	5.120547945	1	0.708796278	low
TCGA-ZF-AA54	1.616438356	1	8.733512772	high
TCGA-GU-A766	1.315068493	0	0.572270474	low
TCGA-FD-A6TD	1.057534247	1	1.114084895	low
TCGA-FD-A3B4	1.397260274	1	0.952099805	low
TCGA-DK-A1AB	1.391780822	1	2.236577287	high
TCGA-BT-A20X	0.687671233	1	5.011171619	high
TCGA-GV-A3JW	1.778082192	0	1.186534542	high
TCGA-UY-A9PB	2.463013699	0	0.387649666	low
TCGA-FD-A6TI	0.805479452	1	2.25796488	high
TCGA-XF-AAML	0.635616438	1	0.930615142	low
TCGA-ZF-AA58	4.517808219	0	0.545570686	low
TCGA-FD-A3SP	2.145205479	0	1.448660852	high
TCGA-E7-A97Q	0.673972603	1	1.820884059	high
TCGA-YC-A9TC	0.054794521	1	1049.936645	high
TCGA-K4-A6FZ	0.150684932	0	1.432929947	high
TCGA-KQ-A41R	3.698630137	0	0.604080967	low
TCGA-DK-AA6M	4.334246575	0	1.081083605	low
TCGA-ZF-AA52	2.950684932	1	0.702492295	low
TCGA-K4-A5RJ	1.476712329	0	0.068787238	low
TCGA-HQ-A5ND	0.750684932	1	1.738864755	high
TCGA-BT-A3PK	0.830136986	1	2.731117393	high
TCGA-FD-A3N6	2.331506849	0	2.756001841	high
TCGA-UY-A78P	6.520547945	0	0.788299311	low
TCGA-CF-A9FL	1.547945205	1	1.425439338	high
TCGA-CF-A9FM	1.090410959	0	0.465045344	low
TCGA-ZF-A9RD	1.117808219	1	0.525775342	low
TCGA-G2-AA3D	5.860273973	0	0.521320878	low
TCGA-DK-A2I2	0.649315068	1	2.259958228	high
TCGA-FD-A62S	1.112328767	1	1.734301091	high
TCGA-MV-A51V	1.123287671	0	1.165427277	high
TCGA-E5-A2PC	3.632876712	0	0.964700955	low
TCGA-DK-A3X2	1.498630137	1	3.107607924	high
TCGA-GD-A76B	0.61369863	0	0.762982014	low
TCGA-GC-A6I1	0	0	0.797512575	low
TCGA-XF-A9SK	1.331506849	1	1.054057622	low
TCGA-DK-A1AD	9.369863014	0	1.204083071	high
TCGA-K4-A5RI	0.975342466	1	2.324535563	high
TCGA-FD-A3SQ	3.898630137	1	1.241006972	high
TCGA-GV-A3QF	1.690410959	1	1.157498857	high
TCGA-E7-A7DV	0.101369863	0	1.220970596	high
TCGA-XF-AAN1	2.578082192	1	0.605068653	low
TCGA-DK-AA6P	1.252054795	0	0.76310917	low
TCGA-CF-A47Y	1.021917808	0	0.224362034	low
TCGA-CF-A3MI	1.01369863	0	1.283626514	high
TCGA-G2-A2EL	2.243835616	1	1.209382722	high
TCGA-XF-AAMZ	3.693150685	1	1.372839503	high
TCGA-DK-AA6L	3.18630137	1	1.705128766	high
TCGA-XF-A9T4	1.356164384	1	2.200121055	high
TCGA-K4-A6MB	1.284931507	0	0.651628791	low
TCGA-UY-A8OB	5.778082192	0	1.021160112	low
TCGA-ZF-A9R5	2.98630137	0	0.103651026	low
TCGA-CU-A3KJ	1.539726027	0	2.166802359	high
TCGA-DK-AA6S	13.83561644	0	0.482598305	low
TCGA-E7-A85H	1.079452055	0	0.467731785	low
TCGA-G2-AA3C	0.578082192	1	1.611566072	high
TCGA-E7-A8O8	0.035616438	0	1.314643989	high
TCGA-XF-A9SM	2.871232877	0	0.722541194	low
TCGA-DK-A3IN	0.684931507	1	2.163012121	high
TCGA-XF-A8HC	0.547945205	1	0.547939686	low
TCGA-ZF-AA4W	5.01369863	0	1.677269353	high
TCGA-LC-A66R	1.276712329	0	0.723331587	low
TCGA-E7-A8O7	1.276712329	0	0.189515357	low
TCGA-LT-A8JT	1.756164384	0	0.509395018	low
TCGA-FJ-A3Z9	1.054794521	1	1.13461772	low
TCGA-DK-A1AC	10.90684932	0	0.728404259	low
TCGA-C4-A0F1	0.243835616	0	3.621454343	high
TCGA-G2-A2ES	2.750684932	1	2.228602021	high
TCGA-XF-AAN4	2.254794521	1	0.572895253	low
TCGA-4Z-AA83	5.545205479	0	0.318140443	low
TCGA-E7-A5KE	0.046575342	0	4.172025313	high
TCGA-ZF-AA4V	4.947945205	0	0.269491793	low
TCGA-ZF-AA53	4.824657534	0	1.743361122	high
TCGA-ZF-A9RM	3.98630137	0	0.213966502	low
TCGA-CU-A72E	1.131506849	1	2.593449312	high
TCGA-2F-A9KR	8.720547945	1	0.622573914	low
TCGA-E5-A4U1	3.235616438	0	0.052771411	low
TCGA-E7-A3Y1	0.446575342	0	0.242193361	low
TCGA-FD-A6TC	0.512328767	0	1.107053194	low
TCGA-FD-A5BV	0.446575342	1	1.724746097	high
TCGA-DK-A2I4	10.50684932	0	1.205221663	high
TCGA-UY-A78M	1.890410959	1	2.387113276	high
TCGA-4Z-AA7R	1.430136986	1	2.644082985	high
TCGA-E7-A519	1.391780822	0	0.396159143	low
TCGA-DK-A3IU	1.934246575	1	1.584622003	high
TCGA-FD-A3SM	1.498630137	1	3.527763352	high
TCGA-BL-A5ZZ	1.032876712	0	3.28907387	high
TCGA-FD-A62N	0.224657534	0	0.70191064	low
TCGA-BT-A20J	1.58630137	1	1.630075449	high
TCGA-DK-AA71	1.136986301	0	2.068715136	high
TCGA-KQ-A41O	4.21369863	0	0.600497263	low
TCGA-E7-A677	2.246575342	0	0.31916073	low
TCGA-DK-A1A5	0.178082192	1	2.115994937	high
TCGA-HQ-A5NE	1.01369863	1	1.668173086	high
TCGA-XF-AAMT	0.246575342	1	1.764759038	high
TCGA-XF-A9SU	0.498630137	1	2.161607714	high
TCGA-CF-A47S	0.912328767	0	0.370655008	low
TCGA-FD-A6TK	0.904109589	0	1.118812748	low
TCGA-E7-A5KF	0.054794521	0	0.712732553	low
TCGA-UY-A78L	3.087671233	0	2.302682209	high
TCGA-S5-A6DX	0.153424658	1	1.994007669	high
TCGA-XF-A8HI	1.490410959	1	0.233868375	low
TCGA-XF-A9T5	5.553424658	0	0.433073145	low
TCGA-XF-A9SX	1.969863014	1	0.862902156	low
TCGA-G2-A2EK	1.328767123	0	0.424327034	low
TCGA-XF-A8HD	8.120547945	0	0.08688176	low
TCGA-GV-A3JX	1.591780822	0	0.98370305	low
TCGA-H4-A2HQ	1.616438356	0	1.237895841	high
TCGA-XF-A9SP	1.243835616	1	1.73545234	high
TCGA-DK-A3IK	0.4	1	0.996428093	low
