# Supplementary material for: Predictive role of ferroptosis-related long non-coding RNAs in bladder cancer and their association with immune microenvironment and immunotherapy response
Source: World J Surg Oncol. 2022 Feb 24;20:47. doi: 10.1186/s12957-022-02514-4 (PMC8867683; doi:10.1186/s12957-022-02514-4)
Supplement: Supplementary file 2 — Additional file 2: Table S1. The expression matrix of TCGA cohort. Table S2. The downloaded clinical files of TCGA cohort. Table S3. The expression matrix of GEO cohort. Table S4. The downloaded clinical files of GEO cohort. Table S5. The Genome Reference file discriminating lncRNAs and mRNAs. Table S6. The expression matrix of lncRNAs during TCGA cohort. Table S7. The expression matrix of mRNAs during TCGA cohort. Table S8. The expression matrix of lncRNAs during GEO cohort. Table S9. The expression matrix of mRNAs during GEO cohort. Table S10. The detailed list of ferroptosis-related genes. Table S11. The expression matrix of ferroptosis-related genes during TCGA cohort. Table S12. The co-expression analysis results between lncRNAs and mRNAs. Table S13. The expression matrix of ferroptosis lncRNAs. Table S14. Detailed list of 59 differentially expressed ferroptosis genes between bladder cancer and normal tissues. Table S15. Detailed list of 538 differentially expressed ferroptosis lncRNAs between bladder cancer and normal tissues. Table S16. Detailed expression matrix of differentially expressed ferroptosis genes between bladder cancer and normal tissues. Table S17. Detailed expression matrix of differentially expressed ferroptosis lncRNAs between bladder cancer and normal tissues. Table S18. The merged document including both ferroptosis lncRNA expression and clinical information. Table S19. Detailed expression matrix of prognostic ferroptosis lncRNAs. Table S20. Detailed ferroptosis lncRNAs included in risk signature. Table S21. Detailed risk results depending on lncRNA risk signature in TCGA cohort. Table S22. Detailed risk results depending on lncRNA risk signature in GEO cohort. Table S23. The significantly enriched biological activities during high risk group. Table S24. The significantly enriched biological activities during low risk group. Table 25. The infiltration levels of various immune cells from http://timer.comp-genomics.org. Table S26. The detailed [file 12957_2022_2514_MOESM2_ESM.zip › Supplementary table/s-table22.xls]

id	futime	fustat	riskScore	risk
GSM340605	1.493424658	1	2.174402295	high
GSM340606	11.25780822	0	0.070431764	low
GSM340607	11.20849315	0	0.817937962	low
GSM340608	2.210958904	1	0.582229984	low
GSM340609	7.156438356	1	1.248407267	high
GSM340610	1.257534247	1	1.248693009	high
GSM340611	1.523013699	1	0.946572802	low
GSM340612	10.67917808	0	0.290113645	low
GSM340613	1.033150685	1	4.841333	high
GSM340614	10.60027397	0	0.314235448	low
GSM340615	10.27643836	0	0.518999245	low
GSM340616	10.29616438	0	0.883787403	low
GSM340617	10.73424658	0	1.576825729	high
GSM340618	0.084657534	1	1.915118935	high
GSM340619	10.65780822	0	0.732588423	low
GSM340620	1.370136986	1	1.640382655	high
GSM340621	10.49013699	0	0.396614745	low
GSM340622	10.23534247	0	0.405740153	low
GSM340623	0.257260274	1	1.614551113	high
GSM340624	5.41890411	1	0.525413246	low
GSM340625	0.265479452	1	0.759614892	low
GSM340626	9.912328767	0	1.068591482	high
GSM340627	1.863287671	1	1.217418512	high
GSM340628	9.904109589	0	1.399385733	high
GSM340629	4.144931507	1	0.930625389	low
GSM340630	5.449315068	1	1.105434635	high
GSM340631	9.876986301	0	0.724529832	low
GSM340632	9.912328767	0	0.968807625	low
GSM340633	1.197534247	1	1.403457012	high
GSM340634	9.520273973	0	0.745264656	low
GSM340635	8.761643836	0	0.774529527	low
GSM340636	9.961643836	0	0.58434886	low
GSM340637	8.054794521	1	0.970633144	low
GSM340638	5.509315068	1	0.739846053	low
GSM340639	8.196986301	0	0.920078691	low
GSM340640	4.134246575	1	1.048451716	low
GSM340641	8.07369863	0	0.579551152	low
GSM340642	8.714794521	0	0.749687389	low
GSM340643	7.832876712	0	0.829488164	low
GSM340644	6.610684932	1	0.680390974	low
GSM340645	2.934246575	1	1.16266541	high
GSM340646	4.255068493	1	1.124829138	high
GSM340647	7.629863014	0	0.513190966	low
GSM340648	7.457260274	0	0.442234903	low
GSM340649	7.435890411	0	0.792406267	low
GSM340650	7.074246575	0	1.05102596	low
GSM340651	11.09342466	1	0.363707809	low
GSM340652	5.41890411	1	0.555622331	low
GSM340653	2.123013699	1	1.364203927	high
GSM340654	0.844109589	1	1.197415259	high
GSM340655	7.021643836	1	0.329357006	low
GSM340656	0.260547945	1	2.159151903	high
GSM340657	6.87369863	0	0.346344817	low
GSM340658	6.87369863	0	0.691043345	low
GSM340659	5.829863014	1	1.174977857	high
GSM340660	6.709315068	0	0.205957365	low
GSM340661	6.591780822	0	0.447610436	low
GSM340662	6.479178082	0	1.252200261	high
GSM340663	6.470958904	0	0.939332476	low
GSM340664	5.813424658	1	1.643308598	high
GSM340665	0.715068493	1	1.3278305	high
GSM340666	6.191506849	0	1.093473595	high
GSM340667	6.221917808	0	0.283210819	low
GSM340668	6.175068493	0	0.962968308	low
GSM340669	6.175068493	0	0.565893648	low
GSM340670	6.096164384	0	0.977849855	low
GSM340671	1.333972603	1	1.905340371	high
GSM340672	1.24109589	1	4.425964769	high
GSM340673	0.923013699	1	0.336926665	low
GSM340674	5.706575342	0	0.166366548	low
GSM340675	2.057260274	1	1.775052048	high
GSM340676	5.51260274	0	1.2102906	high
GSM340677	5.361369863	0	0.738755904	low
GSM340678	0.983835616	1	1.49814427	high
GSM340679	5.095890411	0	0.933700619	low
GSM340680	5.040821918	0	0.795107935	low
GSM340681	5.005479452	0	0.828349615	low
GSM340682	4.947945205	0	1.485124831	high
GSM340683	4.898630137	0	0.402384754	low
GSM340684	0.854794521	1	2.26016737	high
GSM340685	4.920821918	1	1.580820526	high
GSM340686	4.849315068	0	0.929637222	low
GSM340687	4.827123288	0	1.981430842	high
GSM340688	3.794794521	1	1.456671773	high
GSM340689	4.802465753	0	0.645556714	low
GSM340690	4.772876712	0	1.023545302	low
GSM340691	4.736712329	0	1.170872785	high
GSM340692	2.983561644	1	0.349271568	low
GSM340693	4.641369863	0	1.84214538	high
GSM340694	4.561643836	0	1.142611544	high
GSM340695	4.35369863	0	1.714860265	high
GSM340696	0.945205479	1	1.354119353	high
GSM340697	1.468767123	1	1.935146583	high
GSM340698	2.344931507	1	1.815688762	high
GSM340699	1.449041096	1	0.298683827	low
GSM340700	1.265753425	1	0.664905473	low
GSM340701	3.980547945	0	0.441201069	low
GSM340702	0.369863014	1	0.868193288	low
GSM340703	3.904109589	0	0.355136883	low
GSM340704	0.429863014	1	0.413787847	low
GSM340705	3.747945205	0	1.212084801	high
GSM340706	3.709315068	0	3.413731213	high
GSM340707	3.575342466	0	0.68733743	low
GSM340708	3.624657534	0	1.549768168	high
GSM340709	0.48739726	1	1.554259456	high
GSM340710	2.591506849	1	1.073516271	high
GSM340711	3.435616438	0	0.799039426	low
GSM340712	0.534246575	1	1.320504777	high
GSM340713	3.375616438	0	1.510758235	high
GSM340714	3.268767123	0	0.079802662	low
GSM340715	3.203013699	0	1.843724412	high
GSM340716	2.627671233	1	1.253477137	high
GSM340717	3.065753425	0	0.452734107	low
GSM340718	3.027123288	0	3.570734095	high
GSM340719	3.005753425	0	0.40959452	low
GSM340720	2.309589041	0	2.951905268	high
GSM340721	0.323013699	1	3.38004043	high
GSM340722	1.933972603	1	1.216307259	high
GSM340723	1.24109589	1	1.651096447	high
GSM340724	2.866027397	0	1.326473981	high
GSM340725	2.813424658	0	1.397890378	high
GSM340726	2.769863014	0	1.619582534	high
GSM340727	0.909863014	1	1.922720339	high
GSM340728	0.474246575	1	1.894204469	high
GSM340729	2.718082192	0	1.066261548	high
GSM340730	2.701643836	0	0.648807589	low
GSM340731	0.758630137	1	1.446063175	high
GSM340732	0.583561644	1	1.235983596	high
GSM340733	1.407945205	1	3.422916152	high
GSM340734	1.937260274	1	1.065292676	low
GSM340735	2.523287671	0	2.038692279	high
GSM340736	2.473972603	0	1.062413013	low
GSM340737	2.443561644	0	1.313511321	high
GSM340738	1.268219178	1	0.632036794	low
GSM340739	2.413972603	0	0.952796628	low
GSM340740	1.452328767	1	1.035574104	low
GSM340741	2.34	0	1.307110658	high
GSM340742	1.964383562	0	1.34303404	high
GSM340743	1.937260274	0	0.794770302	low
GSM340744	1.144931507	1	1.172957627	high
GSM340745	0.175068493	1	1.506330633	high
GSM340746	1.830410959	0	0.577917686	low
GSM340747	0.564657534	1	0.633997389	low
GSM340748	1.712054795	0	1.510542715	high
GSM340749	1.777808219	0	1.015615798	low
GSM340750	1.75890411	0	0.481595968	low
GSM340751	4.756438356	0	1.845640427	high
GSM340752	1.744931507	0	0.850746282	low
GSM340753	1.744931507	0	0.930787905	low
GSM340754	1.682465753	0	0.856262015	low
GSM340755	1.676712329	0	4.717522339	high
GSM340756	1.561643836	0	1.659397493	high
GSM340757	6.517808219	0	0.840742037	low
GSM340758	1.271506849	1	2.274368391	high
GSM340759	2.172328767	1	1.632780759	high
GSM340760	1.090684932	1	4.059325159	high
GSM340761	0.526027397	1	1.155477303	high
GSM340762	0.876986301	1	1.803072195	high
GSM340763	1.490136986	0	2.434597954	high
GSM340764	1.263287671	0	0.914937919	low
GSM340765	0.969863014	0	0.845041805	low
GSM340766	0.893424658	0	0.609364103	low
GSM340767	0.824383562	0	3.616511692	high
GSM340768	0.553150685	0	3.286678134	high
GSM340769	0.435616438	0	1.492468817	high
