# Supplementary material for: Predictive role of ferroptosis-related long non-coding RNAs in bladder cancer and their association with immune microenvironment and immunotherapy response
Source: World J Surg Oncol. 2022 Feb 24;20:47. doi: 10.1186/s12957-022-02514-4 (PMC8867683; doi:10.1186/s12957-022-02514-4)
Supplement: Supplementary file 2 — Additional file 2: Table S1. The expression matrix of TCGA cohort. Table S2. The downloaded clinical files of TCGA cohort. Table S3. The expression matrix of GEO cohort. Table S4. The downloaded clinical files of GEO cohort. Table S5. The Genome Reference file discriminating lncRNAs and mRNAs. Table S6. The expression matrix of lncRNAs during TCGA cohort. Table S7. The expression matrix of mRNAs during TCGA cohort. Table S8. The expression matrix of lncRNAs during GEO cohort. Table S9. The expression matrix of mRNAs during GEO cohort. Table S10. The detailed list of ferroptosis-related genes. Table S11. The expression matrix of ferroptosis-related genes during TCGA cohort. Table S12. The co-expression analysis results between lncRNAs and mRNAs. Table S13. The expression matrix of ferroptosis lncRNAs. Table S14. Detailed list of 59 differentially expressed ferroptosis genes between bladder cancer and normal tissues. Table S15. Detailed list of 538 differentially expressed ferroptosis lncRNAs between bladder cancer and normal tissues. Table S16. Detailed expression matrix of differentially expressed ferroptosis genes between bladder cancer and normal tissues. Table S17. Detailed expression matrix of differentially expressed ferroptosis lncRNAs between bladder cancer and normal tissues. Table S18. The merged document including both ferroptosis lncRNA expression and clinical information. Table S19. Detailed expression matrix of prognostic ferroptosis lncRNAs. Table S20. Detailed ferroptosis lncRNAs included in risk signature. Table S21. Detailed risk results depending on lncRNA risk signature in TCGA cohort. Table S22. Detailed risk results depending on lncRNA risk signature in GEO cohort. Table S23. The significantly enriched biological activities during high risk group. Table S24. The significantly enriched biological activities during low risk group. Table 25. The infiltration levels of various immune cells from http://timer.comp-genomics.org. Table S26. The detailed [file 12957_2022_2514_MOESM2_ESM.zip › Supplementary table/s-table3.xls]

geneNames	GSM340537	GSM340538	GSM340539	GSM340540	GSM340541	GSM340542	GSM340543	GSM340544	GSM340545	GSM340546	GSM340547	GSM340548	GSM340549	GSM340550	GSM340551	GSM340552	GSM340553	GSM340554	GSM340555	GSM340556	GSM340557	GSM340558	GSM340559	GSM340560	GSM340561	GSM340562	GSM340563	GSM340564	GSM340565	GSM340566	GSM340567	GSM340568	GSM340569	GSM340570	GSM340571	GSM340572	GSM340573	GSM340574	GSM340575	GSM340576	GSM340577	GSM340578	GSM340579	GSM340580	GSM340581	GSM340582	GSM340583	GSM340584	GSM340585
A1BG	6.89794921875	6.92457682291667	7.028662109375	6.96988606770833	6.8415625	6.988447265625	6.879150390625	7.16305989583333	7.04439453125	7.11525390625	7.05503255208333	7.1870703125	6.88993489583333	7.023984375	7.18454219933712	6.96800130208333	7.01473958333333	7.172890625	7.02143880208333	6.9524609375	6.99185546875	6.91642578125	6.974775390625	6.94348307291667	7.133349609375	7.152119140625	6.875712890625	6.815615234375	7.042060546875	7.0636328125	7.116103515625	7.01133951822917	7.01560546875	7.086953125	6.861328125	7.01298828125	7.08618489583333	7.113271484375	7.05587890625	7.17005859375	6.93689615885417	6.927998046875	6.96507161458333	6.9836328125	6.9136328125	6.94425130208333	6.87962890625	7.14222005208333	6.83141927083333
A2BP1	7.1569921875	7.15513671875	7.101767578125	7.100712890625	7.13252278645833	7.12829427083333	7.10641276041667	7.31126953125	7.17371419270833	7.390712890625	7.015361328125	7.0525	7.10439453125	7.06451822916667	7.10421875	7.15961588541667	7.0248828125	7.22188802083333	7.059755859375	6.963056640625	7.16500325520833	7.15287508877841	7.074267578125	7.0749951171875	7.04483723958333	7.044658203125	7.07828125	7.1937255859375	7.08091145833333	7.0636328125	7.14794300426136	7.15201171875	7.24329427083333	7.26646484375	7.033564453125	7.154794921875	7.17189453125	7.113271484375	7.199580078125	7.09215006510417	7.127744140625	7.09497884114583	7.12167154947917	7.18313802083333	7.14537109375	7.15636067708333	7.31015625	7.19383463541667	7.0044140625
A2M	14.88087890625	14.224091796875	14.625546875	14.71724609375	13.52373046875	14.089921875	14.542890625	14.152255859375	13.95384765625	13.9060091145833	13.95921875	12.38451171875	13.9379622395833	14.96041015625	14.038662109375	13.5595963541667	13.317353515625	14.3627734375	13.4389583333333	13.95384765625	14.20044921875	13.98078125	13.916708984375	14.58013671875	12.38376953125	12.3859375	13.73568359375	13.4770638020833	11.3886686197917	11.9875	13.2192643229167	12.9950813802083	11.951171875	12.068271484375	12.16830078125	12.2622265625	13.3243359375	14.0719921875	14.12615234375	14.2692578125	13.159306640625	14.262333984375	14.38009765625	13.769765625	7.821435546875	13.9060091145833	14.190654296875	13.3305859375	14.542890625
A2ML1	7.742265625	7.99599609375	7.54824544270833	7.718427734375	7.8228125	7.16901692708333	7.47467447916667	7.4107421875	8.06819010416667	8.293984375	7.79828776041667	7.634091796875	7.55324544270833	7.06451822916667	7.30282552083333	8.35529296875	7.58185546875	7.92268229166667	7.53294921875	7.9146484375	7.60015625	8.241630859375	7.6150390625	7.5646875	7.546640625	8.2662890625	9.888837890625	7.919189453125	7.4916796875	7.54423990885417	7.59286458333333	8.17875	8.16884765625	8.12203125	7.898974609375	8.49520182291667	7.39237630208333	8.4331640625	7.2656103515625	7.48188151041667	9.13234375	7.64815755208333	7.5764111328125	8.00019205729167	7.916171875	8.20961263020833	8.7566796875	8.04861328125	7.9269140625
A3GALT2	8.0699609375	8.2317578125	8.3965625	8.47279296875	8.35647135416667	9.2797265625	8.4221875	8.27751953125	8.418955078125	8.1639453125	9.00194986979167	8.50731770833333	8.16447916666667	8.78683919270833	9.1965234375	8.7203125	9.06020833333333	7.8631640625	8.701015625	8.55923828125	8.43107421875	8.418125	9.29651041666667	8.1073046875	8.86484375	8.5877734375	8.4230078125	7.7665625	8.06317057291667	8.15201171875	7.71001953125	7.597021484375	7.55335286458333	7.66681477864583	7.57792805989583	7.775908203125	7.6765625	8.53533203125	8.20672200520833	7.87256510416667	7.93914713541667	8.46680989583333	7.9223828125	7.749453125	7.60333984375	8.20961263020833	8.50556640625	8.6299609375	8.6474609375
A4GALT	8.8977734375	8.96817708333333	9.68892578125	10.02357421875	8.7916796875	9.33857747395833	9.351474609375	8.11509765625	9.6237890625	9.10984375	9.891015625	7.78240559895833	9.220849609375	9.8911328125	9.165078125	10.2358203125	7.902939453125	9.201826171875	9.251591796875	9.03021484375	9.54300260416667	9.89506510416667	9.00232421875	9.74878580729167	9.098515625	8.8502734375	7.9862890625	9.4153515625	7.7603515625	9.093759765625	8.82341145833333	9.31171875	9.657421875	8.931767578125	8.65697265625	9.0544140625	9.416828125	9.5058984375	9.520625	9.717341796875	9.08291015625	9.150703125	9.25383138020833	9.300185546875	10.0657259114583	9.60650390625	10.03171875	8.536708984375	9.59224609375
A4GNT	7.65521484375	7.360859375	7.34462890625	7.37657552083333	7.38072265625	7.46001953125	7.5669140625	7.534404296875	7.5178515625	7.3813671875	7.324599609375	7.51909830729167	7.354921875	7.0137353515625	7.2339453125	7.59212076822917	7.39233723958333	7.489189453125	7.47781575520833	7.1576171875	7.50380859375	7.51843098958333	7.30225260416667	7.37947265625	7.75619140625	7.337861328125	7.3303125	7.60216796875	7.464423828125	7.304033203125	7.57506510416667	7.50476725260417	7.69315755208333	7.66681477864583	7.450166015625	7.644033203125	7.48423177083333	7.64265625	7.54564453125	7.6309765625	7.4809375	7.52845703125	7.61654296875	7.463359375	7.6337890625	7.53042317708333	7.12974609375	7.653505859375	7.191298828125
AAA1	7.33178385416667	7.0505859375	7.009736328125	7.12627766927083	7.04035807291667	7.17908410274621	7.19263020833333	7.143427734375	7.2860546875	7.22765625	7.53294921875	7.31283203125	7.094931640625	6.97400390625	7.1946875	7.11908203125	7.2026171875	7.2019140625	7.189599609375	7.17514322916667	7.2700390625	7.22106178977273	7.33279296875	7.137724609375	7.1644775390625	7.044658203125	7.23485677083333	7.1937255859375	7.21221028645833	7.0636328125	7.20841471354167	7.19158203125	7.29298828125	7.23749348958333	7.139189453125	7.18576882102273	7.095654296875	7.14206868489583	7.20962890625	7.18898111979167	7.2201025390625	7.15890625	7.2134765625	7.19173014322917	7.22086588541667	7.1857421875	7.16865234375	7.3959375	7.104013671875
AAAS	8.65583984375	8.987509765625	8.73810546875	8.800400390625	8.85251953125	9.020263671875	8.97052734375	8.93376953125	8.630703125	8.9013671875	9.831923828125	9.27931640625	8.6691015625	8.6923828125	8.59081705729167	9.356162109375	9.087880859375	8.560703125	8.711396484375	8.722802734375	8.765	8.9864453125	8.93017578125	8.571171875	8.8323046875	9.192744140625	8.73125	8.8711328125	9.17383463541667	8.767861328125	9.02580078125	8.64814453125	8.58213541666667	8.53596354166667	8.7280859375	8.80601236979167	8.85727213541667	8.76029947916667	8.802060546875	8.99693359375	8.20759765625	8.931767578125	9.05278971354167	8.7773828125	8.8290625	8.65314127604167	8.93720703125	9.4855078125	8.84302734375
AACS	8.806640625	8.56875	8.63515625	8.41165364583333	8.60017578125	8.93121744791667	8.21427734375	8.3744140625	9.316728515625	9.03701171875	8.786103515625	8.949677734375	8.628271484375	8.13773763020833	8.395166015625	8.7203125	8.900859375	8.86865559895833	8.61226888020833	8.59065755208333	9.26447916666667	9.504404296875	8.70722005208333	8.1789453125	8.853203125	8.7404296875	8.98763671875	8.75387369791667	9.59173828125	9.5518359375	9.03619140625	9.10475911458333	9.3062109375	9.202470703125	8.47572591145833	9.063994140625	8.28483072916667	8.943759765625	8.2269921875	8.343994140625	9.43127604166667	8.487109375	8.326923828125	8.402734375	8.981728515625	8.7551953125	9.16642578125	8.71625	9.2532421875
AACSL	7.70740234375	7.6098046875	7.459267578125	7.58703776041667	7.50983072916667	7.65021484375	7.57610026041667	7.625693359375	7.2860546875	7.3225390625	7.51443359375	7.55611328125	7.523916015625	7.78007161458333	7.73240885416667	7.53271484375	7.732607421875	7.27857421875	7.5155078125	7.6995263671875	7.21087727864583	7.26767578125	7.69041015625	7.524013671875	7.67265625	7.6025390625	7.51330078125	7.5146875	7.589541015625	7.59887369791667	7.507138671875	7.34658203125	7.22359375	7.276337890625	7.44180989583333	7.5119921875	7.523125	7.69010091145833	7.51609375	7.56501953125	7.52808268229167	7.56650065104167	7.52801432291667	7.52117024739583	7.71828125	7.485068359375	7.803203125	7.633740234375	7.6995703125
AADAC	6.92827473958333	7.1357421875	7.2534765625	7.37657552083333	7.52841796875	7.0891064453125	7.30243489583333	7.19995442708333	7.20017252604167	7.371728515625	7.122080078125	7.02277669270833	7.523916015625	7.23470703125	7.362919921875	8.273642578125	9.95771484375	7.22188802083333	7.06972493489583	7.8519140625	7.449296875	7.77849609375	7.12384440104167	7.30546875	7.32357421875	7.348984375	7.684765625	7.33856770833333	7.50155598958333	6.993359375	7.31333984375	7.734970703125	7.31263020833333	7.3234765625	7.61845703125	8.59365234375	7.53321614583333	7.34967447916667	7.470185546875	7.45519856770833	8.69087890625	7.33574869791667	7.27251953125	7.77153645833333	8.47443359375	7.586826171875	7.06951171875	7.26862127130682	7.15272135416667
AADACL1	8.8977734375	9.21806640625	9.34963541666667	8.94044921875	9.42487630208333	7.9600390625	8.489638671875	8.53154296875	9.36943684895833	9.74361328125	8.46405598958333	9.39427083333333	9.220849609375	9.328466796875	8.21930013020833	8.68298177083333	8.76314453125	9.797841796875	9.404326171875	9.502919921875	9.1371875	9.51446484375	8.9721875	10.8260546875	9.59093619791667	9.051689453125	10.14375	9.496943359375	8.34656901041667	9.60962890625	9.271875	9.617080078125	9.45212890625	9.22241536458333	9.94994140625	9.81794921875	9.18017578125	9.268564453125	8.66244791666667	8.86193359375	10.18185546875	9.50763671875	8.608271484375	9.64705859375	10.154619140625	9.8125	9.94831380208333	9.00423828125	9.57181640625
AADACL2	7.019345703125	6.85069010416667	7.1281640625	7.07229817708333	7.17646809895833	7.14963541666667	7.37236328125	6.99123046875	7.20962890625	6.96678059895833	6.933994140625	7.02277669270833	7.22555338541667	7.17486979166667	7.11412109375	6.97822265625	8.383193359375	6.97119791666667	7.124423828125	7.09525390625	7.201328125	6.91642578125	7.1818359375	7.37015625	7.313828125	7.21297526041667	6.99481119791667	7.00609700520833	7.09039314038826	6.80705078125	7.07658203125	6.84947265625	7.15393880208333	6.97873046875	7.08263671875	7.01298828125	7.027607421875	7.02785319010417	6.9491357421875	6.99431640625	7.18330403645833	7.05680338541667	7.03201822916667	6.8657421875	7.02420247395833	7.03103190104167	7.48484049479167	7.00080078125	7.15272135416667
AADACL4	7.69068359375	7.4898046875	7.48837890625	7.48743001302083	7.46270833333333	7.749453125	7.87037109375	7.31126953125	7.41265787760417	7.42600911458333	7.56271484375	7.4408203125	7.55324544270833	7.537099609375	7.488779296875	7.34283203125	7.6397216796875	7.45154296875	7.40146809895833	7.416171875	7.34576171875	7.38212239583333	7.494951171875	7.45028645833333	7.5665234375	7.359921875	7.42069661458333	7.34786458333333	7.22139973958333	7.4772265625	7.38574869791667	7.374990234375	7.47875	7.45541015625	7.2384375	7.44948404947917	7.633603515625	7.36872395833333	7.43525390625	7.45519856770833	7.44482421875	7.37447265625	7.48015625	7.31024088541667	7.500205078125	7.42061848958333	7.494716796875	7.62333984375	7.6337890625
AADAT	8.63314453125	8.77703450520833	9.15733723958333	8.61716796875	8.741015625	8.169375	8.57197265625	8.832255859375	9.00688151041667	9.08830078125	9.618828125	8.89830078125	8.91302734375	9.027373046875	8.75541666666667	9.2959375	9.72962890625	8.654072265625	8.94767578125	8.88361328125	8.6149609375	9.23496419270833	9.95122395833333	8.288505859375	9.5628125	9.302880859375	9.31439453125	9.363427734375	9.3720703125	9.52220703125	9.413798828125	9.23880533854167	9.52361328125	8.69912109375	8.3833203125	9.74978515625	8.87791015625	8.625634765625	9.02552734375	8.95708984375	8.7426171875	9.63102864583333	8.7301171875	9.096630859375	9.709853515625	8.43233723958333	8.7027734375	9.32767578125	8.7194140625
AAK1	7.205361328125	7.36922526041667	7.23533203125	7.32288411458333	7.48955078125	7.43009765625	7.30243489583333	7.28257161458333	7.2860546875	7.21819010416667	7.19731119791667	7.352578125	7.31696614583333	6.99412109375	7.34306640625	7.28140269886364	8.572109375	7.30609049479167	7.18048828125	7.37098307291667	7.299423828125	7.5462890625	7.19130859375	7.388671875	7.527578125	6.98580078125	7.796953125	7.35712239583333	7.55960286458333	7.58763671875	7.34189778645833	7.38357584635417	7.41103841145833	7.436484375	7.352890625	7.33388020833333	7.341171875	7.36872395833333	7.2656103515625	7.418466796875	7.876572265625	7.270859375	7.29044596354167	7.32646484375	7.6337890625	7.4005078125	7.15907552083333	7.653505859375	7.41060546875
AAMP	10.11087890625	10.79099609375	10.1088671875	10.47173828125	10.609912109375	10.870859375	10.1848984375	9.933251953125	10.378974609375	10.03677734375	10.0298046875	10.6423274739583	10.1513671875	10.60537109375	10.1536328125	10.3080859375	10.3596875	10.432568359375	10.4762890625	10.8205240885417	10.5217578125	10.525810546875	10.78162109375	10.4141471354167	10.839912109375	10.35787109375	10.31466796875	10.33572265625	10.5183463541667	10.6737630208333	10.15482421875	10.5944140625	10.6284765625	10.04314453125	10.35542578125	10.7619921875	10.271875	10.61408203125	10.179453125	10.3363671875	10.304833984375	10.4558723958333	10.367544921875	10.5179264322917	10.8711328125	10.432568359375	10.577265625	11.120908203125	10.408447265625
AANAT	6.6401953125	6.91334635416667	6.86134440104167	6.97927734375	6.91142903645833	6.93770833333333	7.0141796875	6.83712565104167	7.13741861979167	6.92653645833333	6.79586263020833	6.861708984375	6.85098958333333	6.80923828125	6.88005208333333	7.028779296875	6.88173177083333	6.92349609375	6.83318359375	6.85337890625	7.03912109375	6.95497395833333	6.874423828125	6.77479817708333	6.97400390625	6.75208658854167	6.78016276041667	6.68984375	6.863115234375	6.9430859375	7.02143880208333	6.94461263020833	7.054443359375	6.90177083333333	6.90140299479167	6.904375	6.87347005208333	7.02785319010417	6.910595703125	6.80705078125	6.79699869791667	6.9669921875	6.73216796875	6.75498046875	6.82488932291667	6.855361328125	6.890888671875	6.97076171875	6.78952473958333
AARS	12.66056640625	12.429296875	12.5071875	12.65173828125	12.2660286458333	12.93251953125	12.512216796875	12.800537109375	12.1970703125	12.2788671875	12.584326171875	12.3746549479167	12.4578255208333	12.48224609375	12.986796875	12.7364518229167	12.002197265625	12.5621484375	12.1661328125	12.25875	12.4065494791667	12.5558658854167	12.4262890625	12.1478125	12.4321354166667	12.90380859375	13.4562044270833	12.4600911458333	12.2601041666667	12.4520703125	12.94775390625	12.41439453125	12.6509895833333	12.8740234375	12.7208072916667	12.52779296875	12.7651171875	12.408642578125	12.8810546875	12.776015625	12.576875	12.7434244791667	12.6722265625	12.525	12.3892057291667	12.70283203125	12.0997265625	11.47740234375	12.4634342447917
AARS2	9.704509765625	9.80578125	9.577265625	9.890712890625	9.80501953125	9.81944661458333	9.33087890625	9.2755078125	9.653560546875	9.74361328125	10.33169921875	9.91520833333333	9.71921875	10.11453125	9.77130859375	10.458984375	10.71970703125	9.9478125	9.97278125	9.63025390625	9.87981640625	10.005078125	9.993330078125	9.12597981770833	9.7203125	10.3378515625	10.1040852864583	9.98106119791667	10.367544921875	10.3623828125	9.638125	10.2159375	10.0775130208333	9.95169921875	10.1220703125	10.41923828125	9.80673177083333	9.86875	9.481015625	9.47310546875	9.77740885416667	10.6278125	9.72072265625	10.0278515625	10.076015625	9.5749609375	9.77548828125	10.0619921875	9.82697265625
AARSD1	9.86208984375	10.558759765625	10.230048828125	10.61220703125	10.62015625	11.222900390625	10.16583984375	10.02357421875	10.4102799479167	10.2976953125	11.8041796875	11.0591861979167	10.54302734375	10.21494140625	10.7545703125	11.04384765625	10.99048828125	10.3926171875	10.2944921875	10.3490234375	10.54146484375	10.98263671875	10.580068359375	10.064326171875	10.7502734375	10.826796875	10.63859375	10.316171875	10.63919921875	10.9335546875	10.9562109375	10.6358203125	10.818125	10.706943359375	10.7502734375	10.990693359375	10.870439453125	10.425869140625	10.68912109375	10.4378515625	10.449228515625	10.548046875	10.48662109375	10.477919921875	10.64021484375	10.22223828125	9.9165234375	11.17271484375	9.79623046875
AASDH	9.96858723958333	9.73294921875	10.068515625	9.7665625	9.91520833333333	9.17595703125	9.72487239583333	9.533671875	9.755615234375	10.0770442708333	9.53806640625	9.98728515625	9.60798828125	9.75802734375	9.47033203125	9.465078125	9.91822526041667	9.848544921875	10.013427734375	9.7096875	9.76904296875	9.718359375	9.52716796875	9.25115234375	9.10912109375	9.12310546875	9.78763671875	9.88007096354167	9.491171875	9.42487630208333	9.15943684895833	9.07455078125	9.11259765625	9.15205078125	9.520478515625	9.76947916666667	9.3076171875	9.31896484375	9.46060546875	9.38620768229167	9.49234375	9.99673828125	9.36984700520834	9.83878255208333	8.99234375	9.6480859375	9.7652734375	9.22189453125	9.7356640625
AASDHPPT	9.02401041666667	8.96817708333333	8.7676171875	8.595791015625	9.11578125	8.09861328125	8.51008138020833	8.84212890625	8.8530078125	9.08830078125	7.5979296875	8.1812890625	8.73885416666667	8.835380859375	7.72246744791667	7.62071614583333	8.25774739583333	8.75037109375	8.72142578125	8.78353515625	8.6149609375	8.31540364583333	7.978486328125	9.13681640625	7.84383138020833	8.4168359375	8.30197265625	8.89109375	8.72884114583333	8.495478515625	8.24771484375	8.7390625	8.63357096354167	8.516376953125	8.677578125	9.0251171875	8.71326171875	8.05658203125	8.751953125	8.33377604166667	8.17795572916667	8.38613932291667	8.25422200520833	8.94099609375	8.33842122395833	8.330126953125	9.113046875	8.07840494791667	8.94626953125
AASS	9.357724609375	9.31333984375	8.84830078125	8.63833658854167	9.0853125	8.892255859375	9.12387369791667	9.8637109375	8.91642578125	9.1505078125	8.24130859375	9.4144921875	8.9812890625	8.48763671875	8.24052734375	8.47353190104167	8.175966796875	8.85818359375	9.24169921875	8.8334765625	8.86693033854167	8.377529296875	8.8479296875	8.99946940104167	9.7203125	8.75037109375	8.391875	8.932666015625	8.69806640625	8.84765625	9.4855078125	9.165078125	9.1030078125	8.91029296875	8.56459635416667	9.19912109375	9.37842447916667	9.2381640625	9.08749674479167	9.08361328125	8.37248046875	8.931767578125	9.62981119791667	9.14805338541667	9.402744140625	8.7351953125	9.06119140625	9.89415364583333	9.31559895833333
AATF	9.819609375	9.89715559895834	9.87884765625	9.9011328125	9.773310546875	10.94046875	9.94970703125	9.873505859375	9.995302734375	9.67359375	10.7105859375	10.1940462239583	10.11087890625	10.2870703125	10.862421875	10.44908203125	10.17810546875	9.787732421875	9.8487109375	9.9644921875	10.130419921875	10.74697265625	10.22990234375	9.98106119791667	10.5484375	10.734248046875	10.4677734375	10.0516796875	10.5396484375	10.68470703125	10.37916015625	10.166142578125	10.28744140625	10.350869140625	10.7011328125	10.320556640625	10.0884765625	10.07416015625	10.09224609375	10.347109375	10.7646875	10.1088671875	10.1446614583333	9.74778255208333	10.547357421875	9.9359375	9.79603515625	10.792021484375	9.96666666666667
AATK	7.68674479166667	7.81218098958333	7.73858561197917	7.78745442708333	7.8378515625	7.950380859375	7.8992578125	9.195625	7.737392578125	7.6909765625	8.01744140625	7.5939453125	8.0666015625	7.08556640625	7.99160807291667	8.05145182291667	8.196669921875	7.59028157552083	7.60828776041667	7.6365625	7.63951822916667	7.8180078125	7.714453125	7.554716796875	8.09365234375	8.03402994791667	7.72453125	7.8978125	8.05828776041667	8.1367578125	7.95759114583333	7.83938802083333	7.63244140625	7.647265625	7.87220703125	8.043798828125	8.2262890625	7.95782552083333	8.079296875	8.0567578125	7.96083333333333	7.96029947916667	8.07374348958333	7.77153645833333	8.23287109375	7.85232421875	7.21294921875	8.09349283854167	7.53765625
ABAT	8.147421875	8.335458984375	8.3076171875	8.002998046875	8.329248046875	7.30515299479167	7.57610026041667	7.9120703125	8.418955078125	8.83829427083333	8.00692057291667	8.69425130208333	8.12302734375	8.391171875	7.569345703125	8.70296875	7.6397216796875	8.507880859375	8.37431640625	8.3206640625	8.18580078125	8.476689453125	8.11935546875	8.1789453125	8.313544921875	8.13211263020833	8.02930013020833	8.49113606770833	7.89663411458333	8.669453125	8.02625	8.900859375	8.47033203125	8.111015625	7.96094401041667	8.81640625	7.633603515625	7.98336263020833	7.80696614583333	8.14041015625	8.4136328125	8.32509765625	7.6068359375	8.52271158854167	8.94140625	7.82190104166667	8.5865625	9.78319010416667	8.772685546875
ABBA-1	7.02927083333333	6.9559375	7.08417317708333	6.94103841145833	7.00078125	6.8588671875	6.9776171875	6.85571940104167	7.0152783203125	6.8771484375	6.98556640625	6.872041015625	6.94138997395833	7.16427734375	7.15450757575758	6.86753580729167	6.954140625	6.97119791666667	7.03132486979167	7.10334635416667	7.02046875	7.06077473958333	6.9548828125	6.95378255208333	7.00502604166667	6.94841796875	6.904990234375	7.04375	6.963828125	7.02299479166667	7.08585611979167	7.01133951822917	7.0740234375	7.095966796875	6.82109375	7.0442578125	7.08618489583333	6.92082356770833	6.88925130208333	7.04323893229167	7.1096728515625	6.94759114583333	7.03201822916667	6.97396484375	6.89440104166667	6.96361328125	7.11004557291667	7.14222005208333	6.96527018229167
ABC1	8.437744140625	8.97799479166667	9.34963541666667	9.245673828125	9.00328125	9.197705078125	9.1145703125	8.7134765625	9.0680078125	9.057041015625	9.701537109375	9.384703125	9.444228515625	8.713095703125	9.97495768229167	9.829521484375	9.23583333333333	8.90029622395833	9.11677734375	9.01943359375	9.00157877604167	9.771005859375	9.55552734375	8.40981119791667	8.6025390625	9.051689453125	9.80764322916667	9.145546875	9.3720703125	9.70765625	9.291904296875	9.21708984375	9.043388671875	9.11890625	9.2753515625	9.187939453125	9.2588671875	9.1122265625	9.334736328125	9.21554036458333	9.113046875	9.087880859375	9.12366536458333	9.16920247395833	9.09251953125	8.936494140625	8.72412109375	9.09439453125	8.8225390625
ABCA1	12.262900390625	11.85703125	12.4765625	11.73201171875	11.81576171875	11.3750944010417	12.7314908854167	13.23494140625	12.5723502604167	12.3392805989583	12.4514453125	11.139892578125	12.29208984375	12.030322265625	12.518408203125	11.739931640625	11.61966796875	12.2104329427083	12.302763671875	12.15890625	11.76736328125	11.9054264322917	11.975556640625	11.7811881510417	10.90943359375	11.396591796875	11.853515625	12.097421875	10.9792578125	12.4426497395833	13.1410514322917	11.556015625	10.84908203125	11.7216471354167	11.8938997395833	12.155263671875	12.468359375	12.03439453125	12.4871158854167	12.43826171875	11.8123763020833	11.70830078125	12.55291015625	12.0603125	10.4803125	12.466875	11.8933463541667	12.6021940104167	11.5800390625
ABCA10	8.01205729166667	7.883525390625	7.73858561197917	7.55453125	7.801220703125	7.41087890625	7.5483203125	7.64580078125	7.7091015625	7.93130859375	7.09384765625	7.34287109375	7.848671875	7.35690755208333	7.352578125	7.39322265625	7.48696940104167	7.5525	7.70290364583333	7.7293359375	7.11228841145833	7.26767578125	7.69927734375	7.5646875	7.0547265625	7.496552734375	7.63788736979167	7.70560546875	7.350146484375	7.965693359375	7.7381787109375	7.81789713541667	7.8769921875	7.81505859375	7.743193359375	8.01504557291667	8.02154296875	7.291201171875	7.81687174479167	7.40951171875	7.5678125	7.3841015625	7.56599609375	7.8889453125	7.65328125	7.485068359375	7.887802734375	7.54805989583333	7.8530078125
ABCA11	7.50956705729167	7.801220703125	7.83759114583333	7.60599609375	7.8228125	7.0785888671875	7.8992578125	7.811171875	7.8131005859375	8.08276692708333	7.67943359375	7.29322265625	7.69568359375	7.93447916666667	7.498984375	7.38357584635417	7.44521484375	7.777890625	7.88470703125	7.71927734375	7.3184765625	7.4109375	7.54409830729167	7.5646875	7.62536458333333	7.730234375	7.931494140625	7.94088216145833	7.7283984375	8.11037109375	7.89771484375	7.88677734375	7.8769921875	7.730556640625	8.5146875	8.293310546875	8.24177734375	7.4434765625	8.135146484375	7.65910481770833	7.70337890625	7.70102864583333	7.64556640625	7.83501953125	7.75388671875	7.53042317708333	7.55423828125	8.08843424479167	7.6995703125
ABCA12	7.69865234375	8.22049479166667	8.10771484375	8.20907877604167	8.3389453125	8.46296875	8.09298828125	8.12609375	7.6987109375	7.56496419270833	8.502587890625	8.229921875	8.44701497395833	8.47765625	8.71805989583333	8.47353190104167	9.087880859375	7.56161946614583	8.2300390625	8.096953125	7.55208333333333	7.70819010416667	8.16772135416667	7.96697265625	8.89522786458333	8.72986328125	8.20794270833333	8.32630208333333	8.52756184895833	8.57766276041667	7.777412109375	7.66341145833333	7.86800130208333	7.691669921875	8.22283203125	8.61387369791667	8.47197265625	8.412529296875	8.621318359375	8.18282552083333	8.382578125	8.0892578125	8.39676106770833	8.147158203125	8.72918619791667	8.09757161458333	7.887802734375	8.706748046875	8.5461328125
ABCA13	7.0884765625	7.599521484375	7.8098828125	7.17025390625	7.295693359375	7.16901692708333	6.80952473958333	7.12500651041667	7.7468359375	8.101806640625	7.4660546875	7.16777994791667	7.23465983072917	7.16427734375	6.87044921875	7.788544921875	8.48134765625	7.963876953125	7.74369140625	6.7730078125	7.3096484375	7.69849609375	7.1818359375	7.47785807291667	7.20365885416667	7.104208984375	9.78763671875	7.611171875	7.75013671875	7.41810872395833	7.039755859375	7.597021484375	7.27331705729167	7.038349609375	7.2384375	7.53847005208333	6.85323567708333	7.2118359375	7.00703125	7.0334765625	7.03177083333333	7.55680989583333	6.984130859375	8.33494791666667	6.974765625	8.563779296875	7.2591796875	7.43943359375	8.40701171875
ABCA2	8.90875	8.149599609375	7.73858561197917	7.687578125	7.65820638020833	7.84567057291667	8.073125	10.6358203125	7.784189453125	7.70931640625	8.76617838541667	7.546640625	7.92039713541667	8.3620703125	8.098203125	7.93037109375	7.871669921875	7.9030810546875	7.74369140625	7.57418619791667	7.801044921875	7.85966796875	7.86593098958333	8.0565234375	7.6446484375	7.8876953125	7.75447265625	7.85650390625	7.89663411458333	7.804736328125	8.03609375	7.93712890625	7.75238932291667	7.77603515625	7.7730078125	8.1433203125	8.08443359375	8.0990234375	7.969140625	7.94141276041667	7.80388671875	7.775078125	8.117431640625	8.04007161458333	7.88677734375	7.6645703125	8.23345703125	8.280078125	7.907646484375
ABCA3	9.78763671875	8.53849609375	8.426923828125	8.5054296875	8.27669921875	9.69997265625	8.98051432291667	11.69005859375	8.31832682291667	8.25442057291667	9.95012109375	7.85157552083333	9.02086588541667	8.13773763020833	10.24439453125	8.993134765625	11.0380859375	8.53935546875	8.30498046875	7.97724609375	8.52255859375	8.27453125	8.657841796875	8.25889322916667	8.78223307291667	9.12310546875	9.2539453125	8.30534505208333	9.95374348958333	8.53725911458333	9.7203125	8.16757486979167	8.28203125	8.74158203125	9.24498046875	8.543720703125	9.444658203125	8.26215494791667	9.432001953125	9.40501953125	8.18857747395833	8.3449609375	9.23433268229167	8.6535546875	8.36033203125	8.36046875	7.68412109375	8.81415364583333	8.1698828125
ABCA4	6.888203125	6.741923828125	6.8333203125	7.09111328125	6.92125651041667	6.96780110677083	7.0141796875	7.8009375	7.02516927083333	7.02208984375	6.933994140625	6.910322265625	6.96119140625	6.883662109375	6.79909505208333	6.82559244791667	7.0748046875	7.24109375	6.89336263020833	6.9819921875	7.02953776041667	7.02152018229167	6.90430989583333	6.804375	6.86137369791667	7.01639322916667	7.95296875	6.91844401041667	6.8228515625	6.79664713541667	7.039755859375	7.12123697916667	6.86123046875	7.10583658854167	7.38584309895833	6.97461751302083	7.42065104166667	7.047109375	6.968134765625	7.31091145833333	7.1187109375	7.22575520833333	7.18262354995265	10.6469921875	6.84508463541667	7.176171875	6.96162109375	6.960849609375	6.82177734375
ABCA5	8.129658203125	8.03865885416667	8.49971028645833	8.12578125	8.2869140625	7.0891064453125	7.931953125	7.8614453125	8.237177734375	8.38478190104167	7.38447265625	7.546640625	8.0611328125	7.82525390625	7.373984375	7.9212646484375	7.55945638020833	8.26103515625	8.34430013020833	7.99760416666667	8.32739583333333	7.869921875	7.897763671875	8.21886067708333	7.63517578125	7.48696940104167	7.85004557291667	8.02795247395833	7.81189453125	7.9753515625	7.66236328125	8.01819010416667	8.18857747395833	8.04875	7.743193359375	8.293310546875	7.644033203125	7.93216796875	7.74435546875	7.50914713541667	7.50102864583333	8.0892578125	7.66642578125	8.179140625	8.064140625	7.98484375	8.53556640625	7.653505859375	8.3073046875
ABCA6	9.32734375	8.28380859375	8.118359375	7.78745442708333	8.3476171875	8.392041015625	9.393671875	10.61564453125	8.984775390625	9.16037109375	7.3151171875	7.29322265625	8.91302734375	8.351650390625	9.3036328125	8.65314127604167	7.262998046875	9.076064453125	8.34430013020833	7.75909505208333	9.9610546875	7.79865234375	8.8977734375	8.936865234375	9.3394140625	8.3791796875	7.684765625	8.71560546875	7.33086588541667	8.383193359375	9.24270833333333	9.80062174479167	8.47033203125	8.56777669270833	8.485654296875	8.604384765625	9.2684375	7.78482421875	8.579951171875	8.304140625	9.29052734375	8.21173828125	9.36984700520834	8.7663671875	8.40302734375	8.48419270833333	9.0215625	8.099140625	8.8746484375
ABCA7	7.34173828125	8.28380859375	8.25962890625	8.20907877604167	8.13211263020833	8.320859375	7.68856119791667	7.73952473958333	8.09757161458333	7.7730078125	9.8125	8.67546223958333	7.735390625	7.81555338541667	7.79044921875	8.9226953125	7.72159830729167	8.1425	8.18142252604167	8.016171875	7.9225390625	7.88974609375	8.4598046875	7.61536458333333	9.067353515625	9.272509765625	8.63357096354167	8.17619140625	7.81189453125	8.52720052083333	8.165498046875	8.30129557291667	8.29167317708333	9.0466796875	9.30513020833333	8.6874609375	8.17083984375	9.67707421875	7.704609375	7.79940104166667	8.19772786458333	9.180390625	8.232392578125	8.03022135416667	8.8806640625	9.596171875	8.48610026041667	8.81415364583333	7.898779296875
ABCA8	12.252744140625	11.6615950520833	10.5336197916667	9.584109375	10.164443359375	9.04107421875	11.55267578125	13.932587890625	11.457255859375	11.60248046875	8.32408854166667	7.57529947916667	10.61455078125	10.236103515625	8.873828125	8.55236328125	7.68056315104167	10.7655078125	9.435625	9.40919921875	10.953037109375	10.056767578125	8.858505859375	9.869892578125	8.916611328125	9.1033935546875	10.39591796875	11.0232421875	7.59966796875	10.473779296875	9.8326171875	11.15318359375	11.109990234375	10.52673828125	10.34580078125	9.86875	11.34013671875	10.24689453125	10.68912109375	9.31771484375	9.23982421875	9.35318359375	10.255419921875	11.00126953125	9.79765625	9.18966796875	9.36505859375	9.09439453125	10.1772265625
ABCA9	9.20263671875	8.9583984375	7.94012369791667	7.748564453125	8.27669921875	7.83630859375	8.70296875	10.9299283854167	8.64138671875	8.56795572916667	7.456142578125	7.19693522135417	8.32451171875	7.84383138020833	7.77033203125	7.4823046875	7.55945638020833	8.2128515625	7.87345703125	7.65918619791667	8.32739583333333	7.66580078125	7.897763671875	7.9141015625	7.953603515625	7.75931640625	8.2176171875	8.18672200520833	7.589541015625	8.289375	8.2263671875	8.7201953125	8.59224934895833	8.37783203125	8.0565234375	8.06977864583333	8.9678125	8.19029296875	8.43162760416667	7.962685546875	8.37248046875	7.669521484375	8.276083984375	8.27563802083333	8.09365234375	7.69315755208333	8.13351888020833	8.706748046875	8.18104166666667
ABCB1	9.02401041666667	9.01943359375	8.213291015625	8.2801953125	8.173046875	7.4494140625	8.78694010416667	9.656494140625	8.8833984375	9.469453125	7.66048177083333	7.04267578125	8.154453125	8.253203125	6.95109375	7.403388671875	7.51834798177083	8.73996744791667	7.5826953125	8.289697265625	8.53247395833333	7.93899739583333	8.00978515625	7.95638671875	7.35310546875	7.749521484375	8.259970703125	7.88731770833333	7.55960286458333	9.282431640625	7.61078125	8.62646484375	8.763642578125	8.953046875	9.05720703125	8.36617838541667	9.38849609375	8.6976171875	8.48434244791667	8.489296875	8.18857747395833	8.04826822916667	8.51295572916667	8.7883984375	7.54658854166667	7.85232421875	7.98944010416667	8.38399739583333	8.52609700520833
ABCB10	9.17040364583333	8.200244140625	9.462041015625	8.32973307291667	8.30876953125	8.2911328125	9.70472265625	9.18080078125	8.974501953125	9.07759765625	7.98863932291667	8.46715169270833	9.37486002604167	8.934453125	9.48009114583333	7.83067708333333	8.83908854166667	8.995537109375	9.24169921875	9.420478515625	8.7745703125	8.45650390625	8.826416015625	9.66786458333333	8.967158203125	8.79880208333333	8.86849609375	8.99203125	9.09439453125	8.86706380208333	9.506875	8.7201953125	8.58213541666667	8.59826171875	9.08666015625	8.81640625	9.7356640625	8.80128255208333	9.8191015625	9.205595703125	9.32158203125	9.018984375	9.911748046875	9.576484375	8.30052734375	9.5058984375	8.8840234375	8.9223046875	9.090078125
ABCB11	7.108017578125	7.02275390625	7.15603515625	6.94103841145833	7.00078125	7.04841796875	6.879150390625	6.9042578125	7.100712890625	6.95672526041667	7.015361328125	7.03271484375	6.9313671875	6.94298828125	6.97110026041667	7.038671875	6.91316731770833	6.98072265625	7.02143880208333	7.05005859375	6.97298828125	7.1903271484375	7.01616536458333	7.06572916666667	7.0547265625	6.93833984375	6.97427734375	7.08389322916667	6.9230859375	6.9012109375	7.039755859375	7.06174272017045	6.985986328125	7.095966796875	6.948115234375	7.0341015625	6.99966796875	7.358935546875	6.98751302083333	6.91490234375	6.96548502604167	6.9669921875	7.0026171875	6.9934765625	7.01412109375	7.060830078125	7.362431640625	7.1017578125	7.084248046875
ABCB4	7.58119791666667	7.589423828125	7.498662109375	7.32288411458333	7.22139973958333	7.7313671875	7.84682942708333	8.97353515625	7.5178515625	7.351435546875	7.3151171875	7.352578125	7.405078125	7.46415201822917	7.8715234375	7.34283203125	7.0047265625	7.52619140625	7.3451953125	7.4889990234375	7.55208333333333	7.3720703125	7.44371744791667	7.41498046875	7.29322265625	7.9181640625	7.3491015625	7.59252604166667	7.350146484375	7.457734375	7.67244140625	7.60619140625	7.2332421875	8.2373828125	8.24052734375	7.46802408854167	8.27388671875	7.69010091145833	7.76495442708333	7.89294921875	7.44482421875	7.844111328125	7.6560546875	7.637705078125	6.98434733072917	8.10794921875	7.12974609375	7.16384114583333	7.211015625
ABCB5	7.1569921875	6.94552734375	6.97123697916667	6.78091796875	7.11515625	7.09848958333333	7.023671875	7.12500651041667	7.0346484375	6.946533203125	7.267177734375	7.06215494791667	7.14263020833333	7.23470703125	7.13482096354167	7.0183203125	7.08505859375	7.01972330729167	7.097041015625	7.000771484375	7.1740234375	6.96402669270833	7.14321940104167	6.92401692708333	7.19495442708333	7.27802734375	7.12372395833333	6.82745442708333	6.93340494791667	7.1772412109375	7.08585611979167	7.06174272017045	7.20342447916667	7.00916015625	6.9576123046875	6.904375	7.14358072916667	7.06498046875	7.114140625	7.07181640625	6.96548502604167	7.05680338541667	7.022099609375	6.85628255208333	7.05365234375	7.07982421875	7.362431640625	6.97076171875	6.98466796875
ABCB6	10.38396484375	10.5292578125	9.51552213541667	10.69248046875	10.452421875	10.8101106770833	10.01173828125	9.05650390625	10.558759765625	10.2082421875	10.8686002604167	10.437138671875	10.19125	11.1729296875	10.11193359375	10.91240234375	10.238671875	10.18115234375	10.46604296875	9.9323046875	10.5823046875	10.088046875	11.0330859375	9.35391927083333	10.2955078125	9.361123046875	9.646716796875	10.306728515625	9.6319921875	10.3825390625	9.92232421875	10.23654296875	10.0775130208333	10.0329166666667	9.156455078125	10.870859375	9.695416015625	10.1348046875	10.0725	9.186171875	9.08291015625	10.607939453125	9.92142578125	10.577080078125	8.981728515625	9.525830078125	10.403046875	10.131875	10.2469921875
ABCB7	10.8996875	9.75412109375	10.493671875	10.044802734375	10.0127734375	10.165703125	10.25509765625	9.697724609375	10.4615625	9.80501953125	10.650302734375	10.8027734375	10.16072265625	11.6604459635417	10.6526953125	10.8518359375	10.77861328125	10.12140625	10.28380859375	10.18544921875	10.33140625	10.46398828125	11.295390625	10.866953125	10.61787109375	10.3378515625	10.123779296875	10.12421875	10.10431640625	9.91884765625	9.8921875	10.0449375	10.1789453125	10.3618359375	9.908837890625	10.029375	10.15888671875	10.266669921875	9.858154296875	10.0096809895833	9.98004231770834	11.067109375	10.62798828125	10.23701171875	10.0175	11.2443359375	11.2993359375	9.6541015625	11.09486328125
ABCB8	7.66408203125	7.76029622395833	7.5289453125	7.768046875	7.58685546875	7.9112109375	7.70931640625	7.67572265625	7.71853515625	7.43470703125	8.629814453125	8.0690625	7.573203125	7.63815755208333	7.53847005208333	8.17457682291667	8.5923828125	7.729990234375	7.603515625	7.4889990234375	7.610458984375	7.8803515625	7.897763671875	7.63563151041667	7.79517578125	7.711376953125	7.90057942708333	7.611171875	7.886240234375	7.98515625	7.92767578125	7.704296875	7.55335286458333	7.70122395833333	7.87732421875	7.9148046875	7.80947591145833	7.86017903645833	7.67310546875	7.88267578125	7.57673177083333	7.79486328125	7.75796875	7.8243359375	7.7365625	7.70234375	7.72775390625	8.280078125	7.557548828125
ABCB9	7.06925130208333	7.244091796875	7.43041666666667	7.34982421875	7.17646809895833	7.14963541666667	7.285185546875	7.26402994791667	7.2371875	7.24593838778409	7.78913411458333	7.88086588541667	7.15201171875	7.16427734375	7.11412109375	7.72646484375	7.33236372514205	7.27857421875	7.18048828125	7.220712890625	7.2700390625	7.29600748697917	7.074267578125	7.27794270833333	7.24279296875	7.17217447916667	7.38306640625	7.21228515625	7.321240234375	7.214609375	7.332734375	7.292578125	7.26264973958333	7.39037109375	7.498466796875	7.35342447916667	7.51373046875	7.23148763020833	7.20962890625	7.30196614583333	7.29276692708333	7.2811328125	7.2533203125	7.24681315104167	7.29613606770833	7.25244791666667	7.362431640625	7.20382546164773	7.211015625
ABCC1	7.31053622159091	8.149599609375	7.61880208333333	8.147607421875	7.8546875	8.4717578125	7.7614453125	7.60460611979167	7.98854817708333	8.08276692708333	7.62885091145833	8.03640625	7.868984375	7.5778125	7.52849609375	7.25244791666667	7.58185546875	8.17249348958333	7.95782552083333	7.9469921875	8.07419921875	7.6770703125	7.63384765625	8.04623046875	8.240263671875	8.3791796875	8.7011328125	8.18672200520833	8.40419921875	8.09994791666667	8.52572591145833	8.45612630208333	8.61319010416667	8.821865234375	8.82955078125	8.69822265625	8.76450520833333	8.4331640625	8.3598828125	8.54022135416667	8.10494140625	8.04826822916667	8.05295572916667	8.03022135416667	8.54908528645833	7.8914453125	8.0867578125	8.9330859375	7.60658203125
ABCC10	8.63314453125	9.3322265625	9.03359375	9.40024609375	9.414228515625	9.051181640625	8.49931640625	8.64286458333333	9.2758203125	9.4900390625	10.0094694010417	9.37462239583333	9.14284505208333	8.92482421875	8.75541666666667	9.24623046875	9.710146484375	9.45134765625	9.15853515625	9.13283203125	9.201171875	9.43052734375	9.2753515625	8.46178385416667	9.399197265625	9.63234375	9.79765625	9.57824869791667	9.28385416666667	9.9087109375	9.22276692708333	9.86115234375	9.66740234375	9.423984375	9.458828125	10.1797395833333	9.201171875	9.859033203125	9.19809895833333	9.47310546875	8.83361328125	9.66052734375	9.1835546875	9.616953125	9.555654296875	8.9873828125	9.21572265625	10.0115234375	8.85396484375
ABCC11	7.62669921875	7.4898046875	7.48837890625	7.46830078125	7.47982421875	7.807314453125	7.45553385416667	7.46758463541667	7.58336588541667	7.55525390625	7.5053125	7.4311328125	7.60125	7.547255859375	7.6826953125	7.57164713541667	7.70939453125	7.57081380208333	7.45810546875	7.65918619791667	7.50380859375	7.50940104166667	7.64228515625	7.31432942708333	7.62536458333333	7.50623046875	7.48522135416667	7.42088541666667	7.35966796875	7.494951171875	7.630625	7.56841796875	7.69315755208333	7.81505859375	7.4224609375	7.44067708333333	7.43818359375	7.54149739583333	7.4523046875	7.43640625	7.41849609375	7.40330078125	7.43402994791667	7.39084635416667	7.56744140625	7.493349609375	7.636240234375	7.633740234375	7.33439453125
ABCC12	7.019345703125	6.81069010416667	6.86134440104167	6.882275390625	6.72955078125	6.819267578125	6.879150390625	6.875712890625	7.0152783203125	6.820625	6.905048828125	6.993076171875	6.94138997395833	7.04454427083333	7.02208984375	6.93759765625	6.84149739583333	6.98072265625	6.77013020833333	6.93201171875	6.94501627604167	6.8378515625	6.90430989583333	6.84396158854167	6.92385579427083	6.89654622395833	6.81680338541667	6.867763671875	6.88396484375	6.98380208333333	6.94341796875	7.01133951822917	7.054443359375	6.714375	6.841708984375	6.8651953125	6.95171875	7.02785319010417	6.83931640625	6.88615885416667	6.974765625	7.03677734375	6.689248046875	6.915712890625	6.80337239583333	6.80493815104167	7.28858723958333	6.778818359375	6.883056640625
ABCC13	6.86947265625	7.07944010416667	7.028662109375	7.06294270833333	6.95103515625	7.0785888671875	7.07833984375	7.0587548828125	7.1096728515625	7.078193359375	6.99505859375	7.04267578125	7.01745768229167	7.004150390625	6.90064127604167	7.08765625	6.98423828125	7.144375	7.07916015625	7.09525390625	7.085908203125	7.0790234375	7.01616536458333	6.963759765625	7.133349609375	7.0061328125	7.04281901041667	7.08389322916667	6.9836328125	6.993359375	7.09580078125	7.10072265625	7.1740234375	7.05800130208333	7.072646484375	7.266494140625	7.04688446969697	7.01740234375	7.06578361742424	7.08200846354167	6.96548502604167	7.07640625	7.0625390625	7.12262295809659	7.18798828125	7.10810546875	7.10065104166667	7.062216796875	6.84145182291667
ABCC2	7.21431640625	7.2276171875	7.0470703125	7.30423828125	7.27725260416667	7.83630859375	7.49310546875	7.08712890625	7.18210611979167	7.27473958333333	7.16009114583333	7.22539713541667	7.23465983072917	7.34643243963068	7.073203125	7.0584912109375	7.24261067708333	7.22188802083333	7.18048828125	7.14875	7.11228841145833	7.15287508877841	7.40306640625	7.333515625	7.34319661458333	7.064970703125	7.13241536458333	7.1937255859375	7.22139973958333	7.02299479166667	7.18838704427083	7.17226236979167	7.28345052083333	7.31387044270833	7.44180989583333	7.23745442708333	7.6765625	7.291201171875	7.29402994791667	7.24703776041667	7.2201025390625	7.24300130208333	7.28164713541667	7.28345052083333	7.18798828125	7.29830078125	7.68412109375	7.16384114583333	7.16251953125
ABCC3	10.7166796875	11.45056640625	10.833525390625	11.20525390625	11.75470703125	10.43060546875	9.351474609375	7.345947265625	12.07064453125	12.00033203125	12.0866796875	11.61966796875	11.16533203125	11.80080078125	9.637265625	11.458740234375	8.04623046875	11.61892578125	11.93853515625	11.9584765625	11.8658170572917	11.2453190104167	11.83611328125	10.9187109375	12.5470279947917	11.345234375	11.164287109375	12.0065234375	10.4577766927083	12.1674479166667	11.0343131510417	12.14400390625	12.1466015625	12.3300520833333	10.2133984375	12.408642578125	8.66320963541667	12.03439453125	10.2620703125	11.426630859375	10.9734375	11.845068359375	9.66994791666666	11.8639453125	12.4094075520833	11.116787109375	12.403203125	11.4003971354167	11.467001953125
ABCC4	11.2366796875	11.5609765625	10.71373046875	10.076796875	11.16455078125	8.64421875	10.7071484375	8.08349609375	11.52947265625	11.74904296875	9.37884765625	10.63236328125	10.92259765625	11.0415234375	9.70298828125	10.32896484375	8.68323893229167	11.60865234375	11.268212890625	10.92181640625	11.31404296875	10.7567252604167	10.8512630208333	11.3337890625	9.975439453125	9.68255859375	10.19349609375	11.66609375	9.29390625	10.8634375	9.5987109375	11.1424251302083	10.8891341145833	10.3722369791667	9.2261328125	11.490439453125	8.85727213541667	10.022376953125	10.1608984375	9.29611979166667	9.78630859375	9.923828125	9.54109375	11.449423828125	11.2523046875	10.432568359375	10.577265625	10.131875	10.84349609375
ABCC5	11.2787890625	11.632080078125	11.2792578125	11.56	11.6139453125	9.76015625	9.87884765625	10.272265625	11.770751953125	11.949375	11.26484375	11.4498046875	11.186357421875	11.4920703125	9.70298828125	11.59837890625	12.080703125	11.1337890625	11.8180403645833	10.7320703125	11.47767578125	11.46423828125	11.40673828125	11.10146484375	11.4943359375	11.282978515625	10.839912109375	11.66609375	11.9327376302083	11.8226953125	11.7934895833333	11.27673828125	11.78267578125	11.2255078125	9.887841796875	12.2332747395833	9.97729166666667	11.09791015625	10.61787109375	10.74912109375	9.6783203125	11.65736328125	10.62798828125	11.57236328125	12.1908463541667	10.7311328125	11.87333984375	12.0460579427083	10.69064453125
ABCC6	7.019345703125	7.07	7.0752734375	6.98834635416667	7.00078125	6.988447265625	7.051484375	7.0587548828125	7.081689453125	7.15225260416667	6.98556640625	7.102041015625	6.989013671875	6.93294921875	7.00076171875	7.0183203125	6.98423828125	7.1062109375	7.06972493489583	6.90264973958333	6.99185546875	7.088359375	7.01616536458333	7.0200390625	6.99493815104167	6.97615885416667	7.004228515625	7.08389322916667	7.16505149147727	7.05323567708333	7.039755859375	7.14162109375	7.08422230113636	7.06771484375	7.16738606770833	7.16505149147727	7.027607421875	7.16343098958333	7.05587890625	7.052744140625	6.984296875	7.10435546875	7.08290690104167	7.13212890625	7.16623046875	7.070703125	7.02078450520833	6.9807666015625	6.95497395833333
ABCC8	7.6455078125	7.26962890625	7.79001627604167	7.656572265625	7.37119140625	7.00826171875	7.5115234375	7.92172526041667	7.42328125	7.0594921875	7.2571484375	6.96064778645833	6.9212109375	7.07529296875	7.478203125	7.21407019412879	6.94435546875	7.23165690104167	7.56178059895833	7.3609814453125	7.55208333333333	7.2387841796875	7.322451171875	7.50486002604167	7.44634765625	7.98912109375	7.321279296875	7.52439453125	7.08091145833333	7.62035481770833	7.99744791666667	7.32998046875	7.64693359375	7.19744140625	7.31733235677083	7.46802408854167	10.60751953125	7.2118359375	8.68193359375	7.30196614583333	7.002998046875	7.40330078125	7.84	7.20177734375	7.18798828125	7.00073893229167	7.199345703125	6.990634765625	7.03462890625
ABCC9	7.19589192708333	7.30634943181818	7.28115234375	7.44989583333333	7.15048828125	7.31517578125	7.60509765625	7.06881184895833	7.11841796875	7.21819010416667	7.03537760416667	7.15791666666667	7.133349609375	7.11486979166667	7.436240234375	7.16802734375	7.0445703125	7.44233546401515	7.29871981534091	6.9819921875	7.23078125	7.10699869791667	7.11365944602273	7.47785807291667	7.12356119791667	7.38014322916667	7.21549479166667	7.32072265625	7.29402994791667	7.05323567708333	7.49779296875	7.23791015625	7.25354166666667	7.15593424479167	7.22117838541667	7.27610026041667	7.80947591145833	7.22185872395833	7.57564453125	7.71837890625	7.1096728515625	7.19668294270833	7.61654296875	7.463359375	7.31656575520833	7.1459716796875	6.9510546875	7.20382546164773	6.98466796875
ABCD1	8.31673828125	8.60891927083333	8.1728125	8.51650390625	8.10228678385417	8.72497395833333	8.60184895833333	8.492890625	7.907373046875	7.94154296875	9.96001953125	8.4769140625	8.364921875	8.72365234375	9.3646484375	9.13353515625	8.2990625	8.42598958333333	8.03196614583333	8.34912109375	8.18580078125	8.418125	8.11037109375	8.4418359375	8.1789453125	8.56686848958333	8.18818359375	8.02795247395833	7.82291015625	8.09994791666667	9.07888671875	7.98735026041667	7.98259765625	8.02998372395833	8.26166015625	8.41517578125	8.63013020833333	8.22132161458333	8.49443359375	8.40736979166667	7.85671223958333	8.264287109375	8.76029947916667	8.25672526041667	8.16615234375	7.9437109375	8.323974609375	8.40498046875	8.3073046875
ABCD2	6.92827473958333	7.21880859375	6.98092936197917	6.900849609375	6.940888671875	7.0584912109375	6.986884765625	6.83712565104167	7.091318359375	6.99423828125	7.0453125	7.12930146188447	7.11377604166667	7.0137353515625	7.17447265625	6.95763671875	6.89185546875	6.91330078125	6.9522265625	7.11259765625	7.00138997395833	7.088359375	6.92501627604167	6.91486328125	7.01493815104167	6.98580078125	6.96392252604167	6.80501953125	7.1175	6.9012109375	7.116103515625	7.06174272017045	7.0740234375	7.1651953125	7.12044921875	7.01298828125	7.162412109375	7.0562548828125	7.114140625	7.04323893229167	7.0901953125	6.97673828125	7.0419921875	6.96400716145833	6.974765625	7.070703125	6.86939453125	6.90875	6.883056640625
ABCD3	9.85140625	9.0803515625	9.40041015625	9.06078125	9.414228515625	8.54970703125	9.564681640625	10.0851432291667	10.04560546875	10.1163671875	8.591630859375	8.95896484375	9.46407421875	9.3907421875	9.114736328125	8.9226953125	9.12669921875	10.018623046875	9.79740234375	9.99591145833333	9.35759765625	9.884375	9.41134765625	10.05359375	9.465634765625	8.69927083333333	10.709326171875	9.770556640625	9.02378580729167	9.89798828125	9.413798828125	10.105859375	9.55509765625	9.28533203125	9.216611328125	9.839453125	9.3076171875	9.41736328125	9.60926953125	9.78728515625	10.13154296875	9.95548828125	9.103203125	9.64705859375	9.35410807291667	9.54529296875	10.464990234375	9.03457682291667	10.4588671875
ABCD4	7.54576171875	7.66013997395833	7.5770263671875	7.61559895833333	7.59685546875	7.595654296875	7.52111002604167	7.57544921875	7.67928385416667	7.65224609375	7.73915364583333	7.74435546875	7.61934895833333	7.50507161458333	7.569345703125	7.58175130208333	7.75214518229167	7.63926432291667	7.61397135416667	7.58314127604167	7.63951822916667	7.60626953125	7.4756005859375	7.41498046875	7.62536458333333	7.56544270833333	7.58811197916667	7.694462890625	7.70761067708333	7.8150390625	7.6017626953125	7.766318359375	7.942265625	7.730556640625	7.64693359375	7.81534830729167	7.71762044270833	7.64265625	7.613427734375	7.54541015625	7.4809375	7.5866015625	7.49039713541667	7.57837565104167	7.682578125	7.457734375	7.636240234375	7.66341145833333	7.459423828125
ABCE1	10.4327734375	9.62273046875	10.21064453125	9.755615234375	10.14375	10.2598046875	9.80764322916667	10.1942252604167	10.1157421875	10.447392578125	9.6609765625	10.22279296875	9.8911328125	10.21494140625	9.9548828125	9.565974609375	10.6114427083333	9.797841796875	10.141962890625	10.5616796875	9.64625	9.73865234375	9.69830729166667	11.10146484375	10.1719140625	9.59451171875	10.2430859375	10.0623828125	10.5492057291667	9.68790559895833	9.57983072916667	9.7196875	9.718564453125	9.57841536458333	10.03154296875	9.76947916666667	9.76677734375	9.6179453125	9.90735026041667	9.766982421875	10.3972623697917	10.0575	9.98975260416667	10.1098046875	9.6528515625	10.2425	10.535830078125	10.40235546875	10.6206315104167
ABCF1	11.712978515625	11.7183984375	11.7387565104167	12.1066666666667	11.87484375	12.49357421875	11.5630859375	11.0719791666667	11.9010611979167	11.6419140625	12.53361328125	11.992021484375	11.770751953125	11.79064453125	12.0394140625	12.27048828125	11.943359375	11.9781770833333	11.60478515625	12.1895703125	11.8858203125	12.21349609375	12.1055859375	12.18873046875	11.9909765625	12.2940234375	12.14541015625	11.8081640625	12.0916927083333	12.0984049479167	12.29677734375	12.085263671875	12.33375	12.3300520833333	12.18873046875	12.1642220052083	12.1628938802083	12.0624934895833	11.9781770833333	11.947333984375	12.37978515625	12.315546875	12.1321744791667	11.8316015625	12.6897526041667	12.1115234375	11.97099609375	12.2788671875	11.9252734375
ABCF2	8.21658203125	8.04921875	8.04537109375	8.18104166666667	8.2252734375	9.54708984375	8.14298828125	8.56291015625	8.157919921875	8.12275390625	8.48250651041667	8.855859375	8.14438802083333	8.194091796875	8.79263020833333	8.62402669270833	9.029765625	8.24130859375	8.083662109375	8.37871744791667	8.2055078125	8.50731770833333	8.04911458333333	8.97799479166667	8.721572265625	8.49803385416667	8.34041015625	8.398486328125	8.90596028645833	8.51689453125	8.82341145833333	8.586328125	8.571728515625	8.59826171875	8.717734375	8.43542317708333	8.54283203125	8.3826953125	8.56853841145833	8.55090169270833	8.7011328125	8.18204427083333	8.8225390625	8.19904296875	8.74875	8.28899088541667	8.33424153645833	8.89484375	8.34689127604167
ABCF3	8.17646484375	8.8286328125	8.3176171875	8.53708658854167	8.952294921875	8.892255859375	8.04165364583333	8.21825520833333	8.5522265625	8.577939453125	9.6287109375	9.55662109375	8.426591796875	8.713095703125	8.35425130208333	9.628517578125	9.26431640625	8.77123046875	8.49443359375	8.6111328125	8.74389973958333	9.0150390625	8.6086328125	8.5812890625	9.13927734375	9.06196940104167	8.97732421875	8.8040625	9.443466796875	9.60962890625	8.99484375	9.1965234375	9.50275390625	9.21244140625	9.4202734375	9.72004557291667	8.92927408854167	8.90194010416667	8.37900065104167	8.59365234375	8.589111328125	8.911962890625	8.608271484375	8.7365625	9.35410807291667	8.23044921875	8.60731119791667	9.42416015625	8.48496419270833
ABCG1	8.806640625	9.00822265625	8.79857421875	8.442724609375	8.812001953125	8.49830729166667	8.56244140625	8.1569921875	9.1721484375	8.82740234375	9.88135091145833	8.793203125	8.698759765625	8.84580078125	8.395166015625	9.788525390625	8.81056640625	8.91056640625	8.895830078125	8.59065755208333	9.17984375	9.44076171875	8.99251953125	8.843671875	8.41953776041667	8.06870442708333	8.18818359375	8.572109375	8.283359375	8.53725911458333	8.8646484375	8.63748697916667	8.5103125	8.3146875	8.171298828125	8.943671875	8.160517578125	8.56459635416667	8.16474609375	8.01599609375	8.5080078125	8.580078125	8.406884765625	8.570966796875	8.4347265625	8.79430989583333	8.86266276041667	9.346669921875	9.090078125
ABCG2	6.9592578125	7.66013997395833	7.3538671875	7.26052024147727	7.01086751302083	6.91783854166667	7.96210286458333	8.632119140625	7.49906901041667	7.55525390625	7.0453125	6.910322265625	7.523916015625	7.18548828125	6.79909505208333	7.07809244791667	6.83098958333333	7.53505696614583	6.87382486979167	6.8037109375	7.43949869791667	7.2118359375	7.03484375	7.67819010416667	6.944384765625	6.763701171875	7.19703125	7.57259765625	7.012255859375	7.11198567708333	6.87709309895833	7.54203776041667	7.32267578125	7.1461767578125	7.18664713541667	7.227587890625	7.258583984375	7.03725260416667	7.37767578125	7.02387369791667	7.002998046875	6.909443359375	7.092724609375	7.597275390625	6.741396484375	6.86546875	6.94106119791667	7.299423828125	6.92429036458333
ABCG4	6.735	7.01327473958333	7.20048502604167	6.820625	6.8415625	6.84856770833333	6.76072916666667	7.09643880208333	6.7853125	6.86734700520833	6.95455078125	6.95018229166667	6.66466796875	6.91332356770833	6.81048828125	6.96800130208333	6.98423828125	7.08680338541667	7.02143880208333	6.92173828125	6.875712890625	6.90640625	6.80686197916667	6.84396158854167	6.944384765625	6.9279296875	6.904990234375	6.946962890625	6.97400390625	6.7262890625	6.9920703125	6.83955078125	7.1145849609375	6.84111328125	7.08263671875	6.814375	7.095654296875	6.91107421875	6.98751302083333	7.062216796875	7.03177083333333	6.97673828125	7.08290690104167	6.9934765625	6.96507161458333	6.82335286458333	6.890888671875	6.9807666015625	6.83141927083333
ABCG5	6.9891015625	6.902294921875	7.092939453125	7.13556640625	6.96102864583333	6.927734375	7.10641276041667	7.16305989583333	7.100712890625	7.14225408380682	7.122080078125	7.1870703125	7.06626953125	7.15490234375	7.12453125	7.08765625	7.0248828125	7.03787109375	7.0501220703125	6.90264973958333	6.9244189453125	7.18032552083333	6.80686197916667	7.08416666666667	6.92385579427083	7.044658203125	6.98447265625	7.13016276041667	7.0618359375	7.01317708333333	7.07658203125	7.11076171875	7.0740234375	7.22747780539773	7.38584309895833	7.0341015625	7.17189453125	6.93887369791667	7.133564453125	7.14095052083333	7.07016276041667	7.14955078125	7.101826171875	7.2552734375	7.19847005208333	7.23291015625	7.04083984375	7.14222005208333	7.02466145833333
ABCG8	7.13865234375	6.96578125	6.8525	6.99802897135417	7.00078125	7.028779296875	7.00535481770833	6.96251302083333	6.821884765625	6.99423828125	6.85472005208333	7.081787109375	6.96119140625	6.96369140625	7.063154296875	6.88695963541667	6.7901953125	6.9526806640625	6.97268880208333	7.02026529947917	6.827607421875	7.02152018229167	6.974775390625	6.90525390625	6.944384765625	7.0061328125	7.16914388020833	6.98597005208333	7.0713671875	6.88033528645833	6.77630208333333	6.99064453125	6.93798828125	6.860439453125	6.8516796875	7.00338541666667	6.9900537109375	6.94814453125	6.899765625	6.62611328125	6.89667317708333	6.986884765625	6.89921875	6.93419270833333	6.82488932291667	6.8340625	7.18890950520833	6.91921875	6.883056640625
ABHD1	7.537099609375	7.3334765625	7.2985009765625	7.1883642578125	7.0587890625	7.00826171875	7.32224609375	8.13662109375	7.02516927083333	7.1798876953125	7.05503255208333	7.44958170572917	7.36484375	6.819609375	7.16427734375	7.31249348958333	8.08576171875	7.144375	7.115458984375	6.8631640625	7.10328125	7.16173828125	7.06479166666667	6.88573567708333	7.1138671875	6.96686197916667	7.3491015625	7.40263671875	8.50707682291667	7.26361328125	7.516875	7.366396484375	7.22359375	7.26646484375	7.518046875	7.4208984375	7.59162109375	7.16343098958333	7.470185546875	7.31982747395833	7.24673990885417	7.29957356770833	7.42490234375	7.3737890625	7.55680989583333	7.34611328125	7.4459814453125	7.5669921875	6.98466796875
ABHD10	9.41837239583333	9.79490234375	9.939140625	10.02357421875	9.935126953125	9.60943359375	10.13546875	10.0348828125	10.136015625	10.08650390625	10.49693359375	10.48984375	10.269775390625	9.819609375	10.00650390625	10.225380859375	10.4105208333333	9.74790885416667	9.933046875	9.7793359375	9.95101236979167	10.06677734375	9.72791015625	9.053740234375	9.609951171875	10.08193359375	9.848544921875	10.0938509114583	10.10431640625	10.271669921875	10.02283203125	9.8099609375	9.377533203125	9.4764453125	9.898212890625	10.19015625	9.827587890625	9.88978515625	9.67951171875	9.33652018229167	9.360634765625	10.03720703125	9.3608203125	9.576484375	9.61402864583333	9.79154296875	9.417587890625	10.350869140625	9.45958984375
ABHD11	7.23265625	7.516376953125	7.5678125	7.55453125	7.87450520833333	7.539580078125	7.22906901041667	7.255087890625	7.53604166666667	7.98258138020833	7.68905598958333	7.9610546875	7.675	7.32615234375	7.711376953125	7.66505859375	7.77177083333333	7.59028157552083	7.68412109375	7.43501953125	7.52151041666667	7.3048828125	7.92907552083333	7.94608723958333	8.936865234375	7.56544270833333	7.90057942708333	7.952177734375	8.12623046875	8.74689453125	8.367861328125	8.6595703125	8.98265625	8.64838541666667	7.668203125	7.72569986979167	7.61327473958333	7.7756640625	7.92962565104167	7.56501953125	8.752890625	7.5474609375	7.29044596354167	7.57837565104167	9.60494140625	7.75416015625	8.49520182291667	9.0544140625	7.737763671875
ABHD12	11.569052734375	11.288955078125	11.43232421875	11.1236490885417	11.6826171875	8.9500390625	10.0948046875	10.66703125	11.86228515625	12.031337890625	11.424677734375	9.97755208333333	11.3687890625	12.4540234375	9.598984375	12.5263411458333	12.032509765625	11.7811881510417	11.634453125	10.992548828125	11.7772916666667	12.67060546875	11.70830078125	11.706640625	10.88982421875	10.289375	11.9134505208333	11.758720703125	10.477919921875	12.01837890625	10.3179296875	11.88470703125	11.7339713541667	10.2609296875	10.630126953125	11.883828125	9.33716796875	10.306220703125	10.09224609375	10.386650390625	11.88470703125	11.647109375	10.7074446614583	11.80376953125	10.56818359375	9.98662109375	11.578515625	11.191484375	12.3116796875
ABHD13	7.370859375	7.34291015625	7.5978515625	7.50638020833333	7.537314453125	7.58609700520833	7.437666015625	7.393095703125	7.3227734375	7.3813671875	7.778955078125	7.7135400390625	7.69568359375	7.19572916666667	7.74126953125	7.4139453125	7.55945638020833	7.3971484375	7.603515625	7.38072265625	7.43949869791667	7.362431640625	7.34264322916667	7.47785807291667	7.38377604166667	7.496552734375	7.48522135416667	7.33856770833333	7.40791015625	7.494951171875	7.18838704427083	7.3204296875	7.19357421875	7.31387044270833	7.29919270833333	7.363232421875	7.402099609375	7.424765625	7.38748372395833	7.445927734375	7.44482421875	7.35460286458333	7.4159375	7.38241536458333	7.349140625	7.43872395833333	7.413681640625	7.278564453125	7.36412109375
ABHD14A	9.60243489583333	9.95802734375	10.029208984375	10.086611328125	10.04279296875	9.57779296875	10.19458984375	10.31412109375	10.1458723958333	9.91421875	10.373359375	10.00691796875	10.03189453125	10.132734375	9.9441796875	10.47873046875	10.12591796875	9.80764322916667	9.933046875	9.7096875	10.19146484375	10.28228515625	10.141650390625	9.364853515625	10.24263671875	9.95101236979167	10.27376953125	9.98106119791667	10.44720703125	10.191357421875	9.98212890625	10.08568359375	9.892412109375	10.023076171875	9.83755208333333	10.320556640625	10.119814453125	9.55662109375	9.7787890625	9.44369140625	9.7096875	9.79103515625	9.51947265625	9.71791015625	9.978388671875	9.23982421875	9.53819986979167	10.54365234375	9.92662109375
ABHD14B	10.10103515625	10.1797395833333	9.9490625	10.283046875	10.391787109375	9.5884765625	10.07427734375	9.77176171875	10.4102799479167	10.1873046875	11.66357421875	11.30826171875	10.483779296875	10.505361328125	9.964951171875	10.9721549479167	10.8923079427083	10.239921875	10.222958984375	9.70008723958333	10.46177734375	11.53400390625	10.359931640625	10.223349609375	10.638173828125	9.9308984375	10.27376953125	10.22650390625	11.0297265625	10.35216796875	10.419765625	10.0646940104167	10.3687890625	10.198798828125	10.091484375	10.69248046875	9.91899739583333	10.08421875	9.470537109375	9.83733072916667	9.87700520833333	10.3077669270833	9.98975260416667	10.25755859375	10.913046875	9.87551432291667	10.443828125	11.2696061197917	10.1371516927083
ABHD2	7.33178385416667	7.4898046875	7.478046875	7.60599609375	7.50983072916667	7.595654296875	7.312119140625	7.48689127604167	7.62140625	7.55525390625	7.729375	7.8230078125	7.41409830729167	7.37914713541667	7.34306640625	7.76822916666667	7.4240234375	7.53505696614583	7.603515625	7.7293359375	7.64962890625	7.5963671875	7.52251302083333	7.83125651041667	7.72810546875	7.31806640625	8.412529296875	7.56337890625	8.03345703125	7.733193359375	7.46998697916667	7.64564453125	7.66505859375	7.55244140625	7.556611328125	7.605859375	7.382802734375	7.6332421875	7.322861328125	7.65910481770833	7.68310221354167	7.3841015625	7.6068359375	7.52117024739583	8.146103515625	7.55831380208333	7.7859375	7.68359700520833	7.587412109375
ABHD3	8.61189127604167	8.808505859375	8.7880078125	8.2801953125	8.4373046875	7.749453125	8.470166015625	8.923896484375	8.78177734375	9.120009765625	7.82880859375	7.75379231770833	8.71836588541667	8.232763671875	7.29281575520833	7.84140625	7.68056315104167	9.04658203125	8.9273046875	8.5191015625	8.6641796875	7.869921875	8.04911458333333	8.81415364583333	8.313544921875	8.77935546875	9.19263671875	9.051689453125	8.859462890625	9.20306640625	8.754267578125	9.5571875	9.043388671875	9.80276692708333	9.80645182291667	9.29052734375	9.01021484375	9.545859375	8.66244791666667	8.97732421875	9.331259765625	8.8806640625	8.34746419270833	8.96166015625	8.58939453125	9.4749609375	9.313671875	8.46732421875	9.14972005208333
ABHD4	7.85267578125	8.97799479166667	8.40650390625	8.969580078125	8.4272265625	9.1075390625	8.71326171875	8.5419921875	8.73779296875	8.60923828125	9.06156901041667	8.619677734375	8.87232421875	8.610966796875	9.27518229166667	9.54608723958333	8.20611328125	8.5504296875	8.483544921875	8.621318359375	8.481806640625	9.1524609375	8.93017578125	8.49953125	8.7115625	8.36904296875	9.04783528645833	8.79430989583333	8.45544921875	8.640849609375	9.3437109375	8.67994791666667	8.5103125	8.587919921875	8.57446614583333	9.16884114583333	8.85727213541667	8.82233072916667	8.864140625	9.186171875	8.18857747395833	8.447734375	8.89125	8.70494791666667	8.8596484375	8.26994140625	8.67247721354167	7.5758203125	8.73068359375
ABHD5	9.14913411458333	8.243134765625	9.02306640625	8.69833984375	8.7612109375	9.60943359375	8.1731640625	8.25763671875	9.2758203125	9.26478190104167	8.49259765625	9.4542578125	8.708662109375	9.92311848958333	8.44591796875	9.385869140625	8.2263671875	8.654072265625	8.8036328125	8.987822265625	8.78478515625	9.14180338541667	8.7365625	10.76296875	8.90623046875	7.76880859375	9.294140625	8.783828125	8.8311328125	8.61041015625	8.398125	8.860546875	8.61319010416667	8.35703125	8.2504296875	8.21658203125	8.2959765625	9.0324609375	8.44255859375	9.29611979166667	9.739326171875	8.860546875	9.0826171875	8.694541015625	8.34912109375	9.362626953125	10.0099205729167	8.963447265625	9.676064453125
ABHD6	8.96224609375	8.60891927083333	8.72681640625	8.8398828125	8.64201171875	9.098125	9.320625	9.812998046875	8.83171875	8.598603515625	8.814765625	8.99734375	8.84027994791667	8.78683919270833	8.98223307291667	8.892255859375	8.572109375	8.93232421875	8.483544921875	8.3885546875	8.4724609375	8.79536783854167	8.70722005208333	8.94712890625	8.37690755208333	8.61876627604167	9.11072265625	8.61189127604167	8.74944010416667	8.88663411458333	8.833544921875	8.62646484375	8.16884765625	8.40770833333333	8.8498046875	8.80601236979167	9.19044921875	8.616474609375	8.87447265625	8.88435546875	8.18857747395833	8.487109375	8.95357421875	8.755830078125	8.18688151041667	8.47345703125	8.576171875	8.943203125	8.88435546875
ABHD7	7.79537109375	7.718671875	7.8007421875	7.41259114583333	7.54686197916667	7.53033854166667	8.05215494791667	8.13662109375	7.756240234375	7.55525390625	7.55282552083333	8.56058268229167	7.582822265625	7.93447916666667	7.60935872395833	7.684970703125	7.611171875	7.648837890625	7.56178059895833	7.39857096354167	8.045576171875	7.83845703125	7.51302083333333	8.1985546875	7.78669921875	7.72092447916667	9.20306640625	7.68447265625	8.946884765625	7.70416341145833	7.5840234375	7.734970703125	7.5634375	7.67614908854167	7.96094401041667	7.38201171875	7.68572265625	7.55125	7.734970703125	7.77875	7.4809375	7.51060546875	7.790703125	7.87812174479167	7.65328125	7.43872395833333	7.55423828125	7.83685546875	7.737763671875
ABHD8	10.311435546875	9.75412109375	9.83733072916667	10.10546875	9.62273046875	9.689638671875	10.324921875	10.3446744791667	9.6237890625	9.39650390625	10.77009765625	9.74440104166667	9.81167578125	10.225546875	10.55390625	10.2358203125	9.7583984375	9.80764322916667	9.8487109375	9.9323046875	9.9708203125	9.80243815104167	9.90075	9.64744466145833	9.169765625	10.05208984375	10.14375	9.37447916666667	9.403046875	9.132173828125	9.648701171875	9.436455078125	8.993134765625	9.32734375	9.73486979166667	9.31013736979167	9.605146484375	10.022376953125	10.179453125	9.766982421875	9.14163411458333	9.7102734375	9.61966796875	9.4233203125	9.23417317708333	10.14958984375	10.140197265625	9.09439453125	10.0159375
ABHD9	7.360849609375	7.98552083333333	7.667421875	8.8398828125	7.8958984375	7.28624348958333	7.30243489583333	7.40205078125	7.564501953125	7.74203125	9.03092447916667	9.9361328125	7.745166015625	8.253203125	7.224404296875	8.8711328125	9.58513671875	7.79688151041667	8.0928125	8.528828125	7.89337890625	9.27693359375	8.62607421875	8.46178385416667	8.97732421875	8.20812174479167	7.9862890625	7.92986653645833	9.00443359375	8.5471484375	7.87853515625	8.900859375	9.00318359375	8.426591796875	9.4900390625	8.36617838541667	7.43818359375	9.15020833333333	7.870234375	8.11995442708333	10.31466796875	8.07893229166667	7.9030810546875	8.08213541666667	8.96224609375	8.19029296875	9.38544270833333	7.985	8.12181640625
ABI1	9.550447265625	9.0803515625	9.66861328125	9.009921875	9.292294921875	8.46296875	9.20703125	8.93376953125	9.51571614583333	9.357265625	8.82369140625	9.2381640625	9.291396484375	9.35009440104167	9.22509765625	9.113369140625	9.72962890625	9.30893229166667	9.272109375	9.44107747395833	9.44896484375	9.10943359375	9.21314453125	9.62699544270833	9.4270703125	9.1132421875	9.36439453125	9.1648046875	9.642041015625	9.2433203125	9.212041015625	9.07455078125	9.53416015625	9.32734375	9.156455078125	9.177890625	9.06078125	9.2381640625	9.08749674479167	9.01612955729167	9.53294921875	9.44630859375	9.17263671875	9.300185546875	9.6528515625	9.5058984375	9.7652734375	10.18115234375	9.37578125
ABI2	8.167294921875	8.21047526041667	8.25962890625	8.26087890625	8.162177734375	8.30205078125	8.1731640625	8.147607421875	8.31832682291667	8.23430013020833	8.37490234375	8.75322265625	8.154453125	8.253203125	8.098203125	8.17457682291667	7.92295247395833	8.232587890625	8.2300390625	8.1823828125	8.337880859375	8.13295572916667	7.897763671875	8.49953125	8.366962890625	7.8590625	8.27010091145833	8.25598307291667	8.604716796875	8.2367578125	8.195224609375	8.13793619791667	8.40197265625	8.16259765625	8.140029296875	8.1005859375	8.44962890625	8.2421875	8.3073046875	8.692255859375	8.10494140625	7.94417643229167	8.30688151041667	8.1887109375	8.45447916666667	8.148642578125	8.38399739583333	8.18041015625	8.24845052083333
ABI3	8.95149088541667	8.755830078125	9.0826171875	8.494140625	8.35647135416667	9.28952799479167	8.40153645833333	8.832255859375	8.58188802083333	8.33388671875	8.3851953125	8.0690625	8.31457682291667	9.22651041666667	7.52849609375	8.55236328125	8.03623046875	8.405712890625	8.33481770833333	8.8533984375	8.573984375	8.967158203125	8.518671875	8.40981119791667	7.76767578125	9.051689453125	8.13955403645833	8.34731119791667	7.9822021484375	8.12085286458333	7.82703125	8.5573828125	8.0301171875	9.295859375	9.468984375	8.47443359375	8.23138671875	9.70548828125	7.99021484375	8.21298828125	8.277353515625	9.17099609375	8.502197265625	8.46383138020833	8.4347265625	9.98662109375	9.07115234375	8.099140625	9.47982421875
ABI3BP	10.2301953125	9.4758984375	10.63302734375	9.52404296875	8.64201171875	9.0306640625	11.8611328125	8.492890625	9.956328125	9.1406640625	8.52346354166667	7.1112109375	10.79708984375	10.123310546875	10.233984375	8.818720703125	7.88146484375	10.22990234375	8.7523828125	9.3671875	9.77896484375	9.69839192708333	9.37990234375	10.1851875	9.067353515625	9.899875	9.01888671875	9.59858984375	7.96067057291667	8.9775	10.98462890625	9.5161328125	9.513623046875	10.453037109375	10.730361328125	9.740126953125	11.8605240885417	10.71646484375	10.558759765625	10.2041796875	9.25983072916667	9.7102734375	11.2004296875	9.55597005208333	9.07267578125	10.470615234375	8.54533203125	8.07840494791667	9.0801171875
ABL1	9.2236328125	9.68279296875	9.79765625	9.951953125	9.62273046875	10.73884765625	10.7374283854167	9.964765625	9.68453125	9.63369140625	10.080556640625	9.066982421875	10.2602734375	8.57810546875	11.3215234375	9.051328125	9.77842447916667	9.6871875	9.618375	9.7298046875	9.77896484375	9.5749609375	10.03255859375	9.4919921875	10.31587890625	9.77041015625	9.574462890625	9.869892578125	9.3524609375	9.4432421875	10.9562109375	9.5571875	9.96421875	9.66873046875	9.12685546875	9.39150390625	11.13953125	9.808330078125	11.09431640625	11.074697265625	9.81607421875	9.2513671875	11.3673828125	9.738203125	10.164716796875	9.341181640625	8.7566796875	10.0306510416667	8.8225390625
ABL2	7.47994140625	7.23540364583333	7.21822916666667	7.26052024147727	7.07743489583333	8.58213541666667	7.61512369791667	8.672080078125	7.21888671875	7.27473958333333	7.37521484375	7.40197916666667	7.15201171875	7.16427734375	7.88189453125	7.11908203125	7.34234700520833	7.24109375	7.20784505208333	7.21148111979167	7.289306640625	7.2583447265625	7.42310546875	7.68876953125	7.27275390625	7.22264811197917	7.3491015625	7.25871419270833	7.36941080729167	7.39990234375	8.577265625	7.50476725260417	7.70322591145833	7.55244140625	7.38584309895833	7.27610026041667	9.56423828125	7.27145182291667	7.754365234375	8.32408854166667	8.1151953125	7.23428385416667	9.45983723958333	7.31024088541667	8.08507161458333	7.27033203125	7.3417578125	7.74533203125	7.172890625
ABLIM1	10.7374283854167	11.760380859375	11.3103515625	11.2643098958333	11.6435546875	11.385302734375	11.3284765625	10.4869140625	11.416376953125	11.56236328125	12.178017578125	11.6599348958333	11.49080078125	11.2231640625	10.891767578125	11.8374609375	10.8499609375	11.27169921875	11.3174479166667	10.91208984375	11.640625	11.40673828125	11.13599609375	10.9187109375	11.637578125	10.95759765625	10.66921875	11.5265983072917	10.5183463541667	11.1742578125	10.87671875	11.4947265625	11.5704296875	11.323701171875	10.7502734375	11.23349609375	10.557392578125	10.89830078125	10.7585872395833	9.756748046875	9.86712890625	11.086494140625	11.03056640625	11.16669921875	11.86857421875	10.78111328125	10.778818359375	10.3817578125	10.7011328125
ABLIM2	8.05083333333333	7.801220703125	7.36332682291667	7.646298828125	7.141630859375	9.6199609375	8.09298828125	9.5959375	7.14660807291667	7.44267578125	7.34335611979167	7.27459798177083	7.405078125	7.13563802083333	7.83106770833333	7.098046875	7.58185546875	7.74046875	7.0501220703125	7.31333984375	7.192109375	7.313046875	7.21079264322917	7.432802734375	7.28287760416667	7.556064453125	7.62765625	7.42088541666667	7.24927083333333	7.34287109375	7.907373046875	7.58720377604167	7.810654296875	7.23749348958333	7.7327734375	7.58537109375	8.37783203125	7.358935546875	8.2269921875	8.06555338541667	7.8258984375	7.627294921875	8.587919921875	7.7181005859375	7.60333984375	7.28931640625	6.911328125	7.3383818655303	6.97549641927083
ABLIM3	10.05056640625	9.601640625	9.36969401041667	9.72506510416667	9.74255859375	9.9308984375	9.12387369791667	11.559609375	9.866416015625	9.407626953125	10.7005859375	8.46715169270833	9.09171875	9.985517578125	9.3646484375	10.35904296875	8.7919921875	9.82783203125	9.415185546875	9.44107747395833	9.4285546875	10.088046875	9.70833984375	9.32158203125	8.8846875	8.56686848958333	8.80052734375	8.8040625	8.57662760416667	9.492529296875	9.0996484375	8.41379231770833	8.44982421875	7.9402734375	7.81484375	9.3720703125	9.52548828125	8.22132161458333	9.115390625	8.967158203125	8.843671875	9.81139453125	9.88135091145833	9.200107421875	9.082333984375	8.23044921875	9.9165234375	8.80493489583333	9.26337239583333
ABO	7.06925130208333	7.35238444010417	7.092939453125	7.49666015625	7.27725260416667	7.27725260416667	6.89875651041667	7.00146484375	7.22779296875	7.26482421875	7.2069140625	7.28374348958333	6.90015299479167	7.1454736328125	6.83947265625	7.149931640625	6.768681640625	7.162890625	7.1989013671875	7.000771484375	7.192109375	6.94620930989583	7.12384440104167	7.26892578125	7.23246419270833	6.87639973958333	7.03298828125	7.32947591145833	7.42734700520833	7.01317708333333	6.93362630208333	7.77689453125	7.104375	7.05800130208333	7.139189453125	7.13525065104167	6.97091796875	7.047109375	7.22869140625	7.11231119791667	7.2657978219697	7.22575520833333	7.101826171875	7.34611328125	7.594130859375	7.0207470703125	7.31015625	7.64328125	7.084248046875
ABP1	7.23265625	7.516376953125	7.982294921875	7.768046875	7.669375	7.7163671875	7.45553385416667	7.43802083333333	7.62140625	7.40935546875	7.99776041666667	7.60447265625	7.31696614583333	11.6401953125	7.224404296875	8.77990234375	7.53855143229167	7.5525	7.54198567708333	7.64059895833333	7.63951822916667	7.91896484375	7.63384765625	7.50486002604167	7.53708984375	8.08971354166667	8.43388671875	7.3931640625	7.78021484375	7.3706640625	7.2469140625	7.24665852864583	7.75238932291667	8.228115234375	7.63682291666667	7.93318359375	7.46577799479167	9.10244140625	7.27521484375	7.31091145833333	7.886474609375	8.0071875	7.3255859375	7.55898763020833	7.23134765625	9.199921875	7.744921875	7.74533203125	8.24845052083333
ABR	10.6354296875	11.20484375	10.69283203125	11.09349609375	11.194609375	9.536796875	10.2955078125	10.15685546875	10.98462890625	10.9112109375	10.49693359375	10.652265625	10.6040234375	10.7248079427083	10.39591796875	10.8315234375	10.0159375	10.7451139322917	11.25837890625	10.86154296875	10.96384765625	10.311435546875	11.02279296875	10.2644921875	10.7305859375	10.886923828125	10.5275	11.286259765625	10.487880859375	11.074697265625	10.419765625	10.91833984375	10.8891341145833	10.77861328125	10.55822265625	11.764755859375	10.52673828125	11.38228515625	10.5777734375	10.487880859375	9.72962890625	10.49767578125	10.2458984375	10.900078125	11.4874739583333	10.95556640625	11.13654296875	11.48642578125	10.8032552083333
ABRA	6.9891015625	7.21880859375	6.98092936197917	7.12627766927083	7.23103456439394	6.927734375	7.097421875	7.12500651041667	7.0346484375	7.2552734375	7.07469401041667	7.26482421875	7.085458984375	6.86345703125	7.083740234375	6.9978076171875	7.2026171875	7.1824609375	7.24337239583333	7.220712890625	7.240546875	7.26767578125	7.33279296875	6.8646484375	6.99493815104167	6.99598958333333	7.05230631510417	7.2399609375	7.23102213541667	7.08333984375	7.228330078125	7.17226236979167	7.2332421875	7.286064453125	7.14858072916667	7.154794921875	7.190634765625	7.06498046875	7.02671875	7.11231119791667	7.07016276041667	7.09497884114583	7.3170703125	7.22894205729167	7.09437825520833	7.16671253551136	6.94106119791667	7.062216796875	7.172890625
ABT1	7.07892578125	7.2974609375	7.13734375	7.07229817708333	7.09690104166667	6.90755859375	7.051484375	7.143427734375	7.2860546875	7.3225390625	7.14027018229167	7.352578125	7.14263020833333	6.75755859375	6.90064127604167	7.47216796875	7.08505859375	7.369921875	6.9913671875	7.29496419270833	7.201328125	7.43099283854167	7.2617578125	7.45028645833333	7.03474609375	6.9279296875	7.0140234375	7.16654296875	7.350146484375	7.234931640625	7.20841471354167	7.32998046875	7.2332421875	7.25695638020833	7.26548502604167	7.4208984375	7.286796875	7.28140269886364	7.19044921875	7.372744140625	7.16546875	7.23428385416667	7.26291341145833	7.38241536458333	7.430068359375	7.21304361979167	7.05996744791667	7.248486328125	7.084248046875
ABTB1	11.0778450520833	10.0577473958333	10.230048828125	10.066484375	9.89415364583333	10.57224609375	10.7374283854167	10.0851432291667	10.21918359375	10.15625	10.650302734375	9.424072265625	10.13095703125	10.8376171875	10.821591796875	10.3978580729167	10.498828125	10.239921875	10.35677734375	9.566328125	10.46177734375	10.272900390625	10.8207161458333	9.68853515625	9.809775390625	10.3179296875	9.82833984375	9.69021484375	10.0938509114583	9.77548828125	10.529013671875	9.7391796875	9.718564453125	9.982705078125	9.295263671875	9.509439453125	10.007548828125	10.5449609375	10.01986328125	9.83733072916667	9.57474609375	10.6278125	10.39591796875	9.606953125	9.6625703125	10.432568359375	11.3181315104167	10.0619921875	10.5795963541667
ABTB2	7.26120768229167	7.41586588541667	7.647978515625	7.848759765625	7.73994140625	7.5764111328125	7.61512369791667	7.9120703125	7.31341796875	7.57404947916667	7.2571484375	7.65366536458333	7.60125	7.16427734375	7.711376953125	7.72646484375	7.08505859375	7.71994466145833	7.44890003551136	7.5924609375	7.7313671875	7.4504296875	7.322451171875	7.76190755208333	7.82322265625	7.68176432291667	7.29255859375	7.27625	7.34100911458333	7.39013671875	7.84658203125	7.917412109375	7.64693359375	7.55244140625	7.83513671875	8.26146484375	7.80947591145833	7.43361328125	8.052470703125	7.71837890625	7.558359375	7.21625	7.70750651041667	7.6480859375	7.83004557291667	7.5112548828125	7.75972981770833	7.37650390625	7.14347537878788
ACAA1	10.8790104166667	12.0940625	11.3396875	11.73201171875	11.7339713541667	10.5823046875	10.464990234375	10.36453125	12.07064453125	11.692421875	11.96783203125	12.5263411458333	11.56068359375	11.46380859375	10.39591796875	11.35025390625	11.5219075520833	11.700791015625	11.634453125	11.7096061197917	11.70025390625	12.244248046875	11.55890625	10.6850846354167	11.75603515625	11.4453873697917	11.49587890625	11.6866796875	10.508125	12.1575358072917	11.25673828125	12.0748828125	12.0866796875	11.763857421875	11.423759765625	12.3619889322917	10.465515625	11.7555859375	10.95130859375	11.01412109375	12.42185546875	11.2993359375	10.63859375	11.621748046875	12.2909765625	10.84294921875	11.50865234375	11.88470703125	11.43732421875
ACAA2	9.71490234375	9.703828125	9.31896484375	9.009921875	9.02401041666667	10.269345703125	10.6372265625	9.9044921875	9.58494921875	9.77431640625	9.18302734375	8.33606770833333	10.04232421875	9.56508203125	10.9715625	9.206826171875	9.2259765625	9.69719921875	9.106201171875	9.79892578125	9.59376953125	10.2349609375	9.636259765625	10.1851875	10.12353515625	9.56383463541667	11.102705078125	10.1040852864583	9.09439453125	9.73546875	10.5489453125	9.88113932291667	9.68815494791667	9.9109765625	10.77009765625	9.85931640625	10.8507454427083	9.638125	10.91177734375	10.6372265625	10.56998046875	9.66052734375	10.76734375	9.606953125	8.66831705729167	9.8125	9.570029296875	9.03457682291667	9.64471028645833
ACACA	10.08173828125	9.95802734375	9.95947265625	10.185966796875	9.985517578125	10.0332421875	9.827587890625	9.833828125	9.80578125	9.74361328125	9.6916796875	10.113427734375	9.95080078125	10.0332421875	10.324580078125	10.0571875	9.74878580729167	9.848544921875	9.80688802083333	10.1254557291667	9.7587890625	10.5050390625	10.04255859375	9.69873046875	9.86806640625	9.62273046875	10.4465625	10.0414453125	9.53158203125	9.9981640625	10.073759765625	9.94229817708333	9.616953125	9.61966796875	9.695703125	10.16943359375	9.97729166666667	9.627802734375	9.93853515625	9.74734375	9.917984375	9.671103515625	10.083451171875	9.8890234375	9.8180859375	9.49542317708333	10.24080078125	9.64494140625	10.22740234375
ACACB	11.61892578125	11.318798828125	11.1483203125	11.3333268229167	11.0646875	12.193203125	12.403203125	10.77791015625	11.31376953125	10.79916015625	11.224658203125	9.87471354166667	12.3111100260417	11.0308984375	12.644443359375	11.054130859375	10.08626953125	11.7811881510417	11.53283203125	10.38966796875	11.31404296875	10.87447265625	12.0357161458333	11.0182942708333	12.0624934895833	11.8544921875	10.8104557291667	11.226796875	10.2456640625	12.008154296875	12.6478548177083	11.2558203125	11.2403125	11.14091796875	11.020625	11.634921875	13.1306998697917	11.12890625	12.413125	11.387021484375	9.958630859375	11.37962890625	12.59953125	11.763154296875	10.97455078125	10.801484375	11.42873046875	10.0412109375	10.7528515625
ACAD10	9.76626953125	9.937890625	9.76805859375	9.80688802083333	9.96564453125	9.06020833333333	9.051689453125	9.01378580729167	9.71517578125	9.73363932291667	10.0298046875	10.02619140625	9.50763671875	10.225546875	8.69994140625	10.42837890625	10.78900390625	9.53466471354167	9.96326171875	9.566328125	9.79921875	9.98634765625	9.76758463541667	9.209296875	9.4270703125	9.88978515625	9.6264453125	9.81887044270833	9.85122721354167	9.857390625	9.465302734375	9.485966796875	9.08435546875	9.17228515625	9.10634765625	10.0725	8.8259765625	9.68608723958333	9.09685546875	9.307451171875	9.54349609375	10.129912109375	9.13306640625	9.66814453125	9.8284765625	9.65830078125	10.2205859375	10.952265625	10.025966796875
ACAD11	10.858955078125	10.90056640625	10.99654296875	10.9446875	10.741650390625	10.3696875	11.28830078125	10.97072265625	10.5803515625	10.63978515625	11.0483984375	11.188671875	10.9734375	10.58431640625	10.285703125	10.15603515625	11.76185546875	10.7655078125	11.1126171875	10.3490234375	10.18115234375	10.1666328125	10.5611067708333	10.1851875	11.02853515625	11.0172721354167	10.346083984375	11.2757486979167	11.271923828125	10.42328125	11.40673828125	10.436220703125	11.03119140625	10.7474348958333	10.55822265625	10.8808984375	11.58244140625	10.938544921875	11.2443359375	11.65658203125	10.82484375	11.534326171875	11.66095703125	10.910322265625	10.790703125	10.8937109375	10.50451171875	10.92259765625	10.106904296875
ACAD8	9.80865234375	9.66305989583333	9.908837890625	9.683125	9.74255859375	9.65983723958333	9.86841796875	9.75095703125	9.6741796875	9.80501953125	9.90075	10.35542578125	9.364853515625	9.6253125	9.5792578125	9.728701171875	10.03634765625	9.138125	10.04296875	10.11685546875	9.76904296875	9.83429036458333	9.6871875	9.0215625	7.58703776041667	7.348984375	7.90057942708333	8.25598307291667	8.232392578125	7.05323567708333	7.479453125	7.34658203125	7.04492513020833	7.06771484375	7.176708984375	7.144609375	7.258583984375	8.983349609375	8.33842122395833	7.90232421875	7.99160807291667	9.2201171875	8.55625	8.7262109375	7.01412109375	9.90620442708333	10.535830078125	9.259453125	10.19728515625
ACAD9	10.21953125	10.7298828125	10.2202734375	10.4615625	10.59959375	10.43998046875	10.00091796875	10.46604296875	10.3387727864583	10.568916015625	10.93818359375	10.948271484375	10.16072265625	10.426328125	9.78048828125	11.1999576822917	10.5194140625	10.342275390625	11.09431640625	10.54146484375	10.5119921875	10.46398828125	10.48984375	9.7391796875	10.44720703125	10.4777734375	11.0615625	10.446357421875	10.46806640625	11.074697265625	11.0343131510417	11.17404296875	10.5194140625	10.33103515625	10.6615266927083	10.7619921875	10.13884765625	10.4854296875	10.01986328125	10.174365234375	10.755029296875	10.416484375	9.970048828125	10.29681640625	10.66095703125	10.2120572916667	11.337421875	10.7305859375	10.590029296875
ACADL	7.360849609375	7.52568033854167	7.61880208333333	7.57630859375	7.68900065104167	6.99839192708333	7.5394921875	7.29265625	7.66896484375	8.003525390625	6.92446614583333	6.8905078125	7.394833984375	7.07529296875	6.93118489583333	7.15961588541667	6.872109375	7.50820963541667	7.5155078125	7.416171875	7.299423828125	7.229609375	7.03484375	7.25073567708333	7.18534993489583	6.99598958333333	7.21549479166667	7.65305989583333	7.60935872395833	7.44884765625	7.26598470052083	7.32998046875	7.496376953125	7.1651953125	6.997109375	8.00443033854167	7.04688446969697	7.0937109375	7.17162760416667	6.974228515625	6.93689615885417	7.41318359375	7.0026171875	7.8669921875	7.500205078125	7.1459716796875	7.70102864583333	7.184365234375	7.907646484375
ACADM	11.010361328125	10.9209765625	10.60280859375	10.382919921875	11.0440625	9.54708984375	10.19458984375	10.0851432291667	10.7502734375	11.297763671875	9.326171875	10.5099674479167	10.686875	10.505361328125	10.55390625	10.2155078125	9.80900390625	10.62279296875	10.95556640625	10.2676692708333	10.3819921875	9.9165234375	9.9610546875	10.72556640625	10.05498046875	10.0019921875	10.607939453125	10.8604036458333	9.902880859375	10.7158821614583	9.8630078125	11.082490234375	10.6183984375	10.62650390625	10.88001953125	10.580634765625	10.3531640625	9.37778125	10.7686328125	9.947685546875	9.98004231770834	9.70008723958333	9.63956640625	10.4981640625	10.310947265625	10.3021223958333	10.759140625	8.885703125	10.73263671875
ACADS	8.0699609375	8.869130859375	8.32739583333333	8.48337890625	8.833271484375	9.54708984375	8.7449609375	8.443427734375	8.81056640625	8.712060546875	9.29560546875	8.908671875	8.489296875	7.9155078125	8.6604296875	9.305751953125	8.65296223958333	8.591630859375	8.59335286458333	8.621318359375	8.80493489583333	8.538349609375	8.7271875	8.03640625	9.1287890625	8.659716796875	8.790888671875	8.673251953125	8.97462890625	9.04498046875	8.91423828125	8.56686848958333	8.664033203125	8.546044921875	8.50556640625	9.25983072916667	8.79623046875	9.02220703125	8.66244791666667	8.46819986979167	8.79162109375	8.60078125	8.6487109375	8.541376953125	8.8596484375	8.40255859375	8.47588541666667	7.985	8.24845052083333
ACADSB	7.8996875	7.73915364583333	7.48837890625	7.58703776041667	7.76261393229167	7.616181640625	7.7614453125	7.45734375	7.7280859375	7.9109375	7.324599609375	7.6436572265625	7.55324544270833	7.55688151041667	7.30282552083333	7.32282552083333	7.44521484375	7.76865234375	7.62415364583333	7.64059895833333	7.48582682291667	7.9087109375	7.66263020833333	7.67819010416667	7.29322265625	7.778046875	7.765625	7.694462890625	8.30455078125	8.18431640625	7.83685546875	7.828701171875	8.11904296875	7.785439453125	7.79478515625	8.02638671875	8.08443359375	7.86017903645833	8.03240234375	7.6889453125	7.71383138020833	7.61673828125	7.5764111328125	7.698408203125	8.04546875	7.62531901041667	8.0778125	7.19383463541667	8.07250651041667
ACADVL	13.61255859375	13.73365234375	13.4591015625	13.6677864583333	13.52373046875	13.538046875	13.0926953125	13.6008203125	13.826806640625	13.76572265625	14.93462890625	13.125380859375	13.6091145833333	13.70509765625	13.065615234375	13.997177734375	13.2841731770833	13.4802734375	13.65625	13.6485546875	13.4770638020833	12.86216796875	13.9007259114583	13.5561197916667	13.99990234375	14.276279296875	13.679609375	13.932587890625	13.8466276041667	14.3627734375	14.203857421875	14.1169921875	14.50140625	14.1814453125	13.51623046875	14.5879296875	14.177919921875	14.1020540364583	14.066259765625	13.6699674479167	13.292421875	13.98615234375	14.11994140625	14.0719921875	14.366015625	13.5807421875	14.049794921875	14.203857421875	13.6677864583333
ACAN	6.999580078125	7.18279296875	7.2310283499053	7.07681640625	7.2080859375	7.30068359375	7.180126953125	7.23704367897727	7.13741861979167	7.06868815104167	7.18313802083333	7.15306640625	7.156806640625	6.99412109375	7.40104817708333	7.038671875	7.2529296875	7.19196614583333	7.27882161458333	7.05005859375	7.090625	7.1903271484375	7.03484375	7.08894205729167	7.41968957149621	7.337861328125	7.06142578125	7.14416015625	7.1175	7.13998046875	7.08585611979167	7.13147135416667	7.20342447916667	7.1461767578125	7.1630859375	7.144609375	7.2048583984375	7.20171875	7.13865234375	7.1166015625	7.1417578125	7.17671875	7.12167154947917	7.17861979166667	7.16623046875	7.181171875	6.9510546875	7.22092684659091	6.97121744791667
ACAT1	11.69134765625	11.0429557291667	11.3103515625	11.5395703125	11.144228515625	11.8789453125	12.6502408854167	12.1006901041667	11.25515625	10.99291015625	9.212275390625	10.927919921875	12.120908203125	10.7353971354167	12.634404296875	10.19458984375	11.11853515625	11.5578125	10.87587890625	10.55171875	10.96384765625	10.5643359375	11.256279296875	11.60865234375	11.16455078125	11.150986328125	10.5676953125	10.90056640625	11.0603645833333	10.784580078125	12.638984375	10.7166796875	10.8891341145833	11.216044921875	10.990341796875	10.8209928385417	12.4878548177083	10.71646484375	12.4765625	12.019453125	10.5292578125	10.578603515625	12.55291015625	11.449423828125	10.790703125	11.06681640625	10.1708203125	9.83314453125	10.84349609375
ACAT2	9.78763671875	10.599328125	9.5665625	9.72506510416667	9.52889973958333	9.4270703125	9.756318359375	10.857734375	10.136015625	10.67919921875	9.13080078125	10.621572265625	10.19125	9.462041015625	9.588798828125	9.848984375	9.455244140625	10.463333984375	10.566181640625	10.60154296875	10.3616197916667	10.46398828125	9.55552734375	9.787732421875	10.0644921875	9.88978515625	11.282978515625	10.316171875	10.11453125	10.31111328125	9.82263671875	10.95837890625	9.954228515625	10.46398828125	10.7405078125	10.37916015625	9.71619791666667	10.1855859375	9.689638671875	9.7280859375	11.37962890625	10.0575	9.72072265625	10.1873046875	10.81205078125	10.50064453125	10.13095703125	9.705078125	11.042216796875
ACBD3	11.6388834635417	11.1046419270833	11.573837890625	11.25404296875	11.4073828125	10.97017578125	11.241845703125	11.4498046875	11.1844303385417	11.4705631510417	10.61013671875	11.5886328125	11.144228515625	11.573837890625	11.1109375	11.04384765625	10.91208984375	11.3111328125	11.206826171875	11.62375	11.0834700520833	11.166123046875	10.6192578125	12.21818359375	10.91947265625	10.50845703125	11.00080078125	10.9414453125	11.16037109375	10.7054817708333	10.78576171875	10.9091796875	11.03119140625	10.7577669270833	10.8094856770833	10.6721627604167	10.919345703125	10.8786490885417	10.901328125	11.095146484375	11.701845703125	11.027255859375	10.9591015625	11.2074674479167	10.790703125	11.5962858072917	11.842392578125	11.5943359375	11.57068359375
ACBD4	8.03101236979167	8.81814453125	8.161962890625	8.25017578125	8.37631510416667	7.89115885416667	8.333203125	8.572763671875	8.157919921875	8.05318359375	9.55781901041667	8.46715169270833	8.47785807291667	8.202734375	8.046875	9.2167578125	8.33059244791667	8.45620442708333	8.241484375	8.162177734375	8.37830078125	8.76428385416667	8.6364453125	7.925390625	8.20907877604167	8.15433268229167	8.473310546875	8.21658203125	8.31484375	8.33043294270833	8.52572591145833	8.16757486979167	8.30164713541667	7.959228515625	8.42588541666667	8.70833984375	8.263369140625	7.8705078125	8.24791015625	8.06555338541667	7.5483203125	8.476689453125	8.406884765625	8.5812890625	8.15587890625	7.7934765625	8.19228190104167	7.965478515625	7.80412109375
ACBD5	7.26120768229167	7.94399739583333	7.58714192708333	7.269921875	7.77192708333333	7.28624348958333	7.45553385416667	7.99345377604167	7.79408203125	7.6909765625	6.933994140625	7.12033203125	7.44233546401515	7.19572916666667	7.17447265625	6.78732421875	7.06490234375	7.498896484375	7.783642578125	7.507431640625	7.47703125	7.3720703125	7.06479166666667	7.5646875	7.5178515625	7.03502308238636	8.13955403645833	7.611171875	7.388671875	7.438955078125	7.25645833333333	7.704296875	7.524619140625	7.46410481770833	7.93107421875	7.605859375	7.62367838541667	7.470751953125	7.78607421875	7.7590234375	7.99160807291667	7.52845703125	7.22348958333333	7.6172314453125	7.411142578125	7.71192057291667	7.828349609375	7.14222005208333	7.661884765625
ACBD6	9.05484375	8.94806640625	9.18875	9.23552734375	8.97173828125	9.4270703125	9.24826171875	9.0757421875	9.306484375	9.07759765625	9.4178125	9.72341796875	9.13283203125	9.41150390625	9.7223671875	9.52599609375	9.17712890625	9.03630859375	8.81431640625	9.33771484375	9.2753515625	9.41051432291667	9.182685546875	9.31171875	9.70170703125	9.261484375	9.468740234375	9.0215625	9.74070963541667	9.62948893229167	9.679677734375	9.331923828125	9.759326171875	9.434453125	9.37990234375	9.320859375	9.605146484375	9.40705078125	9.3635546875	9.4526640625	8.97369140625	9.077890625	9.388046875	9.056162109375	9.936328125	9.099814453125	9.1461328125	9.772798828125	9.37578125
ACBD7	6.90828125	7.2974609375	7.15603515625	7.36803385416667	7.4358203125	7.43009765625	7.14287568063447	7.09643880208333	7.1912890625	7.13315266927083	7.74818522135417	7.37166015625	7.24319661458333	7.10451334635417	7.373984375	7.47216796875	7.41330729166667	7.05721516927083	7.45810546875	7.30417317708333	7.02953776041667	7.06077473958333	7.33279296875	7.37015625	7.26291341145833	7.46685102982955	7.45821126302083	7.3118359375	7.25771484375	7.457734375	7.21822916666667	7.17226236979167	7.09409978693182	6.960595703125	7.2471484375	7.323515625	7.20962890625	7.26162434895833	7.322861328125	7.274990234375	7.16546875	7.32702799479167	7.360478515625	7.2552734375	7.4399609375	7.27033203125	6.9510546875	8.45612630208333	7.30587890625
ACCN2	7.733125	7.975556640625	7.74958984375	7.718427734375	7.47139973958333	7.84567057291667	8.35154296875	7.625693359375	7.59286458333333	7.66249674479167	7.17830078125	7.22539713541667	7.990625	7.75164225260417	8.53182291666667	7.39322265625	9.050146484375	7.94172526041667	7.63480143229167	7.4443359375	7.74152506510417	7.56591796875	7.88741536458333	7.524013671875	7.75619140625	7.536796875	7.4673828125	7.88731770833333	8.36515625	7.41810872395833	8.1159375	7.56020833333333	7.33302734375	7.41802083333333	7.46956380208333	7.595576171875	8.117431640625	7.40597005208333	8.07392578125	7.640048828125	7.35660807291667	7.51060546875	7.882724609375	7.6480859375	7.470751953125	7.3643017578125	7.5041015625	7.091484375	7.68076171875
ACCN3	6.96883463541667	7.244091796875	7.20048502604167	7.34982421875	7.17646809895833	7.2362646484375	7.55734375	7.811171875	7.0152783203125	7.096865234375	7.324599609375	7.19693522135417	7.22555338541667	6.97400390625	7.27243815104167	7.038671875	7.30253255208333	7.22188802083333	7.15283528645833	7.20195963541667	7.0775439453125	7.28607421875	7.322451171875	7.137724609375	7.4666015625	7.337861328125	7.283046875	7.14912760416667	7.10819010416667	7.1872802734375	7.61078125	7.28353515625	7.024970703125	7.1651953125	7.450166015625	7.31333984375	7.71762044270833	7.33947265625	7.461103515625	7.464609375	7.2565576171875	7.30912109375	7.587265625	7.3737890625	7.19847005208333	7.12702473958333	7.3931640625	7.11251302083333	6.994052734375
ACCN4	7.9484765625	8.67619140625	8.63515625	8.687978515625	8.97173828125	9.28952799479167	8.79736653645833	8.7728515625	7.98854817708333	7.84990234375	8.70689453125	8.82380208333333	8.7794921875	8.65314127604167	9.165078125	9.15556640625	9.58513671875	7.85435546875	8.855771484375	8.651953125	7.971142578125	8.11479817708333	8.93017578125	8.49037760416667	9.609951171875	9.431025390625	8.998779296875	9.00123046875	9.23294921875	9.103583984375	8.1560546875	7.92767578125	8.09861328125	8.00019205729167	8.81926432291667	9.187939453125	9.05103515625	9.16884114583333	9.067353515625	8.88435546875	9.063994140625	8.89109375	9.07208984375	8.87992838541667	9.50662109375	8.745078125	8.04932291666667	9.30872395833333	8.6474609375
ACCN5	6.85931315104167	6.92457682291667	6.95182942708333	6.74236328125	6.91142903645833	7.0891064453125	6.71865234375	6.99123046875	7.00578125	6.98525390625	7.0255078125	7.20625325520833	6.88993489583333	7.094931640625	6.87044921875	7.11908203125	6.9028125	7.01972330729167	6.97268880208333	6.94265625	6.982421875	6.87609375	7.005849609375	7.0200390625	7.1433203125	7.09416015625	6.91423828125	6.82745442708333	7.012255859375	6.993359375	6.92410807291667	6.90683919270833	7.005478515625	7.04807291666667	6.948115234375	6.89405924479167	6.9900537109375	6.94814453125	6.97764322916667	6.92572591145833	7.03177083333333	6.909443359375	6.9272265625	7.00360677083333	6.8646484375	7.00073893229167	6.9510546875	6.840146484375	6.80060221354167
ACD	8.6773828125	9.187939453125	9.0629296875	8.96015625	8.8227734375	9.49611328125	9.051689453125	9.04658203125	8.72734375	8.722802734375	9.7625	8.9775	9.1912890625	9.328466796875	9.66376692708333	9.4546484375	9.46552734375	9.14913411458333	8.93755859375	8.84286458333333	9.16860026041667	9.26697265625	9.172421875	8.71048828125	9.2086328125	9.53466471354167	9.294140625	9.03228515625	9.38227213541667	9.3330859375	9.291904296875	9.11490234375	9.43156901041667	9.295859375	9.76626953125	9.361396484375	9.6253125	9.12208984375	9.10634765625	9.1137109375	8.94255533854167	9.35318359375	9.19431640625	8.96166015625	9.37419921875	9.0491015625	8.55569010416667	9.33744140625	8.78271484375
ACE	6.91778645833333	6.91334635416667	6.91165690104167	7.06294270833333	6.97103190104167	7.00826171875	6.879150390625	6.981044921875	6.9761328125	6.9366015625	7.015361328125	7.25473958333333	6.9212109375	7.13563802083333	7.01150390625	6.97822265625	6.954140625	6.864609375	6.87382486979167	6.9524609375	6.97298828125	6.91642578125	7.08394205729167	7.0200390625	7.094033203125	7.03502308238636	7.05230631510417	6.937109375	7.09039314038826	7.01317708333333	6.838359375	6.99064453125	6.9103125	6.8912109375	7.01573567708333	6.97461751302083	7.0759130859375	7.047109375	6.95889973958333	7.02387369791667	6.93689615885417	7.00657552083333	7.022099609375	7.01349609375	6.9136328125	7.01073567708333	7.07998697916667	6.840146484375	6.92429036458333
ACE2	8.101083984375	8.04921875	8.2689453125	8.72947265625	8.09263671875	8.01779947916667	7.64703125	7.44786458333333	8.05828776041667	7.76230305989583	8.01744140625	8.89830078125	7.7840234375	7.98560546875	7.352578125	8.14430338541667	7.58185546875	7.71994466145833	8.142890625	8.967158203125	8.09395182291667	7.91896484375	7.74763671875	8.3885546875	8.27104817708333	8.388701171875	7.86065104166667	8.00630859375	7.96067057291667	7.87430989583333	7.68224609375	8.35328125	8.18857747395833	8.30455078125	7.76203287760417	8.21658203125	7.55282552083333	8.27205078125	7.50677734375	7.518671875	8.578955078125	7.89349609375	7.7175	8.30505859375	8.51828125	9.14990885416667	9.16642578125	7.69423177083333	7.93690755208333
ACF	7.0594921875	7.0505859375	7.1281640625	7.06294270833333	7.12403764204545	7.0584912109375	7.0141796875	7.03099609375	7.063505859375	7.08720703125	7.0453125	7.13886748342803	7.06626953125	7.28443359375	7.25309836647727	7.128916015625	7.1044921875	7.13488991477273	7.13458984375	7.02026529947917	7.13767578125	7.76857421875	7.06479166666667	7.1019775390625	7.06463216145833	7.104208984375	7.004228515625	6.946962890625	7.0713671875	7.05323567708333	7.116103515625	7.40083333333333	7.21366536458333	7.01913411458333	7.02453125	7.19646158854167	7.0090234375	7.0562548828125	7.1239404296875	7.10248623934659	7.31093424479167	7.31838541666667	7.29044596354167	7.1127734375	7.23134765625	7.070703125	7.11004557291667	7.16384114583333	7.29595703125
ACHE	7.411171875	7.21880859375	7.289931640625	7.12627766927083	7.25921875	7.11819986979167	7.30243489583333	7.99345377604167	7.27587890625	7.18924627130682	7.2571484375	7.1112109375	7.11377604166667	7.71496256510417	7.34306640625	7.19689453125	7.31241536458333	7.22188802083333	7.35434895833333	7.2571484375	7.33614583333333	7.27668619791667	7.25127604166667	7.21425455729167	7.21349609375	7.348984375	7.22500651041667	7.07451171875	7.10819010416667	7.2057421875	7.198701171875	7.11076171875	7.19357421875	7.10583658854167	7.12974609375	7.104306640625	7.13407877604167	7.24111328125	7.10412109375	7.04323893229167	6.974765625	7.13158765388258	7.0419921875	7.01349609375	7.10496567234848	7.4005078125	7.413681640625	7.278564453125	7.587412109375
ACIN1	10.311435546875	11.49080078125	10.6626692708333	11.175234375	11.09458984375	11.13494140625	10.76794921875	10.4869140625	11.00462890625	11.2358203125	11.582861328125	11.608955078125	10.9734375	10.5336197916667	10.910078125	11.3989453125	11.59912109375	11.221875	11.03583984375	11.114453125	10.882666015625	11.1252766927083	11.2775	10.2644921875	11.1549479166667	11.435791015625	11.29283203125	11.3981640625	11.12890625	11.1246321614583	11.2464713541667	10.948271484375	11.21068359375	10.8976953125	11.55380859375	11.804521484375	11.0719791666667	11.02703125	10.6788671875	11.156376953125	10.4591015625	11.534326171875	11.2004296875	11.4595247395833	11.2423828125	10.70236328125	10.56720703125	11.0907584635417	10.46884765625
ACLY	11.34990234375	11.20484375	10.73451171875	11.06255859375	11.09458984375	11.70583984375	10.85685546875	12.7633203125	11.1844303385417	11.491640625	9.63956640625	11.268212890625	11.1333984375	10.36708984375	10.6840234375	10.09548828125	11.048671875	11.191484375	10.93576171875	11.27451171875	11.232998046875	11.80556640625	10.5404296875	11.069873046875	10.7598600260417	11.2321484375	12.000703125	11.176171875	11.6795833333333	11.14455078125	10.7662109375	11.46466796875	11.25001953125	11.502958984375	11.8643684895833	11.05125	11.21068359375	10.7570345052083	11.2443359375	11.5145865885417	12.3404654947917	11.2790234375	10.9792578125	11.17720703125	11.46796875	11.0466178385417	10.9187109375	11.62212890625	11.304921875
ACMSD	7.24265299479167	6.85069010416667	6.89115885416667	7.0166015625	7.04939453125	6.99839192708333	6.986884765625	6.8853759765625	6.89845052083333	7.08720703125	6.89505859375	6.861708984375	6.84107421875	6.86345703125	6.77951171875	6.747333984375	6.77908203125	7.0097802734375	6.863115234375	6.9819921875	6.914833984375	6.94620930989583	6.974775390625	6.94348307291667	7.084375	6.91783854166667	7.09679524739583	6.75548828125	6.833603515625	6.82949869791667	6.8176123046875	6.84947265625	7.34305338541667	7.086953125	6.8015234375	7.21725260416667	6.811640625	6.87998046875	6.97764322916667	7.08200846354167	6.77853515625	7.270859375	6.88966145833333	6.94416015625	6.92378092447917	6.923056640625	7.2187890625	6.940810546875	6.86193359375
ACN9	8.74177734375	8.92896158854167	8.85880859375	8.48337890625	8.92216471354167	8.518798828125	8.92126302083333	8.78353515625	8.800693359375	9.5914453125	7.938203125	9.20900390625	8.40537434895833	8.46819986979167	8.229453125	8.2525390625	8.07654622395833	8.82571940104167	8.965185546875	9.13283203125	8.7745703125	8.06648111979167	8.13793619791667	8.2782421875	8.46325520833333	8.61876627604167	9.58470703125	9.07002278645833	9.2737890625	8.84765625	8.55634440104167	8.97244140625	9.08435546875	9.5071875	9.72442578125	9.09326171875	8.609697265625	8.95380859375	8.967158203125	8.92591796875	9.49234375	8.96085286458333	8.35716796875	9.127119140625	9.294375	8.71326171875	9.12345703125	9.113603515625	8.86453125
ACO1	12.2320865885417	11.8087109375	12.30439453125	12.3288802083333	12.22546875	12.922265625	12.6794401041667	11.72986328125	12.149130859375	11.847861328125	11.73361328125	11.238203125	12.408642578125	12.0597265625	12.37921875	11.59837890625	11.0875	12.0585188802083	11.94865234375	11.531025390625	12.1752018229167	11.40673828125	12.1752018229167	11.8993489583333	11.82876953125	11.4542447916667	11.78314453125	11.84732421875	11.750791015625	11.8226953125	12.1674479166667	11.937177734375	11.19005859375	11.37359375	11.33439453125	11.8946223958333	12.4161328125	11.705517578125	12.11744140625	11.9892220052083	11.946474609375	11.49345703125	12.8226953125	11.80376953125	11.918203125	11.6670703125	12.07884765625	10.643525390625	12.0990657552083
ACO2	9.85140625	10.209609375	9.729296875	10.26486328125	10.4421484375	10.0332421875	9.98029947916667	10.2530078125	10.3687890625	10.268671875	9.710810546875	10.365869140625	10.4017643229167	10.0150520833333	10.52484375	9.9671484375	10.00650390625	9.9883203125	10.013427734375	9.954228515625	10.4216536458333	9.85413411458333	9.58470703125	9.970966796875	10.3978580729167	9.869892578125	9.74734375	10.3859765625	10.64892578125	10.191357421875	10.4088671875	10.6750390625	10.268330078125	10.1247395833333	10.2133984375	10.249150390625	10.0781640625	10.39693359375	10.8509635416667	10.0306510416667	10.2025390625	9.72017903645833	10.01016015625	10.01767578125	9.709853515625	9.94614583333333	9.88822916666667	10.131875	10.16736328125
ACOT1	8.9411328125	8.869130859375	8.80896484375	9.04037109375	9.212041015625	9.85056640625	9.969541015625	8.97353515625	9.00688151041667	9.51109375	7.73915364583333	8.43863932291667	9.71921875	8.713095703125	10.2141276041667	8.222158203125	8.26734375	9.00653971354167	8.62220703125	8.79393880208333	9.0848828125	8.742744140625	8.41932942708333	9.31171875	9.4270703125	8.8197265625	9.09998046875	9.2762109375	8.6453125	8.87705078125	10.012626953125	9.175521484375	9.1721484375	8.890908203125	8.677578125	8.934306640625	10.999326171875	8.79146484375	10.97072265625	10.5559830729167	8.382578125	8.04826822916667	10.01016015625	9.18984375	8.248720703125	8.33866536458333	8.51554361979167	7.80572265625	9.2201171875
ACOT11	9.43861979166667	10.417265625	10.0188671875	10.15560546875	10.05208984375	7.54869140625	8.581640625	7.57544921875	10.1458723958333	10.37708984375	11.29451171875	10.03650390625	9.5981640625	10.11453125	9.08318359375	11.36	10.3996875	9.9478125	10.4249088541667	10.155390625	10.3616197916667	10.8845703125	10.5510546875	8.97799479166667	10.18185546875	9.6919140625	10.1835611979167	10.35587890625	8.96544921875	10.35216796875	9.679677734375	10.396748046875	10.1995703125	10.1045963541667	8.18221354166667	10.98046875	8.367861328125	10.8178776041667	8.94767578125	9.756748046875	9.2005859375	10.23921875	8.790888671875	10.048984375	11.032783203125	10.058623046875	10.7687890625	9.98212890625	10.32728515625
ACOT12	7.22337239583333	7.1735400390625	7.226865234375	7.1883642578125	7.30513020833333	7.53033854166667	7.15982421875	7.28257161458333	7.25634440104167	7.2552734375	7.23578125	7.37166015625	7.06626953125	6.9841015625	7.569345703125	7.128916015625	7.292626953125	7.3151171875	7.26091796875	7.38985026041667	7.21087727864583	7.12570963541667	7.27166015625	7.18898111979167	7.313828125	7.22264811197917	7.374521484375	7.1937255859375	7.31212890625	7.22484375	7.26598470052083	7.22906901041667	7.41103841145833	7.427109375	7.18664713541667	7.363232421875	7.190634765625	7.32029296875	7.1624609375	7.26542317708333	7.127744140625	7.1224609375	7.2031640625	7.22894205729167	7.10496567234848	7.25244791666667	7.38221354166667	7.248486328125	7.34396484375
ACOT2	7.86213541666667	7.8228125	7.63875	7.66705078125	7.811943359375	8.58213541666667	8.3030078125	7.84022786458333	8.09757161458333	8.224296875	6.875712890625	7.1483203125	8.86138671875	7.35690755208333	9.29453125	7.24337239583333	7.362314453125	7.65924153645833	7.71207682291667	7.12152669270833	8.18580078125	7.42103515625	7.17279296875	8.37763671875	8.27104817708333	7.38014322916667	7.6470703125	8.165498046875	8.07392578125	8.2367578125	9.506875	8.615712890625	8.74389973958333	8.761083984375	7.752763671875	7.75576171875	9.93876953125	7.8051953125	9.98004231770834	9.186171875	7.7248828125	7.261552734375	8.37612630208333	7.55042317708333	7.92500325520833	7.5483203125	7.18890950520833	7.14222005208333	7.737763671875
ACOT4	8.74177734375	8.2733984375	8.1728125	8.350283203125	8.7511328125	8.2269921875	7.70931640625	8.923896484375	9.057431640625	9.22189453125	8.41414388020833	8.15045247395833	8.46732421875	8.965185546875	7.9447265625	9.51592447916667	8.362548828125	8.729013671875	8.284296875	8.40981119791667	8.5019921875	9.68815494791667	7.98854817708333	8.936865234375	8.74227213541667	8.277109375	9.79765625	8.86099283854167	9.29390625	8.404765625	8.23697265625	9.1965234375	8.36302734375	8.25684895833333	8.43508138020833	8.535693359375	7.68572265625	8.36375	7.9796875	8.3756640625	9.3120703125	8.911962890625	7.87220703125	8.87992838541667	8.65986328125	8.24080078125	9.44849609375	9.17296875	10.2169921875
ACOT7	9.62273046875	8.56875	8.6862890625	9.204375	8.465556640625	9.6698046875	8.96110026041667	10.5455859375	8.78177734375	8.1841796875	10.43544921875	9.321435546875	8.800400390625	9.328466796875	9.29453125	9.405703125	9.273955078125	8.729013671875	8.58291015625	9.1733984375	8.674541015625	9.31923828125	9.42109375	8.852763671875	8.967158203125	9.74070963541667	8.849609375	8.75387369791667	8.2628125	8.896337890625	9.42514322916667	8.670029296875	8.45959635416667	9.056689453125	8.92482421875	8.95349609375	8.754267578125	9.18909830729167	8.987822265625	9.37634765625	9.23982421875	9.54826171875	9.12366536458333	8.63419921875	9.23417317708333	9.22947265625	8.8199609375	9.113603515625	8.956875
ACOT8	7.87143229166667	8.32498697916667	8.1510546875	8.40153645833333	8.45620442708333	8.34119140625	8.073125	8.47197265625	8.237177734375	8.31330078125	8.22049479166667	9.15733723958333	8.27595703125	7.907099609375	8.35425130208333	8.91302734375	8.64245442708333	8.19328125	8.284296875	7.97724609375	8.46200846354167	8.241630859375	7.80603515625	8.0967578125	8.1985546875	8.20812174479167	8.391875	8.460322265625	8.54689453125	8.495478515625	8.629345703125	8.839814453125	8.29167317708333	8.577939453125	8.61716796875	8.2388671875	8.2959765625	8.635302734375	8.40981119791667	8.2525390625	8.23815104166667	7.812861328125	8.149033203125	8.147158203125	8.70818359375	8.40255859375	8.01472005208333	8.775517578125	8.37678385416667
ACOT9	9.034033203125	8.91894205729167	8.7676171875	8.800400390625	8.70326171875	10.3190234375	9.4561328125	9.1906640625	8.77087890625	8.964921875	8.4344140625	8.803515625	9.2509375	8.57810546875	9.7223671875	8.42802734375	8.46238606770833	9.03630859375	8.41379231770833	8.90357096354167	8.74389973958333	8.7745703125	8.25947265625	9.7391796875	9.25964192708333	9.09251953125	8.97732421875	8.61189127604167	9.471845703125	8.7773828125	10.02283203125	9.363115234375	9.377533203125	9.434453125	9.156455078125	8.30443359375	10.048203125	9.2575390625	10.27259765625	9.88841145833333	9.280478515625	8.43703125	10.04232421875	9.00482421875	9.412412109375	9.25080078125	9.0215625	8.65021484375	8.78271484375
ACOX1	9.02401041666667	9.1287890625	9.00232421875	8.87992838541667	9.46773111979167	8.04701171875	7.80447916666667	8.06305989583333	9.866416015625	10.1163671875	8.6780078125	8.855859375	9.08140625	9.4324609375	8.8024609375	9.4546484375	7.902939453125	9.431025390625	9.30298828125	8.967158203125	9.16860026041667	10.5153125	8.83705078125	9.23044921875	8.80295247395833	8.20812174479167	8.939140625	9.34298828125	8.57662760416667	9.47333984375	8.681015625	9.91125	9.063994140625	8.64838541666667	8.879296875	10.0191080729167	7.93190104166667	8.45404296875	8.20672200520833	8.4272265625	9.4508203125	9.610296875	8.22132161458333	9.56609375	9.103203125	8.43233723958333	9.79603515625	8.589111328125	9.85787109375
ACOX2	10.24080078125	9.78507486979167	9.608927734375	10.0030078125	9.703828125	9.49611328125	10.99654296875	10.446015625	9.33744140625	9.212275390625	7.92793619791667	7.479765625	10.13095703125	9.26697265625	11.161396484375	8.9226953125	7.78142578125	10.05056640625	9.11677734375	8.93501302083333	9.40705078125	8.659296875	9.76758463541667	9.8178125	9.986083984375	9.95101236979167	9.06869140625	10.17642578125	7.24927083333333	9.21296875	11.005	9.373544921875	9.913544921875	9.44560546875	9.12685546875	9.94882161458333	11.4882161458333	8.65652994791667	11.09431640625	10.7593815104167	7.96083333333333	8.77897135416667	10.87693359375	10.10021484375	8.70818359375	8.19029296875	8.7027734375	7.46884765625	8.35716796875
ACOX3	9.77706640625	10.368	10.12875	10.256005859375	9.99501953125	10.4503125	9.47677734375	8.8027734375	9.956328125	10.406123046875	10.660283203125	10.20333984375	10.28966796875	10.0150520833333	9.76162109375	11.063359375	11.3474609375	10.3214811197917	10.222958984375	10.14513671875	10.3214811197917	10.525810546875	10.53	9.6783203125	10.719921875	10.734248046875	11.9528190104167	10.4874609375	9.85122721354167	10.72556640625	10.79541015625	10.38642578125	10.838896484375	9.9011328125	10.47978515625	11.05125	10.230478515625	10.08421875	9.78899739583333	10.14346484375	10.6319173177083	10.6372265625	10.5563411458333	10.8297884114583	10.76009765625	9.637734375	10.443828125	10.46398828125	10.2770442708333
ACOXL	8.6664453125	8.58845052083333	7.961611328125	7.92962565104167	8.64201171875	7.36782877604167	7.45553385416667	7.337197265625	8.58188802083333	8.85880859375	8.027060546875	7.58509765625	8.578955078125	8.18506510416667	7.60935872395833	9.02263671875	8.632119140625	8.9532421875	8.98404947916667	8.31068359375	8.6149609375	8.418125	9.21314453125	8.51892578125	8.45275390625	7.76880859375	8.19787760416667	8.49113606770833	8.014306640625	9.161298828125	8.1560546875	8.6904296875	8.940654296875	8.2941015625	7.556611328125	8.72884114583333	7.33229048295455	7.91216796875	7.81687174479167	7.6889453125	7.94994140625	8.32509765625	7.452919921875	8.570966796875	8.41379231770833	7.86213541666667	9.0215625	8.68677083333333	9.676064453125
ACP1	10.120849609375	10.9209765625	10.493671875	10.30345703125	10.73140625	10.3290885416667	10.6976171875	10.10546875	10.690478515625	10.9314453125	9.07131184895833	10.056494140625	10.7364453125	9.99574869791667	10.254951171875	9.98728515625	10.046484375	10.661845703125	10.43501953125	11.00318359375	10.2614453125	9.98634765625	10.02256640625	10.1948763020833	10.30533203125	10.7445865885417	11.0823046875	10.7609375	10.4577766927083	10.76400390625	10.8664453125	11.01974609375	10.9096875	10.90751953125	11.47388671875	10.870859375	10.7790234375	10.145341796875	11.2255078125	10.62728515625	10.7035546875	10.2982421875	10.235576171875	10.4066015625	10.5180989583333	10.311435546875	10.12140625	9.87337890625	10.5097005208333
ACP2	9.01378580729167	8.848994140625	9.134990234375	9.40024609375	8.9418359375	9.6698046875	8.76572265625	9.29611979166667	9.25529296875	8.93314453125	10.13095703125	9.3322265625	8.708662109375	9.401123046875	8.76450520833333	9.55597005208333	9.2071875	8.9635546875	9.07703776041667	9.719453125	9.54300260416667	9.52478515625	9.23357421875	8.21886067708333	8.853203125	9.192744140625	8.939140625	8.65285807291667	9.25411458333333	8.987509765625	8.6917578125	8.80916015625	8.550556640625	8.94217447916667	8.3833203125	8.84646484375	8.22120768229167	9.97134114583333	8.2377734375	8.47853515625	8.627958984375	8.96085286458333	8.31697916666667	8.5525	8.757890625	9.56508203125	9.712001953125	8.81415364583333	8.8746484375
ACP5	7.8812890625	8.56875	7.982294921875	7.89998046875	7.96744140625	7.616181640625	8.96110026041667	7.143427734375	8.418955078125	8.02365234375	7.39473307291667	7.98078125	7.868984375	8.11995442708333	7.29281575520833	8.02142578125	7.78142578125	8.2128515625	8.01109375	8.69087890625	8.62514322916667	8.60731119791667	7.7291796875	7.821484375	7.83341796875	8.9296484375	8.391875	8.06950520833333	8.252666015625	8.55643880208333	8.1159375	8.98328125	8.10839192708333	10.134970703125	9.2261328125	8.5837109375	8.398984375	10.1855859375	7.6043359375	8.03756510416667	8.86229166666667	8.60078125	7.96296875	7.989921875	8.57009765625	9.37270703125	8.35505859375	8.33059244791667	9.007626953125
ACP6	10.120849609375	10.6715299479167	9.9490625	9.93201171875	10.34345703125	8.50823893229167	9.5253125	10.71646484375	10.98462890625	10.700087890625	11.26484375	10.8606901041667	10.64447265625	9.839560546875	9.70298828125	11.1308203125	10.42060546875	10.18115234375	10.98619140625	10.2971875	10.60280859375	10.624375	10.8512630208333	9.52308919270833	10.23251953125	10.112587890625	11.5351171875	10.78111328125	10.4577766927083	11.6742057291667	10.419765625	10.858955078125	10.818125	10.5761458333333	9.73486979166667	11.080546875	9.827587890625	9.81863932291667	9.93853515625	11.27126953125	10.2540234375	10.578603515625	10.134453125	10.487880859375	10.8610091145833	9.14990885416667	9.652080078125	11.78267578125	10.8135546875
ACPL2	8.31673828125	8.54895182291667	8.49971028645833	8.51650390625	8.58046875	7.43009765625	8.47983723958333	8.78353515625	8.652109375	8.67060546875	8.62054361979167	8.60912434895833	8.20596354166667	8.07481119791667	8.0778125	8.73977213541667	8.40302734375	9.34914713541667	8.86568684895833	8.8533984375	8.7259375	8.38790364583333	8.75701171875	8.86249348958333	8.95759765625	8.72986328125	9.19263671875	9.079892578125	9.33203125	9.5419140625	8.660732421875	9.022802734375	9.12189453125	8.770595703125	8.97640625	9.23	8.48262044270833	8.3826953125	8.474091796875	9.70787109375	10.2746451822917	8.92184244791667	8.276083984375	8.8698828125	9.184189453125	8.20961263020833	8.8199609375	9.12403645833333	9.355078125
ACPP	8.1105078125	7.599521484375	10.119115234375	9.47310546875	10.06181640625	7.31517578125	7.410322265625	7.40205078125	7.573203125	7.94154296875	7.40529296875	8.250517578125	7.34533203125	7.47458333333333	7.17447265625	7.65426106770833	8.88102864583333	7.74046875	8.6421484375	7.99760416666667	7.69138671875	7.99895833333333	7.27166015625	7.61536458333333	7.50771484375	7.1824609375	7.85004557291667	7.71619791666667	7.1175	7.52447265625	8.06636067708333	8.01819010416667	7.75238932291667	7.83501953125	7.61845703125	8.08039713541667	7.11525390625	8.19029296875	7.28431315104167	8.11995442708333	7.866875	7.50059244791667	7.24325520833333	7.7390234375	7.682578125	8.016083984375	8.55569010416667	7.42940755208333	7.77498046875
ACPT	6.84961588541667	7.03234375	6.98092936197917	6.851328125	6.92125651041667	7.108466796875	6.9776171875	7.18129557291667	7.0152783203125	7.19895182291667	6.875712890625	7.2440625	7.1899609375	7.05419270833333	7.00076171875	7.26166015625	6.81061848958333	6.88443359375	6.93232096354167	7.010048828125	6.982421875	7.12570963541667	6.9454150390625	7.0749951171875	6.893193359375	7.26837890625	6.96392252604167	7.139267578125	7.21221028645833	7.00335611979167	6.89640625	7.01133951822917	6.93798828125	6.88130859375	7.05285807291667	6.96457682291667	7.04688446969697	7.074228515625	7.14379320549242	7.02387369791667	7.002998046875	7.016298828125	7.1413671875	7.20177734375	7.03424656723485	7.1857421875	6.9510546875	7.11251302083333	7.2673046875
ACR	7.06925130208333	6.98435872395833	6.942099609375	7.17887044270833	6.99111328125	7.390478515625	7.18444986979167	6.9328515625	6.955517578125	6.84899739583333	7.03537760416667	7.25473958333333	7.24319661458333	7.13563802083333	6.97110026041667	7.10913736979167	7.09466796875	7.03787109375	6.802294921875	6.963056640625	6.9244189453125	6.80805013020833	7.15280436197917	7.0749951171875	7.20365885416667	7.25048828125	7.07828125	7.1937255859375	7.09039314038826	7.04326171875	6.97275716145833	6.89689453125	6.985986328125	7.00916015625	7.092529296875	7.0341015625	6.91171223958333	7.10326171875	7.036943359375	7.0140234375	6.984296875	7.03677734375	7.08290690104167	6.9934765625	7.01412109375	7.10810546875	7.23945963541667	7.062216796875	7.238876953125
ACRBP	7.0594921875	7.46064453125	7.73858561197917	7.287080078125	7.68900065104167	6.99839192708333	7.07833984375	7.36523763020833	7.25634440104167	7.55525390625	8.17875	7.352578125	7.384501953125	7.07529296875	6.90064127604167	8.01109375	8.33059244791667	7.360849609375	7.35434895833333	7.3609814453125	7.39194661458333	7.93899739583333	7.39298828125	7.000751953125	6.99493815104167	7.86813151041667	7.704375	7.56337890625	7.36941080729167	7.04326171875	7.43402994791667	7.4278515625	7.04492513020833	7.25695638020833	7.60896484375	7.556181640625	7.13407877604167	7.43361328125	7.01708984375	7.2178515625	7.57673177083333	7.87357421875	7.35238444010417	7.5021875	7.51013671875	7.39152994791667	7.05996744791667	8.006767578125	6.97549641927083
ACRC	8.02166015625	7.91248046875	7.982294921875	7.9508984375	8.04016927083333	8.15031901041667	7.69927734375	8.453125	7.82322265625	8.03381184895833	8.79576497395833	8.48732421875	8.00061848958333	8.10208333333333	7.83106770833333	8.05145182291667	7.322509765625	7.729990234375	8.1027734375	8.17220703125	7.77043619791667	8.210634765625	7.64228515625	7.5646875	7.37390625	7.93661458333333	7.89078125	7.85650390625	8.21111328125	7.467412109375	7.68224609375	7.5510546875	7.420673828125	7.51191243489583	7.63682291666667	7.595576171875	7.474931640625	8.05658203125	7.6043359375	7.54541015625	7.5678125	8.241630859375	7.8098828125	7.83501953125	7.33773111979167	8.40255859375	7.922119140625	8.31001953125	8.18104166666667
ACRV1	6.86947265625	6.86041015625	7.009736328125	6.950400390625	7.068251953125	7.2268359375	7.15982421875	7.49595052083333	7.04439453125	7.13315266927083	7.0048046875	7.1112109375	7.02720703125	7.2246337890625	7.04326171875	7.038671875	7.12478515625	7.1824609375	6.9913671875	7.13939453125	6.99185546875	7.01217447916667	7.06479166666667	7.19714192708333	7.094033203125	7.23158203125	7.67464518229167	7.0341796875	7.16505149147727	6.870302734375	7.237861328125	7.11076171875	7.08422230113636	7.06771484375	7.450166015625	7.154794921875	7.31400390625	7.02785319010417	7.40760091145833	7.17956705729167	6.93689615885417	6.9669921875	7.2533203125	7.09218098958333	7.08450032552083	7.070703125	6.97158040364583	7.051611328125	7.05427734375
ACSBG1	8.13793619791667	7.35238444010417	7.34462890625	7.215703125	7.47982421875	6.93770833333333	7.14287568063447	9.964765625	7.83376953125	7.7933203125	8.31330078125	9.53619140625	7.794130859375	7.24443033854167	7.18454219933712	8.38613932291667	12.55126953125	7.23165690104167	8.56171875	7.81849609375	7.83319173177083	7.40126302083333	8.79554036458333	7.78205078125	7.28287760416667	8.98302734375	7.65639322916667	7.63115234375	7.23102213541667	8.599404296875	7.376767578125	7.85808268229167	7.88583984375	7.5417578125	7.824765625	7.94435546875	7.474931640625	7.46138346354167	7.470185546875	10.04087890625	8.4136328125	7.690244140625	7.28164713541667	7.364619140625	8.08507161458333	7.307802734375	7.413681640625	7.53832356770833	7.220751953125
ACSBG2	6.703681640625	6.9559375	7.209609375	6.68833984375	6.86176432291667	6.79736328125	6.957412109375	6.81649739583333	7.0346484375	6.89778157552083	6.92446614583333	7.33279296875	6.998115234375	7.17486979166667	6.89017578125	7.06849934895833	6.83098958333333	7.08680338541667	6.9522265625	6.88267578125	6.714921875	6.8476953125	6.874423828125	7.06572916666667	6.944384765625	6.8366796875	6.96392252604167	7.13016276041667	6.9836328125	7.05323567708333	7.20841471354167	7.0315234375	6.86123046875	6.91203776041667	7.05285807291667	7.12462890625	7.0183203125	6.83064453125	7.133564453125	7.0334765625	7.0901953125	6.927998046875	7.26291341145833	7.17375651041667	7.1355859375	6.923056640625	6.890888671875	7.01078125	6.95497395833333
ACSL1	11.89279296875	11.1046419270833	11.2792578125	10.98232421875	10.99357421875	12.724013671875	10.6682194010417	11.243994140625	11.8103385416667	11.6224739583333	10.660283203125	11.8283203125	11.03337890625	11.760380859375	10.900771484375	11.5283072916667	12.6086881510417	11.36291015625	11.79677734375	11.889228515625	10.863134765625	11.9327376302083	11.4696875	11.3759830729167	10.32685546875	9.6727734375	12.264921875	10.7298828125	9.31416015625	10.00857421875	10.1447526041667	10.166142578125	9.2116796875	8.953046875	9.3251640625	10.249150390625	9.161298828125	10.5833365885417	10.484189453125	10.8205240885417	11.841396484375	12.054306640625	11.3103515625	11.2548046875	10.02734375	10.8221875	12.0390234375	10.5930078125	12.80138671875
ACSL3	8.8662109375	8.8286328125	8.56158203125	8.5461328125	8.843671875	8.603876953125	8.79736653645833	8.8225390625	8.84212890625	8.83829427083333	7.86884765625	8.375537109375	8.7794921875	7.73421875	8.83361328125	7.61067708333333	8.05517578125	8.507880859375	8.72142578125	8.54939453125	8.245341796875	7.869921875	8.58883463541667	8.783427734375	8.63203125	8.30802083333333	8.33059244791667	8.439267578125	8.615205078125	9.02537109375	8.660732421875	9.08435546875	9.2116796875	8.88115885416667	8.28120442708333	8.5837109375	9.06078125	8.412529296875	9.3740625	8.79162109375	9.230712890625	8.15095703125	8.427587890625	8.5622265625	9.041962890625	8.3203125	8.789501953125	8.25962890625	9.20078125
ACSL4	8.9362890625	8.466640625	9.028291015625	8.752890625	8.59047526041667	9.26387890625	8.70296875	9.01378580729167	8.45938802083333	8.61462890625	7.95857421875	8.48216796875	8.74389973958333	8.7509765625	8.75541666666667	8.0721875	7.50820963541667	8.745078125	8.65270833333333	8.913935546875	8.2904296875	8.2803125	8.47939453125	9.0801171875	8.50609375	7.672900390625	8.64326822916667	8.17083984375	8.221796875	7.979375	8.34671223958333	8.29557942708333	7.79490234375	8.07840494791667	8.08876627604167	8.09002604166667	8.49259765625	8.40212890625	8.579951171875	8.70736979166667	8.91220703125	8.81595703125	9.11349609375	8.608271484375	7.81619140625	8.99234375	9.134755859375	8.610234375	9.22576171875
ACSL5	10.9901953125	11.45056640625	11.3195703125	11.50865234375	11.59392578125	9.348349609375	9.33087890625	8.187421875	11.8526171875	11.87982421875	11.3253515625	11.10806640625	11.2358203125	11.543798828125	8.50359700520833	12.1148990885417	10.4408430989583	11.4575390625	11.74904296875	11.998740234375	11.8462109375	12.00162109375	11.74755859375	10.908544921875	11.42578125	11.0994010416667	11.0615625	11.57658203125	10.477919921875	11.997900390625	10.529013671875	11.736376953125	11.5502506510417	11.1980859375	9.98094075520833	12.0940625	8.73322265625	11.06681640625	10.1217578125	8.967158203125	11.00126953125	11.524296875	9.388046875	11.09486328125	11.9999609375	10.883232421875	12.130625	10.391787109375	11.8965299479167
ACSL6	6.89794921875	7.00408854166667	7.08417317708333	7.09111328125	7.0587890625	7.1894921875	7.07833984375	7.11611328125	7.14660807291667	7.01282877604167	6.944560546875	7.04267578125	6.989013671875	7.27447591145833	7.14450846354167	6.917109375	7.0445703125	7.05721516927083	6.9522265625	7.000771484375	7.02953776041667	6.9921484375	6.9548828125	7.03006510416667	7.12356119791667	7.29815755208333	6.98447265625	6.99627604166667	7.0713671875	7.05323567708333	7.01133951822917	7.0315234375	7.08422230113636	7.086953125	7.30862630208333	6.91411295572917	6.9900537109375	7.006904296875	7.036943359375	6.92572591145833	6.96548502604167	7.016298828125	6.99355794270833	6.954140625	7.01412109375	6.973037109375	7.278564453125	6.990634765625	7.18169921875
ACSM1	7.537099609375	7.599521484375	7.67716796875	7.41259114583333	7.47139973958333	7.31517578125	7.22906901041667	7.42902994791667	7.555791015625	7.66249674479167	8.15880859375	7.26482421875	7.37489908854167	7.13563802083333	7.33310546875	7.94055989583333	7.456337890625	7.66926106770833	7.70290364583333	7.3609814453125	7.60015625	7.92916015625	7.62515625	7.49580403645833	7.55638346354167	7.39884765625	7.53216796875	7.49611328125	7.569453125	7.4772265625	7.54611979166667	7.56841796875	7.712685546875	7.41802083333333	7.30862630208333	7.53847005208333	7.37447265625	7.38689453125	7.36878255208333	7.25648111979167	7.40064127604167	7.40330078125	7.3255859375	7.54059244791667	7.3708203125	7.3734375	7.70102864583333	7.3959375	7.23010653409091
ACSM2	7.23265625	7.01327473958333	7.0563916015625	7.17887044270833	7.04939453125	7.20783203125	6.9776171875	7.1535888671875	6.9655078125	7.19895182291667	7.10296875	7.09208984375	6.9801416015625	7.32615234375	7.04326171875	6.95763671875	7.46744140625	7.03787109375	6.97268880208333	7.03026692708333	7.05783203125	7.01217447916667	7.04501953125	6.94348307291667	7.0547265625	7.054619140625	6.97427734375	6.99627604166667	7.08091145833333	6.98380208333333	6.9823828125	6.99064453125	7.12443359375	7.00916015625	6.997109375	6.99397135416667	7.065126953125	7.006904296875	7.085	7.04323893229167	7.100302734375	6.9574755859375	7.0026171875	7.023193359375	7.09437825520833	7.041064453125	7.10065104166667	7.04090494791667	7.11396484375
ACSM3	8.365625	8.8894921875	8.87953125	8.219970703125	8.843671875	7.01835286458333	7.60509765625	7.08712890625	8.90475911458333	9.22189453125	9.4178125	7.74435546875	8.53878255208333	8.66365234375	7.1946875	9.012646484375	7.52826497395833	8.69514973958333	8.81431640625	8.6111328125	8.7259375	9.472900390625	8.52845703125	8.22884765625	8.10979817708333	7.93661458333333	9.0891796875	8.953388671875	7.739404296875	9.00669270833333	7.57506510416667	8.98328125	8.845673828125	8.2941015625	8.33259440104167	9.460986328125	7.4112109375	8.22132161458333	7.714453125	8.1728125	10.56998046875	8.560927734375	7.800419921875	8.94099609375	9.133994140625	7.7729296875	9.1461328125	8.555859375	9.0591015625
ACSS1	9.43861979166667	10.2889453125	9.91899739583333	10.2161328125	10.283046875	10.61220703125	9.4036328125	10.71646484375	9.8473046875	10.02626953125	10.8686002604167	9.3322265625	10.141650390625	9.1648046875	9.3036328125	9.52599609375	12.1335709635417	9.91861002604167	10.0330794270833	9.76947916666667	9.94046875	10.1769140625	9.76758463541667	8.45163411458333	9.66563151041667	10.857421875	11.23322265625	10.12421875	10.44720703125	10.85291015625	9.90236328125	9.82015625	9.8721484375	10.675859375	10.790009765625	10.78162109375	9.9479296875	10.06390625	9.44143880208333	9.10406901041667	10.713935546875	10.558759765625	10.03154296875	10.09068359375	10.461416015625	9.94614583333333	9.156455078125	9.68494791666667	9.090078125
ACSS2	10.53296875	10.3187890625	10.27919921875	10.6721627604167	10.2138899739583	10.790009765625	10.6579752604167	10.727333984375	10.4615625	10.1873046875	10.98619140625	10.5203515625	10.431572265625	10.637109375	10.9314453125	10.87263671875	11.48310546875	10.3628125	10.37658203125	11.0526953125	10.46177734375	10.59375	10.519677734375	9.80744140625	10.35837890625	10.467578125	10.648740234375	10.196220703125	10.367544921875	10.341787109375	10.2676692708333	10.0032421875	10.0670703125	9.9311328125	9.92963541666667	10.459326171875	10.465515625	10.535830078125	10.29298828125	10.37625	10.2133984375	10.50845703125	10.476513671875	10.24728515625	10.650869140625	10.28228515625	10.56720703125	11.04201171875	10.63076171875
ACTA2	15.19333984375	14.63357421875	15.48388671875	15.58185546875	14.73890625	15.6994140625	15.5108203125	12.7633203125	14.63357421875	14.621484375	12.9014127604167	11.8180403645833	15.6773046875	14.524169921875	15.65640625	12.899765625	14.2692578125	15.4012890625	14.78306640625	13.79701171875	14.369462890625	14.21732421875	15.19333984375	15.3347265625	15.56689453125	15.43400390625	14.3290625	15.0491796875	12.3411783854167	14.617236328125	15.1128125	14.93462890625	14.708681640625	14.71294921875	14.60900390625	14.7044140625	15.3569921875	13.7633854166667	15.4452734375	15.423046875	14.171708984375	13.964501953125	15.13986328125	15.07673828125	13.4340494791667	13.4389583333333	14.07779296875	11.88470703125	13.83427734375
ACTB	15.31275390625	14.6874609375	14.56873046875	14.92576171875	14.6874609375	15.43400390625	15.062802734375	15.179921875	14.5879296875	14.47892578125	15.0935546875	14.0959700520833	15.0491796875	15.13986328125	15.3235546875	14.0266048177083	14.8222265625	14.82650390625	14.81794921875	14.93462890625	14.67875	14.5462890625	15.0849609375	15.22931640625	15.280078125	15.3901953125	15.12275390625	14.5462890625	14.584033203125	15.01462890625	15.3459765625	15.04123046875	14.9436328125	15.3235546875	15.12275390625	14.85380859375	15.3347265625	15.019228515625	15.41232421875	15.2137109375	14.87642578125	14.734609375	15.2394140625	14.60900390625	14.92576171875	14.70025390625	15.3235546875	14.9821875	15.1582421875
ACTBL1	7.23265625	7.07944010416667	7.0752734375	7.12627766927083	7.044326171875	7.2362646484375	7.06097493489583	7.06881184895833	7.0152783203125	7.02208984375	7.1456640625	7.0525	7.00242720170455	7.5778125	7.18454219933712	7.048486328125	7.109609375	7.0771484375	7.097041015625	7.13939453125	7.098671875	6.997109375	7.1576171875	7.0711328125	7.22779296875	7.1326953125	7.12372395833333	7.0491796875	7.042060546875	7.032998046875	7.03080078125	7.01133951822917	7.03	6.99275390625	6.986826171875	6.99397135416667	7.03720377604167	6.97696940104167	6.98751302083333	6.96447916666667	7.07451822916667	7.07640625	6.9272265625	6.93419270833333	7.0400390625	7.045537109375	7.105	7.13724254261364	7.41060546875
ACTC1	12.143251953125	11.32888671875	10.6827669270833	8.889765625	9.7135546875	13.6008203125	14.78306640625	7.37447265625	11.3958626302083	7.10588630445076	7.65052083333333	7.12033203125	14.184443359375	8.65314127604167	14.96888671875	7.15961588541667	12.002197265625	11.5265983072917	10.4762890625	7.98735026041667	11.232998046875	8.51705078125	13.4408072916667	13.4105078125	13.87970703125	13.53474609375	7.09679524739583	12.1075	6.963828125	11.9185546875	15.280078125	9.52599609375	7.38241536458333	11.294169921875	11.283486328125	7.605859375	15.23439453125	8.88136067708333	15.280078125	14.30947265625	8.8117578125	7.5474609375	15.3347265625	13.34279296875	8.81814453125	8.866796875	8.77897135416667	7.03044921875	7.104013671875
ACTG1	12.375517578125	10.09896484375	10.9759375	11.16533203125	12.077734375	12.38376953125	9.47677734375	12.51759765625	12.2147005208333	12.4485091145833	7.90814453125	10.03650390625	11.8865234375	10.919345703125	10.35565234375	9.012646484375	10.1460546875	10.87646484375	12.1840625	9.101796875	12.26357421875	10.68736328125	8.25947265625	12.2812890625	12.5857486979167	8.77935546875	7.95296875	12.550419921875	12.97587890625	13.1852278645833	12.27626953125	13.39625	13.264326171875	13.874619140625	9.12685546875	9.51998046875	11.635810546875	12.50568359375	12.4663541666667	12.427890625	13.7521875	8.911962890625	10.62798828125	8.684599609375	12.90744140625	12.40603515625	12.34234375	11.46837890625	12.5723502604167
ACTG2	15.3680078125	14.203857421875	15.72802734375	15.56689453125	14.77423828125	15.7655078125	15.65640625	8.7728515625	14.752021484375	13.4703580729167	12.4926953125	10.671890625	15.8258203125	14.471611328125	15.8258203125	13.110029296875	14.30947265625	15.439638671875	14.83556640625	13.4303125	14.7044140625	14.04423828125	15.37865234375	15.72802734375	15.8258203125	15.7655078125	12.978837890625	15.52326171875	10.487880859375	14.77865234375	15.58185546875	14.43123046875	13.52373046875	15.04123046875	14.56490234375	14.65802734375	15.65640625	13.895439453125	15.6994140625	15.5980078125	13.3932063802083	13.51056640625	15.7655078125	15.52326171875	13.972578125	14.230869140625	14.3627734375	10.4344296875	13.0075
ACTL6A	10.666767578125	10.9209765625	10.79541015625	10.8144921875	11.20484375	10.85052734375	10.5449609375	10.41578125	10.94408203125	11.114453125	10.3937265625	11.4595247395833	10.6338899739583	10.7353971354167	10.174365234375	10.40830078125	10.960263671875	10.938544921875	10.9657454427083	11.27451171875	11.09349609375	10.942109375	10.5611067708333	11.1421549479167	10.598046875	11.119609375	11.726884765625	11.13599609375	11.529765625	11.074697265625	10.4698697916667	11.2460807291667	11.14958984375	11.30412109375	11.573125	10.95130859375	10.62728515625	10.9081640625	10.60767578125	11.044921875	11.6615950520833	10.907236328125	10.41623046875	11.16669921875	11.5463671875	11.26484375	11.19775390625	11.6419140625	10.9633984375
ACTL6B	7.128916015625	6.98435872395833	7.0470703125	6.8727734375	7.04939453125	7.43919921875	7.22906901041667	8.02365234375	7.20962890625	7.3416015625	7.15030924479167	7.081787109375	7.2163671875	7.667216796875	7.27243815104167	7.13951171875	7.09466796875	7.162890625	7.08805338541667	7.14875	6.963623046875	6.96402669270833	7.10357421875	7.0749951171875	7.42490234375	7.359921875	7.069931640625	6.97671549479167	7.16505149147727	7.11198567708333	7.116103515625	7.01133951822917	7.134716796875	7.038349609375	6.96697265625	7.05416015625	7.13407877604167	7.08394205729167	7.22869140625	7.198525390625	7.16546875	7.13158765388258	6.99355794270833	7.05210286458333	7.06365234375	7.1175	7.11004557291667	7.21527180989583	7.3156591796875
ACTL7A	6.97865885416667	6.9559375	6.942099609375	6.86208984375	6.99111328125	6.9473828125	6.9776171875	7.08712890625	7.072373046875	6.72080078125	6.944560546875	7.06215494791667	7.11377604166667	6.96369140625	7.12453125	6.83677408854167	6.91316731770833	7.000146484375	6.87382486979167	6.9524609375	6.8549072265625	7.01217447916667	7.08394205729167	6.963759765625	7.01493815104167	6.98580078125	7.13241536458333	6.96638671875	6.93340494791667	6.79664713541667	6.8176123046875	6.88750651041667	7.005478515625	6.87097330729167	7.05285807291667	6.97461751302083	6.942421875	6.8009765625	6.83026041666667	6.827919921875	6.96548502604167	6.88934895833333	6.88966145833333	7.023193359375	7.0041650390625	6.923056640625	7.11004557291667	6.86839518229167	7.0445703125
ACTL7B	6.8108203125	7.06045247395833	6.942099609375	7.0531640625	7.08720703125	6.99839192708333	6.986884765625	6.91332356770833	7.0346484375	7.04093587239583	7.0048046875	7.102041015625	6.9313671875	6.96369140625	6.86037109375	6.96800130208333	6.98423828125	6.99059895833333	7.115458984375	6.8926708984375	6.94501627604167	7.00218098958333	6.9548828125	7.11046519886364	6.91326171875	7.162060546875	6.96392252604167	6.867763671875	6.9130078125	6.9012109375	7.01133951822917	7.10072265625	6.966171875	7.01913411458333	6.986826171875	6.814375	6.97091796875	6.92998372395833	6.9973828125	6.98416015625	7.0125390625	7.10435546875	6.946533203125	6.8657421875	6.9344091796875	7.060830078125	7.07998697916667	6.9807666015625	7.06427408854167
ACTL8	7.33178385416667	7.0891064453125	7.307890625	7.043837890625	7.07743489583333	7.50136393229167	7.257578125	7.227587890625	7.36162109375	7.18924627130682	7.10296875	7.57529947916667	7.297998046875	7.1454736328125	7.362919921875	7.10913736979167	7.09466796875	7.2596484375	7.25248046875	7.14875	7.27951023910985	7.20076497395833	7.10357421875	7.0200390625	7.133349609375	6.96686197916667	7.24521484375	7.18538736979167	7.28501953125	6.93344401041667	7.237861328125	7.28353515625	7.302900390625	7.38072265625	7.32571614583333	7.33388020833333	7.248515625	7.28140269886364	7.3034765625	7.28365234375	7.2748046875	7.40330078125	7.360478515625	7.26446126302083	7.42087239583333	7.316796875	7.05102213541667	7.184365234375	7.104013671875
ACTN1	13.01912109375	11.92689453125	12.85375	12.6897526041667	12.35833984375	13.73365234375	13.2319921875	10.7478059895833	12.22482421875	12.00033203125	10.760263671875	11.248388671875	13.34568359375	12.27181640625	14.2796875	11.8180403645833	11.48310546875	12.8127734375	11.68703125	11.998740234375	11.9362890625	11.895546875	12.6879720052083	12.9533138020833	13.3016796875	13.264326171875	11.37359375	12.2788671875	10.8604036458333	11.074697265625	14.171708984375	12.0449934895833	11.663857421875	12.02900390625	11.1131640625	11.12037109375	13.447578125	12.1027734375	13.6248828125	13.97517578125	11.763857421875	11.946875	13.932587890625	12.636279296875	11.3330013020833	12.1022265625	12.2037109375	11.16267578125	11.61892578125
ACTN2	7.1569921875	7.244091796875	7.26236328125	7.12627766927083	6.99111328125	7.46001953125	7.275849609375	7.46758463541667	6.90755859375	7.170966796875	7.03537760416667	6.98271158854167	7.26050426136364	7.40100260416667	8.6604296875	6.96800130208333	6.9740625	7.01972330729167	7.0009375	7.078134765625	7.11228841145833	7.04111979166667	7.34264322916667	7.423916015625	7.4666015625	7.19241536458333	7.03298828125	7.05399251302083	6.8935546875	6.92296875	7.21822916666667	6.9635546875	7.005478515625	7.18621744791667	7.139189453125	6.89405924479167	7.248515625	6.94814453125	7.28431315104167	7.2078125	7.1187109375	7.03677734375	7.452919921875	7.04228515625	6.94557291666667	7.1175	7.534453125	7.04090494791667	7.470185546875
ACTN3	6.86947265625	7.20973307291667	7.34462890625	7.224404296875	7.40985026041667	7.1993359375	7.3623828125	7.28257161458333	7.24636393229167	7.21819010416667	7.57164713541667	7.09208984375	7.384501953125	7.0346484375	7.09413707386364	7.493037109375	7.27360677083333	7.172890625	7.124423828125	7.14875	7.15603515625	7.40126302083333	7.322451171875	7.25073567708333	7.49717610677083	7.44743815104167	7.21549479166667	7.40263671875	7.1175	7.16802734375	7.45234375	7.3204296875	7.302900390625	7.295546875	7.40422526041667	7.39137369791667	7.45630859375	7.40597005208333	7.359921875	7.40014322916667	7.2201025390625	7.37447265625	7.4707421875	7.2552734375	7.62333984375	7.42958984375	7.11987141927083	7.37650390625	6.883056640625
ACTN4	11.7738020833333	11.7183984375	11.727265625	12.0380859375	11.52099609375	12.14541015625	11.49080078125	11.82119140625	11.7425032552083	11.3284765625	13.10125	11.951171875	11.845068359375	12.3234895833333	12.40603515625	12.2605696614583	11.9528190104167	11.5886328125	11.50263671875	11.56201171875	11.446728515625	11.94224609375	11.907373046875	12.6237174479167	12.740634765625	12.6946158854167	11.833310546875	12.26837890625	11.87333984375	11.8998046875	13.1723893229167	12.283857421875	12.325078125	11.9591276041667	11.9044694010417	12.2830859375	12.44708984375	12.3058854166667	12.403203125	12.8336848958333	12.42185546875	12.0027734375	12.9426953125	12.218759765625	12.6115234375	11.786015625	12.1409049479167	12.9766796875	12.149609375
ACTR10	10.7478059895833	10.138701171875	10.371673828125	10.0558984375	10.25353515625	10.3190234375	10.445296875	10.9299283854167	10.5909375	10.578603515625	8.7365625	9.9361328125	10.5332942708333	10.406875	10.324580078125	9.42621744791667	9.68140625	10.502060546875	10.12158203125	10.204951171875	10.4421484375	10.046484375	9.67662890625	10.54302734375	10.1517513020833	10.184609375	10.14375	10.12421875	10.0038671875	10.120419921875	10.641328125	10.416484375	10.239921875	10.453037109375	9.80645182291667	9.86875	10.5050390625	10.07416015625	10.719423828125	10.1025	9.84609049479167	9.72017903645833	10.386875	10.139650390625	10.40046875	10.170625	10.798955078125	9.75346484375	10.3378515625
ACTR1A	11.155546875	10.569140625	10.79541015625	11.144228515625	10.51994140625	11.6383072916667	10.8376171875	11.22384765625	10.5803515625	10.45798828125	11.68416015625	10.927919921875	10.982900390625	11.1020703125	11.96904296875	11.012109375	10.68115234375	10.7655078125	10.366884765625	10.5718359375	10.67296875	11.04427734375	11.08369140625	10.98802734375	11.2446419270833	11.503828125	10.607939453125	10.63919921875	10.919345703125	11.381748046875	11.939140625	11.19533203125	11.13908203125	11.1611328125	10.63978515625	11.031875	11.701845703125	11.159248046875	11.47517578125	11.044921875	10.894072265625	10.8664453125	11.538671875	10.6469921875	11.11421875	11.02556640625	10.839365234375	10.48439453125	10.95400390625
ACTR1B	10.20851953125	10.760263671875	10.443828125	10.7031640625	10.73140625	10.680947265625	10.6976171875	10.5858984375	10.76068359375	10.8092057291667	10.4145703125	10.76296875	10.913046875	10.35677734375	10.862421875	10.7923046875	11.0662858072917	10.693486328125	10.5944140625	10.500498046875	10.704501953125	10.64517578125	10.811328125	10.244130859375	10.990341796875	11.1405859375	10.950322265625	10.910888671875	11.1704296875	11.1844303385417	11.2950390625	11.132509765625	11.03119140625	11.110634765625	11.283486328125	11.19345703125	11.24111328125	11.05703125	10.9917057291667	10.9009765625	10.61091796875	10.727578125	11.20982421875	10.88982421875	10.902431640625	10.57119140625	10.454453125	11.182421875	10.368
ACTR2	12.5692578125	12.5929296875	12.636279296875	12.7176953125	12.7332845052083	12.614453125	12.52173828125	12.56369140625	12.90380859375	12.8706510416667	11.7134765625	12.4230989583333	12.62087890625	12.5021875	12.43826171875	11.94607421875	12.5203971354167	12.8226953125	12.682724609375	12.7529557291667	12.51921875	12.6906510416667	12.5263411458333	12.74693359375	12.6237174479167	13.240498046875	12.7912174479167	12.775078125	12.800537109375	12.724013671875	12.6580631510417	13.0362467447917	13.0054752604167	13.8053515625	13.82189453125	12.93638671875	12.908720703125	12.85130859375	13.0054752604167	12.7461067708333	13.530703125	12.79046875	12.6183203125	12.729326171875	13.28095703125	13.5069466145833	12.804658203125	12.9203515625	12.7912174479167
ACTR3	12.1217610677083	11.6615950520833	12.43826171875	12.1868424479167	11.8351171875	12.6036393229167	12.54310546875	11.97404296875	11.91138671875	11.8993489583333	11.70328125	12.464912109375	12.0619791666667	12.472421875	12.9283203125	12.2204361979167	11.6092578125	11.54759765625	12.066162109375	12.387890625	11.7869661458333	11.8668033854167	12.1545703125	12.8529361979167	11.274814453125	11.037802734375	10.9098828125	11.0851920572917	11.378984375	9.22299479166667	10.2676692708333	9.8099609375	8.53	9.4764453125	10.314853515625	9.03560546875	9.605146484375	11.705517578125	11.879384765625	11.493896484375	11.599501953125	11.86537109375	11.95171875	11.561494140625	8.26870442708333	12.9465234375	12.3929459635417	11.9059114583333	12.4634342447917
ACTR3B	6.90828125	7.145400390625	6.96172200520833	7.12627766927083	7.23103456439394	7.1894921875	7.0141796875	7.08712890625	7.1645703125	7.11525390625	7.0048046875	7.03271484375	7.123515625	6.96369140625	7.25309836647727	6.9978076171875	7.2026171875	7.08680338541667	7.097041015625	7.05005859375	7.21087727864583	7.10699869791667	6.92501627604167	7.039453125	7.00502604166667	7.32806640625	6.99481119791667	6.97671549479167	6.99315266927083	7.11198567708333	7.08585611979167	7.3018359375	7.34305338541667	7.19744140625	7.18664713541667	7.1145849609375	7.13407877604167	6.97696940104167	7.199580078125	7.11231119791667	7.38314453125	7.1224609375	7.0522265625	7.01349609375	7.1355859375	7.07982421875	6.930546875	7.28950358072917	6.92429036458333
ACTR5	9.00328125	9.32287109375	9.09251953125	9.09134765625	9.27138671875	9.49611328125	9.06252278645833	8.953203125	9.39067057291667	9.5413671875	10.1015625	9.404326171875	9.26162109375	8.3620703125	8.8941796875	9.50603515625	10.7005859375	9.45134765625	9.251591796875	9.09111979166667	9.222099609375	9.65551432291667	9.223427734375	8.74244466145833	8.8323046875	9.37107421875	9.47951171875	9.31392578125	9.491171875	9.1518359375	9.384380859375	9.4270703125	9.57587890625	9.57841536458333	9.6043984375	9.38154296875	9.211123046875	9.2381640625	9.14580078125	9.27693359375	9.5649296875	9.43517578125	9.13306640625	9.2690234375	9.21423828125	9.18966796875	9.06119140625	9.57474609375	8.85396484375
ACTR6	11.010361328125	10.19015625	11.58423828125	10.42291015625	10.6712923177083	9.952373046875	10.76794921875	10.8774739583333	10.8937109375	10.76068359375	9.9895703125	10.7433170572917	10.807392578125	11.02009765625	10.4966796875	10.752578125	10.056328125	10.846279296875	11.0165234375	11.03248046875	10.47212890625	10.665546875	10.7105859375	11.069873046875	10.31587890625	9.838154296875	10.05419921875	10.63919921875	10.8104557291667	10.21146484375	10.25755859375	10.416484375	10.15888671875	10.198798828125	10.164296875	10.399140625	10.119814453125	10.28638671875	10.548046875	10.347109375	10.7946875	10.97712890625	10.49693359375	10.7598600260417	9.719169921875	10.8221875	11.13654296875	9.66359244791667	10.9143359375
ACTR8	8.0028515625	8.200244140625	7.961611328125	7.971484375	8.31903645833333	7.50136393229167	7.87037109375	8.08349609375	8.00651041666667	8.283916015625	8.05852213541667	8.2017578125	8.04103841145833	8.165703125	8.35425130208333	8.112802734375	7.66966796875	8.11341796875	7.88470703125	8.162177734375	8.16698893229167	8.01654296875	7.88741536458333	8.45163411458333	7.82322265625	7.337861328125	7.5975	8.18672200520833	8.38379557291667	8.0894921875	7.98748046875	8.2904296875	8.004072265625	8.02998372395833	8.24052734375	8.271875	7.870595703125	7.82656901041667	8.12544921875	7.94141276041667	8.3517578125	8.028857421875	7.8203515625	8.070732421875	8.04546875	8.09757161458333	8.19228190104167	8.026875	8.20933268229167
ACTRT1	7.49013671875	7.589423828125	7.74958984375	7.50638020833333	7.6993798828125	8.31154296875	7.53056640625	7.72868489583333	8.984775390625	8.03381184895833	8.23093424479167	8.10839192708333	7.54337890625	7.805859375	8.13982421875	8.52352864583333	8.3206640625	7.59028157552083	7.79322265625	7.64059895833333	8.674541015625	8.628125	8.398486328125	7.534453125	8.149453125	8.12085286458333	7.704375	7.611171875	7.687578125	7.72381184895833	7.74763671875	7.53271484375	7.57279622395833	7.51191243489583	7.48837890625	7.8746484375	7.644033203125	8.07654622395833	7.8914453125	7.601708984375	7.68310221354167	7.864208984375	7.6560546875	7.6584765625	7.994287109375	7.6343115234375	8.0867578125	7.985	7.489609375
ACTRT2	7.34173828125	7.117021484375	7.20048502604167	7.09111328125	6.99111328125	7.00826171875	7.12434733072917	7.01123697916667	7.31341796875	7.33254557291667	7.267177734375	7.1870703125	7.01745768229167	7.06451822916667	6.93118489583333	7.22404296875	7.35259765625	7.360849609375	6.97268880208333	7.02026529947917	7.4109375	7.50940104166667	7.133876953125	6.9732421875	6.97400390625	7.02541015625	7.23485677083333	7.103056640625	7.052041015625	7.31337239583333	7.25645833333333	7.366396484375	7.45879557291667	7.46410481770833	7.32571614583333	7.33388020833333	7.17189453125	7.27145182291667	7.20962890625	7.2078125	7.211484375	7.22575520833333	7.23349772135417	7.19173014322917	7.29613606770833	7.1857421875	7.16865234375	7.184365234375	7.104013671875
ACVR1	11.702822265625	10.448046875	11.238203125	10.8144921875	10.62015625	10.399296875	11.47015625	11.8970540364583	11.144228515625	11.012958984375	9.86084635416667	10.48984375	11.1230045572917	11.58328125	11.74857421875	10.4387890625	9.651875	11.14373046875	10.624228515625	10.84126953125	11.1133984375	11.0136328125	10.449375	11.6385677083333	10.4573860677083	9.6133203125	9.888837890625	10.446357421875	10.5183463541667	9.65983723958333	10.915791015625	10.3666796875	10.1898470052083	10.094228515625	9.75529296875	9.72004557291667	10.717607421875	10.1348046875	10.9917057291667	11.5145865885417	10.365869140625	10.0476184895833	10.92890625	10.9718587239583	9.402744140625	10.83259765625	11.168046875	10.122470703125	11.031875
ACVR1B	8.35583984375	8.81814453125	8.818359375	8.7896875	8.69386067708333	8.41379231770833	7.99142578125	8.02365234375	8.91642578125	8.9123828125	8.13578125	8.516376953125	8.5191015625	8.54689453125	7.89326171875	8.58439453125	8.310498046875	8.476318359375	8.59335286458333	8.73322265625	8.92767578125	8.678486328125	8.518671875	8.00892578125	8.49302734375	8.45628255208333	8.5335546875	8.8711328125	8.77068359375	8.56670572916667	8.145517578125	8.615712890625	9.02378580729167	8.3146875	8.19278645833333	9.0544140625	8.160517578125	8.6773828125	8.216767578125	8.18282552083333	8.04537109375	8.21173828125	8.189892578125	8.5812890625	8.910810546875	8.33866536458333	8.735029296875	9.0544140625	8.27902669270833
ACVR1C	7.69068359375	7.18279296875	7.3722607421875	7.252001953125	7.4256640625	7.94115885416667	7.410322265625	7.66495930989583	7.34279947916667	7.12434733072917	7.22623046875	7.3618359375	7.30732096354167	7.98560546875	7.42640625	7.38357584635417	7.62140625	7.1824609375	7.24337239583333	7.65918619791667	7.2700390625	7.2583447265625	7.33279296875	7.296328125	7.4358203125	7.22264811197917	7.19703125	7.28513020833333	7.52140625	7.05323567708333	7.08585611979167	7.12123697916667	7.104375	7.04807291666667	7.12044921875	7.154794921875	7.13407877604167	7.191826171875	7.1239404296875	7.10248623934659	7.347666015625	7.393466796875	7.1730078125	7.12262295809659	7.06365234375	7.21304361979167	7.3417578125	7.796591796875	7.661884765625
ACVR2A	8.2478125	8.30455078125	8.4376171875	8.239970703125	8.52849609375	7.6407421875	8.333203125	8.30656901041667	8.277109375	8.7008984375	7.22623046875	8.00192708333333	8.45707682291667	8.09316080729167	7.95486328125	7.39322265625	7.64897135416667	8.53935546875	8.5138671875	8.4291796875	8.3476171875	7.8992578125	7.958466796875	8.420576171875	7.91364908854167	7.8590625	8.4543359375	8.30534505208333	8.37431640625	8.07914713541667	7.67244140625	8.250302734375	8.654072265625	7.85451171875	7.85568359375	8.49520182291667	8.599404296875	7.78482421875	8.711396484375	8.49988932291667	8.34099609375	8.10085286458333	7.84	8.4345703125	7.78177734375	7.6828125	8.94767578125	8.5461328125	8.58722005208333
ACVR2B	7.72494791666667	7.73915364583333	7.961611328125	7.848759765625	7.947861328125	7.94115885416667	7.66674479166667	7.71875	7.79408203125	7.87083984375	8.7265625	7.83216796875	7.8892578125	8.86504557291667	8.57333984375	8.56244140625	9.33275390625	7.74046875	7.979140625	7.87200520833333	8.15688151041667	8.63845052083333	8.47939453125	7.585185546875	8.219970703125	8.35901692708333	7.86065104166667	7.80572265625	7.801044921875	8.33043294270833	7.84658203125	8.03884765625	7.952431640625	7.959228515625	7.60896484375	8.21658203125	7.6026953125	7.9946875	7.74435546875	7.71837890625	8.18857747395833	8.447734375	7.6068359375	7.70819010416667	8.1142578125	7.7632568359375	8.313154296875	8.099140625	8.35716796875
ACVRL1	9.1811328125	8.8286328125	8.44667317708333	8.70849609375	8.57025390625	10.2598046875	9.43494140625	7.79080403645833	9.08767578125	8.4868359375	8.75630859375	8.1812890625	8.31457682291667	9.61552734375	8.15020833333333	8.892255859375	7.77177083333333	8.71805989583333	8.354375	8.78353515625	8.74389973958333	8.86568684895833	8.8977734375	8.351318359375	8.45275390625	9.04248046875	8.37140299479167	8.673251953125	7.64830078125	8.827314453125	8.24771484375	8.780546875	8.36302734375	8.800400390625	8.363408203125	9.13041015625	9.28727864583333	9.15020833333333	8.67190104166667	8.50985026041667	8.1151953125	8.81130859375	9.4285546875	8.21853190104167	8.25834635416667	8.179765625	8.84197265625	8.1901953125	9.0591015625
ACY1	9.64371744791667	10.40740234375	10.42328125	10.283046875	10.691328125	9.476611328125	9.351474609375	9.66678059895833	10.61091796875	10.7298828125	11.5123046875	11.25837890625	10.201328125	10.35677734375	8.863115234375	11.4283203125	11.0380859375	10.00837890625	10.43501953125	10.54146484375	10.59248046875	10.8546875	10.003466796875	9.585455078125	10.929765625	10.4383203125	10.8002180989583	10.678203125	11.4283203125	10.833203125	9.73130859375	10.8786490885417	10.91947265625	10.566181640625	10.71091796875	11.021923828125	8.908828125	10.40740234375	9.38421875	9.5959375	11.021640625	10.24892578125	9.25383138020833	10.387099609375	10.8509635416667	9.49542317708333	10.29123046875	10.74099609375	10.065859375
ACY1L2	10.322744140625	9.35410807291667	10.039384765625	9.1828125	9.49865234375	9.3578515625	9.654921875	9.22189453125	9.4855078125	9.71335611979167	8.573037109375	8.589267578125	9.638125	9.933251953125	9.50044921875	8.8711328125	9.32345703125	9.40074869791667	9.95352213541667	9.462041015625	9.34755859375	8.895830078125	8.826416015625	9.585455078125	8.8751171875	8.55697265625	8.61435546875	9.4764453125	9.11578125	8.09994791666667	8.91423828125	8.22015625	8.04932291666667	8.01048828125	8.15045247395833	8.09002604166667	8.58046875	8.21150390625	9.589560546875	9.346669921875	8.288095703125	8.95100911458333	9.4285546875	9.4542578125	7.67275390625	9.0384765625	9.45814453125	8.943203125	9.3860546875
ACY3	7.29192057291667	7.43347005208333	7.48837890625	7.48743001302083	7.40985026041667	7.20783203125	7.40095703125	7.565146484375	7.53604166666667	7.3813671875	7.61845703125	7.60447265625	7.27981119791667	7.60809244791667	7.39560546875	7.66505859375	7.62140625	7.34234700520833	7.674501953125	7.5648046875	7.52151041666667	7.4504296875	7.71912109375	7.360859375	7.38377604166667	8.4168359375	7.21549479166667	7.3931640625	7.687578125	7.54423990885417	7.2469140625	7.374990234375	7.31263020833333	8.20988932291667	9.03607421875	7.48530598958333	7.27759765625	7.54149739583333	7.20962890625	7.18898111979167	7.39221028645833	7.606923828125	7.19295676491477	7.2552734375	7.2744140625	8.65314127604167	7.59669270833333	7.594130859375	7.93690755208333
ACYP1	9.78763671875	9.92802734375	9.729296875	9.641435546875	9.48913671875	9.11654622395833	9.259453125	9.54396484375	9.53556640625	9.87471354166667	9.49708984375	9.46482421875	9.54724609375	9.359873046875	8.563125	8.76955078125	10.318390625	9.32927734375	9.88054361979167	9.608927734375	9.4285546875	9.09910807291667	8.8676953125	9.07455078125	9.318681640625	10.04232421875	10.4971875	9.91044921875	10.5492057291667	9.5821875	9.66994791666666	9.5966796875	10.12771484375	9.8233046875	10.091484375	9.740126953125	9.77706640625	9.67707421875	9.46060546875	9.2562109375	9.30142578125	9.671103515625	9.21514973958333	9.56609375	9.936328125	9.79154296875	9.570029296875	9.8533984375	9.5304296875
ACYP2	7.75214518229167	7.67010416666667	7.58714192708333	7.54490234375	7.65820638020833	7.7163671875	7.502109375	7.45734375	7.631279296875	7.7196484375	7.90814453125	8.24052734375	7.55324544270833	8.0565234375	7.67208984375	7.9212646484375	7.8009375	7.42448567708333	7.68412109375	7.6495703125	7.7313671875	7.47001302083333	7.5948828125	7.625576171875	7.777734375	7.749521484375	7.5513671875	7.68447265625	7.81189453125	7.87430989583333	7.461015625	7.69490234375	7.55335286458333	7.41802083333333	7.40422526041667	7.595576171875	7.44711588541667	7.56027669270833	7.5554833984375	7.3547265625	7.4809375	7.48123046875	7.40666829427083	7.52117024739583	7.7365625	7.38275390625	8.00606770833333	7.45895833333333	8.001484375
ADA	8.54037434895833	8.79833984375	8.52033854166667	8.65857421875	8.235517578125	10.013427734375	9.1757109375	7.83067708333333	8.31832682291667	8.32386067708333	8.49259765625	9.384703125	8.385283203125	8.21199869791667	8.15020833333333	8.35529296875	10.33943359375	8.31330078125	8.04224609375	8.69087890625	8.4724609375	8.688720703125	8.19978515625	7.8419140625	8.366962890625	10.3975911458333	8.78068359375	8.52236653645833	9.933251953125	8.68833984375	8.77410481770833	8.548271484375	8.79447265625	10.92755859375	11.582861328125	8.884521484375	9.86806640625	10.435693359375	8.65255859375	9.39623046875	9.4615234375	9.11841796875	8.6487109375	8.26591796875	8.89072265625	10.311435546875	8.67247721354167	9.59560546875	8.708955078125
ADAL	7.50016927083333	7.7698046875	8.00383138020833	7.99224934895833	7.729375	7.28624348958333	8.12338216145833	8.11509765625	8.1073046875	8.1435546875	7.8078515625	8.35529296875	7.55324544270833	7.667216796875	8.650498046875	7.69587890625	7.601708984375	7.54388671875	7.674501953125	7.9469921875	8.001435546875	7.95905924479167	7.897763671875	7.97724609375	7.804931640625	7.496552734375	7.62765625	7.90857421875	7.9190234375	7.60962890625	8.1560546875	7.4673828125	7.9628515625	7.39037109375	7.53847005208333	7.363232421875	7.54307291666667	7.79490234375	7.99021484375	7.7590234375	7.519423828125	7.812861328125	7.52801432291667	7.72868489583333	7.71828125	7.803203125	7.7859375	7.64328125	8.001484375
ADAM10	9.90951822916667	9.364853515625	8.93089192708333	8.595791015625	9.37447916666667	8.01779947916667	8.631279296875	9.51201171875	9.34796875	9.56185546875	8.553193359375	8.87609375	8.902822265625	8.975908203125	7.88189453125	7.99151692708333	8.56267578125	9.44125651041667	9.58865234375	9.63025390625	9.26447916666667	8.51705078125	8.34041015625	9.6783203125	8.573203125	8.4075390625	9.553505859375	8.783828125	10.0938509114583	8.987509765625	8.25763671875	9.35318359375	9.46181640625	9.13080078125	9.83755208333333	8.924658203125	8.54283203125	9.130986328125	8.926865234375	9.12419921875	9.63562890625	8.82146484375	8.07374348958333	9.18984375	8.632119140625	8.9873828125	10.281171875	8.56618489583333	10.025966796875
ADAM11	6.91778645833333	7.27869140625	7.44988932291667	7.26052024147727	7.2405859375	6.8588671875	7.4466015625	7.09643880208333	7.20962890625	7.30330078125	7.65052083333333	7.1112109375	7.384501953125	7.023984375	7.8715234375	7.18773111979167	7.66966796875	7.21221028645833	7.29871981534091	7.22987955729167	7.02953776041667	7.5462890625	7.1818359375	7.21425455729167	7.06463216145833	7.19241536458333	7.3662890625	7.103056640625	7.41740234375	7.15902994791667	7.777412109375	7.265673828125	7.2332421875	6.99888671875	7.11101000236742	7.30400390625	7.48423177083333	7.0937109375	7.40760091145833	7.14095052083333	7.04111979166667	7.442548828125	7.46193359375	7.26446126302083	7.29613606770833	7.041064453125	7.2591796875	7.16384114583333	6.96527018229167
ADAM12	7.06925130208333	7.244091796875	7.23533203125	7.17025390625	7.28607421875	7.17908410274621	7.22906901041667	7.1535888671875	7.33279296875	7.27473958333333	7.21688151041667	7.37166015625	7.1617822265625	7.06451822916667	7.2430859375	7.21407019412879	7.1044921875	7.360849609375	7.124423828125	7.30417317708333	7.220703125	7.2387841796875	7.15280436197917	7.20567708333333	7.3633984375	7.104208984375	7.24521484375	7.18538736979167	7.16505149147727	7.1968359375	7.30396484375	7.25645833333333	7.34305338541667	7.35240559895833	7.16738606770833	7.2473291015625	7.30533203125	7.20171875	7.15365234375	7.36375	7.2565576171875	7.20620768229167	7.23349772135417	7.19173014322917	7.22086588541667	7.19495442708333	7.05102213541667	7.22647135416667	7.14347537878788
ADAM15	11.52099609375	10.79099609375	10.73451171875	11.416376953125	10.609912109375	12.8706510416667	10.96546875	11.0308984375	10.6012890625	10.46806640625	11.573125	12.1752018229167	10.473203125	11.31513671875	10.7737890625	11.1697265625	12.5015885416667	10.661845703125	10.54709765625	11.134755859375	10.8024609375	11.1356640625	10.7923046875	10.5326171875	11.13654296875	11.6546484375	12.073564453125	10.4874609375	11.5998828125	11.2449479166667	10.87671875	10.9091796875	11.27083984375	11.039873046875	11.37390625	10.77173828125	11.61447265625	11.634921875	11.1841536458333	11.2912532552083	11.491220703125	11.43052734375	11.70236328125	10.4981640625	11.618359375	11.337421875	11.42873046875	12.1178743489583	11.042216796875
ADAM17	7.79537109375	7.72895833333333	7.459267578125	7.60599609375	7.57618489583333	7.73979166666667	7.502109375	7.8009375	7.555791015625	7.50746744791667	7.17830078125	7.479765625	7.610458984375	7.924609375	7.46748697916667	7.301875	7.51834798177083	7.44233546401515	7.56178059895833	7.5648046875	7.74152506510417	7.4798046875	7.62515625	7.75214518229167	7.98543619791667	7.711376953125	7.89078125	7.62095052083333	7.81189453125	8.09994791666667	7.72875651041667	7.8770703125	8.08892578125	8.0894921875	8.171298828125	7.79626302083333	8.327138671875	7.661884765625	7.734970703125	7.6889453125	7.79392578125	7.5866015625	7.4707421875	7.463359375	8.04546875	7.61540690104167	7.95573567708333	7.8261328125	8.07250651041667
ADAM18	8.0028515625	8.69670572916667	8.6862890625	8.810859375	8.97173828125	9.44728515625	8.75556966145833	8.621865234375	8.45938802083333	8.497578125	8.94712890625	8.82380208333333	8.73885416666667	8.42880859375	9.3036328125	9.012646484375	9.4946875	8.26103515625	8.83494140625	8.601083984375	8.4724609375	8.659296875	9.06156901041667	8.45163411458333	9.809775390625	9.4613671875	8.9484765625	9.03228515625	9.25411458333333	9.36439453125	9.2520703125	8.89055338541667	8.77380533854167	8.59826171875	9.17671875	9.38154296875	9.36840169270833	9.16884114583333	9.413525390625	9.356533203125	9.073515625	8.98027994791667	9.14274088541667	8.79868815104167	9.6528515625	8.916796875	8.21224609375	9.36666015625	9.018701171875
ADAM19	8.8662109375	8.29454752604167	8.3076171875	8.5461328125	8.194814453125	10.3190234375	9.918078125	9.09614583333333	8.44943359375	8.1639453125	7.729375	7.25473958333333	9.669599609375	8.38173828125	10.7946875	7.35384765625	8.3726171875	8.674375	8.18142252604167	7.9146484375	8.3883984375	8.2525390625	8.398486328125	9.533671875	10.11408203125	10.60041015625	8.482890625	8.501494140625	8.014306640625	8.34099609375	10.97455078125	8.5176171875	8.27205078125	10.39338671875	10.223349609375	8.0593359375	11.14958984375	9.738203125	10.548046875	11.0646875	8.93232421875	9.17099609375	10.7074446614583	9.06634765625	8.216953125	10.191689453125	8.51554361979167	8.40498046875	8.9766015625
ADAM2	7.33178385416667	7.46064453125	7.41169596354167	7.34100911458333	7.47139973958333	7.46001953125	7.32224609375	7.42902994791667	7.30446377840909	7.44267578125	7.52348307291667	7.30277018229167	7.24319661458333	6.91332356770833	7.77990885416667	7.43314453125	8.49113606770833	7.3783984375	7.39237630208333	8.641171875	7.42981119791667	7.43099283854167	7.55438802083333	7.296328125	7.477451171875	7.4089453125	7.39212239583333	7.44953450520833	7.43675455729167	7.53421875	7.35025390625	7.28353515625	7.392734375	7.3616796875	7.38584309895833	7.50269856770833	7.382802734375	7.6332421875	7.359921875	7.56501953125	7.42643229166667	7.463388671875	7.50956705729167	7.45356770833333	7.71828125	7.56802734375	7.3417578125	7.64328125	7.30587890625
ADAM20	6.91778645833333	7.117021484375	7.2534765625	7.03470703125	7.25921875	7.028779296875	7.11548828125	7.09643880208333	7.20962890625	7.15225260416667	7.03537760416667	7.07196614583333	7.1617822265625	7.35690755208333	7.10421875	7.00795247395833	7.1834765625	6.99059895833333	7.21691731770833	7.220712890625	7.11228841145833	7.06077473958333	6.92501627604167	6.92401692708333	7.28287760416667	7.162060546875	7.1416015625	6.95642578125	7.0713671875	6.93344401041667	7.039755859375	7.20091796875	6.95732421875	7.04807291666667	7.11101000236742	7.00338541666667	7.12434733072917	6.98760904947917	6.9973828125	7.11231119791667	7.0901953125	7.140234375	7.07251953125	7.04228515625	7.06365234375	7.041064453125	6.8595703125	7.184365234375	7.03462890625
ADAM21	7.33178385416667	7.35238444010417	7.40224934895833	7.0166015625	7.18617513020833	6.88708984375	7.29353515625	7.27301106770833	7.35214192708333	7.42600911458333	7.29613606770833	7.4215625	7.11377604166667	7.21487955729167	7.373984375	7.46203776041667	7.16453938802083	7.369921875	7.124423828125	7.13022786458333	7.25041666666667	7.40126302083333	6.9548828125	7.20567708333333	7.42490234375	7.348984375	7.42966796875	7.4112109375	7.16505149147727	7.1968359375	7.38574869791667	7.374990234375	7.533916015625	7.40030924479167	7.4224609375	7.30400390625	7.34940104166667	7.34967447916667	7.359921875	7.372744140625	7.3020751953125	7.30912109375	7.42490234375	7.355654296875	7.60333984375	7.3734375	6.99111328125	7.34806640625	6.96527018229167
ADAM22	7.1183203125	7.479853515625	7.982294921875	7.4593359375	7.4358203125	7.1390234375	7.0878515625	7.01123697916667	7.35214192708333	7.41683919270833	7.16929361979167	7.12033203125	7.0759130859375	7.25430989583333	7.15450757575758	8.112802734375	6.99456217447917	7.22188802083333	7.097041015625	7.17514322916667	7.18279296875	7.3720703125	7.908037109375	7.323515625	7.6150390625	7.01639322916667	7.17830403645833	7.3931640625	6.97400390625	6.98380208333333	7.116103515625	7.366396484375	7.32267578125	7.15593424479167	7.176708984375	7.21725260416667	6.96126953125	7.13216796875	7.00703125	7.15070963541667	7.03177083333333	7.11326171875	7.0625390625	7.30156901041667	7.25360026041667	7.16671253551136	7.4459814453125	7.04090494791667	7.084248046875
ADAM23	9.99849609375	8.78720703125	8.10771484375	8.350283203125	8.47490234375	9.06869140625	8.848994140625	11.4187109375	8.3086328125	8.12275390625	8.70689453125	8.26974609375	8.489296875	8.31098958333333	8.630703125	8.94255533854167	8.62220703125	8.104052734375	8.30498046875	8.15255859375	7.93190104166667	8.1802734375	8.717421875	8.351318359375	8.67109375	8.54689453125	8.37140299479167	8.501494140625	8.37431640625	8.48518229166667	8.18431640625	8.37354817708333	8.26215494791667	8.30455078125	8.41599609375	8.48535481770833	8.53263671875	8.82233072916667	8.68193359375	8.55090169270833	8.382578125	8.0892578125	8.587919921875	8.423701171875	8.65986328125	8.3484375	8.03212890625	8.834775390625	8.628125
ADAM28	8.91951171875	9.4758984375	8.7066015625	8.820283203125	9.25267057291667	8.10911783854167	8.80783203125	8.64286458333333	9.306484375	9.2959375	8.36434244791667	8.44885091145833	9.07159505208333	8.82520833333333	7.4165234375	8.6634375	7.40328125	9.22259114583333	8.9273046875	8.82380208333333	9.095302734375	8.50731770833333	9.162060546875	7.99876953125	8.39794270833333	9.00194986979167	8.28056640625	9.384703125	8.19978515625	8.80896484375	8.17495768229167	9.485966796875	9.366923828125	9.9109765625	9.68548828125	8.963447265625	8.3370703125	9.808330078125	8.474091796875	7.728544921875	8.4662890625	9.363681640625	7.7381787109375	8.9730859375	8.48518229166667	9.77017578125	9.06119140625	8.2300390625	9.0801171875
ADAM30	7.26120768229167	7.50732096354167	7.34462890625	7.47773111979167	7.400390625	7.295546875	7.46556640625	7.4777734375	7.38201171875	7.42600911458333	7.5053125	7.72342447916667	7.32638671875	7.27447591145833	7.33310546875	7.46203776041667	7.231923828125	7.32426432291667	7.44890003551136	7.40779947916667	7.47703125	7.362431640625	7.25127604166667	7.37015625	7.18534993489583	7.337861328125	7.3662890625	7.3931640625	7.36941080729167	7.28299479166667	7.32302734375	7.3018359375	7.15393880208333	7.25695638020833	7.26548502604167	7.25697916666667	7.23861328125	7.25191731770833	7.28431315104167	7.12152669270833	7.29276692708333	7.25220052083333	7.19295676491477	7.40811848958333	7.04400390625	7.22297200520833	7.3417578125	7.278564453125	7.02466145833333
ADAM32	6.96883463541667	7.0505859375	7.16486328125	7.10903645833333	7.068251953125	7.0685546875	7.21009765625	7.23704367897727	6.99669921875	7.15225260416667	7.778955078125	7.79287109375	6.9801416015625	6.93294921875	7.27243815104167	7.21407019412879	7.06490234375	7.08680338541667	7.13458984375	7.38985026041667	7.02953776041667	7.143857421875	6.96455078125	7.12859375	7.21349609375	6.99598958333333	6.99481119791667	7.103056640625	7.61944986979167	7.032998046875	7.54611979166667	7.0810546875	7.27331705729167	7.18621744791667	7.08263671875	7.18576882102273	7.248515625	7.06498046875	7.28431315104167	7.292626953125	7.60549479166667	7.17671875	7.42490234375	7.22894205729167	7.285185546875	7.21304361979167	6.96162109375	9.103583984375	7.074140625
ADAM33	7.69068359375	7.589423828125	7.3722607421875	7.61559895833333	7.51939453125	7.616181640625	7.7830078125	7.337197265625	7.64029296875	7.6031640625	7.48653157552083	7.25473958333333	7.646298828125	7.29522786458333	7.77990885416667	7.46203776041667	7.53855143229167	7.54388671875	7.5721875	7.23932291666667	7.62994140625	7.39229817708333	7.58537109375	7.46837890625	7.7097265625	7.63008463541667	7.42069661458333	7.59252604166667	7.29402994791667	7.64815755208333	8.1560546875	7.47703125	7.66505859375	7.49166015625	7.37033203125	7.44067708333333	8.35784830729167	7.43361328125	8.24791015625	7.6110546875	7.42643229166667	7.34470377604167	8.00211263020833	7.45356770833333	7.40086588541667	7.26128092447917	7.636240234375	7.47896484375	7.51826497395833
ADAM3A	7.019345703125	6.902294921875	6.78107421875	6.86208984375	6.930830078125	6.96780110677083	6.9776171875	6.85571940104167	6.89845052083333	6.83897135416667	6.844755859375	7.0125390625	6.84107421875	7.023984375	7.14450846354167	7.098046875	6.88173177083333	6.80768229166667	6.78044270833333	7.06867838541667	6.7974609375	6.76995768229167	6.90430989583333	6.91486328125	7.01493815104167	6.86646484375	6.86557291666667	6.786318359375	7.0618359375	7.08333984375	6.73396484375	6.85890625	7.01560546875	6.8912109375	6.686474609375	6.855126953125	6.902509765625	6.96715494791667	6.83931640625	6.96447916666667	6.82488932291667	6.93767903645833	6.742978515625	6.88573567708333	6.89440104166667	6.94425130208333	6.911328125	6.778818359375	6.945380859375
ADAM5	6.9592578125	6.92457682291667	6.86134440104167	6.86208984375	6.821767578125	6.8588671875	6.80952473958333	6.75755859375	6.8025390625	6.84899739583333	6.85472005208333	6.88152994791667	6.74684895833333	6.86345703125	6.94109700520833	6.736171875	6.89185546875	6.71052734375	6.88343098958333	6.963056640625	6.86491536458333	6.787578125	6.8537109375	6.95378255208333	6.8314453125	6.93833984375	6.732451171875	6.8588671875	6.8935546875	7.00335611979167	6.838359375	6.76171875	6.83138346354167	6.8912109375	6.911015625	6.82404622395833	6.77056640625	6.78224609375	6.83026041666667	6.84779947916667	6.82488932291667	6.88934895833333	6.762197265625	6.846875	6.81439453125	6.80493815104167	6.97158040364583	6.87813639322917	6.97549641927083
ADAM6	6.89794921875	6.975166015625	6.7525	6.950400390625	6.890625	7.00826171875	6.78942708333333	6.895	7.0152783203125	7.0315673828125	7.0048046875	6.9201123046875	6.94138997395833	6.953369140625	6.88005208333333	6.78732421875	7.0445703125	6.9526806640625	6.98234375	6.8438671875	6.84529296875	6.87609375	6.974775390625	6.93340494791667	7.07457356770833	6.85653971354167	7.0140234375	6.91844401041667	6.963828125	6.818544921875	6.87709309895833	6.86830078125	6.9	6.62611328125	6.997109375	6.99397135416667	6.97091796875	6.94814453125	6.968134765625	6.95435546875	6.974765625	6.93767903645833	7.101826171875	7.102734375	7.15560546875	7.07982421875	6.911328125	6.91921875	7.12416015625
ADAM7	7.31053622159091	7.18279296875	7.39233723958333	7.24253255208333	7.4358203125	7.1993359375	7.26658854166667	7.393095703125	7.49906901041667	7.390712890625	7.324599609375	7.33279296875	7.27013997395833	8.00268229166667	7.67208984375	7.35384765625	7.39233723958333	7.33310546875	7.3451953125	6.8631640625	7.42981119791667	7.33279296875	7.66263020833333	7.432802734375	7.5178515625	7.19241536458333	7.03298828125	7.34786458333333	7.34100911458333	7.48593424479167	7.26598470052083	7.27478515625	7.36256510416667	7.15593424479167	7.23000325520833	7.40131184895833	7.37447265625	7.24111328125	7.3034765625	7.39103515625	7.32935546875	7.37447265625	7.299931640625	7.34611328125	7.585546875	7.3734375	7.76767578125	7.5669921875	7.459423828125
ADAM8	8.5812890625	9.76444466145833	8.65583984375	8.95064778645833	9.48913671875	8.48953125	8.36139322916667	7.8215625	9.2855859375	9.03701171875	10.73072265625	9.1371875	8.902822265625	8.88435546875	7.986787109375	8.932666015625	8.900859375	9.501953125	9.34392578125	9.399197265625	8.90699869791667	9.76048828125	10.40859375	9.11490234375	9.9165234375	10.03255859375	10.14375	9.42593098958333	7.94022135416667	10.02904296875	9.76224609375	9.4270703125	9.74939453125	9.921126953125	10.33572265625	10.2799967447917	8.88813151041667	10.3275227864583	8.53640625	9.134453125	9.16047200520833	9.863876953125	8.863115234375	9.55597005208333	10.547357421875	9.65830078125	10.12140625	10.5339127604167	9.550888671875
ADAM9	8.83587890625	8.42575846354167	7.99373697916667	8.5461328125	8.52849609375	8.90183919270833	8.3814453125	8.3173974609375	8.69514973958333	8.4359765625	8.591630859375	8.35529296875	8.61912109375	9.08251953125	9.40412109375	8.503046875	9.26431640625	8.42598958333333	8.314765625	8.22109375	8.6641796875	8.9864453125	8.7463671875	10.5231477864583	9.118740234375	8.2662890625	7.931494140625	8.06950520833333	8.27249348958333	8.5471484375	9.517783203125	8.829306640625	9.78026041666667	8.88115885416667	7.743193359375	8.386630859375	9.848544921875	8.151005859375	9.08749674479167	8.97732421875	8.80154622395833	8.0892578125	9.449287109375	8.2950390625	10.164716796875	8.29938151041667	9.258232421875	10.54365234375	8.94626953125
ADAMDEC1	7.2521484375	7.516376953125	7.63875	7.100712890625	7.39080078125	7.34646484375	7.14287568063447	6.895	7.13741861979167	8.24439453125	7.21688151041667	6.861708984375	7.48843424479167	7.004150390625	7.25309836647727	7.15961588541667	7.2026171875	7.60038411458333	7.41968957149621	7.31333984375	7.69138671875	7.3523046875	7.11365944602273	7.21425455729167	7.20365885416667	8.06870442708333	7.51330078125	7.47773111979167	7.28501953125	7.26361328125	7.198701171875	7.31121907552083	7.09409978693182	9.22241536458333	9.55228515625	7.43080078125	7.69625651041667	9.002939453125	7.00703125	7.26542317708333	7.73554361979167	7.49041015625	7.1730078125	7.22043619791667	7.09437825520833	9.0284765625	8.13351888020833	7.1017578125	8.07250651041667
ADAMTS1	11.83287109375	10.992548828125	10.351875	10.804912109375	11.235205078125	13.0216536458333	13.0709440104167	11.303291015625	10.913359375	11.573125	9.0923828125	9.2475	10.76685546875	11.294169921875	10.852109375	8.70296875	10.3996875	12.5232356770833	10.784580078125	10.71205078125	10.5217578125	10.6769140625	11.156376953125	12.4765625	11.1853515625	9.95101236979167	10.8998828125	10.8101106770833	8.96544921875	10.734833984375	12.1358919270833	12.23390625	12.34298828125	10.50634765625	10.2951953125	10.702041015625	13.95384765625	10.623740234375	12.5263411458333	12.5361458333333	12.0565494791667	10.698515625	13.13326171875	12.189150390625	10.89208984375	9.28076171875	10.48439453125	10.751501953125	10.74246484375
ADAMTS10	7.26120768229167	7.1735400390625	7.26236328125	7.17887044270833	7.17646809895833	7.0891064453125	7.10641276041667	7.246083984375	7.0152783203125	7.08720703125	7.267177734375	6.9714453125	7.0759130859375	7.004150390625	7.42640625	7.13951171875	7.12478515625	7.2019140625	7.16173828125	7.18431640625	7.01107096354167	7.134716796875	7.05503255208333	7.06572916666667	7.29322265625	7.1326953125	7.283046875	7.21228515625	7.042060546875	7.214609375	7.2469140625	7.24665852864583	7.19357421875	7.34287109375	7.15781901041667	7.29548177083333	7.34940104166667	7.34967447916667	7.21926432291667	7.274990234375	7.17475423177083	7.20620768229167	7.27251953125	7.30156901041667	7.24253255208333	7.21304361979167	6.911328125	7.32906901041667	7.0148046875
ADAMTS12	7.14783203125	7.27869140625	7.101767578125	7.32288411458333	7.35350260416667	7.12829427083333	7.30243489583333	7.2092578125	7.25634440104167	7.13315266927083	7.3538671875	7.23475911458333	6.9801416015625	7.44357954545455	7.204873046875	7.06849934895833	7.362314453125	7.11591796875	7.13458984375	7.351435546875	7.27951023910985	7.2118359375	7.06479166666667	7.12859375	7.24279296875	7.27802734375	6.904990234375	7.14912760416667	7.0618359375	7.234931640625	7.16814453125	7.13147135416667	7.18369466145833	7.286064453125	7.092529296875	7.18576882102273	7.162412109375	7.10326171875	7.14379320549242	7.131201171875	7.0125390625	7.140234375	7.12167154947917	7.05210286458333	7.19847005208333	7.1459716796875	7.48484049479167	7.1017578125	7.49953450520833
ADAMTS13	7.360849609375	7.30634943181818	7.31658528645833	7.33229048295455	7.295693359375	7.4494140625	7.275849609375	7.246083984375	7.35214192708333	7.26482421875	7.4759765625	7.4119140625	7.1899609375	7.60809244791667	7.28246256510417	7.13951171875	7.37169921875	7.15365234375	7.32611328125	7.28507161458333	7.18279296875	7.2387841796875	7.46547200520833	7.25073567708333	7.49717610677083	7.50623046875	7.27412464488636	7.33856770833333	7.37907063802083	7.39013671875	7.332734375	7.28353515625	7.34305338541667	7.276337890625	7.18664713541667	7.19646158854167	7.31400390625	7.22185872395833	7.322861328125	7.23724609375	7.2378515625	7.18667317708333	7.18262354995265	7.16307291666667	7.29613606770833	7.16671253551136	7.10065104166667	7.278564453125	7.44071614583333
ADAMTS14	7.31053622159091	6.99423828125	7.009736328125	7.0076953125	7.141630859375	7.30515299479167	7.10641276041667	7.0587548828125	6.9761328125	6.95672526041667	7.15030924479167	7.1870703125	7.06626953125	7.023984375	7.14450846354167	7.038671875	7.362314453125	7.0097802734375	7.24337239583333	7.45419921875	6.99185546875	6.90640625	7.01616536458333	6.98271158854167	7.0547265625	6.94841796875	6.98447265625	7.0644921875	6.9536474609375	6.89056640625	6.92410807291667	7.0006787109375	6.9477734375	7.10583658854167	6.997109375	6.94420572916667	7.04688446969697	7.006904296875	6.752900390625	7.131201171875	7.07998697916667	7.00657552083333	6.841904296875	7.01349609375	6.99420572916667	7.050751953125	7.31015625	7.08125	6.78952473958333
ADAMTS15	7.59757649739583	7.27869140625	7.38201171875	7.313349609375	7.416806640625	7.56736328125	7.42951171875	7.51572265625	7.452958984375	7.351435546875	7.49598307291667	7.25473958333333	7.405078125	7.36796223958333	7.46748697916667	7.53271484375	7.46744140625	7.43341471354167	7.49662109375	7.4443359375	7.45879231770833	7.27668619791667	7.41302083333333	7.432802734375	7.487265625	7.536796875	7.493525390625	7.38373046875	7.350146484375	7.41810872395833	7.479453125	7.48648111979167	7.58084309895833	7.51191243489583	7.43272786458333	7.44948404947917	7.49345703125	7.45283203125	7.461103515625	7.39103515625	7.38314453125	7.36450520833333	7.3255859375	7.41693359375	7.64439453125	7.42061848958333	7.37197265625	7.5575	7.43023111979167
ADAMTS16	7.24265299479167	7.15513671875	7.066025390625	7.17887044270833	7.11515625	7.40068359375	7.285185546875	7.227587890625	7.15545735677083	7.16205078125	7.246015625	7.19693522135417	7.33558919270833	7.13563802083333	7.32332845052083	7.32282552083333	7.231923828125	7.23165690104167	7.14415690104167	7.17514322916667	6.982421875	7.16173828125	7.28167317708333	7.28693359375	7.3936328125	7.14235188802083	7.312099609375	7.15770182291667	7.1926953125	7.234931640625	7.10572265625	7.09046223958333	7.09409978693182	7.15593424479167	7.092529296875	7.266494140625	7.22895833333333	7.20171875	7.21926432291667	7.17956705729167	7.2287109375	7.085703125	7.13130208333333	7.13212890625	7.30673828125	7.20392578125	7.090234375	7.122578125	7.30587890625
ADAMTS17	7.166064453125	7.02275390625	6.921630859375	7.152568359375	7.04939453125	7.49128255208333	7.12434733072917	7.18129557291667	7.00578125	7.15225260416667	7.16929361979167	7.40197916666667	7.085458984375	7.29522786458333	6.97110026041667	7.00795247395833	7.21225911458333	7.162890625	7.27019856770833	7.18431640625	7.06790690104167	7.04111979166667	7.17279296875	7.12859375	7.1041796875	7.21297526041667	7.255546875	7.175654296875	7.321240234375	7.14955078125	7.0584912109375	6.97255859375	7.04492513020833	7.038349609375	7.063173828125	7.1145849609375	7.0759130859375	7.1824609375	7.29402994791667	7.08200846354167	7.1096728515625	7.02638997395833	7.1730078125	7.20177734375	7.19847005208333	7.19495442708333	7.02078450520833	7.08125	7.470185546875
ADAMTS18	7.1183203125	6.99423828125	7.08417317708333	7.03470703125	7.04939453125	7.17908410274621	7.04229166666667	7.02137044270833	7.02516927083333	7.02208984375	7.286455078125	6.98271158854167	7.133349609375	6.99412109375	7.05302734375	7.28140269886364	6.96388671875	7.125390625	6.94251302083333	7.10334635416667	7.10328125	7.134716796875	7.01616536458333	6.90525390625	7.00502604166667	6.98580078125	6.9535546875	7.0644921875	7.021875	7.11198567708333	7.20841471354167	7.10072265625	7.06422688802083	7.115947265625	7.05285807291667	7.0341015625	7.095654296875	7.0562548828125	7.114140625	7.23724609375	7.15599609375	7.11326171875	7.1413671875	7.102734375	7.11568359375	7.08947265625	7.22947265625	6.990634765625	7.0044140625
ADAMTS19	7.45060546875	7.57081380208333	7.3354296875	7.27873046875	7.22139973958333	7.2459765625	7.96210286458333	7.2092578125	7.4023828125	7.631767578125	7.52348307291667	7.44958170572917	7.43369791666667	7.647578125	7.2430859375	7.45220703125	7.34234700520833	7.62014322916667	7.32611328125	7.65918619791667	7.52151041666667	7.5865234375	7.5948828125	7.67819010416667	7.45656901041667	7.31806640625	7.63788736979167	7.66439453125	7.36941080729167	7.54423990885417	7.39498046875	7.66341145833333	7.47875	7.50181640625	7.29062825520833	7.644033203125	7.59162109375	7.329921875	7.6425390625	7.445927734375	7.2201025390625	7.520048828125	7.6068359375	7.698408203125	7.65328125	7.354921875	7.12974609375	7.9058203125	7.9167578125
ADAMTS2	7.205361328125	7.31537760416667	7.24443033854167	7.41259114583333	7.068251953125	8.04701171875	7.7830078125	7.02137044270833	7.1096728515625	7.40935546875	7.15030924479167	6.993076171875	7.384501953125	7.23470703125	7.02208984375	7.08765625	7.114765625	7.297548828125	7.04083984375	7.19291015625	7.326865234375	7.088359375	7.19130859375	7.2422265625	7.21349609375	7.19241536458333	7.15987215909091	7.139267578125	6.9130078125	7.14955078125	7.5840234375	7.19158203125	7.420673828125	7.2473291015625	7.2384375	7.266494140625	7.6026953125	7.10326171875	7.38748372395833	7.58422526041667	7.2287109375	7.09497884114583	7.66642578125	7.19173014322917	7.1355859375	7.16671253551136	7.22947265625	6.940810546875	7.13395833333333
ADAMTS20	6.9891015625	7.07944010416667	6.89115885416667	7.06294270833333	7.03080078125	7.00826171875	7.0878515625	6.981044921875	7.081689453125	6.946533203125	7.0255078125	6.96064778645833	7.10439453125	6.99412109375	6.96126953125	6.97822265625	7.0248828125	7.047392578125	7.02143880208333	7.08708984375	7.00138997395833	6.96402669270833	6.88487955729167	7.0200390625	7.01493815104167	7.123466796875	7.004228515625	6.98597005208333	7.39764973958333	6.97384765625	7.039755859375	7.04169034090909	6.985986328125	6.960595703125	7.1021698922822	6.92401692708333	7.05565104166667	7.06498046875	6.9491357421875	6.9051953125	6.984296875	6.9969384765625	6.91829264322917	6.94416015625	6.98434733072917	6.8944140625	7.13971354166667	6.940810546875	7.05427734375
ADAMTS3	7.411171875	7.191640625	7.3259765625	7.41259114583333	7.32386097301136	7.84567057291667	7.59508463541667	7.227587890625	7.34279947916667	7.371728515625	7.2571484375	7.2440625	7.181611328125	7.43392578125	7.65279296875	7.24337239583333	7.08505859375	7.3783984375	7.25248046875	7.40779947916667	7.3096484375	7.43099283854167	7.22106178977273	7.46837890625	7.57681640625	7.348984375	7.283046875	7.27625	7.36941080729167	7.32318892045455	7.25645833333333	7.24665852864583	7.32267578125	7.286064453125	7.27341796875	7.28562174479167	7.35728841145833	7.498466796875	7.35065755208333	7.53685872395833	7.2287109375	7.32702799479167	7.50027669270833	7.28345052083333	7.30673828125	7.34611328125	7.07998697916667	7.3383818655303	7.27659505208333
ADAMTS4	10.10103515625	7.3334765625	7.866875	7.961611328125	7.24974609375	13.1150813802083	9.320625	10.37465234375	7.00578125	7.31259440104167	8.27205078125	8.2984375	7.394833984375	8.497578125	8.11935546875	7.21407019412879	7.15490234375	8.29225911458333	7.115458984375	8.15255859375	7.42981119791667	7.322578125	7.454501953125	11.0182942708333	8.01744140625	7.47674967447917	7.33996744791667	7.22130859375	7.54067708333333	7.41810872395833	9.7825	7.63576171875	11.7242252604167	8.398359375	7.93107421875	7.57529947916667	13.34423828125	7.41586588541667	10.5163151041667	11.39728515625	11.763857421875	8.028857421875	13.8393359375	7.7390234375	9.6421875	7.53986979166667	7.06951171875	11.26015625	7.737763671875
ADAMTS5	8.46958333333333	7.801220703125	8.60239908854167	8.47279296875	7.47982421875	9.051181640625	9.4036328125	7.4107421875	7.96964192708333	7.98258138020833	7.41523111979167	7.2440625	8.154453125	7.8794140625	7.569345703125	7.22404296875	6.83098958333333	8.36457356770833	7.56178059895833	7.51712239583333	7.91310546875	7.92916015625	7.7291796875	8.3885546875	6.87199869791667	6.77400716145833	7.410966796875	7.64169270833333	7.18348958333333	7.14955078125	7.18838704427083	7.24665852864583	7.25354166666667	6.763359375	7.139189453125	7.227587890625	7.6026953125	7.291201171875	7.54564453125	7.39103515625	7.70337890625	7.65890625	8.37612630208333	7.9183984375	6.73017578125	7.20392578125	6.94106119791667	7.16384114583333	7.69033203125
ADAMTS6	7.039423828125	7.41586588541667	7.3354296875	7.35908203125	7.27725260416667	7.759609375	7.98172526041667	7.4199609375	7.33279296875	7.53642578125	6.95455078125	6.8905078125	7.44233546401515	7.0346484375	7.88189453125	7.1771875	7.292626953125	7.60038411458333	7.32611328125	7.67904622395833	7.06790690104167	7.10699869791667	7.1628125	7.54462890625	7.93275390625	7.4089453125	7.58811197916667	7.42088541666667	7.00289388020833	7.494951171875	8.4717578125	7.47703125	7.839033203125	7.45541015625	7.59966796875	7.37314453125	9.347734375	7.81583984375	8.8328515625	9.717341796875	7.80388671875	7.5371875	8.4389453125	7.491748046875	7.46055989583333	7.33629231770833	7.23945963541667	7.30974165482955	7.0044140625
ADAMTS8	10.69638671875	10.2394140625	9.440625	10.42291015625	9.53916015625	10.249375	11.3284765625	11.4607421875	9.77548828125	9.52109375	9.37884765625	8.43863932291667	9.941064453125	11.2231640625	9.90179361979167	9.092041015625	8.49113606770833	10.63236328125	8.36422526041667	8.5191015625	9.91822526041667	10.665546875	9.65590494791667	10.76296875	10.09458984375	10.0019921875	10.929765625	9.75095703125	8.16772135416667	9.74505208333333	9.82263671875	10.89943359375	10.838896484375	10.05359375	9.36873046875	10.47978515625	12.60056640625	9.77861328125	10.7585872395833	12.0585188802083	8.3198046875	9.517314453125	9.78048828125	11.3687890625	8.66831705729167	9.08943359375	10.778818359375	9.12403645833333	11.79583984375
ADAMTS9	10.261298828125	7.790302734375	8.2689453125	8.69833984375	7.59685546875	11.88818359375	8.6823046875	11.0823046875	7.65918619791667	7.65224609375	8.64001953125	8.39638020833333	8.051103515625	8.51724609375	8.16078125	7.45220703125	7.52826497395833	8.12241536458333	7.551748046875	8.40981119791667	7.853701171875	7.5462890625	7.42310546875	8.5601953125	7.804931640625	8.4359765625	8.19787760416667	7.90857421875	7.7283984375	7.72381184895833	8.25763671875	8.03884765625	9.3252890625	8.62779296875	8.03402994791667	7.955009765625	10.148998046875	8.88136067708333	9.16642578125	9.50373046875	8.97369140625	8.365458984375	11.74345703125	8.08213541666667	8.70818359375	7.803203125	7.13971354166667	9.2797265625	7.9464453125
ADAMTSL1	6.96883463541667	6.98435872395833	7.009736328125	6.950400390625	6.97103190104167	7.0891064453125	7.10641276041667	7.13395833333333	6.99669921875	7.04093587239583	6.944560546875	7.03271484375	6.9212109375	6.97400390625	6.91039388020833	6.96800130208333	6.9028125	7.047392578125	7.06972493489583	7.010048828125	7.00138997395833	6.973037109375	6.974775390625	6.963759765625	6.944384765625	7.01639322916667	6.904990234375	6.937109375	7.021875	6.98380208333333	7.0584912109375	7.01133951822917	6.985986328125	6.94095052083333	6.986826171875	6.97461751302083	7.23861328125	6.93887369791667	6.97764322916667	7.04323893229167	6.974765625	6.89919921875	7.0026171875	6.97396484375	6.9136328125	6.96361328125	7.18890950520833	6.9807666015625	6.994052734375
ADAMTSL2	10.311435546875	11.09431640625	9.59884765625	10.4615625	10.1128125	9.07837890625	10.4851171875	7.749326171875	10.451728515625	10.278515625	10.47701171875	9.49542317708333	9.60798828125	10.6970703125	8.10839192708333	10.105859375	8.84857421875	10.300859375	9.30298828125	9.566328125	10.2908984375	10.5739453125	9.9610546875	9.77806640625	9.3394140625	10.488046875	10.6284765625	11.226796875	9.03359375	10.392333984375	8.91423828125	10.436220703125	10.9798046875	9.659375	9.468984375	10.3391796875	8.83587890625	10.24689453125	9.589560546875	9.57569661458333	8.83361328125	10.52876953125	9.57077473958333	10.2175455729167	9.7490234375	9.26134765625	10.281171875	9.54621744791667	10.763203125
ADAMTSL3	8.040751953125	7.76029622395833	7.9716015625	8.1988671875	7.65820638020833	7.76891927083333	9.49542317708333	7.4199609375	7.59286458333333	7.76230305989583	7.2571484375	7.38126302083333	9.06227864583333	7.5778125	9.011962890625	7.33263671875	7.2529296875	7.99373697916667	7.693427734375	7.6019921875	8.02290364583333	7.61567057291667	7.94908203125	8.26846354166667	7.88453450520833	8.08971354166667	7.3662890625	7.63115234375	7.62867513020833	7.676357421875	9.212041015625	7.47703125	7.762158203125	7.57074544270833	7.62744140625	7.82560546875	9.40705078125	7.358935546875	9.3635546875	8.621318359375	7.4354296875	7.49041015625	8.943759765625	7.939296875	7.60333984375	7.3643017578125	7.362431640625	7.26862127130682	7.14347537878788
ADAMTSL4	7.63642578125	7.64951171875	7.63875	7.78745442708333	7.48955078125	8.50823893229167	8.6823046875	7.50538411458333	7.49906901041667	7.50746744791667	7.52348307291667	7.44958170572917	7.98151692708333	7.75164225260417	7.97625	7.503583984375	7.35259765625	7.489189453125	7.468193359375	7.67904622395833	7.60015625	7.489482421875	7.53294921875	7.77237955729167	7.7460546875	7.9464453125	7.3303125	7.675	7.42734700520833	7.38063151041667	8.61900065104167	7.48648111979167	7.44904947916667	7.647265625	7.56728515625	7.56544270833333	8.8259765625	7.71927734375	8.40981119791667	7.87256510416667	7.63337890625	7.452919921875	8.56686848958333	7.6584765625	7.6916015625	7.61540690104167	7.278564453125	7.52818684895833	7.4011328125
ADAMTSL5	7.50016927083333	8.50556640625	7.728095703125	8.1988671875	8.173046875	7.21710286458333	7.84682942708333	7.23704367897727	8.237177734375	8.343994140625	7.82880859375	7.565146484375	8.10208333333333	7.86100911458333	7.4165234375	8.58439453125	7.34234700520833	7.963876953125	7.98984375	7.71927734375	7.971142578125	7.91896484375	7.7291796875	8.5289453125	7.88453450520833	7.73986653645833	8.473310546875	8.460322265625	7.69725911458333	7.90642578125	8.35760416666667	8.670029296875	8.34253580729167	7.87268880208333	7.70064453125	8.65533203125	8.316875	7.61548828125	8.02205078125	7.962685546875	7.67244140625	7.70102864583333	7.75796875	8.454091796875	8.57009765625	7.26128092447917	7.85408203125	7.3383818655303	8.141064453125
ADAR	11.8130143229167	11.77033203125	11.749931640625	11.8599153645833	11.6529036458333	11.446484375	11.5423828125	11.83892578125	11.6604459635417	11.5223404947917	11.60287109375	12.2364713541667	11.550927734375	11.909833984375	11.4816015625	11.55890625	11.88296875	11.54759765625	11.8283203125	12.51154296875	11.8658170572917	11.764755859375	11.67818359375	11.365224609375	11.43544921875	11.633515625	12.031337890625	11.7278125	12.1414583333333	11.655234375	11.2950390625	11.797275390625	11.52060546875	11.54431640625	12.148232421875	11.624921875	11.507529296875	12.0624934895833	11.47517578125	11.7169759114583	11.8123763020833	12.054306640625	11.38794921875	11.46923828125	11.62783203125	12.0223828125	11.82158203125	12.44982421875	12.0585188802083
ADARB1	10.69638671875	9.516796875	9.45158203125	9.70349609375	9.42487630208333	11.46619140625	11.5423828125	10.61564453125	9.51571614583333	8.869130859375	9.26431640625	8.733359375	11.71966796875	9.482587890625	12.6851171875	9.597880859375	11.157626953125	9.958171875	9.82833984375	9.008857421875	9.61442903645833	9.1821875	10.77125	11.38564453125	11.4844498697917	11.0577734375	9.888837890625	9.73076171875	8.336904296875	9.79506510416667	12.5232356770833	8.80916015625	9.013193359375	9.58865234375	10.1839518229167	9.23982421875	11.733037109375	9.1122265625	12.403203125	11.9064322916667	8.79162109375	9.965771484375	12.2299381510417	10.537490234375	8.72918619791667	9.637734375	9.47773763020833	8.75332356770833	9.0591015625
ADARB2	7.0884765625	7.1735400390625	7.0563916015625	7.06294270833333	7.24974609375	6.9576318359375	7.37236328125	7.255087890625	6.9655078125	7.11525390625	7.0048046875	6.993076171875	6.91048828125	7.10451334635417	7.1946875	6.92708984375	7.09466796875	7.02899739583333	7.02143880208333	6.97268880208333	7.289306640625	7.11611328125	7.01616536458333	6.992080078125	7.12356119791667	7.11392578125	6.83658203125	7.0341796875	6.903603515625	6.98380208333333	6.85872395833333	7.16216471354167	6.966171875	7.17550426136364	7.12974609375	6.87458333333333	7.12434733072917	6.7512109375	6.98751302083333	7.00408854166667	6.9468359375	6.986884765625	7.49039713541667	7.05210286458333	7.0041650390625	6.96361328125	6.890888671875	6.960849609375	6.945380859375
ADAT1	9.32734375	9.53819986979167	8.940859375	9.442578125	9.55935546875	9.730029296875	8.911220703125	9.2755078125	9.694888671875	9.56185546875	9.771921875	9.87471354166667	9.3123046875	9.50253645833333	9.85257421875	10.1163671875	9.52599609375	9.319482421875	9.47714192708333	9.04037109375	9.718359375	9.43052734375	9.39046549479167	9.07455078125	9.70170703125	9.74070963541667	10.05419921875	9.75095703125	9.7825	9.70765625	9.4855078125	9.89158203125	9.78026041666667	9.972591796875	10.10189453125	9.698603515625	9.37842447916667	9.588046875	9.38421875	9.493984375	9.51201171875	9.527587890625	8.8225390625	9.62738606770833	9.8180859375	9.341181640625	9.6916796875	9.72487239583333	9.3860546875
ADC	7.54576171875	8.26393880208333	7.75985026041667	7.828125	7.65820638020833	7.34646484375	8.14298828125	8.48262044270833	7.854736328125	7.93130859375	8.502587890625	7.663720703125	7.55324544270833	7.5158203125	7.6826953125	7.684970703125	7.891640625	7.93176432291667	7.75447265625	7.68900065104167	7.843515625	7.93899739583333	7.69927734375	7.45901041666667	7.736953125	7.68176432291667	7.786962890625	8.092294921875	8.586328125	7.9753515625	7.640400390625	7.917412109375	8.18857747395833	7.785439453125	8.11953125	8.11115234375	8.367861328125	7.568564453125	7.704609375	8.39710611979167	7.47134765625	7.7228515625	7.59677408854167	7.87812174479167	7.77275065104167	7.60528971354167	7.090234375	8.1901953125	7.557548828125
ADCK1	8.46958333333333	9.051181640625	8.571728515625	9.193583984375	9.134755859375	9.12597981770833	8.78694010416667	8.621865234375	8.954765625	8.964921875	9.598984375	9.98728515625	8.931875	8.6923828125	8.98223307291667	9.24623046875	10.046484375	9.04658203125	8.845546875	8.651953125	8.80493489583333	8.90486328125	9.111123046875	8.64964192708333	9.710810546875	9.172802734375	8.96734375	9.07002278645833	9.4526640625	9.1814453125	9.39341796875	8.900859375	9.202470703125	8.99484375	8.94598307291667	9.73025390625	9.2776953125	9.32947265625	8.967158203125	9.38620768229167	8.90183919270833	9.44630859375	9.22486328125	9.2690234375	9.85758203125	9.17040364583333	9.12345703125	10.3214811197917	8.812275390625
ADCK2	10.300244140625	11.4603059895833	10.82427734375	11.45830078125	11.56392578125	10.38966796875	10.1848984375	11.1022265625	11.416376953125	11.2558203125	11.137265625	11.1994856770833	10.9734375	10.58431640625	10.703828125	11.55890625	12.1908463541667	11.4023828125	11.185732421875	11.30412109375	11.446728515625	11.983076171875	11.09349609375	10.20478515625	11.2854231770833	11.2523046875	11.554755859375	11.427333984375	11.46837890625	11.8429296875	10.755791015625	11.707236328125	11.12890625	11.53400390625	11.7776595052083	11.82525390625	10.40271484375	11.20982421875	10.464990234375	11.23953125	11.3894921875	10.946162109375	10.377265625	11.4595247395833	11.56638671875	10.9759375	10.698212890625	10.1612434895833	10.71205078125
ADCK4	8.6773828125	9.14703776041667	8.54022135416667	9.009921875	9.01330078125	9.2578125	8.53111328125	9.11826171875	8.70576171875	8.83829427083333	9.7625	9.34349609375	8.800400390625	8.934453125	8.8441796875	9.32630533854167	9.37958984375	8.92146158854167	8.78314453125	8.56970703125	9.2116796875	9.057431640625	9.04328125	8.43162760416667	9.218603515625	9.431025390625	9.43732421875	9.15501953125	9.144365234375	9.282431640625	9.24270833333333	9.34244140625	9.60650390625	9.15205078125	9.74485026041667	9.66678059895833	9.326953125	9.2575390625	8.8225390625	8.821865234375	9.35091796875	9.11841796875	8.9013671875	8.94099609375	9.6716015625	8.693134765625	8.87294921875	9.20169921875	8.56686848958333
ADCK5	8.15748046875	8.54895182291667	8.32739583333333	8.47279296875	8.465556640625	8.38201171875	7.952177734375	8.0532421875	8.1367578125	8.1639453125	10.0196061197917	8.987822265625	8.3756640625	8.82520833333333	8.16078125	9.465078125	9.90779296875	8.45620442708333	8.61226888020833	8.40981119791667	8.46200846354167	8.44609375	8.70722005208333	7.94608723958333	8.52236653645833	8.7404296875	9.11072265625	8.368486328125	8.780546875	8.827314453125	8.70220703125	8.57639973958333	8.27205078125	8.2840234375	8.8498046875	8.82658203125	8.27388671875	8.616474609375	8.08490234375	8.40736979166667	8.528330078125	8.68005859375	8.26550130208333	8.5033203125	8.89072265625	8.26994140625	8.789501953125	8.81415364583333	8.86453125
ADCY1	7.49013671875	7.64951171875	7.43041666666667	7.38561197916667	7.47139973958333	7.2268359375	7.49310546875	7.4199609375	7.47982421875	7.43470703125	7.5053125	7.15791666666667	7.470751953125	7.73421875	7.25309836647727	7.61067708333333	7.601708984375	7.498896484375	7.593369140625	7.37098307291667	7.54236328125	7.6770703125	7.54409830729167	7.57544921875	7.403564453125	7.437119140625	7.39212239583333	7.52439453125	7.446396484375	7.74240234375	7.45234375	7.5510546875	7.32267578125	7.31387044270833	7.41310546875	7.43080078125	7.523125	7.22185872395833	7.51609375	7.6309765625	7.211484375	7.40330078125	7.2134765625	7.33597330729167	7.25360026041667	7.1459716796875	7.47618326822917	7.518828125	8.0426171875
ADCY2	6.9592578125	7.191640625	7.307890625	7.12627766927083	7.19489908854167	7.3255859375	7.06097493489583	6.9426953125	7.2860546875	7.371728515625	7.0453125	7.0125390625	7.123515625	6.99412109375	7.30282552083333	7.34283203125	6.82091796875	7.11591796875	7.21691731770833	6.99154296875	7.16500325520833	6.9921484375	7.28167317708333	6.95378255208333	6.92385579427083	7.02541015625	7.03298828125	7.16654296875	6.863115234375	7.11198567708333	7.09580078125	7.21032552083333	6.95732421875	7.18621744791667	7.01573567708333	7.43080078125	6.942421875	7.03725260416667	7.02671875	7.08200846354167	6.82488932291667	7.17671875	7.11144856770833	7.2552734375	7.01412109375	7.1857421875	7.16865234375	7.02033854166667	6.92429036458333
ADCY3	12.540537109375	12.05375	12.27580078125	12.1970703125	11.52099609375	12.5146484375	12.6397200520833	13.33650390625	11.99052734375	11.88955078125	11.8041796875	11.429140625	11.7096061197917	12.0884505208333	10.7545703125	11.60865234375	12.53974609375	12.17994140625	11.4390852864583	11.858603515625	12.004140625	11.74388671875	11.4696875	11.618642578125	10.91947265625	11.3764453125	11.8113671875	12.1178743489583	12.221640625	11.8429296875	11.30521484375	11.975556640625	12.62162109375	12.255078125	12.18873046875	11.7141796875	12.5716634114583	11.985390625	11.682978515625	11.86537109375	12.2025716145833	12.1155078125	12.55291015625	11.98966796875	10.528125	11.7759212239583	11.097646484375	11.632080078125	11.6491796875
ADCY4	10.6249739583333	10.6611458333333	9.8474609375	10.3536458333333	9.935126953125	12.183525390625	10.565576171875	10.12591796875	10.0957421875	10.238291015625	10.30345703125	8.93970052083333	9.62759765625	10.3972623697917	8.59081705729167	9.848984375	9.29357421875	10.0697819010417	10.013427734375	10.2155078125	9.83059244791667	9.339775390625	9.8815625	8.884189453125	9.504609375	10.17455078125	10.4359375	10.0938509114583	9.4526640625	10.624375	9.7102734375	10.33572265625	10.8089095052083	9.69899739583333	10.1220703125	10.2594140625	11.61447265625	10.525546875	10.901328125	10.74912109375	10.2644921875	11.39021484375	11.3673828125	10.3065234375	8.849609375	9.320859375	10.332916015625	9.9044921875	9.6859375
ADCY5	6.93923177083333	7.85220703125	7.5289453125	8.136171875	7.77192708333333	8.13028645833333	7.931953125	7.00146484375	7.68876953125	7.40021809895833	6.95455078125	7.09208984375	7.8378515625	7.12546223958333	8.42552408854167	7.778232421875	7.0445703125	7.94172526041667	7.674501953125	7.30417317708333	7.373818359375	7.12570963541667	7.575498046875	7.79195638020833	8.37690755208333	8.07893229166667	7.19703125	7.84677734375	7.15579427083333	7.48593424479167	9.212041015625	7.946865234375	7.7306591796875	7.61799479166667	7.6577734375	7.975703125	9.15102864583333	7.8051953125	8.579951171875	8.18282552083333	7.2565576171875	7.40330078125	8.31697916666667	7.90857421875	7.8968359375	7.5483203125	7.05996744791667	7.1017578125	6.96527018229167
ADCY6	10.20851953125	11.21525390625	10.483984375	10.824560546875	10.8440104166667	10.460703125	10.06390625	11.641484375	10.7928385416667	10.7399609375	11.90779296875	10.4066015625	10.553154296875	10.163095703125	9.511484375	11.55890625	10.6615266927083	10.948876953125	10.9759375	10.5203515625	10.62408203125	11.0036328125	11.0330859375	9.43929036458333	10.27376953125	11.2523046875	11.1745703125	10.890048828125	10.5791666666667	11.80376953125	10.539033203125	10.706416015625	10.41923828125	10.0329166666667	10.528359375	11.764755859375	11.0308984375	10.66390625	10.29298828125	10.6071484375	10.04255859375	10.71791015625	10.18544921875	11.031875	10.43126953125	9.78100911458333	10.29123046875	9.7941796875	10.42837890625
ADCY7	7.86213541666667	8.466640625	8.02409505208333	7.828125	7.90642578125	8.169375	8.28064453125	8.55270182291667	8.077890625	7.98258138020833	7.38447265625	7.38126302083333	7.98151692708333	7.11486979166667	7.352578125	7.74609375	8.49113606770833	7.87268880208333	7.74369140625	8.15255859375	7.66078125	7.8992578125	7.5948828125	7.4415234375	7.66197265625	8.63951171875	8.10033203125	7.952177734375	8.63544921875	7.75164225260417	7.8884765625	8.03884765625	7.9628515625	8.83197265625	9.55228515625	8.09002604166667	8.27388671875	9.0324609375	7.91150390625	8.1516015625	8.02323893229167	8.426591796875	7.8203515625	8.168515625	8.34912109375	8.877763671875	7.4240625	7.81534830729167	7.4798828125
ADCY8	7.13865234375	6.94552734375	7.101767578125	7.081689453125	7.04939453125	7.028779296875	7.032958984375	7.8506640625	7.12764973958333	7.0315673828125	7.0048046875	7.03271484375	6.90015299479167	7.21487955729167	6.736171875	7.18773111979167	6.81061848958333	7.0097802734375	7.06972493489583	6.97268880208333	7.00138997395833	6.89635091145833	7.08394205729167	7.039453125	7.0547265625	7.162060546875	7.0236328125	6.946962890625	7.021875	7.214609375	6.8176123046875	6.99064453125	6.97599446614583	6.85024739583333	6.8015234375	6.88410481770833	6.8637109375	6.8009765625	6.9491357421875	6.95435546875	6.96548502604167	7.046640625	6.841904296875	7.062255859375	6.9041455078125	6.95412109375	7.07998697916667	7.03044921875	7.09409978693182
ADCY9	9.25529296875	9.1371875	8.489296875	8.830068359375	8.406630859375	8.94044921875	9.928671875	9.37025390625	8.58188802083333	8.97560546875	7.82880859375	7.83216796875	9.383994140625	9.08251953125	10.19458984375	8.30552408854167	8.00469401041667	9.265791015625	8.44359375	8.289697265625	9.022421875	8.75332356770833	8.8977734375	9.428671875	8.8323046875	8.8197265625	8.31154296875	9.1648046875	8.70833984375	8.916796875	10.09408203125	9.165078125	8.560927734375	8.56777669270833	8.8498046875	8.72884114583333	10.1296875	8.53533203125	9.90735026041667	9.97806640625	7.80388671875	8.16072265625	9.92142578125	9.49443359375	8.51828125	8.20961263020833	8.692255859375	7.7348046875	8.78271484375
ADCYAP1	10.55279296875	6.98435872395833	7.17388760653409	6.950400390625	7.01086751302083	7.52034505208333	7.12434733072917	12.86216796875	7.100712890625	7.0315673828125	6.905048828125	6.9714453125	6.77908203125	6.85297200520833	6.79909505208333	6.8475390625	6.9740625	7.125390625	6.96252604166667	7.010048828125	7.23078125	7.33279296875	7.14321940104167	7.388671875	6.893193359375	6.96686197916667	6.98447265625	6.95642578125	6.72751953125	7.0925390625	7.39498046875	6.92640625	7.302900390625	6.960595703125	7.32571614583333	7.17546697443182	8.69201171875	6.85955078125	6.97764322916667	6.89591796875	7.35660807291667	7.03677734375	7.1413671875	7.07220703125	7.06365234375	6.855361328125	7.01133951822917	6.92966796875	6.91302734375
ADCYAP1R1	7.2521484375	7.01327473958333	7.118798828125	6.931240234375	6.940888671875	7.01835286458333	7.00535481770833	7.01123697916667	6.9655078125	7.12434733072917	6.99505859375	7.03271484375	6.9313671875	6.883662109375	7.3131640625	7.098046875	7.114765625	6.98072265625	7.0111328125	7.010048828125	7.02953776041667	7.0702470999053	7.04501953125	6.9732421875	7.01493815104167	7.01639322916667	7.069931640625	7.05399251302083	6.97400390625	6.9012109375	7.15790364583333	6.94461263020833	7.09409978693182	7.18621744791667	6.90140299479167	7.07427734375	6.9320703125	7.0562548828125	6.97764322916667	7.00408854166667	7.05048828125	7.09497884114583	6.9272265625	7.05210286458333	6.88487955729167	7.0207470703125	7.12974609375	7.122578125	6.935146484375
ADD1	13.75423828125	13.298671875	13.626533203125	13.4944791666667	13.22904296875	13.0754947916667	13.4591015625	14.0296158854167	13.23638671875	13.0844661458333	13.7743684895833	12.89119140625	13.57890625	13.5561197916667	14.038662109375	13.7562890625	13.1437434895833	13.4056022135417	13.318671875	13.2078515625	13.33650390625	13.353486328125	13.5561197916667	13.4636002604167	13.3396809895833	13.6964453125	13.0554296875	13.27126953125	12.9533138020833	13.437109375	13.964501953125	13.565234375	13.7783984375	13.492783203125	13.1998177083333	13.5069466145833	13.69193359375	13.077978515625	13.545859375	13.4562044270833	12.8638932291667	13.4671158854167	13.807763671875	13.46208984375	13.53474609375	13.27126953125	13.41677734375	13.48361328125	13.437109375
ADD2	7.32130859375	6.902294921875	7.0711328125	6.9836767578125	7.0587890625	7.14450846354167	7.04229166666667	7.12500651041667	6.94580729166667	7.1375390625	7.0510546875	6.794794921875	6.96119140625	7.0190625	7.13482096354167	7.26653971354167	7.14004231770833	6.93876953125	7.07916015625	6.93201171875	7.06790690104167	7.134716796875	7.10357421875	7.12859375	7.133349609375	6.91783854166667	7.12372395833333	7.15770182291667	7.07561197916667	7.14955078125	7.11065577651515	7.12685872395833	7.024970703125	7.13046875	7.08708984375	7.104306640625	7.2048583984375	7.06091796875	7.098671875	7.10710123697917	7.100302734375	7.09090494791667	7.12167154947917	7.00360677083333	7.074140625	7.07486328125	6.996142578125	7.16914388020833	6.945380859375
ADD3	12.16232421875	11.1844303385417	11.928515625	11.2741178385417	11.4591796875	9.3578515625	11.5219075520833	12.498759765625	11.33439453125	11.491640625	10.54869140625	10.8606901041667	11.17587890625	11.8910872395833	9.154072265625	11.230390625	10.34947265625	11.1631998697917	11.907373046875	11.75916015625	11.073525390625	11.4542447916667	11.44876953125	11.10146484375	10.5180989583333	9.76015625	10.53765625	10.87001953125	10.287255859375	9.9490625	9.28181640625	10.105859375	9.66740234375	9.659375	10.132734375	10.091484375	9.07147135416667	10.8686002604167	9.80853515625	9.02607421875	10.48859375	11.51322265625	10.1757486979167	11.17720703125	7.24253255208333	11.536748046875	11.688759765625	9.6741796875	11.69005859375
ADFP	12.2012890625	11.70830078125	10.9759375	11.243994140625	11.9333463541667	14.002822265625	11.5219075520833	9.719453125	11.67103515625	12.0208984375	9.39727213541667	12.6485546875	11.730244140625	11.354794921875	11.2519921875	11.0823046875	10.5194140625	12.0487630208333	11.729296875	11.847861328125	11.8559765625	9.79166015625	12.217744140625	12.0677734375	12.032509765625	10.857421875	12.14541015625	12.097421875	9.65228515625	12.76763671875	12.1358919270833	12.14400390625	12.96439453125	12.13810546875	11.8833984375	12.242724609375	11.33115234375	10.938544921875	11.396591796875	11.6159375	12.4321354166667	11.8858203125	12.1518033854167	11.29669921875	12.009716796875	10.65201171875	11.22875	10.350869140625	11.5395703125
ADH1A	11.37859375	11.0429557291667	11.04697265625	11.640625	10.76224609375	13.10587890625	12.8398990885417	10.0052734375	10.539033203125	11.31845703125	10.203984375	7.565146484375	11.935859375	10.0332421875	10.831318359375	10.590029296875	8.890908203125	12.312236328125	12.2326432291667	10.96125	11.437041015625	13.0632421875	12.1853059895833	9.99150390625	10.60767578125	11.2423828125	12.878984375	10.567548828125	7.388671875	11.70375	11.64533203125	10.12634765625	10.9096875	9.9620703125	12.26837890625	10.921396484375	11.8998046875	10.8786490885417	11.713828125	9.56552734375	10.2540234375	9.903232421875	11.47740234375	11.8639453125	9.60494140625	11.5962858072917	10.412890625	8.5080078125	10.660283203125
ADH1B	8.87705078125	8.21047526041667	8.37650390625	9.12126953125	7.679765625	10.278515625	10.3446744791667	7.60460611979167	7.89748046875	7.67294921875	7.42552734375	6.9714453125	8.9411328125	7.52680989583333	8.8125	7.61067708333333	7.08505859375	8.91056640625	7.56178059895833	7.86177734375	8.245341796875	8.3676953125	8.450205078125	8.66868815104167	8.23044921875	7.778046875	7.48522135416667	7.64169270833333	7.00289388020833	7.59887369791667	9.14013671875	7.6541796875	8.0301171875	7.55244140625	8.18221354166667	8.41517578125	9.2588671875	7.6332421875	8.66244791666667	7.47347981770833	7.49113932291667	7.5866015625	9.4285546875	8.19904296875	7.3708203125	7.7632568359375	7.94739583333333	7.15306640625	7.61599934895833
ADH1C	8.9411328125	8.755830078125	9.777890625	9.46278515625	9.836005859375	9.328203125	9.6859375	8.69406901041667	8.64138671875	10.136796875	9.03092447916667	7.32282552083333	9.444228515625	8.99533203125	8.087919921875	9.5762890625	8.287890625	10.9691276041667	11.4603059895833	9.70008723958333	9.74844401041667	12.244248046875	10.8912141927083	8.1985546875	8.38772135416667	10.112587890625	12.4072135416667	9.32353515625	7.09936197916667	11.7339713541667	8.24771484375	9.0030859375	8.62343098958333	8.2941015625	12.1979296875	9.23982421875	9.03114908854167	10.07416015625	8.610693359375	8.458056640625	9.2495703125	8.75986979166667	9.09326171875	10.98232421875	8.41379231770833	10.65201171875	9.601640625	7.594130859375	9.7865625
ADH4	7.07892578125	6.81069010416667	6.95182942708333	7.07229817708333	6.90123046875	7.5764111328125	6.879150390625	7.078291015625	7.091318359375	6.97673828125	6.85472005208333	6.90004557291667	6.88993489583333	6.83087890625	7.05302734375	6.79708984375	6.9740625	7.172890625	7.03132486979167	7.000771484375	7.0775439453125	7.47001302083333	7.01616536458333	6.833271484375	6.90330078125	9.62273046875	7.26509765625	7.05399251302083	6.833603515625	6.93344401041667	7.03080078125	6.97255859375	7.06422688802083	7.01913411458333	7.00681640625	6.96457682291667	7.20962890625	7.17338467684659	6.9973828125	6.94458984375	7.29276692708333	6.88934895833333	6.984130859375	7.04228515625	6.88487955729167	7.24302083333333	7.29881421638258	7.02033854166667	6.6126953125
ADH5	9.1287890625	8.60891927083333	8.1295068359375	7.66705078125	8.173046875	8.61435546875	9.50529296875	8.30656901041667	8.511044921875	8.82740234375	7.29613606770833	7.77220052083333	9.12274739583333	7.76177734375	8.708955078125	7.301875	7.322509765625	9.18060546875	8.5240234375	8.23093424479167	8.80493489583333	8.742744140625	8.240263671875	8.601083984375	8.18857747395833	8.859873046875	9.151328125	8.44962890625	7.950224609375	8.34099609375	9.3437109375	8.586328125	8.58213541666667	8.37783203125	7.9713671875	8.386630859375	9.05103515625	7.98336263020833	9.7196875	8.65285807291667	7.92830729166667	7.51060546875	9.14274088541667	8.5812890625	8.08507161458333	7.6343115234375	8.423095703125	7.7034375	8.02205078125
ADH6	7.049501953125	7.26052024147727	7.36332682291667	7.100712890625	7.15048828125	7.108466796875	7.285185546875	7.30218424479167	7.36162109375	7.40021809895833	7.21688151041667	7.33279296875	7.22555338541667	7.27447591145833	7.373984375	7.34283203125	8.16634765625	7.26904947916667	7.25248046875	7.2663671875	7.3096484375	8.27453125	7.34264322916667	7.17189453125	7.6055859375	8.446279296875	7.81849609375	7.33856770833333	7.39764973958333	7.32318892045455	7.423994140625	7.19158203125	7.22359375	7.37140625	7.46956380208333	7.39137369791667	7.33229048295455	7.1824609375	7.36878255208333	7.31091145833333	7.99160807291667	7.452919921875	7.37848958333333	7.26446126302083	7.4399609375	7.354921875	7.13971354166667	7.38617838541667	7.41060546875
ADHFE1	10.7775	10.7098111979167	10.493671875	10.1457096354167	10.30271484375	8.81640625	10.906953125	10.97072265625	10.4615625	11.06310546875	10.1522493489583	9.37462239583333	11.09431640625	10.02416015625	11.100439453125	10.006974609375	8.8201953125	10.463333984375	10.95556640625	10.2155078125	10.311435546875	9.78118815104167	10.4682421875	9.79765625	10.647890625	10.38732421875	10.11408203125	10.971015625	10.317802734375	11.134755859375	11.83287109375	10.5563411458333	10.8996875	9.94126953125	10.164296875	11.00126953125	11.261591796875	10.74609375	11.1943522135417	10.27662109375	10.6319173177083	10.784580078125	11.357021484375	10.77009765625	10.831318359375	10.0479296875	10.6469921875	8.478603515625	10.157890625
ADI1	12.413125	12.30439453125	12.97587890625	12.15595703125	12.24556640625	10.56240234375	11.593515625	12.1902083333333	12.7281510416667	12.4366015625	12.307861328125	12.3453645833333	12.408642578125	12.531279296875	12.559765625	12.96439453125	11.992021484375	12.5819140625	12.38451171875	12.1793359375	12.53974609375	12.6906510416667	12.31826171875	12.21818359375	12.1545703125	11.946875	12.1351529947917	12.0157421875	11.92375	12.51154296875	12.36259765625	12.4432389322917	12.40390625	12.2745963541667	12.128125	12.804658203125	12.031875	11.625234375	12.15708984375	11.8757421875	12.576875	12.4184765625	12.3904361979167	12.1108203125	12.60056640625	12.44708984375	11.97099609375	12.3453645833333	12.6327864583333
ADIPOQ	7.22337239583333	6.92457682291667	7.15603515625	6.97927734375	7.17646809895833	7.6875390625	7.21009765625	6.8853759765625	7.063505859375	7.12434733072917	7.1879296875	7.215654296875	6.90015299479167	7.25430989583333	6.94109700520833	6.95763671875	6.92345703125	7.03787109375	6.93232096354167	7.09525390625	7.18279296875	7.11611328125	6.93520670572917	7.0481982421875	7.00502604166667	7.162060546875	7.069931640625	7.0644921875	7.126669921875	7.04326171875	7.07658203125	7.0006787109375	6.920009765625	6.91203776041667	7.00681640625	7.1145849609375	7.11525390625	7.0937109375	7.02671875	6.93531412760417	6.95604166666667	7.11326171875	7.11144856770833	7.07220703125	6.875078125	7.1175	7.268837890625	7.366640625	7.27659505208333
ADIPOR1	11.0966015625	11.760380859375	10.864287109375	11.25404296875	11.62375	10.8405078125	10.85685546875	10.8283984375	11.457255859375	11.593515625	10.0298046875	10.76296875	11.31708984375	11.0415234375	10.1536328125	10.690478515625	10.71970703125	11.629296875	11.15396484375	11.2443359375	11.39728515625	11.23494140625	11.3240234375	11.3950716145833	11.43544921875	10.91662109375	11.37359375	11.65572265625	11.518671875	11.77443359375	11.0343131510417	12.0449934895833	12.1070833333333	11.4537630208333	11.30412109375	12.0126953125	10.93890625	11.06681640625	10.9414453125	10.92041015625	10.95400390625	10.4874609375	10.5866829427083	11.772626953125	11.84732421875	10.7311328125	11.48857421875	11.5351171875	11.426630859375
ADIPOR2	12.34607421875	11.5110546875	11.83287109375	11.998740234375	11.663037109375	12.7838020833333	12.143251953125	12.65173828125	11.467607421875	11.552333984375	12.1579817708333	11.972109375	11.71966796875	12.0984049479167	11.7776595052083	12.4871158854167	12.3770703125	11.8130143229167	11.64474609375	11.5519921875	11.630595703125	12.1236848958333	11.82630859375	11.9598828125	11.5256315104167	11.885263671875	11.323173828125	11.457919921875	11.5998828125	11.14455078125	11.55640625	11.061953125	11.0912272135417	11.0603645833333	11.2635546875	11.29283203125	11.8041796875	11.45283203125	11.573837890625	11.52513671875	12.015126953125	11.82525390625	12.20935546875	11.67103515625	11.52513671875	11.858125	11.8316015625	11.56638671875	12.0892122395833
ADK	8.33630208333333	8.25390625	8.2411328125	7.971484375	8.25672526041667	7.950380859375	7.7830078125	8.2366796875	8.187421875	8.38478190104167	7.71985026041667	8.43863932291667	8.00061848958333	8.42880859375	7.85027994791667	8.092724609375	7.611171875	7.95255859375	8.1126953125	8.48015625	8.30639973958333	8.04568359375	7.67148111979167	8.18844401041667	7.91364908854167	7.58475911458333	8.473310546875	8.08053385416667	7.7706640625	7.854599609375	7.59286458333333	8.129658203125	8.158662109375	8.15265625	7.80482421875	7.79626302083333	7.68572265625	8.16037109375	7.91150390625	7.8412890625	7.97070963541667	7.812861328125	7.52801432291667	7.90857421875	7.6337890625	8.027060546875	8.4543359375	7.357333984375	8.5461328125
ADM	12.295478515625	10.118796875	11.42234375	11.072939453125	11.6435546875	14.1020540364583	13.050576171875	11.4084505208333	10.77173828125	11.5016796875	10.9565625	13.1749348958333	11.5714453125	11.760380859375	12.1878125	10.105859375	11.91234375	12.5716634114583	11.8762337239583	11.41744140625	10.5823046875	11.63140625	11.92767578125	12.2605696614583	13.4562044270833	10.9368880208333	11.0415234375	11.155830078125	12.05171875	11.4712760416667	12.7000227864583	13.10125	14.97763671875	12.02900390625	11.010361328125	11.744404296875	13.49947265625	12.948984375	12.3929459635417	11.9787109375	11.9558268229167	12.295478515625	13.4671158854167	12.20935546875	13.112626953125	13.0875618489583	12.7866796875	12.1178743489583	11.114990234375
ADM2	7.411171875	7.4511328125	7.23533203125	7.39453125	7.39080078125	7.70638020833333	7.3917578125	7.227587890625	7.30446377840909	7.31259440104167	7.43570963541667	7.537041015625	7.27013997395833	7.72494791666667	7.436240234375	7.25244791666667	7.7614453125	7.2019140625	7.10641276041667	7.631416015625	7.43949869791667	7.38212239583333	7.382890625	7.19714192708333	7.34319661458333	8.02942057291667	7.569453125	7.42088541666667	8.43526041666667	7.1968359375	6.96293294270833	7.21032552083333	7.134716796875	7.949814453125	8.3008203125	7.27610026041667	7.44711588541667	7.62415364583333	7.18135091145833	7.292626953125	7.63337890625	7.784580078125	7.22348958333333	7.2552734375	7.25360026041667	8.06819010416667	7.59669270833333	7.319697265625	7.577646484375
ADMR	7.128916015625	7.7698046875	7.67716796875	7.677216796875	7.86473307291667	8.24739583333333	7.84682942708333	7.77010416666667	7.12764973958333	7.351435546875	7.67943359375	8.0795703125	7.848671875	7.50507161458333	8.03841796875	7.861640625	7.861640625	7.406953125	7.9685546875	7.6019921875	7.201328125	7.29600748697917	7.836796875	7.73090494791667	8.18857747395833	7.96764973958333	7.86065104166667	8.17619140625	8.21111328125	8.18431640625	7.28557942708333	7.24665852864583	7.392734375	7.35240559895833	8.0776953125	8.11115234375	8.21150390625	7.98336263020833	8.052470703125	8.21298828125	7.84640625	7.7648828125	8.12924479166667	7.92884114583333	8.64169921875	7.87306640625	6.98132486979167	8.01654296875	7.88999348958333
ADNP	10.05056640625	10.0679205729167	10.28966796875	9.85931640625	10.193681640625	8.882109375	9.817548828125	9.873505859375	9.55552734375	10.31587890625	8.854111328125	9.505703125	9.84130859375	10.34736328125	10.043330078125	9.1028125	9.719453125	10.10103515625	10.38642578125	10.1348046875	10.120849609375	9.90569466145833	9.450126953125	10.05359375	9.23938802083333	9.5445703125	9.85787109375	10.15517578125	9.581228515625	9.405185546875	9.17013671875	9.649140625	9.26464192708333	9.337841796875	9.8476171875	9.68853515625	9.249375	9.44662109375	9.74854817708333	9.56552734375	9.94831380208333	10.0476184895833	9.4994921875	10.007548828125	9.313798828125	9.864931640625	10.0711490885417	9.9146171875	10.1473795572917
ADORA1	7.38082845052083	7.25262369791667	7.2985009765625	7.17887044270833	7.12403764204545	7.30515299479167	7.3623828125	7.31970703125	7.25634440104167	7.3616796875	7.40529296875	7.4311328125	7.41409830729167	6.97400390625	7.00076171875	7.44236979166667	7.1834765625	7.42448567708333	7.059755859375	7.14875	7.46794596354167	7.4504296875	7.41302083333333	7.30546875	7.313828125	7.08458333333333	7.30243489583333	7.42088541666667	7.35966796875	7.41810872395833	7.34189778645833	7.410263671875	7.50557291666667	7.39037109375	7.4224609375	7.40131184895833	7.382802734375	7.479853515625	7.35065755208333	7.464609375	7.39221028645833	7.432802734375	7.42490234375	7.4351953125	7.64439453125	7.38275390625	6.96162109375	7.38617838541667	7.0445703125
ADORA2A	8.17646484375	8.36445963541667	7.89771484375	7.85923828125	7.73994140625	8.38201171875	7.88974609375	7.8614453125	7.88634765625	7.66249674479167	8.22049479166667	7.74435546875	7.87928059895833	8.391171875	7.79044921875	7.64265625	7.88146484375	7.84522623697917	7.83263346354167	7.8415234375	8.2055078125	8.426923828125	8.00978515625	7.61536458333333	7.67265625	8.973251953125	7.871083984375	7.68447265625	7.75013671875	7.72381184895833	7.43402994791667	7.81789713541667	7.80029296875	8.953046875	9.449697265625	7.76595703125	8.06224609375	8.635302734375	7.62349283854167	7.8412890625	7.8365234375	8.5504296875	7.61654296875	7.72868489583333	7.349140625	8.9975	8.374638671875	7.5669921875	8.34689127604167
ADORA2B	8.720078125	8.89973958333333	9.19912109375	9.6727734375	9.42487630208333	8.06794921875	8.672080078125	8.69406901041667	8.954765625	8.93314453125	8.629814453125	10.63236328125	8.354990234375	9.1244921875	8.29167317708333	8.961455078125	8.40302734375	9.40074869791667	8.90596028645833	9.6194921875	9.48072265625	8.11479817708333	8.46940104166667	11.3337890625	10.5892578125	9.28314453125	8.5756640625	9.5884765625	11.719990234375	9.20306640625	9.02580078125	10.0646940104167	11.04119140625	9.8233046875	8.57446614583333	8.90419921875	8.48262044270833	10.22634765625	9.3059765625	9.47310546875	9.01378580729167	8.73996744791667	8.36649739583333	9.11677734375	11.64740234375	9.69926432291667	9.601640625	9.02482421875	8.7921484375
ADORA3	8.101083984375	7.801220703125	7.81909505208333	7.828125	7.8958984375	8.757421875	8.161962890625	8.66220052083333	7.62140625	8.013466796875	7.757861328125	7.49960286458333	7.81583984375	8.391171875	7.42640625	7.62071614583333	7.477421875	7.71994466145833	8.04224609375	7.8415234375	7.91310546875	7.979375	7.41302083333333	7.667216796875	7.7017529296875	7.749521484375	7.48522135416667	7.785439453125	7.39764973958333	7.72381184895833	7.69236328125	7.85808268229167	7.88583984375	8.04875	7.459677734375	7.735625	7.90091796875	8.27205078125	7.72467447916667	7.89294921875	7.45423828125	7.67984375	8.36649739583333	7.66914713541667	7.9756640625	8.1692578125	8.5659375	7.319697265625	8.15020833333333
ADPGK	9.77706640625	10.3386197916667	10.1576171875	10.066484375	10.122822265625	10.278515625	9.71490234375	10.46604296875	10.20787890625	10.2976953125	10.25353515625	9.80363606770833	10.00134765625	9.95352213541667	8.853681640625	9.848984375	10.77861328125	10.05056640625	10.325341796875	10.317802734375	10.2614453125	10.157099609375	10.449375	9.6062890625	10.7502734375	10.846865234375	10.53765625	10.196220703125	10.608671875	10.85291015625	10.46005859375	10.496484375	10.92958984375	11.188671875	10.839365234375	10.78162109375	10.25119140625	10.838330078125	9.6698046875	10.112587890625	10.804609375	10.6788671875	10.05271484375	9.94970703125	10.7703515625	10.4114518229167	10.2205859375	10.8934765625	10.096259765625
ADPRH	7.6732421875	7.94399739583333	7.90814453125	8.0740625	7.801220703125	9.2175390625	8.15212890625	8.943203125	7.737392578125	7.80300130208333	7.52348307291667	7.85157552083333	7.71587239583333	7.63815755208333	8.49390625	7.87191080729167	7.70939453125	7.9744140625	7.81291015625	7.77828125	7.7909765625	8.12390950520833	7.67148111979167	7.89294921875	7.83341796875	8.48748046875	8.14848307291667	7.745009765625	8.09395182291667	7.90642578125	8.38790364583333	7.90779296875	7.84920572916667	8.56777669270833	8.69670572916667	7.76595703125	8.69201171875	8.0154296875	8.34912109375	8.28203125	8.02323893229167	7.91423828125	8.25422200520833	7.85556640625	7.92500325520833	8.05840494791667	7.23945963541667	7.69423177083333	7.737763671875
ADPRHL1	7.1183203125	7.31537760416667	7.44988932291667	7.34982421875	7.47139973958333	7.14963541666667	7.33229048295455	7.30218424479167	7.47035481770833	7.451708984375	7.51443359375	7.62443359375	7.28946614583333	7.48430338541667	7.40603190104167	7.74609375	7.46744140625	7.3151171875	7.35434895833333	7.46328776041667	7.43949869791667	7.75810546875	7.25127604166667	7.432802734375	7.333388671875	7.30825846354167	7.38306640625	7.50467447916667	7.464423828125	7.57011067708333	7.3673828125	7.38357584635417	7.27331705729167	7.26646484375	7.2820703125	7.363232421875	7.33229048295455	7.16343098958333	7.322861328125	7.32919921875	7.2018359375	7.37447265625	7.26291341145833	7.41693359375	7.430068359375	7.21304361979167	7.362431640625	7.47896484375	7.2673046875
ADPRHL2	9.357724609375	10.08876953125	9.59884765625	9.962197265625	9.836005859375	10.5419140625	9.64447916666667	10.16583984375	10.08568359375	9.74361328125	10.40428515625	10.8509635416667	9.98106119791667	9.093134765625	9.90179361979167	9.64766276041667	10.550224609375	10.05056640625	10.2335546875	10.5309765625	10.2513671875	10.38119140625	9.90075	9.65715494791667	9.859033203125	10.204580078125	10.7604296875	9.54693359375	10.6591015625	10.2014876302083	10.1447526041667	10.1161328125	10.47978515625	10.114658203125	10.051884765625	9.928671875	9.48435546875	9.98094075520833	9.67951171875	9.5553125	10.2540234375	9.82205078125	9.659375	9.64705859375	10.2060286458333	9.802109375	9.672275390625	10.514951171875	9.83685546875
ADRA1A	7.0979931640625	7.61974609375	7.728095703125	7.61559895833333	7.68900065104167	7.96984375	7.6778125	7.635859375	7.49906901041667	7.612548828125	7.858759765625	7.8230078125	7.69568359375	7.28443359375	7.986787109375	7.89078125	7.9835546875	7.53505696614583	7.61397135416667	7.52680989583333	7.57164713541667	7.64564453125	7.7291796875	7.59423828125	8.16958984375	7.9181640625	7.704375	7.836796875	7.94022135416667	7.90642578125	7.8884765625	7.734970703125	7.46888671875	7.531953125	7.7730078125	7.94435546875	8.002490234375	7.756240234375	7.958671875	7.90232421875	7.745234375	7.7228515625	7.849775390625	7.66914713541667	8.15587890625	7.69315755208333	7.268837890625	7.886689453125	7.4798828125
ADRA1B	7.00966796875	6.87042317708333	6.931904296875	7.2070703125	7.01086751302083	7.69701171875	7.275849609375	7.525419921875	6.7675390625	6.9366015625	6.92446614583333	6.98271158854167	6.76840494791667	7.16427734375	7.52849609375	6.9474609375	6.81061848958333	7.1824609375	7.189599609375	6.762783203125	6.99185546875	6.8476953125	7.01616536458333	6.92401692708333	6.810849609375	6.957626953125	6.84595703125	6.867763671875	7.09039314038826	6.96400390625	7.31333984375	6.95415364583333	7.0740234375	7.06771484375	7.2384375	7.154794921875	7.20962890625	6.91107421875	7.1239404296875	7.052744140625	7.07998697916667	7.00657552083333	7.33443359375	7.00360677083333	6.88487955729167	7.19495442708333	6.90140299479167	6.83031901041667	6.737509765625
ADRA1D	7.58119791666667	7.629267578125	7.40224934895833	7.47773111979167	7.59685546875	7.6596875	7.5394921875	7.42902994791667	7.49906901041667	7.76230305989583	7.4759765625	7.90126953125	7.46148274739583	7.9437109375	7.46748697916667	7.45220703125	7.48696940104167	7.52619140625	7.45810546875	7.54535807291667	7.63951822916667	7.50940104166667	7.78649088541667	7.585185546875	7.777734375	7.45710123697917	7.61788411458333	7.73531901041667	7.59966796875	7.53421875	7.43402994791667	7.4278515625	7.372255859375	7.3616796875	7.37033203125	7.4772265625	7.474931640625	7.329921875	7.52577799479167	7.274990234375	7.3745703125	7.33574869791667	7.4707421875	7.52117024739583	7.31656575520833	7.19495442708333	7.85408203125	7.46884765625	7.88999348958333
ADRA2A	8.0028515625	8.62779296875	8.1295068359375	8.18104166666667	7.87450520833333	9.7398828125	8.97052734375	8.0532421875	7.939296875	7.99330078125	8.14689453125	7.94154296875	8.133857421875	8.29194661458333	8.15020833333333	8.0625	8.42337890625	8.26103515625	7.86189453125	8.076796875	8.5124609375	7.95905924479167	8.05862955729167	7.78205078125	7.736953125	8.32973307291667	8.23875	7.826484375	7.886240234375	7.965693359375	7.92767578125	7.90779296875	8.67470703125	8.05884765625	8.73837565104167	8.0378515625	10.0178059895833	8.14125	8.701416015625	8.086416015625	7.81502278645833	8.0071875	8.20044921875	8.05962890625	7.5762890625	8.29938151041667	7.85408203125	7.965478515625	8.1698828125
ADRA2B	7.69865234375	7.5421484375	7.48837890625	7.4223046875	7.6993798828125	7.6407421875	7.952177734375	7.59523111979167	7.43351236979167	7.390712890625	7.729375	7.7135400390625	7.56306315104167	7.17486979166667	7.91423828125	7.62071614583333	7.6397216796875	7.62974609375	7.593369140625	7.57418619791667	7.45879231770833	7.46001953125	9.34890625	7.50486002604167	8.02673828125	7.621640625	7.66486002604167	7.63115234375	7.69725911458333	8.19616861979167	7.53634765625	7.58720377604167	7.62720703125	7.647265625	7.518046875	7.68591796875	7.6660546875	7.72810546875	7.714453125	7.65910481770833	7.62418619791667	7.55680989583333	7.70750651041667	7.75985026041667	8.146103515625	7.59587890625	7.199345703125	8.026875	7.09409978693182
ADRA2C	7.0979931640625	7.06045247395833	7.01861712831439	7.0076953125	7.021328125	7.27725260416667	6.9962109375	7.0587548828125	7.072373046875	7.0315673828125	7.07469401041667	7.1112109375	7.0563916015625	7.004150390625	7.04326171875	7.11908203125	7.0346875	6.94330729166667	7.2252734375	7.08708984375	7.03912109375	6.98253255208333	7.12384440104167	7.01030598958333	7.06463216145833	7.09416015625	6.97427734375	7.175654296875	7.042060546875	7.1022900390625	6.91516927083333	7.18197265625	7.005478515625	6.98850423177083	7.00681640625	7.07427734375	7.08618489583333	6.91107421875	6.9973828125	7.00408854166667	7.14633167613636	6.97673828125	7.0522265625	6.9934765625	7.02420247395833	7.03103190104167	7.11004557291667	6.960849609375	6.945380859375
ADRB1	7.40108072916667	7.94399739583333	7.5289453125	7.48743001302083	7.60638671875	7.295546875	7.275849609375	7.00146484375	7.39216634114583	7.40935546875	7.13075520833333	7.12033203125	7.44233546401515	7.19572916666667	7.12453125	7.84140625	7.33236372514205	7.89267578125	7.77478190104167	7.34210286458333	7.4109375	7.92916015625	7.94908203125	7.37015625	7.403564453125	7.1326953125	7.40136067708333	7.54330078125	7.33086588541667	7.74240234375	7.18838704427083	7.98735026041667	7.62720703125	7.44611328125	7.38584309895833	7.50269856770833	7.13407877604167	7.22185872395833	7.28431315104167	7.11231119791667	7.14633167613636	7.2811328125	7.01236979166667	7.70819010416667	7.30673828125	6.96361328125	7.97294921875	7.25893880208333	7.65182942708333
ADRB2	9.37842447916667	9.53819986979167	8.93089192708333	9.193583984375	9.3129296875	9.308515625	8.99970052083333	8.7134765625	9.34796875	8.9013671875	8.46405598958333	8.8873046875	8.71836588541667	9.60572265625	8.0290625	9.728701171875	8.07654622395833	9.646890625	9.09701171875	8.50935546875	9.43915690104167	9.339775390625	9.05240234375	9.37548177083333	8.853203125	9.3916015625	8.83962239583333	9.09881184895833	10.2663671875	9.30298828125	8.51525065104167	8.961455078125	8.90009765625	9.11890625	9.35759765625	9.48009114583333	9.55447265625	9.70548828125	8.74158203125	8.1516015625	8.93232421875	9.42379231770833	8.6184765625	9.62738606770833	9.69046875	10.181484375	10.18048828125	9.08505859375	9.24254557291667
ADRB3	7.29192057291667	7.21880859375	7.13734375	7.224404296875	6.96102864583333	7.41087890625	7.79365234375	6.9042578125	7.100712890625	7.12434733072917	7.10296875	6.81103515625	7.44233546401515	7.21487955729167	8.76450520833333	7.16802734375	7.27360677083333	7.62974609375	7.2340966796875	7.32259765625	7.36396484375	7.15287508877841	7.40306640625	7.4415234375	7.693427734375	7.27802734375	6.93378255208333	7.103056640625	7.052041015625	7.28299479166667	8.09649739583333	7.20091796875	7.19357421875	7.207783203125	7.2820703125	7.323515625	8.73322265625	7.16343098958333	8.328037109375	8.223671875	7.07998697916667	7.13158765388258	7.64556640625	7.19173014322917	6.974765625	7.01073567708333	7.090234375	6.8876171875	7.05427734375
ADRBK1	6.888203125	6.88068359375	6.95182942708333	6.96988606770833	6.930830078125	7.0685546875	7.00535481770833	6.923359375	7.22779296875	7.04093587239583	7.15030924479167	7.177294921875	6.75845377604167	7.35690755208333	7.073203125	6.95763671875	6.77908203125	6.92349609375	6.96252604166667	7.05005859375	6.99185546875	6.90640625	6.9147900390625	6.9732421875	6.90330078125	7.259296875	7.0236328125	7.139267578125	6.9536474609375	6.97384765625	6.8676904296875	6.99064453125	6.93798828125	6.7346875	6.90140299479167	6.96457682291667	6.87347005208333	7.047109375	6.95889973958333	7.052744140625	6.84662109375	7.016298828125	6.946533203125	6.75498046875	6.974765625	6.99135416666667	7.10065104166667	6.79896484375	7.11396484375
ADRBK2	7.049501953125	7.16433268229167	7.26236328125	7.2955859375	7.38072265625	6.9473828125	6.84714192708333	7.0587548828125	7.1912890625	7.30330078125	7.34335611979167	7.04267578125	7.03688151041667	6.84205078125	6.7888671875	7.60149088541667	6.98423828125	6.98072265625	7.03132486979167	7.03026692708333	7.16500325520833	7.555634765625	7.44371744791667	6.8646484375	7.094033203125	6.88650390625	7.3303125	7.22130859375	7.0713671875	7.28299479166667	7.07658203125	7.25645833333333	7.08422230113636	7.23749348958333	7.31733235677083	7.07427734375	7.13407877604167	7.17338467684659	6.743359375	7.11231119791667	7.07998697916667	7.34470377604167	7.2031640625	7.062255859375	7.25360026041667	7.4005078125	6.81888020833333	6.9807666015625	6.9028125
ADRM1	11.74345703125	11.4298828125	11.4017578125	11.50865234375	11.366728515625	12.2031412760417	11.339130859375	11.4187109375	11.416376953125	11.1246321614583	12.3803515625	12.011552734375	11.31708984375	12.2104329427083	11.8776953125	11.8374609375	12.30439453125	11.4380078125	11.28802734375	11.5727734375	11.530185546875	12.07283203125	11.8865234375	12.6739388020833	11.848828125	11.503828125	11.8433984375	11.34763671875	11.730244140625	11.573125	11.60380859375	11.72615234375	11.3207421875	11.482529296875	12.2075911458333	11.593515625	11.4780859375	11.85515625	11.672861328125	12.178017578125	11.9749609375	12.094775390625	11.9311393229167	11.78314453125	11.379921875	11.898896484375	12.130625	12.1375390625	12.4118098958333
ADSL	11.16494140625	11.1844303385417	11.0573828125	11.416376953125	11.284638671875	12.1661328125	11.450859375	10.788740234375	11.2645768229167	11.1246321614583	11.763857421875	11.74904296875	11.5409375	11.13212890625	11.739931640625	11.20982421875	11.9528190104167	11.33115234375	10.94552734375	11.293828125	11.222900390625	11.764755859375	11.02279296875	10.8260546875	11.3364453125	11.87484375	10.97017578125	11.507265625	11.941650390625	11.51322265625	11.665654296875	11.47548828125	11.421396484375	11.9591276041667	12.1102766927083	11.571953125	11.5261263020833	11.55380859375	11.60380859375	11.466474609375	11.67162109375	11.1573828125	11.507529296875	11.33857421875	11.56638671875	11.7759212239583	10.73884765625	11.120908203125	11.10498046875
ADSS	9.32734375	9.26134765625	8.757890625	8.5270703125	9.48913671875	8.570966796875	8.95128255208333	8.72349609375	8.86266276041667	8.81626953125	7.27662760416667	7.9109375	8.86138671875	8.63138671875	7.90389322916667	7.57164713541667	8.07654622395833	9.04658203125	9.24169921875	9.34755859375	8.887470703125	8.30552408854167	8.088974609375	9.24064453125	8.366962890625	8.21791666666667	8.6613671875	8.460322265625	8.44560546875	7.9753515625	8.03609375	8.527998046875	8.10839192708333	8.21940104166667	8.1606640625	8.18708984375	8.149921875	8.33377604166667	9.125859375	8.60239908854167	9.04296223958333	8.29537760416667	8.427587890625	8.51332682291667	8.17682291666667	8.40255859375	9.61130859375	8.39443359375	9.129697265625
ADSSL1	7.65521484375	8.099140625	8.04537109375	8.39142578125	8.05037109375	7.5111328125	8.44255859375	7.4107421875	8.3883203125	8.194609375	7.66048177083333	8.33606770833333	7.942265625	8.42021484375	8.25086588541667	8.56244140625	7.292626953125	8.0141015625	8.13240885416667	8.0867578125	8.3573046875	8.008095703125	7.98854817708333	8.168994140625	8.8846875	7.656328125	7.704375	8.165498046875	8.31484375	8.0591796875	8.367861328125	8.240966796875	9.790732421875	8.02095703125	7.91008463541667	8.16461263020833	8.149921875	7.661884765625	8.4203125	7.73842447916667	7.47134765625	7.70102864583333	8.07374348958333	8.168515625	8.69822265625	7.4760595703125	7.811552734375	9.211826171875	7.547763671875
AEBP1	11.9533723958333	12.0630078125	12.1765234375	12.84095703125	11.22498046875	12.373203125	12.9262044270833	11.769072265625	11.40611328125	11.002861328125	10.650302734375	8.8873046875	12.48859375	12.25044921875	11.3404947916667	10.50878125	10.691328125	12.8424479166667	11.449423828125	11.073525390625	12.0630078125	11.5141927083333	11.857578125	11.2734602864583	10.9802734375	12.4663541666667	10.8998828125	11.357734375	9.83126302083333	11.2449479166667	12.0969140625	11.38466796875	11.5804296875	11.216044921875	11.73560546875	12.4959895833333	13.4576236979167	11.14919921875	12.8504947916667	13.745556640625	11.1123046875	11.534326171875	12.70283203125	11.9306477864583	9.915634765625	11.1755859375	10.281171875	9.96177083333333	11.114990234375
AEBP2	9.68494791666667	9.0803515625	9.999140625	9.101630859375	9.55935546875	8.90183919270833	9.76738606770833	9.740126953125	9.55552734375	9.52109375	8.84384765625	9.04698567708333	10.091484375	9.318046875	10.13296875	9.22651041666667	9.360634765625	9.65688802083333	9.44580078125	9.30630859375	9.043388671875	8.8446484375	9.53714192708333	10.074453125	9.30872395833333	8.68983723958333	8.5335546875	9.35318359375	9.29390625	9.433994140625	9.65919921875	9.186025390625	9.78026041666667	8.931767578125	9.2261328125	9.00423828125	9.79682161458333	8.6874609375	9.98993489583333	9.2562109375	9.341181640625	8.560927734375	9.85140625	9.6375	9.052314453125	8.84518880208333	9.46743489583333	9.01459635416667	9.14972005208333
AES	11.4607421875	12.0266927083333	11.4017578125	12.01837890625	11.85556640625	11.5378515625	11.651201171875	11.15318359375	11.7523046875	11.42951171875	12.62162109375	12.19572265625	11.801748046875	12.31279296875	11.6599348958333	12.5873697916667	11.79150390625	11.578515625	11.54283203125	11.59298828125	11.92583984375	12.23390625	12.31826171875	11.6385677083333	11.91025390625	11.895546875	11.76275390625	11.7991666666667	11.8429296875	11.68333984375	11.55640625	11.5953776041667	11.832236328125	11.47341796875	11.64474609375	12.0430598958333	11.27126953125	11.69544921875	11.772626953125	11.85515625	11.09265625	11.79583984375	11.44697265625	11.87423828125	12.079892578125	11.378203125	11.8316015625	11.97615234375	11.79583984375
AFAP1	8.101083984375	8.04921875	8.213291015625	8.74837890625	7.801220703125	9.328203125	9.143671875	9.2755078125	8.09757161458333	7.9109375	9.57824869791667	8.13888671875	8.82970703125	7.55688151041667	10.48662109375	7.84140625	8.673251953125	8.518671875	8.30498046875	7.7979296875	8.214541015625	8.28530598958333	8.36861328125	8.351318359375	9.278544921875	8.72986328125	8.18818359375	8.26526041666667	8.19978515625	8.44560546875	9.58921875	7.98735026041667	8.1988671875	7.92048828125	7.93107421875	8.01504557291667	9.7061328125	7.82656901041667	9.265009765625	9.32724609375	8.1151953125	8.05862955729167	9.550447265625	8.48444661458333	8.4347265625	8.12748046875	7.61732421875	8.40498046875	7.587412109375
AFAP1L1	7.78701171875	7.6098046875	7.982294921875	8.09380208333333	7.47139973958333	9.476611328125	8.31330078125	9.41158203125	7.854736328125	7.44267578125	7.768125	7.93130859375	7.675	7.58885091145833	7.42640625	7.99151692708333	7.88146484375	8.07666015625	7.66421875	7.6995263671875	7.59065755208333	7.748056640625	7.7291796875	7.625576171875	7.403564453125	7.87732421875	7.796953125	7.611171875	8.41492513020833	7.854599609375	7.66236328125	7.86775227864583	8.44019856770833	7.62765625	7.76203287760417	7.63489583333333	8.898408203125	7.83775390625	8.08490234375	8.447890625	7.866875	7.7228515625	7.943056640625	7.77153645833333	7.70915364583333	7.72234375	7.28858723958333	7.44932942708333	7.13395833333333
AFAP1L2	11.6697265625	10.61986328125	10.2598046875	10.540546875	10.7011328125	9.5571875	10.727333984375	13.7586686197917	10.6012890625	10.396240234375	10.650302734375	8.918447265625	10.4624609375	10.3378515625	8.53182291666667	11.012109375	8.92056640625	10.6517578125	9.90159505208333	9.45197265625	10.4816796875	9.472900390625	9.6871875	9.71921875	9.53314453125	9.711193359375	10.08396484375	10.910888671875	9.85122721354167	10.09017578125	9.23294921875	10.48662109375	10.33802734375	9.972591796875	9.74485026041667	10.3391796875	10.687568359375	9.91029296875	9.90735026041667	11.1767578125	9.657421875	10.2982421875	9.72072265625	11.00126953125	10.1751953125	9.69926432291667	9.4381640625	9.357001953125	9.56132486979167
AFAR3	7.23265625	7.35238444010417	7.40224934895833	7.35908203125	7.20333333333333	7.2362646484375	7.33229048295455	7.4199609375	7.295625	7.33254557291667	7.4660546875	7.51909830729167	7.34533203125	6.893515625	7.2430859375	7.4139453125	7.52826497395833	7.162890625	7.31801106770833	7.70951171875	7.25041666666667	7.362431640625	7.005849609375	7.08416666666667	7.06463216145833	7.29815755208333	7.493525390625	7.14912760416667	7.7283984375	7.293515625	7.376767578125	7.13147135416667	7.29298828125	7.30475911458333	7.22117838541667	7.343984375	7.42065104166667	7.291201171875	7.3034765625	7.23724609375	7.5678125	7.25220052083333	7.22348958333333	7.26446126302083	7.14537109375	7.176171875	7.18890950520833	7.407421875	7.14347537878788
AFARP1	7.23265625	7.21880859375	7.092939453125	6.98834635416667	7.07743489583333	7.2459765625	7.18444986979167	7.12500651041667	7.14660807291667	6.98525390625	6.95455078125	7.0030078125	7.0466845703125	7.39013671875	7.13482096354167	6.97822265625	7.135361328125	7.047392578125	7.115458984375	7.2663671875	6.89576497395833	7.01217447916667	7.074267578125	6.9732421875	7.18534993489583	7.1326953125	7.187578125	7.18538736979167	7.042060546875	7.0636328125	6.7964453125	6.9635546875	7.15393880208333	7.1461767578125	6.986826171875	7.0442578125	7.027607421875	6.93887369791667	7.09413707386364	7.0334765625	6.9468359375	7.09497884114583	6.93664876302083	6.93419270833333	7.074140625	7.01073567708333	7.28858723958333	6.97076171875	7.3156591796875
AFF1	7.75214518229167	7.56161946614583	7.39233723958333	7.34100911458333	7.48955078125	7.72453125	7.4201953125	7.37447265625	7.62140625	7.3813671875	7.55282552083333	7.479765625	7.37489908854167	7.58885091145833	7.60935872395833	7.31249348958333	7.1044921875	7.387724609375	7.43943359375	7.3609814453125	7.60015625	7.4504296875	7.322451171875	7.5646875	7.55638346354167	7.47674967447917	7.321279296875	7.38373046875	7.26682291666667	7.52447265625	7.41415364583333	7.410263671875	7.5634375	7.49166015625	7.38584309895833	7.31333984375	7.49345703125	7.358935546875	7.6425390625	7.45519856770833	7.49113932291667	7.30912109375	7.29044596354167	7.22894205729167	7.56744140625	7.27947265625	7.72775390625	7.48851399739583	7.8530078125
AFF2	7.58877604166667	6.82158203125	6.843017578125	6.900849609375	6.8415625	6.819267578125	7.051484375	9.09614583333333	7.063505859375	6.946533203125	7.07469401041667	6.81103515625	6.77908203125	7.0137353515625	6.88005208333333	7.0183203125	6.80069661458333	6.97119791666667	6.91267578125	6.82373046875	6.963623046875	6.95497395833333	6.92501627604167	7.146015625	6.810849609375	7.1824609375	6.826875	6.96638671875	6.88396484375	7.07380859375	6.838359375	7.06174272017045	7.01560546875	7.49166015625	7.88791015625	6.94420572916667	7.0090234375	6.85955078125	7.06578361742424	6.99431640625	7.0125390625	7.1224609375	7.022099609375	6.97396484375	7.06365234375	7.7632568359375	6.671630859375	6.7537109375	7.0044140625
AFF3	8.77420572916667	8.099140625	8.3965625	7.79734375	7.79205729166667	8.04701171875	9.53494791666667	7.57544921875	8.33842122395833	8.283916015625	7.17830078125	7.04267578125	9.04078776041667	9.093134765625	9.99611002604167	7.32282552083333	7.24261067708333	8.68474609375	7.86189453125	7.6495703125	7.98140299479167	8.10478515625	8.4598046875	9.3860546875	8.313544921875	8.298046875	7.786962890625	8.3370703125	6.99315266927083	7.62035481770833	8.95548828125	8.28064453125	7.7706640625	8.953046875	8.44474609375	7.67521484375	8.48262044270833	8.11953125	9.078134765625	7.64902669270833	7.52808268229167	8.46680989583333	9.27501302083333	8.47400390625	7.14537109375	9.099814453125	8.03212890625	7.184365234375	8.628125
AFF4	10.3436328125	10.760263671875	10.30998046875	9.962197265625	10.49998046875	9.7196875	10.7478059895833	10.1942252604167	10.259140625	11.002861328125	8.591630859375	9.52630859375	10.309619140625	9.22651041666667	10.2951953125	8.54296875	9.651875	10.442978515625	10.10189453125	10.1951627604167	10.04201171875	9.718359375	9.70833984375	11.11201171875	10.31587890625	10.164443359375	10.023447265625	10.5171875	10.17455078125	10.31111328125	10.8963671875	10.52673828125	11.21982421875	10.4327734375	10.2852734375	10.34880859375	11.27126953125	10.145341796875	11.274814453125	10.9112109375	10.1016796875	9.7716015625	11.05177734375	10.77009765625	11.173486328125	9.9162109375	10.16107421875	11.0615625	10.47873046875
AFG3L1	9.8996875	9.44599609375	9.5665625	9.60266276041667	9.68361979166667	9.76994140625	8.94126953125	9.37025390625	9.496279296875	9.3473828125	9.831923828125	9.60943359375	9.33326171875	9.79892578125	9.451083984375	9.485234375	10.5089934895833	9.4919921875	9.5987109375	10.22634765625	9.00157877604167	9.36969401041667	9.910791015625	9.729453125	9.5628125	9.88978515625	9.66678059895833	9.42593098958333	9.29390625	9.5419140625	9.506875	9.31171875	9.388046875	9.434453125	9.295263671875	9.55026953125	9.211123046875	9.427392578125	9.42302734375	9.4526640625	9.23982421875	10.34580078125	9.54109375	9.505078125	9.28521484375	10.1296875	10.30125	10.2821484375	10.19728515625
AFG3L2	9.490185546875	10.138701171875	9.79765625	10.076796875	9.99501953125	10.145341796875	9.259453125	9.23248046875	9.98521484375	9.77431640625	10.263134765625	10.153876953125	9.911748046875	9.87040364583333	10.0159375	10.38732421875	10.21814453125	9.7578125	9.72712890625	10.1951627604167	10.2614453125	10.1769140625	10.2108984375	9.8280859375	10.820087890625	10.498349609375	10.576728515625	10.0414453125	10.64892578125	10.564794921875	10.3383235677083	10.205625	11.03119140625	10.42328125	10.375771484375	10.85052734375	10.342275390625	10.34767578125	9.886259765625	9.63642578125	9.94831380208333	10.0476184895833	9.96064453125	9.54608723958333	10.76009765625	9.627802734375	10.140197265625	10.082587890625	9.31559895833333
AFM	6.89794921875	6.782080078125	6.78107421875	6.7713671875	6.72955078125	6.8588671875	6.770859375	6.7862890625	6.81189453125	6.750615234375	6.77510416666667	7.04267578125	6.674755859375	6.75755859375	7.032705078125	6.6186328125	6.69625651041667	6.85455078125	6.5492578125	6.7130859375	6.73280598958333	6.9364990234375	6.669423828125	6.8544921875	6.97400390625	6.85653971354167	6.92359375	6.87805989583333	6.93340494791667	6.92296875	6.85872395833333	6.9635546875	6.76203125	6.84111328125	6.96697265625	6.95444010416667	6.79055338541667	6.71375651041667	6.752900390625	6.92572591145833	6.92649088541667	6.9574755859375	6.91829264322917	6.846875	6.95608723958333	6.88487955729167	6.930546875	6.89767578125	6.81158854166667
AFMID	8.03101236979167	8.22049479166667	7.982294921875	8.5054296875	8.7711328125	8.49830729166667	7.7614453125	8.492890625	8.5522265625	8.88011067708333	7.61845703125	8.406884765625	8.850615234375	8.42880859375	7.53847005208333	8.993134765625	9.273955078125	7.81583984375	8.772333984375	7.5924609375	9.03284830729167	9.03701171875	7.372109375	8.39958333333333	8.35703125	7.83930338541667	8.9191015625	9.145546875	8.30455078125	9.2433203125	8.2155859375	9.0443359375	9.72845703125	9.17228515625	8.46529296875	8.6874609375	8.37783203125	9.15020833333333	8.07392578125	8.0567578125	9.12262369791667	8.67041015625	7.96296875	8.168515625	8.99234375	8.702392578125	8.80896484375	9.03457682291667	8.56686848958333
AFP	7.1754296875	7.26052024147727	7.43967447916667	7.02546875	7.19489908854167	7.390478515625	7.33229048295455	7.11611328125	7.081689453125	7.14225408380682	7.0453125	7.33279296875	7.06626953125	7.16427734375	7.39560546875	7.26166015625	7.8009375	7.172890625	7.39237630208333	7.28507161458333	7.085908203125	7.134716796875	7.312119140625	7.333515625	7.34319661458333	7.48696940104167	7.05230631510417	7.05399251302083	7.16505149147727	7.13998046875	7.31333984375	7.0006787109375	7.034765625	7.029052734375	7.08263671875	7.16505149147727	7.11525390625	7.25191731770833	7.10412109375	7.07181640625	7.14633167613636	7.046640625	7.1516796875	7.102734375	7.09437825520833	7.12702473958333	7.04083984375	7.21527180989583	7.33439453125
AFTPH	10.72708984375	9.92802734375	10.76509765625	10.086611328125	10.1835611979167	9.485966796875	9.9392578125	10.1157421875	10.16695703125	10.396240234375	10.446015625	10.723173828125	10.1014453125	11.481953125	10.26560546875	11.2203125	10.33943359375	9.74790885416667	10.89607421875	10.8205240885417	9.9082421875	11.1252766927083	10.95107421875	10.83646484375	9.1287890625	8.18634765625	9.9719921875	9.4764453125	9.07417613636364	8.9275	8.165498046875	8.50731770833333	8.18857747395833	8.25684895833333	8.89860026041667	8.50570963541667	7.9112109375	9.33962890625	8.884931640625	8.52962890625	10.244130859375	10.34580078125	9.489833984375	9.787828125	8.47443359375	10.5208463541667	10.98802734375	10.07201171875	11.25515625
AGA	9.78763671875	9.303154296875	10.1687565104167	9.838154296875	9.653046875	8.17935546875	8.97052734375	9.64625	9.87572591145833	9.61246744791667	10.48720703125	10.122822265625	9.54724609375	9.75802734375	8.94330078125	10.3080859375	9.67130859375	9.47173828125	9.6698046875	9.30630859375	9.77896484375	10.474609375	9.53714192708333	9.76816015625	8.73213541666667	8.388701171875	9.920263671875	9.34298828125	10.1445703125	9.12274739583333	9.03619140625	9.34244140625	8.890048828125	9.17228515625	8.73837565104167	9.35126953125	8.5622265625	9.427392578125	8.9775	8.83220703125	9.66814453125	9.65083984375	8.6487109375	9.56609375	7.074140625	9.832880859375	9.80688802083333	10.09244140625	9.58200846354167
AGBL2	7.166064453125	7.479853515625	7.39233723958333	7.41259114583333	7.36248046875	6.97822265625	7.032958984375	7.10661458333333	7.452958984375	7.65224609375	6.944560546875	7.28374348958333	7.32638671875	6.93294921875	6.94109700520833	7.13951171875	7.16453938802083	7.360849609375	7.45810546875	7.33263671875	7.23078125	7.3048828125	7.133876953125	7.01030598958333	7.06463216145833	7.01639322916667	7.24521484375	7.59252604166667	7.22139973958333	7.7630517578125	7.31333984375	7.48648111979167	7.5634375	7.276337890625	7.27341796875	7.735625	7.22895833333333	7.26162434895833	7.09413707386364	7.02387369791667	7.15599609375	7.30912109375	7.08290690104167	7.30156901041667	7.39080078125	7.16671253551136	7.11004557291667	7.1743310546875	7.09409978693182
AGBL3	7.108017578125	6.84099609375	7.009736328125	7.07229817708333	7.12403764204545	7.2362646484375	6.9272265625	7.00146484375	7.13741861979167	6.96678059895833	7.13075520833333	7.23475911458333	7.085458984375	6.97400390625	6.990771484375	7.028779296875	7.0248828125	7.02899739583333	7.04083984375	7.03026692708333	7.1740234375	7.11611328125	7.14321940104167	6.98271158854167	7.1433203125	7.064970703125	6.875712890625	7.0341796875	6.963828125	7.032998046875	7.08585611979167	7.021708984375	6.97599446614583	6.98850423177083	6.88068359375	7.00338541666667	7.095654296875	7.074228515625	7.02671875	6.96447916666667	6.96548502604167	7.06684895833333	7.01236979166667	7.04228515625	6.9344091796875	7.00073893229167	6.97158040364583	7.091484375	7.43023111979167
AGBL4	7.27166015625	7.42461588541667	7.39233723958333	7.26052024147727	7.31453776041667	7.58609700520833	7.257578125	7.26402994791667	7.39216634114583	7.27473958333333	7.4458544921875	7.81362955729167	7.4242578125	7.39013671875	7.65279296875	7.63115234375	7.35259765625	7.32426432291667	7.38270182291667	7.220712890625	7.3184765625	7.4504296875	7.6150390625	7.48658203125	7.62536458333333	7.348984375	7.48522135416667	7.44	7.52140625	7.293515625	7.32302734375	7.265673828125	7.31263020833333	7.34287109375	7.450166015625	7.39137369791667	7.42065104166667	7.36872395833333	7.40760091145833	7.372744140625	7.29276692708333	7.5474609375	7.396884765625	7.41693359375	7.585546875	7.43872395833333	7.14955078125	7.38617838541667	7.8338671875
AGER	7.28219401041667	7.27869140625	7.226865234375	7.313349609375	7.35350260416667	7.2362646484375	7.275849609375	7.42902994791667	7.30446377840909	7.3813671875	7.768125	7.50944010416667	7.22555338541667	7.07529296875	7.10421875	7.5424609375	7.50820963541667	7.387724609375	7.36379557291667	7.2663671875	7.26045572916667	7.27668619791667	7.40306640625	7.25982421875	7.42490234375	7.61212890625	7.4673828125	7.43069010416667	7.388671875	7.51474283854167	7.43402994791667	7.41911783854167	7.47875	7.41802083333333	7.53847005208333	7.68591796875	7.644033203125	7.51505859375	7.40760091145833	7.43640625	7.33900390625	7.67984375	7.50956705729167	7.45356770833333	7.51982421875	7.4005078125	7.20872721354167	7.672900390625	7.11396484375
AGGF1	7.46051432291667	8.00638671875	8.1728125	7.89998046875	8.15185546875	7.70638020833333	8.08312825520833	7.94322265625	8.14666015625	8.40580078125	7.65052083333333	8.27977213541667	7.95325520833333	7.15490234375	7.986787109375	7.63115234375	8.13487630208333	8.1425	8.06294921875	8.22109375	8.09395182291667	8.06648111979167	7.8166015625	7.645322265625	7.736953125	8.164921875	8.02930013020833	8.32630208333333	8.69806640625	8.455615234375	8.2263671875	8.43508138020833	8.44019856770833	8.24791015625	8.45462239583333	8.33511393229167	8.06224609375	8.232265625	8.25736328125	8.28203125	8.086015625	7.85451171875	7.8203515625	8.3246484375	8.33842122395833	8.05840494791667	7.8970703125	8.12895182291667	7.60658203125
AGK	9.72487239583333	9.75412109375	9.73888671875	9.51412239583333	9.703828125	9.76994140625	9.62343098958333	9.70908203125	9.51571614583333	9.601826171875	9.4668359375	9.72341796875	9.577451171875	9.41150390625	9.5792578125	9.356162109375	10.1878125	9.555654296875	9.79740234375	9.890712890625	9.53333984375	9.504404296875	9.51802734375	9.56508203125	9.5628125	9.779443359375	9.77756184895833	9.75095703125	10.3781067708333	9.5821875	9.85283203125	9.66873046875	9.954228515625	9.921126953125	9.898212890625	9.740126953125	10.03748046875	9.808330078125	9.709513671875	9.7280859375	10.192080078125	9.373955078125	9.8233046875	9.738203125	10.164716796875	9.678515625	9.78568359375	10.1711458333333	9.47982421875
AGL	8.01205729166667	7.801220703125	8.416650390625	7.757861328125	7.947861328125	7.390478515625	8.28064453125	7.66495930989583	8.04765625	8.12275390625	7.41523111979167	7.86177734375	8.07159505208333	7.72494791666667	8.13982421875	7.66505859375	7.456337890625	8.104052734375	8.210634765625	8.13404296875	7.81140625	7.62531901041667	7.757578125	8.20884765625	8.11919921875	7.70091796875	7.81849609375	8.1448681640625	7.84460286458333	7.694775390625	7.87853515625	7.81789713541667	7.66505859375	7.6571875	7.556611328125	7.78580078125	7.89078125	7.9523046875	8.33842122395833	7.972451171875	7.7248828125	7.8225390625	8.08473307291667	8.03022135416667	7.85708984375	7.97521484375	8.13351888020833	7.8672265625	8.141064453125
AGMAT	7.45060546875	7.16433268229167	7.21822916666667	7.1980078125	7.47982421875	7.3789208984375	6.986884765625	7.09643880208333	7.53604166666667	7.51698567708333	7.918056640625	7.74435546875	7.17217447916667	7.18548828125	7.28246256510417	8.0625	7.456337890625	7.32426432291667	7.551748046875	7.27561848958333	7.62994140625	7.3720703125	7.322451171875	7.50486002604167	7.18534993489583	7.56544270833333	7.65639322916667	7.57259765625	7.687578125	7.63926432291667	7.16814453125	7.67377278645833	7.40197916666667	8.3476171875	7.72246744791667	7.35342447916667	7.065126953125	7.5774609375	7.17162760416667	7.2078125	8.136484375	7.63788736979167	7.1624609375	7.32646484375	7.72810546875	7.85232421875	7.3931640625	7.95486328125	7.25798177083333
AGPAT1	7.43093098958333	7.56161946614583	7.70769205729167	7.8175390625	7.63815755208333	7.921357421875	7.69927734375	8.044091796875	7.84427734375	7.65224609375	8.591630859375	8.00192708333333	7.7057421875	7.32615234375	7.7603515625	7.84140625	7.63068359375	7.69927734375	7.5721875	7.58314127604167	7.7909765625	7.98843424479167	7.78649088541667	7.5646875	7.53708984375	7.749521484375	7.61788411458333	7.46866536458333	7.89663411458333	7.58763671875	7.7381787109375	7.5510546875	7.533916015625	7.52212890625	7.46956380208333	7.57529947916667	7.61327473958333	7.56027669270833	7.5554833984375	7.518671875	7.5865625	7.48123046875	7.61654296875	7.57837565104167	7.71828125	7.493349609375	7.828349609375	8.026875	7.470185546875
AGPAT2	8.96224609375	9.25080078125	8.89055338541667	9.31822265625	9.2023046875	9.92048828125	8.1931640625	8.073203125	9.10865234375	9.057041015625	10.49693359375	10.074853515625	8.84027994791667	9.22651041666667	8.680859375	9.88007096354167	9.710146484375	9.026982421875	8.93755859375	9.18470703125	9.25383138020833	8.73238932291667	8.8479296875	9.55447265625	9.25019010416667	8.48748046875	9.17263671875	9.214345703125	10.34685546875	9.5419140625	9.05765625	9.8409765625	9.68815494791667	9.4557421875	8.81926432291667	9.320859375	8.46046875	9.40705078125	8.74158203125	8.92591796875	8.5080078125	8.426591796875	8.26550130208333	8.79868815104167	10.133984375	8.9873828125	9.7542578125	9.182373046875	9.44896484375
AGPAT3	8.58691731770833	9.03560546875	8.43296875	8.72947265625	8.952294921875	8.603876953125	8.285703125	8.892666015625	8.630703125	8.9013671875	8.14689453125	8.2984375	8.59427734375	8.5947265625	8.48015625	8.77438802083333	8.46238606770833	8.788203125	8.80974609375	8.76865234375	8.881953125	8.53404296875	8.26408203125	8.5659375	8.65697265625	8.5269140625	9.05349609375	8.673251953125	8.96544921875	8.87185546875	8.398125	9.02810546875	8.67470703125	8.79447265625	8.879296875	8.8894921875	8.52271158854167	8.80644205729167	8.89044270833333	8.49474609375	8.7011328125	8.49841145833333	8.433515625	8.73095703125	8.900859375	8.49520182291667	8.919970703125	9.009921875	8.84302734375
AGPAT4	8.96224609375	8.00638671875	8.1510546875	8.053505859375	8.00865234375	8.19841796875	8.631279296875	9.76162109375	8.1073046875	8.1535546875	8.354775390625	8.56990234375	8.385283203125	8.1560546875	8.50359700520833	7.950693359375	8.20611328125	8.5812890625	8.3252734375	8.1823828125	7.93190104166667	7.80794270833333	8.33043294270833	8.76314453125	8.5519921875	7.9181640625	7.85004557291667	8.21658203125	8.157919921875	8.36224609375	8.44041666666667	7.8770703125	8.08892578125	8.04875	7.6905859375	8.18708984375	8.6730859375	8.07654622395833	8.3598828125	8.63169921875	7.84640625	8.13205078125	9.1835546875	8.2366796875	7.994287109375	7.9123828125	8.51554361979167	9.605146484375	8.557177734375
AGPAT5	11.943955078125	10.770859375	12.095947265625	11.30306640625	11.22498046875	11.72580078125	10.9451953125	11.9837109375	11.447333984375	11.692421875	11.47158203125	11.608955078125	11.09431640625	12.149609375	10.703828125	11.9362890625	12.2012890625	11.33115234375	11.624921875	11.76865234375	11.15318359375	11.67103515625	11.54896484375	11.7811881510417	10.69900390625	10.0019921875	10.42615234375	10.8101106770833	10.8998828125	9.816259765625	9.65919921875	10.0646940104167	9.78026041666667	9.75068359375	9.898212890625	9.928671875	9.28727864583333	10.8885416666667	10.37380859375	10.386650390625	11.2083463541667	11.5543359375	11.081796875	11.115673828125	7.349140625	11.6772916666667	11.578515625	8.56618489583333	11.74951171875
AGPAT6	7.5197265625	7.90252604166667	7.459267578125	7.88999348958333	7.96744140625	8.70341796875	7.59508463541667	7.93259440104167	7.88634765625	7.7196484375	8.05852213541667	7.98078125	7.7057421875	7.8794140625	7.51863932291667	7.66505859375	8.733359375	7.85435546875	7.88470703125	8.21150390625	7.96141927083333	7.93899739583333	7.85568359375	7.79195638020833	8.1789453125	8.06870442708333	8.52334309895833	7.952177734375	8.221796875	8.24701171875	7.85660807291667	7.88677734375	7.75238932291667	8.04875	7.92091145833333	7.805791015625	7.80947591145833	8.30337890625	7.870234375	7.95154296875	8.158515625	7.98543619791667	7.8098828125	7.6584765625	7.70029296875	8.00623046875	8.171845703125	9.74415364583333	8.02205078125
AGPAT7	8.826416015625	9.6334765625	9.02306640625	9.77706640625	9.51912109375	8.757421875	8.39091796875	8.53154296875	9.74505208333333	9.1406640625	9.841640625	9.54662760416667	9.04078776041667	8.95396484375	7.7603515625	8.58439453125	9.554734375	9.00653971354167	9.313671875	9.6900390625	9.063671875	9.43052734375	9.450126953125	9.31171875	9.86806640625	9.59451171875	9.56393880208333	9.608927734375	9.61267903645833	9.6698046875	9.19189453125	9.6280078125	9.93345703125	8.56777669270833	8.879296875	10.05033203125	8.5622265625	9.56728515625	8.25736328125	8.40736979166667	8.7426171875	9.39409830729167	8.12924479166667	9.70765625	10.154619140625	9.23982421875	9.39623046875	10.41267578125	9.49982421875
AGPS	8.62208984375	8.40498046875	8.213291015625	8.41165364583333	8.4272265625	8.94044921875	8.35154296875	8.46267578125	8.47939453125	8.38478190104167	8.281943359375	9.066982421875	8.3449609375	8.47765625	8.50359700520833	8.2840234375	8.15662760416667	8.203349609375	8.3252734375	8.499423828125	8.245341796875	8.377529296875	7.56496419270833	8.8040625	8.502197265625	8.2359375	8.52334309895833	8.4090625	8.97462890625	8.3726171875	8.577265625	8.5573828125	8.890048828125	8.7896875	8.6872265625	8.43542317708333	8.63013020833333	8.5756640625	8.72171875	8.74158203125	8.578955078125	7.95515625	8.276083984375	8.444375	8.99234375	8.82419921875	8.65033203125	8.099140625	8.27902669270833
AGR2	9.919365234375	10.4583203125	11.0778450520833	11.426630859375	11.3351888020833	6.93770833333333	8.49931640625	6.8853759765625	10.055224609375	10.921396484375	10.77009765625	12.072236328125	10.309619140625	10.64720703125	8.17142578125	11.120908203125	10.94240234375	10.86611328125	10.804912109375	11.4895703125	10.902734375	10.38119140625	10.3696875	11.0182942708333	12.3116796875	10.29884765625	9.8178125	10.78111328125	10.8604036458333	10.09017578125	9.22276692708333	11.27673828125	11.3207421875	10.62650390625	8.8596484375	10.2005078125	8.12814453125	11.19005859375	10.09224609375	9.02607421875	10.12123046875	10.46604296875	7.97267578125	10.8297884114583	12.2479459635417	11.145615234375	10.8295377604167	9.259453125	9.64471028645833
AGR3	9.3679296875	10.0577473958333	10.784580078125	10.5308203125	10.4816796875	6.738603515625	8.64095703125	6.7964453125	8.995537109375	9.944453125	9.326171875	8.1812890625	8.569326171875	8.41117838541667	7.40603190104167	9.67779296875	7.0047265625	9.4612109375	10.273486328125	10.14513671875	9.8198046875	7.727685546875	8.657841796875	10.5739453125	10.740751953125	7.556064453125	7.312099609375	9.73076171875	7.52140625	7.90642578125	8.38790364583333	10.81841796875	10.7399609375	9.70933984375	7.063173828125	9.2801953125	7.53321614583333	8.6773828125	8.81185546875	6.91490234375	9.04296223958333	8.49841145833333	7.1730078125	10.10021484375	11.4383984375	11.4073828125	9.62172265625	7.01078125	7.661884765625
AGRIN	10.1797395833333	11.3396875	10.5237955729167	11.00126953125	10.9036328125	8.882109375	9.71490234375	9.77176171875	10.6410579427083	10.53875	12.6509895833333	12.020546875	10.64447265625	11.9004329427083	9.165078125	11.230390625	12.1229361979167	10.938544921875	10.67619140625	10.94177734375	10.82375	11.195712890625	11.14615234375	10.6342317708333	11.19609375	10.8973046875	11.962109375	11.033671875	11.4383984375	10.85291015625	10.539033203125	11.05125	10.91947265625	10.5559830729167	10.54783203125	11.7347623697917	9.848544921875	11.645830078125	10.0303515625	10.993115234375	11.339130859375	11.573837890625	9.8123046875	11.2645768229167	11.618359375	11.2751171875	11.8833984375	12.5071875	11.51826171875
AGRP	6.7565234375	6.96578125	6.81197916666667	6.931240234375	6.821767578125	6.87732096354167	6.86828125	7.01123697916667	6.92665364583333	7.0594921875	7.0255078125	7.22539713541667	6.96119140625	7.06451822916667	6.91039388020833	7.32282552083333	6.933984375	7.125390625	6.88343098958333	6.8631640625	6.89576497395833	7.11611328125	6.98569498697917	6.9732421875	7.01493815104167	7.044658203125	7.04281901041667	6.95642578125	7.021875	6.82949869791667	6.92410807291667	6.981513671875	6.95732421875	7.095966796875	6.997109375	7.0341015625	6.95171875	6.95765625	6.95889973958333	7.09215006510417	7.0125390625	6.94759114583333	7.0625390625	7.062255859375	7.11568359375	7.07982421875	6.90140299479167	6.990634765625	6.851748046875
AGT	8.5705859375	8.29454752604167	8.8689453125	9.662369140625	8.07142578125	7.9796875	7.8992578125	8.521611328125	8.077890625	7.65224609375	8.19917317708333	7.57529947916667	7.868984375	8.98564453125	7.74126953125	7.4823046875	8.065390625	7.84522623697917	7.7644482421875	9.28641276041667	8.7745703125	8.12390950520833	7.382890625	7.524013671875	7.29322265625	7.749521484375	7.83921875	7.7255859375	7.51159505208333	7.41810872395833	7.5840234375	7.50476725260417	7.810654296875	7.785439453125	7.2471484375	7.39137369791667	7.5036328125	8.53533203125	7.497734375	8.3756640625	8.42404296875	7.5866015625	7.727421875	7.48188151041667	7.46055989583333	8.27866536458333	7.87191080729167	7.776357421875	8.27902669270833
AGTPBP1	9.3473828125	8.92896158854167	8.82806315104167	8.69833984375	8.7711328125	9.437578125	9.2801953125	10.535830078125	8.8833984375	9.066982421875	8.75630859375	8.52505533854167	8.73885416666667	8.86504557291667	9.186171875	8.232392578125	9.050146484375	8.73996744791667	8.82419921875	9.06004557291667	8.63544921875	8.1901953125	8.94044921875	8.69912109375	9.2991796875	9.512763671875	9.7671875	8.942998046875	10.07416015625	9.1814453125	9.2618359375	8.95064778645833	9.3990322265625	9.71921875	9.64471028645833	9.073388671875	9.848544921875	9.60818359375	9.28509765625	9.21554036458333	9.87700520833333	9.098515625	9.4994921875	8.9013671875	9.45908528645833	9.77017578125	9.2699609375	9.505703125	9.10943359375
AGTR1	9.3076171875	8.099140625	8.645498046875	8.170048828125	8.12203125	9.0306640625	10.78767578125	8.913935546875	8.58188802083333	8.08276692708333	7.48653157552083	7.352578125	9.47513671875	7.89740234375	10.900771484375	7.61067708333333	7.6397216796875	8.66376953125	8.30498046875	7.89326171875	8.398486328125	7.84895182291667	8.8977734375	10.363662109375	8.8751171875	8.72986328125	7.97611328125	8.34731119791667	8.63544921875	8.2680859375	10.1757486979167	8.13793619791667	8.70341796875	8.20988932291667	7.898974609375	8.09002604166667	9.88865234375	7.9222265625	10.64822265625	9.33652018229167	7.866875	7.844111328125	10.92890625	9.02482421875	7.5762890625	7.64472819010417	8.04932291666667	7.633740234375	7.51826497395833
AGTR2	7.50016927083333	7.4898046875	7.39233723958333	7.34982421875	7.400390625	7.52034505208333	7.3917578125	7.31970703125	7.53604166666667	7.53642578125	7.71985026041667	7.37166015625	7.48843424479167	7.0346484375	7.66249674479167	7.53271484375	7.51834798177083	7.5525	7.3732421875	7.34210286458333	7.42981119791667	7.727685546875	7.575498046875	7.296328125	7.403564453125	7.45710123697917	7.48522135416667	7.44953450520833	7.589541015625	7.57011067708333	7.7872265625	7.704296875	7.63727213541667	7.647265625	7.43272786458333	7.595576171875	7.45630859375	7.523916015625	7.51609375	7.445927734375	7.49113932291667	7.48123046875	7.537041015625	7.47236653645833	7.66216796875	7.485068359375	7.68412109375	7.633740234375	7.084248046875
AGTRAP	7.96697265625	8.37490234375	8.47853515625	8.62779296875	8.24590494791667	9.407626953125	8.29180989583333	8.41414388020833	8.08810546875	8.283916015625	8.90475911458333	9.43412109375	8.0611328125	7.924609375	7.72246744791667	8.60544921875	8.65296223958333	7.9744140625	7.979140625	8.8533984375	8.54283203125	8.8446484375	8.00978515625	7.90375651041667	8.00638671875	8.2359375	9.0090234375	8.2367578125	9.341953125	8.36224609375	8.05646484375	8.22015625	7.8586328125	8.02998372395833	8.46529296875	8.51568359375	8.117431640625	8.616474609375	7.754365234375	8.59365234375	8.73125	8.29537760416667	8.09530598958333	8.179140625	8.580078125	8.330126953125	7.97294921875	8.555859375	8.1698828125
AGTRL1	8.395859375	7.85220703125	7.8007421875	8.043505859375	8.04016927083333	10.719140625	9.341181640625	7.38367513020833	7.5088818359375	7.6031640625	8.786103515625	8.793203125	7.9096484375	8.68298177083333	7.79044921875	7.788544921875	8.55260091145833	7.9030810546875	7.27019856770833	8.36876953125	8.316875	9.11982421875	7.836796875	7.534453125	7.23246419270833	8.51697265625	9.09998046875	7.71619791666667	8.283359375	7.71417317708333	7.907373046875	7.495859375	8.79447265625	9.40345703125	8.66741536458333	8.02638671875	10.0579947916667	9.16884114583333	8.69189453125	10.406875	9.00462890625	8.75009765625	8.48091796875	7.72868489583333	7.35998046875	8.3484375	7.35211588541667	7.4983203125	8.4168359375
AGXT	7.26120768229167	6.89127278645833	7.01861712831439	6.820625	6.90123046875	7.12829427083333	7.023671875	6.85571940104167	7.081689453125	6.96678059895833	7.122080078125	6.861708984375	6.96119140625	7.06451822916667	6.95109375	7.1771875	6.92345703125	7.03787109375	6.79125	6.82373046875	7.085908203125	7.12570963541667	6.9147900390625	6.93340494791667	6.90330078125	7.104208984375	6.99481119791667	6.97671549479167	6.8935546875	6.73548828125	6.7434765625	6.88750651041667	7.054443359375	6.822109375	6.92033203125	7.07427734375	6.82216796875	7.02785319010417	6.9491357421875	6.91490234375	6.69755859375	6.8608203125	7.03201822916667	7.023193359375	6.9344091796875	6.96361328125	7.02078450520833	6.87813639322917	6.87286458333333
AGXT2	6.96883463541667	6.80069661458333	7.16486328125	6.931240234375	6.88117513020833	6.69888671875	6.879150390625	6.9328515625	7.063505859375	6.95672526041667	6.95455078125	7.04267578125	7.01745768229167	7.41181640625	6.7888671875	6.89767578125	6.82091796875	7.000146484375	6.9913671875	6.73197265625	6.9244189453125	7.01217447916667	6.89484375	6.833271484375	6.82158203125	6.80680989583333	6.85568359375	6.97671549479167	7.00289388020833	6.83955078125	7.01133951822917	7.0006787109375	7.134716796875	6.960595703125	6.96697265625	6.94420572916667	6.942421875	6.95765625	6.92077311197917	6.92572591145833	6.8351171875	7.085703125	6.78359375	6.94416015625	6.875078125	6.8944140625	7.06951171875	6.83031901041667	7.14347537878788
AGXT2L1	7.128916015625	7.10745442708333	7.24443033854167	7.09111328125	7.2687109375	6.96780110677083	7.07833984375	7.21838541666667	7.38201171875	7.08720703125	7.10296875	7.34287109375	7.03688151041667	7.44357954545455	7.42640625	7.25244791666667	7.17371419270833	7.27857421875	7.189599609375	7.21148111979167	7.23078125	7.10699869791667	7.22106178977273	7.15488991477273	7.23246419270833	7.23158203125	6.904990234375	7.2678515625	7.13578125	7.2057421875	7.03080078125	7.13147135416667	7.22359375	6.99888671875	7.092529296875	7.154794921875	7.095654296875	7.047109375	7.085	7.11231119791667	7.03177083333333	7.085703125	7.0419921875	7.19173014322917	7.074140625	7.060830078125	7.70102864583333	7.19383463541667	7.172890625
AGXT2L2	9.138583984375	9.917890625	9.19912109375	9.152255859375	9.47883203125	9.598984375	9.23748372395833	9.4524609375	9.4855078125	9.52109375	9.24357421875	8.949677734375	9.06227864583333	9.10373209635417	8.1298876953125	9.587041015625	8.97978515625	9.22259114583333	9.56865559895833	8.8933203125	9.31603515625	9.10943359375	9.53714192708333	8.2782421875	8.967158203125	9.37107421875	9.47951171875	9.66912109375	9.92333658854167	10.130830078125	9.70078776041667	10.1161328125	10.046484375	10.05359375	10.1839518229167	10.2005078125	9.838154296875	10.1654296875	9.31646484375	9.36611328125	8.94255533854167	9.46662109375	8.9637109375	9.68853515625	9.787732421875	9.4432421875	9.113046875	9.73486979166667	9.0591015625
AHCTF1	9.357724609375	8.48552734375	9.072822265625	8.494140625	9.52889973958333	8.85482421875	9.13353515625	9.33796875	8.800693359375	8.7745703125	8.98409505208333	8.949677734375	9.12274739583333	8.72365234375	9.490185546875	8.63378255208333	9.216611328125	8.77123046875	8.845546875	9.049814453125	8.29578125	8.58722005208333	9.111123046875	9.83855143229167	9.10912109375	8.67015625	8.54447265625	8.743515625	9.044453125	8.88663411458333	9.22276692708333	8.829306640625	9.3062109375	8.84154296875	8.83962239583333	8.69822265625	9.444658203125	8.27205078125	9.24544921875	8.92591796875	9.05318033854167	8.61080078125	9.4285546875	8.87992838541667	8.8698828125	8.693134765625	8.735029296875	9.9044921875	9.179306640625
AHCY	11.136328125	12.1236848958333	11.7169759114583	12.067236328125	12.2557389322917	12.0498046875	11.6697265625	10.68623046875	11.9311393229167	11.9588020833333	11.55380859375	12.7000227864583	12.071640625	11.434052734375	11.999521484375	11.4383984375	12.90380859375	11.95765625	11.7392220052083	12.2204361979167	12.0940625	11.992021484375	11.48982421875	11.6385677083333	11.504755859375	11.78361328125	11.853515625	12.16830078125	12.96328125	12.11919921875	11.624921875	11.965908203125	11.391083984375	11.998740234375	12.3288802083333	11.9350651041667	11.386083984375	11.5751171875	11.7930631510417	11.82525390625	12.1840625	11.2993359375	11.6502734375	12.1108203125	12.3397526041667	11.6873828125	11.248388671875	12.6534505208333	11.69005859375
AHCYL1	12.52173828125	12.7138216145833	12.5536686197917	13.05443359375	12.813837890625	13.12416015625	12.878984375	12.7035546875	12.7000227864583	12.8706510416667	12.9746940104167	12.7208072916667	12.95978515625	12.3957161458333	13.3380924479167	12.6776432291667	12.88275390625	12.8127734375	12.5914973958333	12.682724609375	12.845498046875	13.0940234375	12.44708984375	12.5263411458333	12.3739290364583	12.6946158854167	12.681103515625	12.7065364583333	12.6417578125	12.381640625	12.73970703125	12.50568359375	12.3739290364583	12.2745963541667	12.348984375	12.6404557291667	12.7743326822917	12.4191015625	12.7138216145833	12.93251953125	12.272392578125	12.4592740885417	12.9735091145833	12.729326171875	12.826796875	12.30109375	12.494453125	13.1513509114583	12.3514811197917
AHDC1	8.42736328125	9.1679296875	8.612841796875	8.85005859375	8.5597265625	9.485966796875	9.26974609375	8.76255859375	8.5415234375	8.363857421875	9.08140625	9.52630859375	9.15291015625	9.2776953125	10.41623046875	9.256484375	9.145966796875	8.78223307291667	8.404765625	8.40981119791667	8.75474283854167	8.538349609375	9.285966796875	9.188125	9.229228515625	9.06196940104167	8.74158203125	8.76375	8.232392578125	8.44560546875	9.79194661458333	8.80916015625	9.1030078125	8.85194010416667	8.98627278645833	8.983349609375	10.03748046875	8.83208984375	9.66007486979167	9.717341796875	8.24838541666667	8.931767578125	9.20470703125	9.31053385416667	8.97173828125	8.65314127604167	8.86266276041667	10.122470703125	8.56686848958333
AHI1	10.686875	9.89715559895834	10.34134765625	10.0558984375	10.022376953125	9.689638671875	10.7071484375	10.940234375	9.98521484375	10.2588671875	10.46625	9.854921875	10.24080078125	10.38732421875	9.99611002604167	10.16583984375	9.8676171875	10.1714029947917	10.325341796875	10.165703125	9.54300260416667	9.3802734375	10.4396484375	10.8774739583333	10.809765625	10.51859375	10.0335286458333	10.22650390625	9.82106770833333	10.40235546875	10.81587890625	10.136015625	10.6697819010417	9.891015625	9.51064453125	10.6319173177083	10.97892578125	9.72734375	10.50568359375	10.386650390625	10.365869140625	10.98716796875	11.081796875	10.3155859375	10.64021484375	10.1399453125	10.535830078125	10.20111328125	10.23720703125
AHNAK	13.2567578125	13.125380859375	12.3994661458333	12.9848828125	12.6411067708333	13.4605794270833	13.2686328125	14.055234375	12.7188802083333	12.762421875	12.178017578125	11.8783203125	13.291171875	12.1396875	13.35505859375	10.1261328125	12.9710546875	12.8881022135417	12.491953125	12.0997265625	12.93638671875	12.4750390625	12.747939453125	12.394384765625	12.92423828125	13.077978515625	12.1252278645833	12.6096028645833	12.98583984375	12.490595703125	13.112626953125	12.4343001302083	12.582724609375	12.72326171875	12.4366015625	12.29271484375	13.437109375	12.286484375	13.545859375	12.7951106770833	12.26357421875	11.746181640625	13.012265625	12.525	12.3784895833333	11.636669921875	12.1409049479167	11.555595703125	12.017451171875
AHR	15.4452734375	15.1582421875	15.25369140625	15.3569921875	15.127099609375	15.4570703125	15.2137109375	15.52326171875	15.31275390625	15.023828125	15.52326171875	15.1582421875	15.07216796875	15.530517578125	15.43400390625	14.903818359375	15.5108203125	15.12275390625	15.4570703125	15.3901953125	15.2031640625	15.3569921875	15.6994140625	15.16720703125	15.3347265625	15.257666015625	15.2394140625	14.88087890625	14.66169921875	14.921396484375	14.8448828125	15.023828125	15.023828125	15.03275390625	14.79162109375	15.0580078125	14.5879296875	15.4452734375	14.9301953125	14.849345703125	15.127099609375	15.31275390625	14.79162109375	14.66169921875	14.83556640625	15.19333984375	15.58185546875	15.41232421875	15.48388671875
AHRR	6.79027018229167	7.07	6.82244140625	6.81061848958333	6.7394140625	6.80865234375	6.879150390625	6.7387890625	6.70130208333333	6.86734700520833	6.98556640625	6.9201123046875	6.9801416015625	7.19572916666667	6.90064127604167	7.07809244791667	6.7901953125	6.84470703125	6.75115234375	6.8037109375	6.94501627604167	6.95497395833333	6.7883203125	6.92401692708333	6.87199869791667	6.825751953125	7.04281901041667	7.103056640625	6.833603515625	6.82949869791667	6.76625	6.92640625	7.12443359375	7.01913411458333	6.997109375	7.0644921875	7.0090234375	6.78224609375	6.7243359375	6.554453125	6.7404296875	6.94759114583333	6.984130859375	7.023193359375	6.79306640625	6.923056640625	6.920859375	7.14222005208333	7.211015625
AHSA1	10.7166796875	11.09431640625	10.65248046875	11.09349609375	11.3055078125	11.79630859375	10.896953125	10.76794921875	10.680576171875	10.386650390625	9.5071875	11.159248046875	11.0429557291667	10.786064453125	10.61408203125	11.04384765625	11.19533203125	10.774736328125	10.7251171875	10.79099609375	11.1729296875	11.4448958333333	10.4793046875	10.313712890625	10.638173828125	10.83685546875	11.1745703125	10.7098111979167	11.3989453125	10.6737630208333	10.61013671875	10.81841796875	10.2594140625	10.796806640625	10.87001953125	10.78162109375	10.7074446614583	10.256708984375	11.134755859375	10.98263671875	10.55958984375	10.1895377604167	10.93890625	10.6771875	9.595263671875	10.34134765625	10.50451171875	10.931921875	10.600185546875
AHSA2	11.6388834635417	11.5314453125	12.1661328125	11.19533203125	11.5317578125	9.7793359375	10.76794921875	10.49693359375	11.467607421875	11.449423828125	11.5227734375	11.1994856770833	11.4393815104167	11.213203125	9.85257421875	11.2605859375	12.16048828125	10.92828125	11.8762337239583	11.75916015625	10.111484375	10.635126953125	11.56953125	10.244130859375	11.274814453125	11.119609375	11.1937760416667	11.0440625	11.7920703125	10.66390625	10.98462890625	11.04052734375	10.7995149739583	10.496025390625	10.910888671875	11.19345703125	10.8304296875	11.1697265625	10.01986328125	10.487880859375	11.299970703125	12.18607421875	11.139892578125	11.9033723958333	10.64021484375	11.437666015625	11.842392578125	11.69287109375	11.416376953125
AHSG	7.0884765625	7.0891064453125	7.0470703125	7.0531640625	7.10563151041667	7.11819986979167	7.13375	7.09643880208333	7.13741861979167	7.078193359375	7.05503255208333	7.22539713541667	6.91048828125	6.96369140625	7.18454219933712	7.07809244791667	7.0445703125	7.13488991477273	7.059755859375	6.93201171875	7.04841796875	7.088359375	7.382890625	7.1019775390625	7.094033203125	7.259296875	7.12372395833333	7.121826171875	7.17474609375	7.07380859375	7.03080078125	7.021708984375	7.14453776041667	7.077373046875	7.1021698922822	7.18576882102273	6.942421875	7.15283528645833	6.9973828125	7.04323893229167	7.04111979166667	7.02638997395833	7.07251953125	7.17375651041667	7.08450032552083	7.050751953125	7.10065104166667	6.83031901041667	7.03462890625
AICDA	7.30078450520833	7.03234375	7.14650390625	7.14446940104167	7.17646809895833	7.1390234375	7.45553385416667	7.143427734375	6.94580729166667	7.21819010416667	7.0255078125	7.33279296875	7.23465983072917	6.9841015625	7.25309836647727	7.11908203125	7.33236372514205	7.02899739583333	7.14415690104167	7.34210286458333	7.299423828125	7.0790234375	7.41302083333333	7.1019775390625	7.2534375	9.272509765625	7.33996744791667	7.175654296875	7.13578125	7.15902994791667	7.10572265625	7.06174272017045	7.104375	9.88076171875	10.2540234375	7.13525065104167	7.33229048295455	7.470751953125	7.199580078125	7.02387369791667	7.62418619791667	7.61673828125	7.13130208333333	7.07220703125	7.10496567234848	10.661845703125	7.665673828125	7.319697265625	8.1317578125
AIF1	10.0715006510417	9.816259765625	10.493671875	10.196220703125	9.53916015625	9.86025390625	10.2454296875	10.6255240885417	9.61442903645833	9.16037109375	8.45447916666667	8.01330078125	8.73885416666667	10.58431640625	8.03841796875	9.256484375	9.050146484375	9.4612109375	9.23181640625	9.954228515625	9.9082421875	9.65551432291667	9.67662890625	9.0946484375	9.70170703125	9.88007096354167	9.44710611979167	9.59858984375	8.51779296875	9.34298828125	9.66994791666666	9.93171875	9.821796875	10.616630859375	10.2133984375	9.80784505208333	9.89873046875	11.56484375	8.85396484375	9.867919921875	9.57474609375	10.9170735677083	9.99943359375	9.54608723958333	10.00775390625	10.84294921875	9.88822916666667	8.33059244791667	10.065859375
AIFM1	8.21658203125	8.17935546875	8.0136328125	8.09380208333333	8.329248046875	8.7139453125	8.23378255208333	7.871669921875	8.40860677083333	8.395556640625	8.68677083333333	9.066982421875	8.3756640625	7.71496256510417	8.75541666666667	8.503046875	8.33059244791667	8.29225911458333	8.241484375	8.50935546875	8.316875	8.39759114583333	8.3781640625	7.94608723958333	8.583173828125	8.2456640625	8.31154296875	8.52236653645833	8.37431640625	8.495478515625	8.408994140625	8.49652994791667	8.30164713541667	8.2840234375	8.3008203125	8.535693359375	8.190751953125	8.625634765625	8.37900065104167	8.162451171875	8.402734375	8.3346875	8.22132161458333	8.179140625	8.70818359375	8.43233723958333	8.283203125	8.78580078125	8.2887109375
AIFM2	7.50956705729167	7.790302734375	7.74958984375	7.98172526041667	7.811943359375	8.62514322916667	7.96210286458333	7.97337890625	7.631279296875	7.74203125	8.62054361979167	8.316806640625	8.0611328125	7.47458333333333	8.69994140625	8.1026318359375	8.3416015625	7.91310546875	7.90548828125	8.0867578125	7.93190104166667	7.98843424479167	7.92907552083333	7.65626302083333	8.159951171875	8.019765625	7.86065104166667	7.80572265625	8.14796875	7.93690755208333	8.408994140625	7.62531901041667	7.70322591145833	7.49166015625	7.79478515625	8.00443033854167	7.94252604166667	7.6332421875	8.08490234375	8.0567578125	7.75477361505682	7.784580078125	8.07374348958333	7.90857421875	8.18688151041667	7.65554361979167	7.48484049479167	7.9058203125	7.5088818359375
AIFM3	7.46051432291667	7.7087109375	7.478046875	7.43154296875	7.6993798828125	7.35712239583333	7.33229048295455	7.43802083333333	7.44369140625	7.69981770833333	9.567958984375	7.80310221354167	7.515107421875	7.28443359375	7.11412109375	8.2019140625	7.55945638020833	7.610458984375	7.7644482421875	7.58314127604167	7.39194661458333	7.92916015625	7.86593098958333	7.35203125	7.38377604166667	7.42755859375	7.52255208333333	7.55349609375	7.6684375	7.90642578125	7.651396484375	7.58720377604167	7.81992365056818	7.40970703125	7.518046875	8.31437825520833	7.35728841145833	7.51505859375	7.426328125	7.70865234375	7.60549479166667	7.775078125	7.518828125	7.698408203125	8.04546875	7.43872395833333	7.56490885416667	8.66763671875	7.33439453125
AIG1	9.8719140625	9.09085286458333	9.41051432291667	9.21535807291667	9.59093619791667	8.518798828125	9.06252278645833	8.923896484375	10.1254557291667	9.964765625	10.27259765625	10.153876953125	9.181630859375	10.05271484375	9.20642903645833	10.690478515625	9.32345703125	9.66717122395833	9.6287109375	9.492529296875	9.91822526041667	10.5836848958333	10.102109375	9.709513671875	9.359873046875	8.7193359375	9.06869140625	9.184873046875	8.96544921875	9.32314453125	9.271875	9.5571875	9.492529296875	8.678818359375	7.71091145833333	9.08345703125	8.22120768229167	8.52526692708333	8.50494140625	8.223671875	8.37248046875	8.989677734375	8.57755208333333	9.350712890625	9.133994140625	8.3719921875	10.12140625	10.2821484375	9.96666666666667
AIM1	10.9695052083333	11.7183984375	10.95556640625	11.40642578125	11.87484375	8.603876953125	9.31072265625	8.29669270833333	11.33439453125	11.6419140625	9.39727213541667	9.94693359375	10.826796875	11.2731966145833	8.0669921875	11.27126953125	10.5608203125	11.1631998697917	11.2280078125	11.396591796875	11.25333984375	11.53400390625	10.67953125	10.1851875	10.678359375	9.2509375	10.477919921875	10.9414453125	8.586328125	9.57181640625	9.02580078125	10.7374283854167	10.49033203125	9.9924609375	9.58470703125	10.6721627604167	8.10622395833333	10.33767578125	9.5796484375	8.49988932291667	9.4820703125	10.3363671875	8.326923828125	10.850244140625	9.62307942708333	10.058623046875	11.178115234375	9.64494140625	10.833203125
AIM1L	7.33178385416667	7.0891064453125	6.96172200520833	6.98834635416667	6.90123046875	7.3255859375	7.175703125	6.9426953125	7.1645703125	7.170966796875	6.97549641927083	6.9714453125	6.91048828125	7.70504557291667	7.05302734375	7.11908203125	7.0248828125	7.09623046875	7.0009375	7.13022786458333	7.03912109375	7.04111979166667	7.0937109375	6.963759765625	7.00502604166667	7.09416015625	6.96392252604167	7.04375	6.9836328125	6.97384765625	7.15790364583333	6.9635546875	7.054443359375	6.94095052083333	6.90140299479167	6.95444010416667	6.96126953125	7.13216796875	7.02671875	6.95435546875	7.002998046875	7.016298828125	7.022099609375	7.01349609375	6.99420572916667	6.98228190104167	6.99111328125	6.97076171875	7.084248046875
AIM2	9.357724609375	9.271181640625	10.582724609375	7.94016927083333	9.292294921875	9.6698046875	7.815166015625	8.404765625	9.64306640625	8.32386067708333	10.40428515625	12.5263411458333	9.13283203125	9.42185546875	8.395166015625	8.12328125	8.68323893229167	8.729013671875	9.169765625	9.430859375	8.91728515625	9.51446484375	9.80900390625	7.925390625	7.30396484375	10.56998046875	8.97732421875	9.224462890625	10.73791015625	7.98515625	8.1560546875	7.81789713541667	8.684951171875	11.54431640625	12.148232421875	9.01459635416667	8.80601236979167	10.6040234375	8.398798828125	7.71837890625	10.00091796875	11.4003971354167	8.52380859375	8.684599609375	8.64169921875	12.1943815104167	10.535830078125	12.5692578125	10.3378515625
AIP	10.300244140625	11.173486328125	10.69283203125	10.9446875	10.983447265625	11.4054296875	11.4003971354167	11.35732421875	10.8734505208333	10.488828125	10.93818359375	11.34955078125	11.1129296875	10.446015625	11.63919921875	11.4187109375	10.969921875	10.95837890625	10.85599609375	10.32814453125	11.2731966145833	11.32646484375	11.06310546875	10.313712890625	10.7305859375	11.1092578125	10.66921875	11.186357421875	11.3111328125	11.0162109375	11.2464713541667	11.17404296875	11.00103515625	11.38275390625	11.943359375	10.921396484375	11.5351171875	11.290478515625	11.3337890625	11.5351171875	10.90388671875	10.763720703125	11.12037109375	10.7598600260417	10.700087890625	11.0769140625	10.03171875	10.77228515625	10.3571875
AIPL1	7.607890625	7.4511328125	7.2985009765625	7.26052024147727	7.46270833333333	7.5111328125	7.29353515625	7.3557421875	7.38201171875	7.3416015625	7.3151171875	7.39162109375	7.405078125	7.34643243963068	7.25309836647727	7.33263671875	7.46744140625	7.35207356770833	7.38270182291667	7.498515625	7.47703125	7.44080078125	7.372109375	7.20567708333333	7.3633984375	7.437119140625	7.3303125	7.28513020833333	7.24927083333333	7.42807942708333	7.39498046875	7.39237630208333	7.62720703125	7.481962890625	7.30862630208333	7.35342447916667	7.35728841145833	7.4434765625	7.2562890625	7.31091145833333	7.33900390625	7.29957356770833	7.29044596354167	7.30156901041667	7.411142578125	7.354921875	7.5440234375	7.38617838541667	7.074140625
AIRE	7.108017578125	6.82158203125	6.931904296875	7.02546875	6.96102864583333	7.04841796875	6.9675	7.30218424479167	6.9655078125	7.0502734375	7.03537760416667	6.910322265625	6.96119140625	7.06451822916667	6.98109700520833	7.06849934895833	6.954140625	6.98072265625	6.9913671875	7.09525390625	6.99185546875	7.05080078125	7.05503255208333	6.91486328125	7.03474609375	7.19241536458333	7.03298828125	6.946962890625	7.012255859375	6.97384765625	6.84884114583333	6.9635546875	6.83138346354167	7.23749348958333	7.2820703125	6.99397135416667	7.10541015625	7.3104296875	6.899765625	7.052744140625	7.07998697916667	7.03677734375	7.0419921875	6.9934765625	6.96507161458333	7.136328125	7.090234375	7.11251302083333	6.96527018229167
AJAP1	6.86947265625	7.3246875	7.118798828125	6.882275390625	7.4256640625	6.86839518229167	7.35224609375	7.13395833333333	7.39216634114583	7.44267578125	8.32408854166667	6.993076171875	7.11377604166667	7.43392578125	6.96126953125	7.3645703125	6.728994140625	7.6889453125	7.08805338541667	6.85337890625	7.50380859375	6.94620930989583	6.96455078125	7.9141015625	7.2534375	6.98580078125	7.10572265625	7.45919921875	6.874033203125	8.07914713541667	7.14794300426136	7.5141796875	7.47875	7.207783203125	7.092529296875	7.266494140625	7.162412109375	6.70435546875	7.07561197916667	6.974228515625	7.07998697916667	7.046640625	7.26291341145833	7.39921875	6.9041455078125	6.96361328125	6.930546875	8.01654296875	7.35404296875
AK1	9.14913411458333	8.159951171875	8.35751953125	8.56470052083333	7.86473307291667	9.12597981770833	9.423984375	9.76162109375	8.2887109375	7.98258138020833	8.94712890625	7.9610546875	8.385283203125	7.676357421875	9.40412109375	7.90109375	7.59195963541667	8.33366536458333	8.12241536458333	8.0867578125	8.46200846354167	7.8803515625	8.34041015625	8.49953125	8.63203125	8.659716796875	8.249091796875	8.2847265625	8.43526041666667	8.351884765625	9.201953125	8.333515625	8.664033203125	8.69912109375	9.295263671875	8.175654296875	9.7356640625	9.5058984375	9.28509765625	9.23552734375	8.78177734375	8.90173828125	9.841640625	8.6025390625	9.01169921875	9.12990234375	8.3646875	9.2495703125	8.1027734375
AK2	11.26845703125	11.124453125	11.0261328125	11.1549479166667	11.396591796875	11.7768229166667	10.5449609375	10.68623046875	11.31376953125	11.2358203125	11.089013671875	12.19572265625	10.85572265625	11.524296875	10.2951953125	11.4283203125	11.147978515625	10.948876953125	11.074697265625	11.396591796875	11.25333984375	11.543798828125	11.227607421875	11.404365234375	11.504755859375	11.1704296875	11.1844303385417	11.3078515625	11.1092578125	11.312568359375	10.7233984375	11.504755859375	11.6014453125	11.110634765625	11.173486328125	11.4705631510417	10.66763671875	11.2812109375	10.86154296875	11.116259765625	11.0617578125	11.17765625	10.607255859375	11.236171875	11.8984440104167	11.2443359375	11.5178515625	11.4298828125	11.62853515625
AK3	12.05486328125	11.85703125	11.9087890625	11.76185546875	11.9036848958333	11.52755859375	12.3654231770833	12.21818359375	12.1002083333333	12.0614388020833	12.3595377604167	11.9094140625	12.1505208333333	11.8708723958333	11.8984440104167	12.231083984375	11.63017578125	11.91890625	12.2326432291667	11.869375	11.9362890625	11.166123046875	12.0456119791667	11.5153515625	12.252744140625	12.5692578125	12.05298828125	11.85650390625	12.1920182291667	12.4520703125	12.2571126302083	11.556015625	11.89048828125	11.28427734375	11.212919921875	12.2332747395833	12.0840494791667	11.824912109375	12.0585188802083	11.4840950520833	11.51068359375	11.91638671875	12.065625	11.6014453125	12.079892578125	11.497744140625	11.8316015625	11.47740234375	11.85515625
AK3L1	10.0193489583333	8.8286328125	9.420830078125	9.81728515625	9.01330078125	10.5419140625	9.80764322916667	9.00328125	8.995537109375	9.16037109375	8.24130859375	10.6825260416667	9.86177734375	10.2870703125	11.82921875	9.95697265625	8.87076171875	8.71805989583333	9.37486002604167	9.63025390625	9.48072265625	8.377529296875	9.162060546875	10.2939322916667	8.6421484375	7.79734375	7.51330078125	8.22658854166667	8.718671875	7.82492513020833	9.14953125	8.0778515625	8.3826953125	7.83501953125	7.43272786458333	7.85556640625	8.46046875	9.17890625	9.640390625	8.80166015625	7.5678125	8.264287109375	9.56056640625	8.684599609375	8.65986328125	9.18966796875	10.111484375	8.78580078125	9.26337239583333
AK3L2	8.2478125	8.17935546875	7.75985026041667	8.42171875	7.811943359375	9.2175390625	8.631279296875	7.8215625	7.907373046875	8.20466796875	7.112724609375	9.14684895833333	8.5092578125	7.667216796875	10.09244140625	7.59212076822917	7.456337890625	7.89267578125	8.34430013020833	8.31068359375	8.11548177083333	7.2387841796875	7.42310546875	8.9880078125	7.718837890625	7.152119140625	7.1506103515625	7.755625	8.18844401041667	7.854599609375	9.2520703125	8.250302734375	8.392373046875	7.804931640625	7.498466796875	7.8654052734375	8.9678125	8.34430013020833	9.470537109375	8.81166015625	7.1096728515625	7.24300130208333	8.52380859375	7.9183984375	8.0028515625	7.9437109375	8.3933984375	7.30974165482955	8.141064453125
AK5	7.93834635416667	7.4511328125	7.21822916666667	7.403564453125	7.35350260416667	7.42087239583333	7.40095703125	9.3168359375	7.30446377840909	7.27473958333333	7.06451822916667	7.0125390625	7.26050426136364	7.21487955729167	7.15450757575758	7.29135416666667	7.22180989583333	7.23165690104167	7.44890003551136	7.46328776041667	7.46794596354167	7.4109375	7.34264322916667	7.323515625	7.34319661458333	7.14235188802083	7.921171875	7.32072265625	7.18348958333333	7.32318892045455	7.07658203125	7.265673828125	7.1636328125	7.1651953125	7.23000325520833	7.2473291015625	7.6660546875	7.03725260416667	7.3034765625	7.17005859375	7.192177734375	7.23428385416667	7.1730078125	7.34611328125	7.20962890625	7.08947265625	7.574912109375	7.15306640625	7.23010653409091
AK7	7.26120768229167	7.50732096354167	7.3722607421875	7.2955859375	7.59685546875	7.48057291666667	7.5115234375	7.46758463541667	7.36162109375	7.31259440104167	7.324599609375	7.80310221354167	7.55324544270833	6.94298828125	7.569345703125	7.32282552083333	7.68056315104167	7.28847981770833	7.56178059895833	7.4889990234375	7.27951023910985	7.22106178977273	7.433203125	7.388671875	7.5665234375	7.389609375	7.54162109375	7.50467447916667	7.59966796875	7.39013671875	7.34189778645833	7.32998046875	7.40197916666667	7.40970703125	7.43272786458333	7.50269856770833	7.48423177083333	7.62415364583333	7.54564453125	7.53685872395833	7.50102864583333	7.520048828125	7.556064453125	7.52117024739583	7.66216796875	7.4670654296875	7.2187890625	7.44932942708333	7.05427734375
AKAP1	8.855859375	8.59880859375	8.82806315104167	8.860322265625	8.7916796875	8.93121744791667	9.2801953125	7.982734375	8.42880859375	8.76468424479167	8.42404296875	9.105986328125	8.931875	9.359873046875	9.598984375	9.092041015625	8.88102864583333	8.476318359375	9.106201171875	9.13283203125	8.80493489583333	8.916240234375	9.12094401041667	8.83361328125	8.04701171875	7.78766927083333	8.03986002604167	8.11366536458333	7.82291015625	7.494951171875	7.94716796875	7.56020833333333	7.41103841145833	7.31387044270833	7.361279296875	7.44948404947917	7.633603515625	7.88086588541667	8.59047526041667	8.10839192708333	8.0130859375	8.171298828125	8.4698828125	8.26591796875	7.500205078125	8.118359375	9.04181640625	8.26955078125	8.9766015625
AKAP10	7.70740234375	8.466640625	8.3076171875	7.971484375	8.235517578125	8.9713671875	8.29180989583333	8.147607421875	8.3982421875	8.50847005208333	8.54326822916667	7.8715234375	8.354990234375	7.36796223958333	8.191259765625	7.62071614583333	7.477421875	8.26103515625	8.1717578125	8.32998046875	7.96141927083333	7.60626953125	7.978486328125	7.8419140625	8.7011328125	8.5075390625	8.228115234375	8.44962890625	9.05462890625	8.86706380208333	8.60891927083333	8.64814453125	9.2116796875	8.7800390625	9.4900390625	9.14990885416667	9.48435546875	8.53533203125	8.67190104166667	8.59365234375	8.36224609375	7.92378255208333	8.179765625	8.070732421875	8.4247265625	7.88267578125	8.06863932291667	8.39443359375	7.88171875
AKAP11	9.704509765625	9.09085286458333	9.380087890625	8.969580078125	9.25267057291667	8.99126302083333	9.8476171875	10.1750390625	9.26552734375	9.407626953125	8.42404296875	8.7721484375	9.53696940104167	8.965185546875	9.90179361979167	8.2525390625	9.098125	9.45134765625	9.4561328125	9.14263671875	9.105986328125	8.659296875	8.80601236979167	9.729453125	8.90623046875	9.08196614583333	8.51314127604167	9.224462890625	9.03359375	8.948271484375	9.23294921875	8.911220703125	8.856669921875	8.953046875	9.31515625	9.0251171875	9.6152734375	8.76029947916667	9.59938151041667	9.17638671875	8.91220703125	8.89109375	9.30611328125	9.2797265625	8.9310546875	9.160166015625	9.30298828125	9.30872395833333	9.3251640625
AKAP12	8.708955078125	8.07029296875	7.7181640625	7.777890625	7.8958984375	9.28952799479167	9.24826171875	9.884072265625	7.98854817708333	8.4161328125	7.364921875	7.16777994791667	8.5495703125	7.39013671875	9.186171875	7.63115234375	7.40328125	8.63357096354167	7.71207682291667	7.51712239583333	8.07419921875	7.77849609375	8.11935546875	9.19888671875	8.52236653645833	7.9181640625	8.7512890625	8.1448681640625	7.29402994791667	8.06927734375	9.65919921875	8.25962890625	8.8676953125	7.8639453125	7.784189453125	8.0593359375	10.24080078125	7.55125	9.520625	8.95708984375	8.10494140625	7.753974609375	9.86177734375	8.372890625	8.4247265625	7.4005078125	7.534453125	7.796591796875	8.495078125
AKAP13	9.428671875	9.4964453125	9.072822265625	9.593359375	9.302578125	10.691171875	10.3051953125	10.0753125	9.401015625	9.52109375	9.00194986979167	8.9680078125	10.11087890625	8.89462890625	11.5409375	9.051328125	9.3036328125	9.23387369791667	9.333583984375	8.5802734375	9.4285546875	9.1524609375	9.62591796875	9.616734375	10.05498046875	10.26919921875	9.294140625	9.456533203125	8.98525390625	9.65983723958333	10.7761946614583	9.759326171875	9.8516015625	10.453037109375	10.1121484375	9.2801953125	11.0615625	9.759326171875	10.6384375	10.62728515625	9.4615234375	9.28224609375	10.827705078125	9.444228515625	9.485654296875	9.69926432291667	9.17671875	8.9330859375	8.6474609375
AKAP14	7.470517578125	7.1735400390625	7.23533203125	7.1883642578125	7.17646809895833	7.3255859375	7.275849609375	7.29265625	7.22779296875	7.18924627130682	7.112724609375	7.479765625	7.19863340435606	7.37914713541667	7.15450757575758	7.13951171875	7.2529296875	7.2596484375	7.15283528645833	7.28507161458333	7.289306640625	7.24865885416667	7.23134765625	7.20567708333333	7.1041796875	7.26837890625	7.1416015625	7.13016276041667	7.20248372395833	7.234931640625	7.25645833333333	7.20091796875	7.2332421875	7.276337890625	7.08263671875	7.20654296875	7.162412109375	7.22185872395833	7.19044921875	7.2276318359375	7.0901953125	7.19668294270833	7.1516796875	7.12262295809659	7.23134765625	7.20392578125	7.35211588541667	7.23761393229167	7.191298828125
AKAP2	7.27166015625	7.37341145833333	7.3259765625	7.16572265625	7.119833984375	8.0572265625	7.24300130208333	7.28779947916667	7.2860546875	7.21819010416667	7.3597265625	7.1483203125	7.40077473958333	7.18028971354167	7.88189453125	7.20993489583333	7.14988606770833	7.15365234375	7.21255326704545	7.17972005208333	7.2158984375	7.2437890625	7.21079264322917	7.301484375	7.36884114583333	7.481533203125	7.13241536458333	7.0644921875	7.122080078125	7.214609375	7.38160807291667	7.26050426136364	7.36256510416667	7.4783203125	7.3394140625	7.18056107954545	7.6183203125	7.24111328125	7.416796875	7.35913411458333	7.1703515625	7.15454870975379	7.312880859375	7.09218098958333	7.176875	7.21814778645833	7.32056640625	7.16914388020833	7.14347537878788
AKAP3	7.470517578125	7.50732096354167	7.19130859375	7.46830078125	7.35350260416667	7.49128255208333	7.4466015625	7.534404296875	7.58336588541667	7.371728515625	7.29613606770833	7.44958170572917	7.354921875	7.17486979166667	7.2430859375	7.38357584635417	7.58185546875	7.43341471354167	7.33568359375	7.51712239583333	7.48582682291667	7.5462890625	7.36119140625	7.333515625	7.333388671875	7.39884765625	7.4673828125	7.43069010416667	7.52140625	7.467412109375	7.53634765625	7.495859375	7.48748372395833	7.5417578125	7.38584309895833	7.57529947916667	7.45630859375	7.479853515625	7.48848958333333	7.47347981770833	7.47134765625	7.452919921875	7.49039713541667	7.491748046875	7.61327473958333	7.4105078125	7.04083984375	7.50845540364583	6.935146484375
AKAP4	7.19589192708333	7.18279296875	7.0563916015625	7.100712890625	7.04939453125	7.11819986979167	7.1676171875	7.18129557291667	7.21888671875	7.1798876953125	6.99505859375	7.20625325520833	7.10439453125	7.29522786458333	7.032705078125	7.25244791666667	7.231923828125	7.1824609375	7.20784505208333	7.28507161458333	7.26045572916667	7.22106178977273	7.20091796875	7.06572916666667	7.27275390625	7.22264811197917	7.19703125	7.22130859375	7.18348958333333	7.24438802083333	7.20841471354167	7.17226236979167	7.29298828125	7.18621744791667	7.18664713541667	7.19646158854167	7.22895833333333	7.13216796875	7.18135091145833	7.17956705729167	7.17475423177083	7.23428385416667	7.1624609375	7.14235188802083	7.285185546875	7.23291015625	7.2187890625	7.19383463541667	7.220751953125
AKAP5	7.00966796875	6.88068359375	6.71946940104167	6.99802897135417	6.97103190104167	7.09848958333333	7.097421875	6.9328515625	7.0152783203125	6.92653645833333	6.813212890625	6.90004557291667	7.085458984375	7.07529296875	6.90064127604167	7.00795247395833	6.89185546875	7.1062109375	6.9913671875	7.11259765625	7.085908203125	7.0702470999053	7.11365944602273	6.88573567708333	6.984208984375	7.02541015625	6.91423828125	6.89883463541667	6.97400390625	6.92296875	6.78642578125	6.9170703125	6.97599446614583	6.87097330729167	6.986826171875	6.98447265625	7.03720377604167	6.87998046875	6.83026041666667	6.98416015625	7.0125390625	7.03677734375	7.01236979166667	7.082060546875	7.074140625	7.07982421875	7.13971354166667	6.990634765625	6.91302734375
AKAP6	7.55478515625	6.91334635416667	7.11004557291667	7.17887044270833	7.08720703125	8.13028645833333	7.85822265625	8.29669270833333	7.17371419270833	7.096865234375	7.09384765625	6.861708984375	7.82675455729167	6.90343098958333	8.64035481770833	7.13951171875	7.06490234375	7.05721516927083	7.02143880208333	7.0593896484375	7.06790690104167	6.95497395833333	7.1818359375	7.78205078125	7.68376953125	7.672900390625	6.99481119791667	7.30243489583333	7.052041015625	6.92296875	8.56733723958333	7.19158203125	7.01560546875	7.05800130208333	7.14858072916667	7.02376953125	8.20127604166667	6.98760904947917	8.7920703125	7.9316796875	7.05990885416667	6.9574755859375	8.232392578125	7.52117024739583	7.15560546875	7.041064453125	6.94106119791667	7.04090494791667	7.0148046875
AKAP7	9.17040364583333	8.8590234375	9.43052734375	9.31822265625	9.05515625	8.08860677083333	9.18668619791667	9.4016796875	9.21314453125	9.13060546875	9.03092447916667	8.59900390625	9.364853515625	9.027373046875	9.38454296875	9.206826171875	7.78142578125	8.654072265625	9.548017578125	9.23523763020833	9.29560546875	8.8764453125	8.717421875	8.75322265625	8.916611328125	9.2023046875	8.00745442708333	8.89109375	8.08473307291667	8.47588541666667	8.90388346354167	9.175521484375	9.86193359375	8.821865234375	8.0565234375	8.7773828125	8.418955078125	8.5545703125	8.85396484375	8.20302734375	8.86229166666667	9.31142578125	8.6184765625	8.849931640625	9.3240625	8.65314127604167	9.344775390625	7.8771484375	8.3965625
AKAP8	9.9883203125	10.2189375	10.1576171875	10.273486328125	10.323984375	10.460703125	10.314853515625	9.89436197916667	10.229453125	10.396240234375	10.8891341145833	10.6020703125	10.19125	9.79892578125	10.254951171875	10.35904296875	11.157626953125	10.432568359375	10.35677734375	10.660771484375	10.300859375	10.59375	10.5510546875	10.4929296875	10.0849348958333	10.618671875	10.19349609375	10.3859765625	10.2663671875	10.76400390625	10.5794075520833	10.1955859375	10.71970703125	10.382919921875	10.2335546875	10.6425260416667	10.5050390625	10.3275227864583	10.219357421875	10.3363671875	11.50126953125	10.83611328125	10.255419921875	10.3769140625	10.8509635416667	10.2924446614583	10.13095703125	10.719921875	10.207080078125
AKAP8L	9.653912109375	9.775	9.83733072916667	9.78705078125	9.794541015625	10.1249739583333	9.2175390625	9.79194661458333	9.604669921875	9.5518359375	11.763857421875	10.7031640625	9.5981640625	9.95352213541667	9.74234375	10.95130859375	11.365224609375	9.69719921875	10.12158203125	9.45197265625	9.60377799479167	10.1975	10.3391796875	9.77806640625	10.529013671875	10.80658203125	10.6788671875	10.0623828125	9.81167578125	10.80416015625	10.59977734375	10.24689453125	10.63875	10.145341796875	10.2852734375	10.721298828125	10.43404296875	10.65384765625	10.0514908854167	10.24638671875	10.7244986979167	11.22837890625	10.49693359375	9.94970703125	10.4803125	10.390703125	10.1015625	10.505361328125	9.79623046875
AKAP9	8.03101236979167	8.13994140625	8.32739583333333	7.8074365234375	8.06064453125	7.86412109375	7.55734375	7.65542317708333	7.99776041666667	7.64197265625	8.01744140625	7.77220052083333	8.17527994791667	7.205478515625	7.86082682291667	7.70638020833333	8.80154622395833	7.83490234375	8.1717578125	7.34210286458333	7.60015625	7.5462890625	8.21959309895833	7.554716796875	8.240263671875	7.51712239583333	8.05986328125	7.73531901041667	7.97173177083333	7.83520833333333	7.46998697916667	7.89732421875	7.9628515625	7.93052408854167	7.61845703125	7.61567057291667	7.65554361979167	7.67091796875	7.426328125	7.6110546875	7.78482421875	7.35460286458333	7.50027669270833	7.55898763020833	8.03497395833333	7.88267578125	7.5041015625	7.32906901041667	7.30587890625
AKNA	10.4327734375	11.1046419270833	10.2598046875	10.34423828125	10.6611458333333	10.249375	10.3446744791667	9.636259765625	10.441318359375	10.568916015625	10.6205078125	9.0265234375	10.34115234375	10.6970703125	9.74234375	10.1261328125	9.719453125	10.591611328125	10.6653125	10.6309993489583	10.7813671875	10.525810546875	11.06310546875	9.50253645833333	10.0258203125	11.8245703125	10.53765625	10.497431640625	9.243740234375	10.774736328125	10.10431640625	10.8891341145833	10.540205078125	12.2065690104167	12.55126953125	11.00126953125	10.9591015625	11.8662630208333	10.1515625	9.7378515625	10.56998046875	11.482529296875	10.367544921875	10.43734375	10.281767578125	11.5962858072917	10.56720703125	9.6541015625	10.94408203125
AKR1A1	10.82876953125	11.6615950520833	11.3195703125	11.5395703125	11.552978515625	10.8808984375	10.7173046875	10.23376953125	11.5808203125	11.4393815104167	11.55380859375	11.4393815104167	11.35830078125	11.354794921875	10.476513671875	11.86734375	11.9020442708333	11.211484375	11.378203125	11.30412109375	11.5709375	11.952265625	11.17720703125	10.6850846354167	11.2446419270833	11.706240234375	12.52779296875	11.47712890625	11.5998828125	11.997900390625	10.96517578125	11.836513671875	11.4498046875	11.7738020833333	11.81513671875	11.9453125	10.82033203125	11.9453125	10.7094856770833	11.21982421875	11.2901171875	11.6673046875	10.64892578125	11.379306640625	11.8184440104167	11.6670703125	11.168046875	11.4205143229167	11.5395703125
AKR1B1	11.4196647135417	12.48376953125	11.2893359375	11.2837890625	11.3865234375	12.724013671875	12.42470703125	12.2801302083333	11.941650390625	11.99009765625	11.8965299479167	9.73380208333333	11.935859375	11.573837890625	11.80912109375	11.054130859375	11.383955078125	11.998740234375	11.00720703125	11.60287109375	12.05298828125	11.43544921875	11.2366796875	10.8774739583333	11.51498046875	11.937177734375	12.073564453125	12.06669921875	11.12890625	11.86228515625	11.60380859375	12.1041796875	11.8012109375	12.472421875	12.3884765625	11.5314453125	11.82384765625	12.14400390625	11.95765625	13.3412369791667	12.4426497395833	12.13697265625	11.733037109375	11.9033723958333	11.08427734375	11.437666015625	10.6680013020833	11.8123763020833	11.386083984375
AKR1B10	10.130703125	8.17935546875	8.7066015625	8.494140625	8.51779296875	12.1252278645833	11.802822265625	7.328740234375	10.3587109375	9.86404296875	8.22049479166667	10.1837630208333	9.86177734375	9.027373046875	12.22822265625	8.6144921875	11.75265625	9.411162109375	8.00061848958333	8.06685546875	8.89712890625	8.10478515625	9.54678059895833	11.15318359375	9.218603515625	10.8973046875	7.796953125	10.196220703125	9.61267903645833	9.161298828125	10.529013671875	8.993359375	8.74389973958333	10.3722369791667	11.19271484375	9.12094401041667	10.536875	11.895546875	11.997900390625	9.74734375	12.0357161458333	7.87357421875	11.63017578125	11.9608984375	10.1751953125	10.76068359375	9.59173828125	7.5575	7.88999348958333
AKR1C1	7.07892578125	6.93552734375	6.7525	6.99802897135417	7.10563151041667	7.0685546875	6.91785481770833	6.70748046875	6.7459375	6.96678059895833	7.112724609375	7.0030078125	6.88993489583333	6.97400390625	6.63830078125	7.1771875	6.88173177083333	7.1062109375	6.92263671875	7.12152669270833	7.10328125	7.03102864583333	7.1628125	7.20567708333333	6.8005078125	7.07486328125	7.05230631510417	6.96638671875	6.9130078125	6.98380208333333	6.827919921875	6.85890625	7.12443359375	7.01913411458333	6.97673828125	7.0341015625	6.87347005208333	6.77048828125	6.8482421875	6.80705078125	6.769111328125	6.7544140625	6.793671875	6.9934765625	6.9136328125	6.86546875	7.20872721354167	7.21527180989583	6.92429036458333
AKR1C2	7.52849609375	8.02833984375	7.48837890625	7.38561197916667	7.64787109375	7.04841796875	7.07833984375	6.9526171875	7.58336588541667	8.25442057291667	7.324599609375	7.86177734375	7.745166015625	7.98560546875	7.04326171875	7.861640625	7.1044921875	7.99373697916667	8.06294921875	8.26044270833333	7.83319173177083	8.04568359375	7.575498046875	7.667216796875	8.12876953125	7.38014322916667	7.40136067708333	7.92986653645833	7.53099609375	7.83520833333333	7.38574869791667	7.7869140625	8.0301171875	7.34287109375	7.34384765625	8.18708984375	7.0183203125	7.36872395833333	7.34142740885417	7.64902669270833	7.876572265625	7.520048828125	7.360478515625	8.010244140625	8.12492838541667	7.176171875	7.58537109375	9.06533854166667	7.211015625
AKR1C3	13.543896484375	13.7783984375	13.569130859375	13.698505859375	13.650439453125	12.4634342447917	11.76185546875	9.3069921875	14.083623046875	14.0205859375	13.8928515625	13.73568359375	13.39625	14.3627734375	10.9414453125	14.35953125	9.719453125	13.895439453125	13.895439453125	14.0266048177083	13.869765625	14.77423828125	13.715791015625	13.180283203125	13.569130859375	12.30439453125	14.3874609375	14.108173828125	12.560576171875	14.177919921875	12.1358919270833	14.01447265625	13.6187955729167	14.0327571614583	13.9379622395833	14.203857421875	10.67775390625	13.6595638020833	12.3222135416667	12.638984375	14.67025390625	13.7521875	12.4695833333333	14.73890625	13.0456640625	12.6722265625	13.65625	15.171513671875	13.6052734375
AKR1C4	7.039423828125	6.975166015625	6.87069010416667	6.73271484375	7.021328125	6.89740234375	6.83753580729167	6.9426953125	6.986689453125	7.04093587239583	6.933994140625	6.851943359375	6.88993489583333	6.893515625	6.97110026041667	7.15961588541667	7.14521321614583	6.83517578125	6.92263671875	6.963056640625	6.8357421875	7.50940104166667	6.9548828125	6.78481770833333	6.944384765625	6.87639973958333	7.54162109375	6.746328125	6.85306640625	6.9012109375	7.01133951822917	7.01133951822917	7.005478515625	7.05800130208333	7.54759765625	7.0341015625	6.811640625	7.06498046875	6.9973828125	6.84779947916667	9.74939453125	6.88033528645833	6.89921875	7.30156901041667	6.70052734375	7.22297200520833	6.94106119791667	7.062216796875	6.883056640625
AKR1CL1	6.9592578125	6.87042317708333	7.0752734375	7.1173828125	7.01086751302083	7.028779296875	6.9776171875	7.12500651041667	7.072373046875	7.24593838778409	7.06451822916667	6.9201123046875	7.0466845703125	7.18548828125	7.032705078125	7.22404296875	7.09466796875	6.98072265625	7.03132486979167	7.0593896484375	7.192109375	6.98253255208333	7.22106178977273	7.0749951171875	7.24279296875	6.86646484375	7.13241536458333	6.99627604166667	7.1175	7.12120442708333	7.07658203125	7.021708984375	7.22359375	7.22747780539773	7.15781901041667	7.13525065104167	7.08618489583333	7.10326171875	6.98751302083333	7.062216796875	7.2201025390625	7.19668294270833	7.022099609375	7.09218098958333	7.04400390625	7.10810546875	7.10065104166667	7.1017578125	6.945380859375
AKR1CL2	7.75214518229167	7.5421484375	7.44988932291667	7.58703776041667	7.46270833333333	7.78802734375	7.60509765625	7.525419921875	7.82322265625	7.47970703125	7.94820963541667	7.70380859375	7.610458984375	7.023984375	7.801044921875	7.69587890625	7.55945638020833	7.580576171875	7.63480143229167	7.53575520833333	7.710791015625	7.75810546875	7.58537109375	7.40611328125	7.7460546875	7.66408203125	7.569453125	7.694462890625	7.57965494791667	7.63926432291667	7.62071614583333	7.58720377604167	7.924609375	7.71029296875	7.54759765625	7.78580078125	7.56306315104167	7.596298828125	7.585625	7.70865234375	7.50102864583333	7.51060546875	7.59677408854167	7.531044921875	7.78177734375	7.586826171875	7.4459814453125	8.08843424479167	7.70920572916667
AKR1D1	6.79027018229167	6.82158203125	6.7525	6.71142578125	6.7806640625	6.7572265625	7.051484375	6.827265625	6.7940234375	6.750615234375	6.71347005208333	6.81103515625	6.74684895833333	6.893515625	6.74716796875	6.93759765625	6.75915690104167	6.74013671875	6.78044270833333	6.87342447916667	6.88566731770833	6.86646484375	6.73068359375	6.7651171875	6.85140625	6.84662109375	6.732451171875	6.84859375	6.75037109375	6.786142578125	6.94341796875	6.89689453125	6.83138346354167	6.813046875	6.861328125	6.814375	6.79055338541667	6.741123046875	6.68626953125	6.87615234375	6.81554036458333	6.782080078125	6.832421875	6.8759765625	6.89440104166667	6.8340625	6.90140299479167	6.840146484375	6.9028125
AKR7A2	12.212265625	12.44982421875	12.5071875	12.51921875	12.4514453125	11.6383072916667	12.512216796875	12.1703515625	12.4419563802083	12.39630859375	12.008154296875	12.5568977864583	12.387890625	12.5021875	12.1674479166667	12.7364518229167	12.16048828125	12.40390625	12.27296875	12.3204947916667	12.52939453125	12.681103515625	12.3381022135417	11.7811881510417	11.797275390625	12.264248046875	12.878984375	12.4100325520833	12.212265625	12.01837890625	11.967421875	12.193203125	11.832236328125	11.8144921875	12.18873046875	12.21349609375	12.031875	12.15384765625	12.1868424479167	12.23390625	12.3111100260417	12.315546875	11.8629947916667	12.17994140625	12.3994661458333	11.949013671875	11.91138671875	11.5943359375	12.262900390625
AKR7A3	6.888203125	7.52568033854167	7.5289453125	7.46830078125	7.45376302083333	7.038564453125	7.5669140625	7.585703125	7.36162109375	7.47970703125	7.63951822916667	8.62966796875	7.41409830729167	7.19572916666667	7.38523111979167	8.00125	7.9753515625	7.59028157552083	7.551748046875	7.67904622395833	7.289306640625	7.70819010416667	7.58537109375	7.30546875	7.5178515625	7.38014322916667	7.48522135416667	7.53402506510417	8.74944010416667	7.39990234375	7.54611979166667	7.41911783854167	7.69315755208333	7.30475911458333	7.63682291666667	7.53847005208333	7.5036328125	7.32029296875	7.50677734375	7.49080078125	7.5483203125	7.7334375	7.40666829427083	7.531044921875	7.25360026041667	7.25244791666667	7.07998697916667	7.68359700520833	6.98466796875
AKT1	8.63314453125	8.93859375	8.87953125	9.152255859375	8.9418359375	9.869892578125	9.31072265625	9.1906640625	8.974501953125	8.7433203125	9.08140625	9.773310546875	9.02086588541667	8.713095703125	9.7520703125	9.718134765625	9.81919270833333	8.890048828125	9.046279296875	9.07002278645833	9.12751953125	9.42068359375	9.2753515625	8.8040625	9.278544921875	8.96224609375	9.0891796875	8.92241861979167	9.08376953125	8.62026041666667	8.833544921875	8.47710611979167	8.5103125	8.30455078125	8.677578125	8.84646484375	8.72357421875	8.92314453125	9.03587890625	9.32724609375	8.76234375	8.92184244791667	9.12366536458333	8.92013671875	9.223916015625	8.82419921875	8.914375	9.59560546875	8.59724609375
AKT1S1	9.3076171875	8.69670572916667	9.05349609375	9.01970052083333	9.162822265625	9.809296875	8.93143880208333	9.05650390625	9.2855859375	9.27518229166667	9.97927408854167	9.73380208333333	8.902822265625	8.98564453125	9.6730859375	9.465078125	9.66142578125	8.84673177083333	9.08731770833333	9.18470703125	9.34755859375	9.172802734375	9.41134765625	8.74244466145833	9.44662109375	9.44046875	8.98763671875	8.6946484375	8.916240234375	8.8577734375	9.0996484375	9.08435546875	9.09346028645833	8.87208984375	8.0565234375	8.69822265625	8.54283203125	9.396796875	8.967158203125	8.821865234375	8.90183919270833	9.077890625	8.87185546875	8.3246484375	9.07267578125	8.897626953125	9.59173828125	9.299052734375	9.355078125
AKT2	7.26120768229167	7.15513671875	7.17388760653409	7.287080078125	7.416806640625	7.2459765625	7.04229166666667	7.30218424479167	7.20962890625	7.16205078125	6.97549641927083	7.23475911458333	7.43369791666667	6.93294921875	7.40603190104167	7.11908203125	7.31241536458333	7.11591796875	7.13458984375	7.010048828125	7.289306640625	7.24865885416667	6.974775390625	7.534453125	7.1138671875	6.97615885416667	7.069931640625	7.08389322916667	7.276005859375	7.14955078125	7.52673177083333	7.53271484375	7.533916015625	7.436484375	7.2127001953125	7.154794921875	7.341171875	7.30069661458333	7.39764973958333	7.372744140625	7.5483203125	6.9969384765625	7.26291341145833	7.18313802083333	7.64439453125	7.25244791666667	7.13971354166667	7.518828125	7.0148046875
AKT3	7.2521484375	7.1735400390625	7.20048502604167	7.13556640625	7.21236328125	7.28624348958333	7.312119140625	7.30218424479167	7.26615234375	7.2552734375	7.1879296875	7.26482421875	7.23465983072917	7.06451822916667	7.3131640625	7.23445963541667	7.17371419270833	7.25017578125	7.03132486979167	7.078134765625	7.299423828125	7.322578125	7.17279296875	7.21425455729167	7.20365885416667	7.32806640625	7.16914388020833	7.16654296875	7.25771484375	7.2537890625	7.332734375	7.27478515625	7.32267578125	7.31387044270833	7.18664713541667	7.28562174479167	7.341171875	7.16343098958333	7.2656103515625	7.274990234375	7.16546875	7.25220052083333	7.34375651041667	7.22043619791667	7.33773111979167	7.20392578125	7.15907552083333	7.32906901041667	7.05427734375
AKTIP	10.4145703125	10.0278515625	10.351875	10.34423828125	10.25353515625	10.249375	10.5553385416667	10.70609375	9.9368359375	10.09599609375	9.52783203125	9.773310546875	10.5237955729167	10.1837630208333	10.623740234375	9.899875	9.719453125	10.259609375	10.3463671875	10.1951627604167	10.01173828125	10.157099609375	10.03255859375	10.453037109375	9.49564453125	9.07248046875	9.54279036458333	10.0516796875	9.16431640625	8.74689453125	9.6287109375	8.961455078125	8.48091796875	8.40770833333333	8.65697265625	8.83645182291667	9.22064453125	9.35009440104167	10.1608984375	10.1025	9.6783203125	9.641728515625	10.03154296875	10.119814453125	7.22086588541667	9.9965234375	10.494287109375	8.9223046875	10.4182063802083
ALAD	9.14913411458333	9.37548177083333	8.89055338541667	9.3895703125	9.292294921875	8.87251953125	9.259453125	9.493314453125	9.295859375	9.42803385416667	8.01744140625	7.89106770833333	9.35410807291667	8.40125651041667	8.49390625	8.21186848958333	8.44255859375	9.076064453125	9.282431640625	8.77344401041667	9.1371875	8.418125	9.00232421875	8.36033203125	9.04607421875	9.401455078125	9.848544921875	9.52675455729167	9.41310546875	10.0581966145833	9.58921875	9.257041015625	9.31559895833333	9.21244140625	9.00638671875	9.86875	9.574462890625	9.32947265625	9.067353515625	8.7511328125	8.59880859375	8.3346875	9.003466796875	9.137783203125	9.07267578125	8.683740234375	8.89484375	9.113603515625	9.099814453125
ALAS1	7.30078450520833	7.8319921875	7.5678125	7.60599609375	7.9880859375	7.759609375	7.5394921875	7.534404296875	8.1073046875	7.90065104166667	7.8787890625	8.2017578125	7.56306315104167	7.42300130208333	7.40603190104167	8.164833984375	8.02538736979167	7.95255859375	7.87345703125	8.339287109375	8.01205729166667	8.085888671875	8.547353515625	7.9141015625	8.35703125	7.58475911458333	8.381875	7.88731770833333	7.6684375	8.21776692708333	7.75775390625	8.04911458333333	8.10839192708333	7.6835400390625	7.94115885416667	8.22755208333333	7.5036328125	7.9018359375	7.74435546875	7.601708984375	7.98072265625	7.996142578125	7.635947265625	7.85556640625	8.981728515625	7.5774609375	8.040751953125	8.86474609375	8.47443359375
ALAS2	7.205361328125	7.25262369791667	7.15603515625	7.14446940104167	7.18617513020833	7.5111328125	7.46556640625	7.337197265625	7.081689453125	7.19895182291667	7.286455078125	7.32282552083333	7.34533203125	7.50507161458333	7.478203125	7.301875	7.27360677083333	6.94330729166667	7.10641276041667	7.040166015625	7.326865234375	7.143857421875	7.21079264322917	7.360859375	7.27275390625	7.21297526041667	7.12372395833333	7.21228515625	7.33086588541667	7.2057421875	7.28557942708333	7.0810546875	7.20342447916667	7.095966796875	7.14858072916667	7.13525065104167	7.21899739583333	7.02785319010417	7.35065755208333	7.12152669270833	7.18330403645833	7.07640625	7.2533203125	7.15247721354167	7.16623046875	7.24302083333333	7.03076171875	7.1318994140625	7.56763671875
ALB	7.27166015625	7.1357421875	7.24443033854167	7.16133759469697	7.021328125	7.20783203125	7.18444986979167	7.36523763020833	7.27587890625	7.3416015625	7.33391276041667	7.31283203125	6.94138997395833	8.03853841145833	6.94109700520833	7.22404296875	7.0047265625	7.0771484375	7.15283528645833	7.2571484375	7.23078125	7.18032552083333	7.2617578125	7.12859375	7.27275390625	7.51712239583333	7.06142578125	7.34786458333333	7.24927083333333	7.24438802083333	7.228330078125	7.448125	7.33302734375	7.207783203125	7.11101000236742	7.18576882102273	7.23861328125	7.1824609375	7.17162760416667	7.15070963541667	7.7248828125	7.140234375	7.13130208333333	7.102734375	7.23134765625	7.136328125	7.31015625	7.319697265625	7.44998046875
ALCAM	12.18181640625	10.85291015625	12.1364322916667	11.4780859375	11.2639322916667	9.328203125	11.6599348958333	11.83892578125	11.649765625	11.92912109375	9.6287109375	11.419296875	11.31708984375	12.5922135416667	11.3215234375	11.2812109375	11.0662858072917	11.5265983072917	11.665654296875	11.073525390625	11.437041015625	11.71248046875	11.7768229166667	12.352763671875	10.959921875	9.29298828125	12.4737174479167	11.2474609375	11.529765625	10.9335546875	10.6309993489583	11.04052734375	10.540205078125	10.18755859375	10.0112109375	10.74185546875	10.1296875	10.03255859375	10.68912109375	9.967890625	11.299970703125	11.4003971354167	10.93890625	11.631796875	10.0479296875	11.969619140625	12.57525390625	11.1414453125	12.80138671875
ALDH16A1	10.69638671875	10.8221875	10.79541015625	11.042216796875	10.8934765625	11.282978515625	10.285087890625	9.8637109375	10.680576171875	10.76068359375	11.6424609375	11.548544921875	10.553154296875	10.9802734375	10.56388671875	11.467607421875	10.94240234375	10.774736328125	10.90568359375	11.00318359375	10.8925260416667	10.8443098958333	10.88193359375	10.2746451822917	11.1176953125	11.5449609375	11.465830078125	10.961484375	11.18052734375	11.284033203125	11.005	11.3540625	11.21068359375	11.6625	11.694892578125	11.312568359375	10.870439453125	11.795458984375	10.548046875	10.8499609375	10.9344075520833	11.625546875	10.6881640625	10.7184765625	11.09486328125	11.6060286458333	11.3181315104167	11.68333984375	10.9919466145833
ALDH1A1	12.4514453125	11.5916796875	11.769912109375	11.839267578125	11.144228515625	9.06869140625	11.241845703125	14.220625	11.2645768229167	12.0208984375	8.00692057291667	7.70380859375	10.59375	9.768447265625	8.8024609375	9.74854817708333	8.94099609375	11.18216796875	11.185732421875	11.41744140625	11.20271484375	10.654796875	10.4396484375	10.1544140625	8.995537109375	8.96224609375	9.510439453125	11.116259765625	7.350146484375	9.84653971354167	10.043330078125	10.51697265625	10.68005859375	10.0837109375	10.132734375	11.16166015625	10.7689453125	9.695703125	10.29298828125	8.47853515625	10.5292578125	8.78985677083333	9.70008723958333	10.900078125	10.97455078125	10.5603515625	9.89775390625	7.52818684895833	9.59224609375
ALDH1A2	9.9883203125	10.2001171875	11.0365234375	10.87587890625	10.122822265625	8.77817708333333	10.334599609375	8.404765625	10.690478515625	10.15625	7.94820963541667	7.73387044270833	9.81167578125	9.92311848958333	7.52849609375	9.07147135416667	8.83908854166667	9.66717122395833	9.60875	9.59846875	10.371673828125	9.5538671875	9.97134114583333	9.32158203125	8.89522786458333	9.4507421875	10.26296875	10.567548828125	10.17455078125	10.341787109375	7.81687174479167	10.2262109375	10.03619140625	10.536484375	9.3251640625	10.3105859375	9.211123046875	9.648310546875	8.967158203125	8.24283203125	7.71383138020833	8.96085286458333	9.1530859375	10.3661328125	9.6528515625	9.08943359375	9.6916796875	8.706748046875	9.74546875
ALDH1A3	11.0778450520833	11.0330859375	11.218232421875	11.175234375	10.721298828125	10.8808984375	11.100439453125	11.7794921875	11.437041015625	10.719921875	9.19224609375	8.761904296875	9.9708203125	10.543955078125	8.229453125	9.37563151041667	9.087880859375	11.4780859375	9.618375	11.4895703125	10.7237109375	10.056767578125	10.300244140625	13.47322265625	12.613564453125	10.5803515625	10.69900390625	11.47712890625	9.362626953125	9.76619140625	11.716640625	11.15318359375	11.5704296875	12.02900390625	10.720625	10.35904296875	10.78900390625	12.27626953125	10.444345703125	10.597265625	11.34955078125	10.24892578125	10.083451171875	10.7995149739583	13.4340494791667	12.3662369791667	12.413759765625	10.751501953125	12.1703515625
ALDH1B1	8.63314453125	7.790302734375	8.07623046875	8.53708658854167	8.15185546875	10.470615234375	10.5960319010417	7.72868489583333	7.86495442708333	7.73164388020833	7.14027018229167	8.5519921875	9.47513671875	7.59887369791667	11.6599348958333	7.52208984375	7.611171875	8.13217447916667	8.0928125	7.61208333333333	7.7909765625	7.60626953125	8.8676953125	10.6037109375	9.504609375	7.0061328125	7.29255859375	8.04849283854167	7.678125	7.05323567708333	10.073759765625	7.3018359375	7.08422230113636	7.2473291015625	7.39462565104167	7.0341015625	9.140859375	7.329921875	10.74890625	10.8499609375	7.84640625	7.50059244791667	11.0714453125	8.8197265625	7.24253255208333	7.493349609375	7.56490885416667	7.603447265625	7.420322265625
ALDH1L1	11.52099609375	12.7743326822917	12.22546875	12.45845703125	12.80365234375	9.485966796875	10.25509765625	7.525419921875	12.709453125	12.52939453125	13.0054752604167	12.7912174479167	11.5714453125	12.27181640625	9.6730859375	13.1384635416667	8.065390625	12.6021940104167	12.1758626302083	12.9813997395833	12.6462825520833	10.272900390625	12.0357161458333	11.8993489583333	13.3305859375	11.8144921875	11.144228515625	12.93458984375	8.12623046875	11.6742057291667	11.803359375	13.187939453125	12.93458984375	12.81103515625	9.410078125	13.1723893229167	9.52548828125	12.638984375	11.4947265625	10.082158203125	10.18185546875	12.681103515625	10.49693359375	12.525	12.4600911458333	11.86857421875	12.63810546875	10.903056640625	11.835615234375
ALDH1L2	7.83311197916667	7.5421484375	7.68708984375	7.83827473958333	7.22139973958333	7.950380859375	8.72365234375	8.572763671875	7.38201171875	7.52680989583333	6.83498046875	6.93978515625	7.81583984375	7.18548828125	8.58213541666667	6.72529296875	7.2529296875	7.6889453125	7.27882161458333	7.45419921875	7.3096484375	7.1707421875	7.372109375	7.987890625	7.477451171875	7.27802734375	7.23485677083333	7.611171875	7.28501953125	7.05323567708333	8.6396875	7.437734375	7.31263020833333	7.90109375	7.59966796875	7.39137369791667	8.80601236979167	7.17338467684659	8.2269921875	8.23430013020833	7.64214192708333	7.18667317708333	8.232392578125	7.627021484375	7.24253255208333	7.61540690104167	7.07998697916667	6.859267578125	7.238876953125
ALDH2	10.8894205729167	11.01275390625	11.178779296875	11.63017578125	10.641328125	11.6383072916667	12.3746549479167	10.61564453125	10.6012890625	10.8092057291667	8.77654296875	10.468544921875	11.64947265625	10.58431640625	12.1878125	9.444990234375	9.4946875	10.795048828125	10.4854296875	10.3383235677083	10.7813671875	10.1666328125	10.961484375	10.97892578125	11.21525390625	11.40642578125	10.14375	10.567548828125	11.271923828125	10.271669921875	12.217744140625	10.81841796875	10.559296875	10.7577669270833	11.8643684895833	10.40947265625	12.3000325520833	10.91796875	12.29470703125	11.156376953125	9.98004231770834	10.219357421875	11.67103515625	10.940703125	9.75859375	10.661845703125	9.53819986979167	8.44609375	10.34767578125
ALDH3A1	9.28662109375	9.3432421875	9.043388671875	10.7233984375	10.3531640625	7.16901692708333	8.05215494791667	7.51572265625	10.18705078125	8.85880859375	9.347734375	9.11654622395833	8.74960286458333	12.31279296875	8.395166015625	10.09548828125	7.790703125	10.07998046875	9.817548828125	11.30412109375	10.0918359375	10.7367545572917	9.62591796875	8.39958333333333	9.44662109375	7.93661458333333	8.81056640625	10.47728515625	10.337265625	7.965693359375	9.333583984375	10.08568359375	9.67771484375	12.068271484375	8.2504296875	10.8606901041667	7.46577799479167	12.724013671875	8.01162434895833	8.1516015625	9.14163411458333	10.607939453125	7.452919921875	11.6419140625	10.7399609375	10.90388671875	10.42365234375	10.83185546875	10.22740234375
ALDH3A2	10.646111328125	10.68115234375	11.1176953125	11.05203125	10.53931640625	10.28880859375	10.5342057291667	11.27451171875	10.7399609375	10.58823828125	9.95012109375	10.1837630208333	10.6338899739583	10.5544140625	10.862421875	10.3689609375	9.35111328125	10.7842578125	10.86578125	10.3383235677083	10.694072265625	9.771005859375	10.5404296875	9.74878580729167	10.13296875	10.3179296875	9.7061328125	11.05443359375	10.7588639322917	10.5544140625	10.69248046875	10.5840006510417	10.20939453125	10.496025390625	9.96033203125	10.8019140625	10.43404296875	10.216328125	10.484189453125	10.0306510416667	9.401015625	10.3077669270833	10.165703125	10.78030859375	10.076015625	10.03720703125	10.587986328125	10.792021484375	9.62325520833333
ALDH3B1	8.42736328125	8.189892578125	8.22302083333333	8.60564453125	8.173046875	8.09861328125	7.94248046875	9.740126953125	8.58188802083333	8.343994140625	9.18302734375	8.05862955729167	8.09188802083333	8.67341796875	8.11935546875	9.13353515625	7.37169921875	8.45620442708333	8.1126953125	8.3206640625	8.224296875	8.39759114583333	8.58883463541667	8.4418359375	9.278544921875	8.08971354166667	8.04948567708333	8.3881640625	7.71798828125	8.84765625	8.56733723958333	8.89055338541667	8.845673828125	8.15265625	7.6905859375	8.934306640625	8.149921875	9.140537109375	7.9018359375	7.921171875	8.158515625	8.426591796875	8.189892578125	8.423701171875	8.79833984375	8.422626953125	8.5865625	7.47896484375	8.60787109375
ALDH3B2	9.085712890625	10.2394140625	9.7578125	9.73546875	10.30271484375	7.2268359375	7.437666015625	7.11611328125	10.055224609375	9.835703125	10.75109375	9.321435546875	9.02086588541667	9.90179361979167	7.53847005208333	10.92220703125	12.002197265625	10.029208984375	9.42564453125	9.739677734375	9.17984375	10.726767578125	9.69830729166667	8.53908203125	9.067353515625	10.5803515625	11.3536328125	10.40550390625	10.9792578125	10.59328125	8.65021484375	10.0646940104167	9.285732421875	9.83212890625	9.827158203125	10.96125	7.56306315104167	10.986533203125	7.77522786458333	8.23430013020833	10.304833984375	10.208796875	7.49039713541667	10.148796875	10.03826171875	10.2120572916667	11.238203125	11.5449609375	10.71205078125
ALDH4A1	10.7374283854167	11.67103515625	10.774736328125	11.072939453125	11.6139453125	9.649609375	9.393671875	9.2433203125	11.5090201822917	11.491640625	11.90779296875	12.092578125	10.78658203125	11.38466796875	9.14390625	11.8180403645833	10.969921875	11.211484375	11.39841796875	10.75109375	11.33587890625	11.195712890625	11.3865234375	10.664267578125	11.13654296875	10.8973046875	11.01138671875	11.41775390625	10.32728515625	11.48125	9.92232421875	11.797275390625	11.04119140625	10.52673828125	9.80645182291667	12.0940625	8.87791015625	10.5939453125	10.25177734375	9.5553125	10.853447265625	10.6788671875	9.25383138020833	11.449423828125	11.2327734375	9.678515625	10.72861328125	12.12771484375	11.01275390625
ALDH5A1	10.5123893229167	10.85291015625	10.542744140625	10.580634765625	11.20484375	8.08860677083333	9.5149140625	9.03607421875	10.690478515625	11.4603059895833	9.021748046875	10.153876953125	10.65495703125	10.4857421875	8.8232421875	9.80841796875	10.2082421875	10.815234375	10.784580078125	10.87208984375	10.3616197916667	9.92662109375	9.9308984375	10.5326171875	10.2025390625	10.2141276041667	10.2840462239583	11.196318359375	10.2975	10.543955078125	9.43494140625	10.797890625	10.6901171875	10.3722369791667	10.2540234375	11.00126953125	9.0815625	9.808330078125	9.80853515625	9.07417613636364	10.13154296875	10.07794921875	8.502197265625	10.96125	10.89208984375	10.1599609375	10.80861328125	9.8125	10.569287109375
ALDH6A1	10.2904459635417	10.209609375	10.7240234375	10.33390625	10.59959375	9.50603515625	10.2248046875	11.378203125	10.378974609375	10.6189453125	8.54326822916667	10.5304296875	10.706416015625	10.1045963541667	11.3404947916667	9.74854817708333	9.52599609375	10.24982421875	10.24439453125	9.90075	10.39205078125	10.34251953125	10.102109375	10.5739453125	9.887470703125	9.642041015625	10.19349609375	10.395380859375	10.2663671875	10.341787109375	10.7761946614583	10.665546875	10.44908203125	10.166142578125	10.051884765625	10.3891796875	10.444345703125	10.1244140625	10.69919921875	10.267177734375	10.1614127604167	10.08876953125	10.75734375	10.3452506510417	11.2423828125	10.1599609375	10.3221354166667	9.68494791666667	10.408447265625
ALDH7A1	11.531025390625	11.7392220052083	11.79150390625	11.9202376302083	12.1873274739583	9.92048828125	10.954990234375	11.203515625	11.9010611979167	11.858125	11.66357421875	12.6485546875	11.52060546875	11.740693359375	11.012109375	12.413759765625	10.870859375	11.61892578125	12.2230533854167	11.35625	11.62048828125	12.681103515625	11.6685221354167	11.5256315104167	11.940078125	11.0480826822917	10.78049609375	12.0157421875	7.78021484375	11.9185546875	11.25673828125	12.05486328125	11.4498046875	11.363779296875	9.827158203125	12.155263671875	11.09265625	10.8686002604167	11.08427734375	10.256708984375	11.45056640625	11.534326171875	10.786796875	11.6014453125	11.2423828125	10.3616197916667	11.54896484375	11.751767578125	11.50822265625
ALDH8A1	7.24265299479167	7.1357421875	7.028662109375	7.24253255208333	7.31453776041667	7.27725260416667	7.2197265625	7.29265625	7.17371419270833	7.13315266927083	7.122080078125	7.0125390625	7.23465983072917	7.48430338541667	7.3131640625	7.0584912109375	7.28330078125	7.144375	7.15283528645833	7.09525390625	7.18279296875	6.9364990234375	7.1628125	7.12859375	7.133349609375	7.26837890625	7.187578125	7.13016276041667	7.21221028645833	7.32318892045455	7.31333984375	7.15201171875	7.352783203125	7.1651953125	7.14858072916667	7.09388671875	7.27759765625	7.113271484375	7.19044921875	7.12152669270833	7.03177083333333	6.986884765625	7.23349772135417	7.082060546875	7.01412109375	7.0207470703125	7.2591796875	7.21527180989583	7.3252978515625
ALDH9A1	13.12283203125	13.10728515625	13.1827376302083	13.3919010416667	13.0764583333333	12.8475716145833	13.317353515625	12.86216796875	13.2012662760417	13.20521484375	12.6897526041667	12.710322265625	13.077978515625	12.8763997395833	13.01560546875	12.9426953125	12.25421875	13.1437434895833	12.999638671875	13.06205078125	13.0272233072917	12.9696321614583	12.93251953125	12.7866796875	12.6756868489583	13.110029296875	13.4562044270833	13.2972233072917	12.9950813802083	13.050576171875	13.269951171875	13.0259505208333	13.0456640625	13.2462727864583	13.029541015625	13.1437434895833	13.25419921875	12.7978515625	13.23349609375	12.8235709635417	12.614453125	12.7332845052083	13.0844661458333	13.0064876302083	12.98583984375	12.75625	12.6569075520833	12.7138216145833	12.7912174479167
ALDOA	11.0871875	11.60208984375	11.381748046875	11.839267578125	11.8454296875	11.998740234375	11.573837890625	11.243994140625	11.79064453125	11.7396875	11.214609375	12.413125	12.0903580729167	11.41388671875	12.6237174479167	12.14865234375	11.0002734375	11.42099609375	11.85703125	11.458740234375	12.0940625	11.474765625	11.3240234375	11.59837890625	12.34298828125	11.5755859375	11.4054296875	12.2491634114583	12.3210904947917	11.9875	12.5015885416667	12.4526953125	12.9543912760417	12.285302734375	11.79630859375	11.845068359375	12.1425	12.1136555989583	12.61267578125	11.91638671875	11.69044921875	10.8166015625	11.66095703125	11.449423828125	12.1500651041667	11.23494140625	11.13654296875	10.7305859375	11.235205078125
ALDOB	7.205361328125	7.10745442708333	7.82880859375	7.24253255208333	7.141630859375	7.0584912109375	7.0878515625	7.02137044270833	6.955517578125	8.426171875	7.16929361979167	7.479765625	7.03688151041667	7.81555338541667	7.25309836647727	7.24337239583333	7.1044921875	7.01972330729167	7.02143880208333	6.93201171875	7.42981119791667	7.20076497395833	7.312119140625	7.137724609375	7.12356119791667	7.1824609375	7.13241536458333	7.121826171875	7.18348958333333	7.13068359375	7.09580078125	7.13147135416667	10.32814453125	6.90177083333333	7.092529296875	9.698603515625	7.17189453125	7.16343098958333	7.06578361742424	7.198525390625	6.984296875	7.36450520833333	7.29044596354167	7.19173014322917	7.11568359375	7.44835611979167	7.04083984375	7.1318994140625	7.3156591796875
ALDOC	9.74526041666667	9.85650390625	9.380087890625	9.79682161458333	9.74255859375	9.485966796875	10.1254557291667	11.937177734375	9.401015625	9.72380859375	9.87116536458333	11.09841796875	9.911748046875	8.89462890625	9.80062174479167	9.688623046875	9.44515625	9.45134765625	9.88054361979167	9.26646484375	9.91822526041667	10.45330078125	9.49982421875	8.82400065104167	9.4178125	9.584828125	9.510439453125	9.73076171875	11.0297265625	9.95958984375	10.37916015625	9.8409765625	10.28744140625	9.812998046875	10.1839518229167	9.56951171875	10.119814453125	9.6179453125	9.5598046875	9.12419921875	9.81607421875	9.21048828125	9.61966796875	9.43341796875	9.6716015625	9.0384765625	8.7676171875	9.6741796875	9.2201171875
ALG1	7.78701171875	7.81218098958333	7.73858561197917	7.72880533854167	7.833271484375	8.159951171875	7.46556640625	7.66495930989583	7.7091015625	8.08276692708333	7.41523111979167	8.02484375	7.7840234375	7.72494791666667	7.840048828125	7.778232421875	7.24261067708333	7.74979166666667	7.61397135416667	7.8519140625	7.942001953125	7.5963671875	7.30225260416667	7.76190755208333	7.76767578125	7.59377604166667	7.75447265625	7.90857421875	8.12623046875	8.12085286458333	7.84658203125	8.2904296875	8.07880859375	8.32593098958333	7.87732421875	7.775908203125	7.74746744791667	8.025986328125	7.92962565104167	7.67904622395833	8.04537109375	7.520048828125	7.4707421875	7.55898763020833	7.906640625	7.75416015625	8.00606770833333	7.44932942708333	8.08213541666667
ALG10	7.07892578125	7.02275390625	7.61880208333333	7.17887044270833	7.24974609375	6.77636393229167	7.06097493489583	7.0404296875	7.39216634114583	7.52680989583333	6.71347005208333	7.69418619791667	7.00740234375	7.29522786458333	6.67197265625	7.31249348958333	6.84149739583333	7.4796875	7.1989013671875	7.4889990234375	7.326865234375	7.3720703125	6.778662109375	7.388671875	7.00502604166667	7.359921875	7.51330078125	7.57259765625	7.37907063802083	7.3706640625	7.2759521484375	7.52318033854167	7.31263020833333	7.40970703125	7.556611328125	7.595576171875	7.258583984375	7.32029296875	7.21926432291667	7.292626953125	7.71383138020833	7.37447265625	7.26291341145833	7.5021875	7.95430989583333	7.5774609375	7.11987141927083	6.8876171875	7.15272135416667
ALG10B	7.07892578125	7.288203125	7.459267578125	7.1980078125	7.32386097301136	6.9473828125	6.9675	7.08712890625	7.13741861979167	7.41683919270833	7.324599609375	7.38126302083333	7.2163671875	7.0137353515625	7.063154296875	7.21407019412879	6.954140625	7.34234700520833	7.097041015625	7.18431640625	7.3547265625	7.22106178977273	6.90430989583333	7.26892578125	7.094033203125	7.044658203125	7.16914388020833	7.40263671875	7.09936197916667	7.14955078125	7.1780859375	7.219833984375	7.134716796875	7.23749348958333	7.18664713541667	7.19646158854167	7.05565104166667	7.02785319010417	7.133564453125	6.99431640625	7.2748046875	7.11326171875	7.0419921875	7.20177734375	7.11568359375	7.1857421875	7.00146484375	6.97076171875	7.30587890625
ALG11	8.040751953125	7.883525390625	7.982294921875	7.687578125	8.07142578125	7.86412109375	7.8992578125	7.811171875	7.907373046875	7.99330078125	7.86884765625	8.1812890625	7.76409505208333	7.968701171875	7.436240234375	7.788544921875	7.7425390625	8.05621419270833	7.9685546875	7.98735026041667	7.89337890625	8.10478515625	7.70900390625	8.90514973958333	7.96430338541667	7.6910546875	7.91063151041667	7.98576171875	8.00314453125	8.14212890625	8.2155859375	8.35328125	8.70341796875	8.398359375	8.2504296875	8.1433203125	8.30673828125	7.88086588541667	7.958671875	8.1728125	8.17795572916667	7.87357421875	8.05295572916667	7.94875	8.74875	8.219970703125	8.35505859375	7.85718098958333	8.27902669270833
ALG12	7.607890625	7.8319921875	7.82880859375	7.85923828125	7.87450520833333	7.950380859375	7.91020833333333	7.65542317708333	7.928671875	7.812861328125	8.22049479166667	8.1812890625	7.735390625	7.5158203125	7.95486328125	8.21186848958333	8.25774739583333	7.7872265625	7.90548828125	7.76865234375	7.67091796875	8.085888671875	7.94908203125	7.645322265625	7.85451171875	7.82935546875	7.964765625	7.826484375	8.03345703125	7.99503580729167	7.8884765625	8.0778515625	7.97251953125	8.111015625	7.87732421875	8.271875	7.70714192708333	8.03623046875	7.694462890625	7.8203515625	7.98072265625	7.7648828125	7.77921875	7.80357421875	7.994287109375	7.82190104166667	7.828349609375	7.975625	7.76520833333333
ALG13	8.91951171875	9.0803515625	9.23880533854167	8.820283203125	9.302578125	9.407626953125	8.848994140625	8.39474609375	9.50603515625	9.76391731770833	8.22049479166667	9.3099296875	9.11259765625	9.2161328125	8.15020833333333	8.95168294270833	8.70376627604167	9.169765625	9.313671875	9.739677734375	9.2326171875	8.9864453125	8.75701171875	9.616734375	9.61931640625	9.153212890625	9.77756184895833	9.59858984375	9.622265625	9.72603515625	9.413798828125	9.95334309895834	10.01455078125	9.86084635416667	9.695703125	9.1113671875	9.52548828125	9.59831640625	9.5598046875	9.827587890625	9.90757161458333	8.81130859375	9.003466796875	9.08625	10.3607421875	9.4023828125	9.45814453125	8.80493489583333	9.42803385416667
ALG14	8.11995442708333	8.38537109375	8.35751953125	8.2801953125	8.610693359375	8.58213541666667	8.27171875	9.04658203125	8.47939453125	8.650859375	7.938203125	8.793203125	8.214990234375	7.81555338541667	7.91423828125	8.232392578125	7.93318359375	8.43580078125	8.29436848958333	8.7008984375	8.30639973958333	7.99895833333333	8.039375	8.5289453125	8.6421484375	8.20812174479167	8.36046875	8.81399088541667	8.48552734375	8.83728515625	8.50494140625	9.0443359375	9.063994140625	8.96333984375	8.63619140625	8.99373046875	8.599404296875	8.47197265625	8.60041015625	8.55090169270833	8.2984375	8.07893229166667	8.03167317708333	8.51332682291667	9.09251953125	8.3203125	8.04932291666667	7.965478515625	8.73068359375
ALG2	7.411171875	7.479853515625	7.42112630208333	7.43154296875	7.63815755208333	7.31517578125	7.35224609375	7.393095703125	7.5088818359375	7.56496419270833	7.1879296875	7.30277018229167	7.31696614583333	7.23470703125	7.46748697916667	7.31249348958333	7.381484375	7.51698567708333	7.3732421875	7.68900065104167	7.51312174479167	7.362431640625	7.10357421875	7.68876953125	7.42490234375	7.22264811197917	7.569453125	7.44	7.55034830729167	7.55307291666667	7.39498046875	7.61540690104167	7.50557291666667	7.46410481770833	7.4224609375	7.50269856770833	7.36625	7.28140269886364	7.33229048295455	7.36375	7.49113932291667	7.35460286458333	7.22348958333333	7.39921875	7.470751953125	7.43872395833333	7.51505859375	7.357333984375	7.6995703125
ALG3	9.297529296875	9.15716796875	9.1033935546875	9.442578125	9.37447916666667	10.4102799479167	8.6823046875	8.59253255208333	9.2855859375	9.3069921875	10.630576171875	10.581796875	9.15291015625	9.819609375	9.68279296875	10.2358203125	10.5608203125	9.076064453125	9.07703776041667	9.45197265625	9.45908528645833	9.59544921875	9.24435546875	9.14666015625	9.37025390625	9.401455078125	9.83878255208333	9.2959375	10.0244921875	9.76619140625	9.3743359375	9.617080078125	9.3356640625	9.48701171875	9.26525390625	9.530595703125	8.619677734375	9.658037109375	9.02552734375	9.0564453125	9.657421875	9.2513671875	8.943759765625	9.106552734375	9.496279296875	9.26134765625	9.7020703125	10.46398828125	9.776873046875
ALG5	11.34990234375	10.5484375	11.238203125	10.66197265625	10.913671875	10.64212890625	10.777236328125	10.8380078125	10.6206315104167	10.659453125	10.948271484375	11.429140625	10.54302734375	11.8402734375	10.5449609375	11.3404947916667	10.63216796875	10.62279296875	10.7150390625	11.1748828125	10.714140625	11.05443359375	10.98263671875	11.71560546875	9.9544921875	9.56383463541667	9.71671875	9.97134114583333	10.477919921875	9.26283203125	9.312734375	9.82015625	9.1721484375	9.381650390625	9.43021484375	9.530595703125	9.0815625	10.00091796875	10.01016015625	10.0606640625	10.2644921875	10.83611328125	10.1446614583333	10.556982421875	9.402744140625	11.02556640625	11.6685221354167	10.7305859375	11.700791015625
ALG6	9.8719140625	9.06078125	9.66861328125	9.12126953125	9.47883203125	9.1648046875	9.259453125	10.36453125	9.53556640625	9.64323893229167	9.57824869791667	9.89529622395833	9.26162109375	9.72712890625	8.58213541666667	9.3659375	9.554734375	9.5855859375	9.698603515625	9.59846875	9.17984375	9.472900390625	9.328203125	9.729453125	9.52322916666667	9.553671875	10.35565234375	9.59858984375	10.05359375	9.50231901041667	9.333583984375	9.257041015625	9.3062109375	9.58865234375	9.79583984375	9.4215625	9.249375	9.70548828125	8.68193359375	9.21554036458333	9.98004231770834	10.0575	9.06252278645833	9.381953125	9.69997265625	10.0479296875	10.04201171875	9.4855078125	9.634111328125
ALG8	10.3943424479167	10.46884765625	10.3825390625	10.363662109375	10.422138671875	10.71013671875	9.745712890625	10.3446744791667	10.451728515625	10.307177734375	10.9657454427083	11.0591861979167	10.05240234375	10.5944140625	9.38454296875	10.590029296875	10.6615266927083	10.1519401041667	10.21314453125	10.3694921875	10.2808203125	10.5836848958333	10.3696875	10.3444140625	9.887470703125	10.498349609375	10.576728515625	10.28744140625	10.9096875	10.6037109375	9.7203125	10.44615234375	10.33802734375	10.40337890625	10.35542578125	10.4387890625	9.695416015625	10.0530631510417	9.78899739583333	9.867919921875	10.365869140625	10.51900390625	9.80115234375	10.5976953125	11.1345703125	10.4114518229167	10.525546875	10.9831640625	10.64021484375
ALG9	9.86208984375	10.2189375	10.07873046875	10.373515625	10.14375	10.5309765625	10.5342057291667	10.184375	10.16695703125	10.2082421875	10.3937265625	10.592265625	10.56365234375	9.72712890625	10.4359375	10.32896484375	10.6710546875	10.280234375	9.99349609375	10.165703125	10.39205078125	10.4017643229167	10.270244140625	10.442470703125	10.538486328125	10.3975911458333	9.8783203125	10.395380859375	10.7689453125	10.40235546875	11.13494140625	10.436220703125	10.749931640625	10.5559830729167	10.03154296875	10.3891796875	11.42775390625	10.1244140625	11.074921875	10.71828125	10.00091796875	9.88376953125	10.86669921875	10.426953125	10.76009765625	10.2425	9.858154296875	10.643525390625	9.87810546875
ALK	8.47958984375	7.40600911458333	7.0005029296875	7.17887044270833	7.17646809895833	7.14963541666667	7.42951171875	9.493314453125	7.295625	7.11525390625	7.30531901041667	7.27459798177083	7.394833984375	6.96369140625	7.29281575520833	7.31249348958333	7.33236372514205	7.33310546875	7.288779296875	7.220712890625	7.3184765625	7.29600748697917	7.11365944602273	7.223291015625	7.5665234375	7.14235188802083	7.30243489583333	7.22130859375	7.276005859375	7.31337239583333	7.41415364583333	7.3018359375	7.33302734375	7.40030924479167	7.176708984375	7.25697916666667	7.4112109375	7.358935546875	7.40760091145833	7.25648111979167	7.211484375	7.270859375	7.46193359375	7.31832682291667	7.31656575520833	7.22297200520833	7.48484049479167	7.585185546875	7.44071614583333
ALKBH1	8.35583984375	8.7165234375	8.489296875	8.442724609375	8.652109375	8.58213541666667	8.6923828125	8.81259765625	8.68430338541667	8.95357421875	7.858759765625	8.845546875	8.7896875	8.175654296875	8.8024609375	8.43680013020833	8.16634765625	8.68474609375	8.49443359375	8.66181966145833	8.7745703125	8.785283203125	8.00978515625	8.81415364583333	8.53263671875	8.5269140625	8.4230078125	8.843671875	8.72884114583333	8.61041015625	8.79414713541667	8.81926432291667	9.31559895833333	8.770595703125	8.7280859375	8.70833984375	9.0201953125	8.58603515625	9.04658203125	8.87294921875	8.589111328125	8.27563802083333	8.63833658854167	8.7883984375	8.80818359375	8.563779296875	8.22302083333333	8.5996875	8.46458984375
ALKBH2	8.720078125	9.228984375	9.17869140625	9.34890625	9.50869140625	10.2169921875	9.051689453125	9.11826171875	9.496279296875	9.37728515625	10.79033203125	10.074853515625	9.75990234375	8.92482421875	9.60910546875	10.225380859375	10.691328125	9.15921875	9.251591796875	9.608927734375	9.5123828125	10.2540234375	9.67662890625	9.209296875	9.799072265625	9.81836263020833	9.59552734375	9.770556640625	10.599328125	10.1098046875	9.74138671875	9.67879296875	9.842109375	9.4764453125	9.75529296875	9.86875	9.3076171875	9.130986328125	9.66007486979167	9.544931640625	9.6996875	9.610296875	9.56056640625	9.11677734375	10.0175	8.81361328125	8.65033203125	10.623095703125	8.9766015625
ALKBH3	10.6354296875	11.1844303385417	11.39220703125	11.518671875	11.51068359375	11.26123046875	11.593515625	10.857734375	11.5196484375	11.81689453125	11.29451171875	11.28802734375	11.49080078125	10.75609375	11.3812109375	12.05486328125	11.53060546875	11.71021484375	11.64474609375	11.778564453125	11.52021484375	11.32646484375	11.3759830729167	10.463333984375	11.127001953125	11.3253515625	11.154140625	11.41775390625	11.3111328125	11.4712760416667	11.634921875	11.56583984375	11.78267578125	11.46380859375	11.04119140625	11.664677734375	11.34013671875	11.341796875	11.5943359375	11.41708984375	11.0823046875	11.42099609375	11.2403125	11.3894921875	11.75703125	11.2854231770833	10.7687890625	10.20111328125	10.6705859375
ALKBH4	7.8141015625	8.2733984375	8.1728125	8.3103125	8.25672526041667	8.443427734375	8.161962890625	7.99345377604167	8.5214453125	8.264619140625	8.98409505208333	8.82380208333333	8.31457682291667	8.497578125	8.35425130208333	8.9818359375	8.959921875	8.06666015625	8.20166015625	8.23093424479167	8.54283203125	8.73238932291667	7.99970703125	7.81189453125	7.99515625	8.5269140625	8.37140299479167	8.501494140625	8.73885416666667	8.47588541666667	8.1159375	8.25962890625	8.30164713541667	8.25684895833333	8.291064453125	8.63400390625	7.90091796875	8.4331640625	8.08490234375	8.0971484375	8.095703125	8.18204427083333	7.8098828125	8.04007161458333	8.26870442708333	8.15961588541667	7.95573567708333	8.45612630208333	8.35716796875
ALKBH5	12.9283203125	13.2109635416667	12.93548828125	13.2580078125	13.0272233072917	13.4153125	13.4591015625	13.51623046875	13.0984375	12.84095703125	12.3595377604167	13.255478515625	13.323037109375	12.698125	13.82189453125	12.8056640625	12.0912174479167	13.1956315104167	12.8529361979167	12.9014127604167	13.2094075520833	12.40603515625	12.9533138020833	12.9746940104167	12.89427734375	13.32173828125	12.83013671875	13.1150813802083	12.91212890625	12.9203515625	13.3243359375	12.6502408854167	12.6722265625	12.51376953125	13.1279752604167	12.73248046875	13.50869140625	13.05791015625	13.58646484375	13.51623046875	13.16990234375	12.79046875	13.545859375	13.05791015625	13.269951171875	13.2501236979167	12.4239029947917	12.766015625	12.8398990885417
ALKBH6	9.2762109375	9.527587890625	9.53556640625	9.296865234375	9.414228515625	9.54708984375	9.23748372395833	9.85452799479167	9.411767578125	9.4900390625	10.183359375	9.94693359375	9.35410807291667	9.11400390625	9.618720703125	10.498994140625	9.95771484375	9.286787109375	9.68021484375	9.420478515625	9.376748046875	9.69839192708333	9.574462890625	8.873828125	9.68337239583333	9.91060546875	9.7269140625	9.7010546875	10.0837109375	9.97927408854167	10.0329166666667	9.7391796875	9.8516015625	9.84130859375	9.94994140625	9.87853515625	9.55447265625	10.1654296875	9.67951171875	9.766982421875	10.22357421875	9.95548828125	9.7106640625	9.49443359375	10.25232421875	9.79154296875	9.258232421875	9.89415364583333	9.294716796875
ALKBH7	12.2012890625	12.3981510416667	12.1661328125	12.1765234375	12.53201171875	11.202509765625	12.080234375	11.34677734375	12.2660286458333	12.2315299479167	12.0866796875	12.7811263020833	12.3204947916667	12.4926953125	12.48859375	12.7255305989583	12.3563606770833	12.07884765625	12.212880859375	12.2491634114583	12.5086458333333	12.1628938802083	12.055498046875	11.65828125	12.032509765625	11.946875	11.89279296875	12.2788671875	12.41439453125	12.1287109375	11.823271484375	12.1041796875	11.9787109375	11.672861328125	11.694892578125	11.9558268229167	11.733037109375	12.072236328125	11.95765625	11.6056901041667	12.9848828125	11.87529296875	11.7119921875	12.13162109375	12.3994661458333	11.8374609375	11.69892578125	11.7216471354167	12.4321354166667
ALKBH8	8.784951171875	8.8286328125	9.02306640625	9.04037109375	8.85251953125	8.93121744791667	8.27171875	8.5419921875	8.995537109375	8.9226953125	9.58865234375	9.16860026041667	8.850615234375	9.145126953125	9.7321875	9.698603515625	9.216611328125	8.7933984375	8.81431640625	8.924658203125	8.49190104166667	9.3498828125	9.5649296875	8.90514973958333	8.680537109375	8.80896484375	8.228115234375	8.52236653645833	8.586328125	8.827314453125	8.1560546875	8.92107421875	8.9191015625	8.94217447916667	8.79845703125	9.25983072916667	8.42880859375	8.56459635416667	8.49443359375	8.64262369791667	8.4662890625	9.332421875	8.8225390625	9.200107421875	9.2548828125	9.14990885416667	8.71326171875	8.3206640625	8.88435546875
ALLC	7.166064453125	6.975166015625	7.11004557291667	7.1883642578125	7.03080078125	7.0891064453125	7.19263020833333	7.11611328125	7.1096728515625	7.08720703125	7.2571484375	7.22539713541667	7.0563916015625	7.26432291666667	7.14450846354167	7.2051171875	7.08505859375	7.047392578125	7.189599609375	7.14875	7.13767578125	7.15287508877841	7.03484375	7.19714192708333	7.27275390625	7.1326953125	7.04281901041667	7.15770182291667	7.1926953125	7.1772412109375	7.08585611979167	7.05182291666667	7.1740234375	7.115947265625	7.1021698922822	7.20654296875	7.1531787109375	7.14206868489583	7.15365234375	7.18898111979167	7.07016276041667	7.1224609375	7.18262354995265	7.15247721354167	7.22086588541667	7.070703125	7.12974609375	7.1318994140625	7.211015625
ALMS1	8.784951171875	8.50556640625	8.72681640625	8.58578125	8.7916796875	8.892255859375	8.53111328125	8.64286458333333	8.5415234375	8.62013671875	8.94712890625	8.63951171875	8.5191015625	9.04927734375	9.154072265625	8.85220703125	8.75216796875	8.28158203125	8.56171875	8.50935546875	8.3676953125	8.5659375	8.62607421875	8.76314453125	8.366962890625	8.03884765625	8.37140299479167	8.2847265625	8.44560546875	8.0378515625	8.2263671875	7.92767578125	8.0301171875	7.73986653645833	7.92091145833333	8.02638671875	8.2959765625	8.33377604166667	8.56853841145833	8.60239908854167	8.608828125	8.3449609375	8.628271484375	8.363408203125	8.31098958333333	8.49520182291667	8.7566796875	8.6773828125	8.628125
ALOX12	7.166064453125	7.360859375	7.39233723958333	7.34100911458333	7.59685546875	7.47031901041667	7.18444986979167	7.03099609375	6.9170703125	7.24593838778409	7.90814453125	9.7010546875	7.31696614583333	7.667216796875	7.00076171875	7.67490234375	9.15626953125	7.3151171875	7.35434895833333	8.026875	7.710791015625	7.69849609375	7.23134765625	7.08416666666667	7.38377604166667	7.389609375	7.16914388020833	7.46866536458333	7.350146484375	7.9753515625	7.237861328125	7.25645833333333	7.22359375	7.10583658854167	8.28120442708333	7.410966796875	7.30533203125	7.26162434895833	7.085	7.2178515625	8.69087890625	8.53908203125	7.40666829427083	7.34611328125	8.17682291666667	7.070703125	7.22947265625	7.7348046875	7.16251953125
ALOX12B	7.22337239583333	7.02275390625	7.0752734375	7.07229817708333	7.141630859375	7.30515299479167	7.11548828125	7.10661458333333	7.27587890625	7.170966796875	6.98556640625	7.68412109375	7.10439453125	7.13563802083333	6.91039388020833	6.96800130208333	7.851416015625	7.05721516927083	6.96252604166667	7.06867838541667	7.23078125	7.18032552083333	7.382890625	7.20567708333333	7.527578125	7.07486328125	7.357578125	7.22130859375	7.97173177083333	8.161962890625	7.20841471354167	7.17226236979167	7.1636328125	7.05800130208333	7.26548502604167	7.1145849609375	7.17189453125	7.113271484375	7.199580078125	7.17956705729167	6.99390625	7.30912109375	7.101826171875	7.20177734375	7.25360026041667	7.23291015625	7.11987141927083	7.21527180989583	7.30587890625
ALOX12P2	7.13865234375	6.76287109375	6.89115885416667	6.931240234375	6.92125651041667	6.91783854166667	6.9272265625	6.9042578125	6.9761328125	6.92653645833333	7.0255078125	7.215654296875	7.02720703125	7.8525	7.362919921875	6.95763671875	6.94435546875	7.01972330729167	6.97268880208333	7.28507161458333	6.982421875	6.90640625	6.99570963541667	6.91486328125	7.1644775390625	6.98580078125	7.03298828125	6.92755859375	6.94348307291667	7.05323567708333	6.97275716145833	6.92640625	7.22359375	6.8912109375	6.911015625	6.87458333333333	6.77056640625	6.810224609375	6.910595703125	6.99431640625	6.81554036458333	6.94759114583333	6.78359375	7.00360677083333	7.08450032552083	6.94425130208333	7.06951171875	7.03044921875	7.470185546875
ALOX15	7.21431640625	7.26052024147727	7.289931640625	7.09111328125	7.30513020833333	7.00826171875	7.15982421875	7.18129557291667	7.11841796875	7.27473958333333	7.2571484375	7.26482421875	7.2163671875	7.34643243963068	7.29281575520833	7.3645703125	7.34234700520833	7.1062109375	7.2340966796875	7.30417317708333	7.1740234375	7.2583447265625	7.074267578125	7.20567708333333	7.477451171875	7.32806640625	7.51330078125	7.32072265625	7.24030598958333	7.28299479166667	7.228330078125	7.219833984375	7.31263020833333	7.2473291015625	7.361279296875	7.343984375	7.190634765625	7.20171875	7.19044921875	7.2178515625	7.2201025390625	7.23428385416667	7.2031640625	7.26446126302083	7.481796875	7.176171875	7.4459814453125	7.32906901041667	7.25798177083333
ALOX15B	7.2521484375	7.1735400390625	7.26236328125	7.17887044270833	7.00078125	7.0785888671875	7.0878515625	7.1535888671875	7.30446377840909	7.2552734375	7.122080078125	7.177294921875	7.14263020833333	6.97400390625	6.96126953125	7.18773111979167	7.322509765625	7.34234700520833	7.1989013671875	7.078134765625	7.449296875	7.2387841796875	7.11365944602273	7.37015625	7.084375	7.11392578125	7.08719401041667	7.2399609375	7.388671875	7.32318892045455	7.358271484375	7.35656575520833	7.44904947916667	7.40030924479167	7.2127001953125	7.343984375	7.248515625	7.36872395833333	7.06578361742424	7.24703776041667	7.05990885416667	7.11326171875	7.36929036458333	7.27430338541667	7.20962890625	7.42958984375	7.31015625	7.08125	7.09409978693182
ALOX5	11.6595963541667	12.0840494791667	11.4115234375	12.0478841145833	12.0589453125	9.76994140625	10.01173828125	9.085712890625	12.3083723958333	12.4485091145833	12.1178743489583	10.88982421875	11.4087565104167	11.830595703125	8.64035481770833	11.458740234375	11.801748046875	11.221875	12.3533463541667	11.869375	12.19572265625	12.031337890625	11.428037109375	10.74361328125	12.36330078125	11.83484375	11.5943359375	12.309296875	12.5805078125	12.52173828125	11.285	12.573173828125	12.1853059895833	12.42185546875	11.68505859375	12.4862727864583	9.90896484375	12.1846842447917	10.52728515625	11.3676953125	11.701845703125	11.746181640625	10.22521484375	11.74345703125	12.5486686197917	11.908291015625	12.6271875	11.2696061197917	12.2940234375
ALOX5AP	11.7227506510417	11.99740234375	11.83287109375	11.56	11.35578125	11.79630859375	11.99009765625	12.1994889322917	11.33439453125	11.154140625	9.60943359375	9.51592447916667	10.59375	11.6795833333333	9.2441796875	11.04384765625	9.15626953125	11.629296875	11.025849609375	11.633984375	11.640625	11.355439453125	11.16669921875	10.7731315104167	10.263134765625	12.1075	10.69900390625	11.13599609375	9.963603515625	10.98490234375	10.4497005208333	11.51498046875	10.1687565104167	13.0031640625	13.0554296875	11.342822265625	11.1697265625	12.724013671875	10.29298828125	12.2236165364583	11.160068359375	12.1055859375	11.2004296875	11.1880078125	10.6708203125	12.97748046875	10.73884765625	9.17296875	11.82525390625
ALOXE3	7.07892578125	7.10745442708333	7.092939453125	7.2070703125	7.15937174479167	7.16901692708333	7.238388671875	7.13395833333333	7.072373046875	7.28406901041667	8.34474609375	7.06215494791667	6.9801416015625	7.023984375	7.16427734375	7.66505859375	7.55945638020833	7.22188802083333	7.02143880208333	7.010048828125	7.03912109375	7.46001953125	7.21079264322917	7.41498046875	7.313828125	7.14235188802083	7.3303125	7.25871419270833	7.37907063802083	7.293515625	7.38574869791667	7.3204296875	7.33302734375	7.35240559895833	7.20375	7.33388020833333	7.258583984375	7.2118359375	7.133564453125	7.464609375	7.2018359375	7.31838541666667	7.28164713541667	7.24681315104167	7.51982421875	7.23291015625	7.14955078125	7.46884765625	7.53765625
ALPI	7.14783203125	7.12662109375	7.226865234375	7.2955859375	7.2405859375	7.41087890625	7.26658854166667	7.19076171875	7.100712890625	7.24593838778409	7.5424609375	7.20625325520833	6.94138997395833	7.315859375	7.263046875	7.2051171875	7.231923828125	7.406953125	7.3732421875	7.33263671875	7.36396484375	7.20076497395833	7.1818359375	7.11912760416667	7.313828125	7.17217447916667	7.438955078125	7.3664208984375	7.21221028645833	7.0925390625	7.15790364583333	7.05182291666667	7.1636328125	7.05800130208333	7.2127001953125	7.144609375	7.13407877604167	7.15283528645833	7.34142740885417	7.12152669270833	7.192177734375	7.18667317708333	7.08290690104167	7.19173014322917	7.04400390625	7.136328125	7.23945963541667	7.21527180989583	7.3156591796875
ALPK3	6.9592578125	7.01327473958333	6.942099609375	7.1173828125	7.07743489583333	7.41087890625	7.14287568063447	7.18129557291667	7.072373046875	7.096865234375	7.14027018229167	7.26482421875	7.0466845703125	7.094931640625	7.488779296875	7.34283203125	7.0445703125	6.97119791666667	7.03132486979167	6.88267578125	7.240546875	7.134716796875	7.312119140625	7.27794270833333	7.28287760416667	7.31806640625	7.255546875	7.14912760416667	7.021875	7.26361328125	7.67244140625	7.17226236979167	7.024970703125	6.96972005208333	7.11101000236742	7.144609375	7.33229048295455	7.291201171875	7.29402994791667	7.31091145833333	7.0901953125	6.909443359375	7.4159375	7.19173014322917	7.23134765625	7.03103190104167	6.86939453125	7.20382546164773	7.18169921875
ALPL	9.62273046875	8.69670572916667	7.74958984375	9.504404296875	8.297685546875	11.577890625	8.6217578125	9.22189453125	8.652109375	8.681015625	9.92048828125	9.34349609375	7.48843424479167	9.60572265625	7.498984375	8.01109375	7.21225911458333	8.09530598958333	7.66421875	9.01943359375	8.81415364583333	8.648984375	8.94044921875	7.925390625	7.953603515625	8.46732421875	8.565048828125	8.1237890625	8.55625	8.88663411458333	7.83685546875	8.60544921875	8.059560546875	8.86249348958333	9.04698567708333	7.975703125	8.80601236979167	9.588046875	8.60041015625	7.94141276041667	9.00462890625	8.911962890625	9.92142578125	8.52271158854167	8.6506640625	8.90766276041667	8.21224609375	9.98212890625	8.93575520833333
ALPP	15.261640625	15.0849609375	15.10287109375	15.29095703125	15.04123046875	15.4705078125	15.07673828125	15.41232421875	15.0369921875	14.89041015625	15.41232421875	14.78306640625	14.87642578125	15.48388671875	15.4978515625	14.78734375	15.37865234375	14.862734375	15.41232421875	15.3459765625	15.080849609375	15.06759765625	15.5523828125	15.023828125	15.16720703125	15.05359375	15.0580078125	14.650087890625	14.276279296875	14.464052734375	14.342587890625	14.48625	14.132744140625	14.44203125	14.15568359375	14.621484375	14.07779296875	15.3235546875	14.65435546875	14.69609375	14.78306640625	15.1128125	14.45375	14.2867578125	14.1169921875	15.045205078125	15.4570703125	15.13986328125	15.37865234375
ALPPL2	7.0594921875	7.06045247395833	7.11004557291667	7.0166015625	6.95103515625	7.36782877604167	7.14287568063447	7.078291015625	6.955517578125	7.01282877604167	7.16929361979167	6.92974609375	7.0466845703125	7.004150390625	7.13482096354167	7.048486328125	7.2529296875	7.03787109375	7.15283528645833	7.05005859375	7.21087727864583	7.12570963541667	7.074267578125	6.94348307291667	7.07457356770833	7.17217447916667	7.05230631510417	7.08389322916667	7.012255859375	6.9430859375	7.20841471354167	6.95415364583333	7.04492513020833	7.038349609375	6.997109375	7.0341015625	7.0183203125	6.98760904947917	7.036943359375	6.86658203125	6.96548502604167	6.9969384765625	7.08290690104167	6.94416015625	7.04400390625	6.973037109375	7.13971354166667	6.940810546875	7.20119140625
ALS2	10.76794921875	9.74333984375	9.83733072916667	9.93201171875	9.653046875	9.730029296875	9.87884765625	11.66095703125	9.6741796875	9.682958984375	10.1940462239583	9.8233046875	9.74996875	10.153408203125	9.99611002604167	9.76904296875	10.08626953125	9.797841796875	9.77806640625	9.719453125	9.61442903645833	9.63431640625	9.3069921875	9.76816015625	9.581228515625	9.651875	10.14375	9.2556640625	10.0837109375	9.60962890625	9.608927734375	9.71001953125	9.97431640625	9.24357421875	9.47951171875	9.460986328125	10.048203125	9.60818359375	9.917890625	9.9273046875	9.554734375	9.751115234375	9.98975260416667	9.8180859375	9.2755078125	9.85452799479167	9.978388671875	10.1612434895833	9.79623046875
ALS2CL	7.3512890625	8.017021484375	7.92869140625	7.909453125	7.884970703125	7.42087239583333	7.69927734375	7.345947265625	7.98854817708333	7.94154296875	9.0923828125	7.95134765625	7.7255859375	7.968701171875	7.63134765625	8.29436848958333	9.18728515625	7.79688151041667	7.93576171875	7.97724609375	7.72125651041667	7.68779622395833	8.29155924479167	7.68876953125	8.73213541666667	8.287890625	7.85004557291667	8.42978515625	9.12597981770833	8.817919921875	8.44041666666667	8.39353515625	8.63357096354167	7.949814453125	7.84588541666667	9.01459635416667	7.7988671875	8.73810546875	7.72467447916667	7.9316796875	7.76495442708333	8.3449609375	7.54653645833333	8.03022135416667	8.46458984375	7.7934765625	8.33424153645833	8.30052734375	8.15020833333333
ALS2CR11	7.02927083333333	6.98435872395833	6.91165690104167	7.03470703125	6.95103515625	7.1993359375	7.051484375	7.2092578125	6.889091796875	6.98525390625	7.94820963541667	7.51909830729167	6.860947265625	6.953369140625	6.83947265625	7.00795247395833	6.99456217447917	6.87451822916667	6.9522265625	6.963056640625	7.03912109375	6.973037109375	7.34264322916667	6.8544921875	6.97400390625	7.104208984375	7.07828125	7.015146484375	7.321240234375	6.88033528645833	7.21822916666667	7.06174272017045	7.054443359375	6.90177083333333	7.12044921875	6.98447265625	7.08618489583333	7.006904296875	6.95889973958333	6.89591796875	6.88701822916667	6.68412109375	7.11144856770833	7.023193359375	6.974765625	6.96361328125	6.9510546875	7.1017578125	6.89263671875
ALS2CR12	7.360849609375	7.30634943181818	7.2534765625	7.16133759469697	7.15937174479167	7.17908410274621	7.15158203125	7.23704367897727	7.34279947916667	7.48900390625	7.57164713541667	7.51909830729167	7.17217447916667	7.06451822916667	7.52849609375	7.29135416666667	7.64897135416667	7.172890625	7.24337239583333	7.13022786458333	7.128603515625	7.16173828125	7.10357421875	7.23265625	7.413671875	7.38014322916667	7.09679524739583	7.34786458333333	7.388671875	7.24438802083333	7.45234375	7.22906901041667	7.352783203125	7.19744140625	7.23000325520833	7.44067708333333	7.37447265625	7.24111328125	7.35065755208333	7.418466796875	7.2748046875	7.3841015625	7.50027669270833	7.34611328125	7.60333984375	7.28931640625	7.05102213541667	7.3959375	7.2483203125
ALS2CR13	11.6388834635417	11.4803515625	12.0385546875	11.313203125	11.59392578125	9.6199609375	11.2324609375	10.867216796875	11.437041015625	11.631796875	12.1878125	11.5291796875	11.42951171875	12.2	10.764345703125	12.024765625	11.0772395833333	11.3928125	11.8180403645833	12.36830078125	11.75703125	11.80556640625	11.17720703125	11.223505859375	10.99953125	10.7655078125	11.2231640625	11.36814453125	11.19052734375	11.1246321614583	10.1757486979167	11.0722786458333	11.52947265625	11.039873046875	10.95107421875	11.070234375	10.322744140625	11.12890625	10.558759765625	10.71828125	11.0823046875	11.4003971354167	10.53609375	11.285	10.310947265625	11.786015625	12.2140983072917	11.39056640625	11.45697265625
ALS2CR14	11.823271484375	11.409443359375	12.2859765625	11.8806640625	11.85556640625	11.72580078125	11.841396484375	11.42951171875	11.4269140625	11.22638671875	12.3595377604167	11.558525390625	11.2659212239583	12.7074283854167	12.3210904947917	12.69724609375	12.6569075520833	11.08205078125	12.29333984375	11.9094140625	11.5804296875	11.94224609375	12.9837434895833	11.3759830729167	11.108466796875	9.6133203125	10.750576171875	10.17642578125	10.44720703125	10.120419921875	10.25755859375	9.649140625	10.4696321614583	10.83685546875	10.174365234375	10.6114427083333	9.18017578125	11.361884765625	10.3123046875	9.50373046875	10.55958984375	12.264248046875	11.437041015625	11.1053092447917	9.38421875	11.827421875	12.1505208333333	11.349072265625	12.3607356770833
ALS2CR16	7.61732421875	7.4511328125	7.60796875	7.44989583333333	7.31453776041667	7.09848958333333	7.52111002604167	7.8506640625	7.49906901041667	7.46068359375	7.73915364583333	7.4215625	7.297998046875	7.07529296875	7.2339453125	7.33263671875	7.46744140625	7.44233546401515	7.45810546875	7.29496419270833	7.4109375	7.2387841796875	7.39298828125	7.18030598958333	7.094033203125	7.08458333333333	7.60746744791667	7.65305989583333	7.6684375	7.57828125	7.6017626953125	7.366396484375	7.104375	7.427109375	7.50820963541667	7.56544270833333	7.70714192708333	7.39571940104167	7.62349283854167	7.56501953125	7.192177734375	7.452919921875	7.396884765625	7.491748046875	7.176875	7.501875	7.24970703125	7.3959375	7.27659505208333
ALS2CR2	9.469453125	9.2927734375	9.55629231770833	9.42185546875	9.3444140625	9.49611328125	9.77756184895833	9.884072265625	9.23417317708333	9.51109375	9.92048828125	8.9680078125	9.39273111979167	9.13486328125	9.25466796875	9.34606770833333	9.595078125	9.62681640625	9.4561328125	9.829521484375	9.201171875	9.26697265625	8.858505859375	8.688271484375	9.4861328125	9.41134765625	9.80764322916667	9.506875	9.42302734375	9.45336328125	9.638125	9.373544921875	9.4209765625	9.52806640625	9.500068359375	9.6379296875	9.6253125	9.45677734375	9.34392578125	9.57569661458333	9.190556640625	9.21048828125	9.649609375	9.536015625	9.926203125	9.4023828125	9.38544270833333	9.0544140625	9.03945963541667
ALS2CR4	9.56132486979167	9.92802734375	9.95947265625	9.755615234375	10.0327376302083	9.07837890625	9.664453125	9.159072265625	9.6334765625	10.0770442708333	9.42771484375	9.80363606770833	9.71921875	9.2161328125	9.175521484375	9.012646484375	9.3889453125	9.82783203125	10.0330794270833	9.954228515625	9.78918619791667	9.3594921875	9.223427734375	9.57551432291667	9.504609375	9.584828125	10.304384765625	9.67951171875	10.013857421875	9.56154296875	9.679677734375	9.89158203125	9.99406119791667	9.53819986979167	9.16626953125	9.73025390625	9.68494791666667	9.77861328125	9.79892578125	9.70787109375	9.83630859375	9.70008723958333	9.7106640625	9.80804361979167	10.25232421875	9.45358268229167	9.580779296875	9.2797265625	9.3445703125
ALS2CR7	7.019345703125	6.975166015625	6.98092936197917	6.9110546875	7.01086751302083	7.0891064453125	6.94724934895833	6.923359375	6.8607421875	6.99423828125	7.0453125	7.02277669270833	6.94138997395833	6.953369140625	6.88005208333333	7.128916015625	6.9028125	6.85455078125	6.93232096354167	7.06867838541667	6.90583984375	6.9921484375	6.98569498697917	6.963759765625	6.78869140625	6.97615885416667	6.97427734375	6.89883463541667	6.85306640625	6.82949869791667	6.9920703125	7.04169034090909	7.034765625	7.115947265625	6.92959635416667	6.904375	6.942421875	6.96715494791667	6.95889973958333	7.00408854166667	6.89667317708333	7.05680338541667	7.0026171875	7.023193359375	7.08450032552083	6.855361328125	6.890888671875	7.02033854166667	6.81158854166667
ALS2CR8	7.68232421875	7.61974609375	7.76913411458333	7.78745442708333	7.833271484375	7.0785888671875	7.61512369791667	7.84022786458333	7.737392578125	7.812861328125	7.40529296875	7.537041015625	7.68538736979167	7.32615234375	7.89326171875	7.34283203125	7.46744140625	7.87268880208333	7.80388671875	7.86177734375	7.68123046875	7.62531901041667	7.6812890625	7.61536458333333	7.6055859375	7.4089453125	7.66486002604167	7.66439453125	7.79044921875	7.83520833333333	7.907373046875	7.90779296875	7.98259765625	7.85451171875	8.03402994791667	7.98529622395833	8.18072265625	7.65271484375	7.78607421875	7.73842447916667	7.65203776041667	7.64815755208333	7.6068359375	7.6584765625	8.1142578125	7.55831380208333	7.59669270833333	7.37650390625	7.41060546875
ALX3	7.69865234375	7.52568033854167	7.5083740234375	7.5165283203125	7.537314453125	7.390478515625	7.5669140625	7.48689127604167	7.979375	7.69981770833333	7.938203125	7.4119140625	7.8378515625	7.968701171875	7.8715234375	7.81957682291667	7.861640625	7.67948567708333	7.65434244791667	7.6019921875	7.88307291666667	7.80794270833333	7.69041015625	7.46837890625	7.82322265625	7.92747395833333	7.5036328125	7.56337890625	8.157919921875	7.7739453125	7.777412109375	7.734970703125	7.942265625	7.90109375	7.52801432291667	7.654091796875	7.56306315104167	7.7365234375	7.6838671875	7.54541015625	7.60549479166667	7.596572265625	7.54653645833333	7.54059244791667	7.77275065104167	7.64472819010417	8.202265625	7.81534830729167	8.052470703125
ALX4	7.06925130208333	7.12662109375	6.90162109375	6.900849609375	6.77018229166667	6.82912109375	6.80952473958333	7.01123697916667	6.8792578125	6.820625	6.99505859375	6.861708984375	6.94138997395833	7.07529296875	6.63830078125	6.83677408854167	6.92345703125	6.718525390625	6.88343098958333	6.8037109375	6.99185546875	6.827919921875	6.7883203125	7.03006510416667	6.934453125	6.98580078125	6.86557291666667	6.837451171875	6.93340494791667	6.92296875	6.953408203125	6.92640625	6.920009765625	6.931572265625	6.92959635416667	7.0644921875	6.811640625	6.87010416666667	7.114140625	6.95435546875	6.84662109375	6.6712890625	6.984130859375	7.04228515625	6.94557291666667	6.903759765625	6.82982747395833	6.8876171875	6.91302734375
AMAC1	6.84107421875	6.81069010416667	6.843017578125	6.92106770833333	6.7806640625	6.86839518229167	7.06975260416667	7.02137044270833	7.11841796875	6.90730794270833	7.06451822916667	7.28374348958333	6.96119140625	6.736376953125	6.87044921875	7.31249348958333	6.91316731770833	7.05721516927083	6.79125	6.9819921875	7.13767578125	7.10699869791667	6.89484375	7.0200390625	7.18534993489583	6.99598958333333	6.97427734375	7.175654296875	6.97400390625	7.1022900390625	7.13751302083333	7.11076171875	7.12443359375	7.06771484375	7.139189453125	7.25697916666667	7.13407877604167	7.06498046875	7.23778645833333	7.30196614583333	7.1096728515625	7.046640625	7.22348958333333	7.28345052083333	7.31656575520833	7.34611328125	6.6215625	7.14222005208333	6.935146484375
AMAC1L1	7.45569010416667	7.168447265625	7.13734375	7.26052024147727	7.17646809895833	7.44370442708333	7.12894694010417	7.27301106770833	7.16929361979167	7.27473958333333	7.15527610085227	7.24927083333333	7.24724609375	7.2008984375	7.40603190104167	7.1771875	7.48111328125	7.21705729166667	7.38748372395833	7.11259765625	7.15158203125	7.14858072916667	7.32712565104167	7.21056966145833	7.22304036458333	7.32806640625	7.20130208333333	7.16654296875	7.13578125	7.35599609375	7.290244140625	7.31121907552083	7.25354166666667	7.33762369791667	7.18664713541667	7.37775390625	7.30126953125	7.30507102272727	7.199580078125	7.28365234375	7.10462890625	7.1224609375	7.2134765625	7.22412434895833	7.23134765625	7.19041015625	7.37197265625	7.34311848958333	7.191298828125
AMAC1L2	6.96883463541667	7.388125	7.028662109375	7.24253255208333	7.17646809895833	7.108466796875	7.0878515625	7.08712890625	7.2371875	7.16205078125	7.51443359375	7.4215625	7.11377604166667	6.883662109375	7.13482096354167	7.28140269886364	7.262998046875	7.22188802083333	7.27019856770833	7.19291015625	6.954345703125	7.143857421875	7.27166015625	7.01030598958333	7.22304036458333	7.2881640625	7.374521484375	7.23063151041667	7.23102213541667	7.234931640625	7.1780859375	7.32998046875	7.33302734375	7.30475911458333	7.38584309895833	7.30400390625	7.322861328125	7.25191731770833	7.2562890625	7.274990234375	7.18330403645833	7.32702799479167	7.22348958333333	7.20177734375	7.31656575520833	7.26128092447917	7.3417578125	7.53832356770833	7.05427734375
AMAC1L3	6.79027018229167	7.0891064453125	6.81197916666667	6.97927734375	6.92125651041667	6.84856770833333	6.67703125	6.9328515625	6.8607421875	6.90730794270833	6.875712890625	7.102041015625	6.91048828125	6.97400390625	6.88005208333333	6.92708984375	7.05470703125	6.87451822916667	6.89336263020833	6.79447265625	6.78768880208333	7.03102864583333	6.82479817708333	6.8544921875	6.65025390625	6.825751953125	7.0236328125	6.99627604166667	6.97400390625	7.032998046875	6.89640625	7.13147135416667	7.034765625	7.12565340909091	7.2471484375	7.1145849609375	6.942421875	6.810224609375	6.93025227864583	7.0140234375	6.974765625	6.9969384765625	6.96507161458333	7.03252796519886	6.875078125	7.00073893229167	7.38221354166667	7.21527180989583	7.06427408854167
AMACR	7.3512890625	7.98552083333333	7.62947265625	7.718427734375	8.162177734375	7.0785888671875	7.66674479166667	7.625693359375	8.00651041666667	8.1535546875	7.41523111979167	7.45912109375	7.98151692708333	7.70504557291667	7.55898763020833	7.34283203125	7.4240234375	7.75909505208333	7.89529947916667	7.76865234375	7.82224609375	7.68779622395833	7.36119140625	7.59423828125	7.35310546875	8.05840494791667	10.17381640625	8.1030859375	7.801044921875	8.0591796875	7.80696614583333	8.088974609375	7.839033203125	7.74869140625	8.706982421875	8.33511393229167	7.65554361979167	7.606171875	8.10333984375	7.71837890625	9.51201171875	7.83263346354167	7.790703125	7.7181005859375	7.95430989583333	7.86213541666667	8.040751953125	7.594130859375	8.44474609375
AMBN	7.0884765625	7.01327473958333	6.98092936197917	7.0531640625	6.99111328125	7.00826171875	6.957412109375	7.01123697916667	7.00578125	6.99423828125	7.015361328125	7.1112109375	7.02720703125	7.30531901041667	6.96126953125	7.0584912109375	7.08505859375	7.05721516927083	6.91267578125	7.000771484375	7.02046875	7.03102864583333	7.01616536458333	6.95378255208333	7.133349609375	7.07486328125	6.97427734375	6.95642578125	6.9836328125	7.01317708333333	7.02143880208333	7.04169034090909	7.024970703125	7.1357958984375	6.997109375	6.92401692708333	6.96126953125	6.85955078125	6.968134765625	7.02387369791667	6.93689615885417	7.00657552083333	7.01236979166667	6.954140625	7.05365234375	7.01073567708333	7.11004557291667	7.051611328125	7.13395833333333
AMBP	7.128916015625	7.288203125	7.01861712831439	7.2070703125	7.18617513020833	7.256640625	7.32224609375	7.4199609375	7.26615234375	7.2552734375	7.42552734375	7.30277018229167	7.354921875	7.19572916666667	7.33310546875	7.1771875	7.231923828125	7.387724609375	7.1711328125	7.31333984375	7.18279296875	7.38212239583333	7.22106178977273	7.26892578125	7.34319661458333	7.42755859375	7.206142578125	7.2678515625	7.350146484375	7.3609814453125	7.41415364583333	7.265673828125	7.420673828125	7.37140625	7.32571614583333	7.48530598958333	7.45630859375	7.39571940104167	7.27521484375	7.40951171875	7.81502278645833	7.32702799479167	7.360478515625	7.749453125	7.30673828125	7.42061848958333	7.13971354166667	7.319697265625	7.29595703125
AMD1	10.25119140625	9.5488671875	10.1088671875	9.93201171875	9.96564453125	10.911494140625	10.68796875	10.5761458333333	9.8473046875	9.87471354166667	8.814765625	10.365869140625	10.34115234375	9.695703125	10.9715625	9.186328125	10.38029296875	10.07998046875	9.788064453125	10.1254557291667	9.70810546875	9.78118815104167	9.54678059895833	11.46423828125	10.13296875	9.272509765625	9.7373828125	9.76048828125	10.43734375	9.3330859375	10.2065625	9.57779296875	9.52361328125	9.972591796875	10.0216015625	8.884521484375	10.342275390625	9.78830078125	10.7094856770833	10.214609375	10.713935546875	9.527587890625	10.607255859375	9.8890234375	9.680875	10.78111328125	10.06126171875	10.3123046875	10.38830078125
AMDHD1	7.33178385416667	7.3246875	7.5770263671875	7.38561197916667	7.295693359375	7.28624348958333	7.636640625	7.534404296875	7.3227734375	7.51698567708333	7.34335611979167	7.85157552083333	7.49682942708333	6.92302734375	7.373984375	7.503583984375	7.362314453125	7.360849609375	7.3451953125	7.40779947916667	7.34576171875	7.362431640625	7.21079264322917	7.50486002604167	7.37390625	7.54653645833333	7.58811197916667	7.32947591145833	7.71798828125	7.28299479166667	7.7872265625	7.410263671875	7.352783203125	7.44611328125	7.57792805989583	7.44948404947917	7.523125	7.41586588541667	7.633125	7.601708984375	7.3658056640625	7.5371875	7.48015625	7.364619140625	7.4399609375	7.5774609375	7.38221354166667	7.68359700520833	7.23010653409091
AMDHD2	7.84297526041667	7.75013671875	7.55759765625	7.656572265625	7.59685546875	8.06794921875	7.79365234375	7.72868489583333	7.59286458333333	7.6909765625	8.68677083333333	8.26029947916667	7.637197265625	7.25430989583333	7.569345703125	8.1026318359375	7.732607421875	7.66926106770833	7.65434244791667	7.67904622395833	7.77043619791667	7.8803515625	7.836796875	7.48658203125	8.12876953125	7.672900390625	7.90057942708333	7.7255859375	7.69725911458333	7.88583984375	7.71001953125	7.77689453125	7.64693359375	7.87268880208333	7.91008463541667	8.04900065104167	7.68572265625	8.03623046875	7.585625	7.87256510416667	7.775078125	7.94417643229167	7.7381787109375	7.75985026041667	8.18688151041667	8.13733072916667	7.75248046875	7.944609375	7.70920572916667
AMELX	7.00966796875	7.03234375	7.209609375	7.06294270833333	6.90123046875	7.21710286458333	7.032958984375	7.19995442708333	7.100712890625	7.078193359375	7.19731119791667	7.28374348958333	7.31696614583333	7.39013671875	7.32332845052083	7.13951171875	7.0346875	7.06722005208333	7.13458984375	7.2571484375	7.16500325520833	7.229609375	7.17279296875	7.039453125	7.1644775390625	6.907509765625	7.255546875	7.015146484375	7.1926953125	7.01317708333333	6.96293294270833	6.95415364583333	7.04492513020833	7.10583658854167	7.00681640625	6.98447265625	6.902509765625	7.113271484375	7.10412109375	7.04323893229167	6.95604166666667	6.94759114583333	6.93664876302083	6.85628255208333	6.9344091796875	7.060830078125	7.278564453125	7.051611328125	7.15272135416667
AMELY	7.049501953125	6.89127278645833	6.7404296875	6.820625	6.97103190104167	6.9576318359375	6.9272265625	6.91332356770833	6.90755859375	6.946533203125	6.91443359375	6.9201123046875	6.87998046875	6.77853515625	6.89017578125	6.85765625	6.872109375	6.97119791666667	6.94251302083333	7.11259765625	6.89576497395833	6.9921484375	6.874423828125	6.84396158854167	6.85140625	6.91783854166667	7.0140234375	6.776171875	6.72751953125	6.89056640625	6.92410807291667	6.94461263020833	6.95732421875	7.077373046875	6.89119140625	6.855126953125	6.76103515625	6.89039713541667	6.968134765625	6.94458984375	6.84662109375	6.88934895833333	6.8515625	6.88573567708333	6.8343359375	6.88487955729167	7.23945963541667	6.89767578125	6.84145182291667
AMFR	9.17040364583333	8.02833984375	8.80896484375	9.34890625	9.56984375	9.197705078125	9.9082421875	9.565234375	9.496279296875	9.51109375	8.11628255208333	8.516376953125	9.96064453125	9.3907421875	10.174365234375	8.75895833333333	8.5923828125	9.286787109375	8.94767578125	8.752890625	8.90699869791667	9.708525390625	9.12094401041667	9.56508203125	9.067353515625	8.80896484375	9.74734375	9.35318359375	9.560859375	9.482861328125	9.5491015625	9.03317708333333	9.471953125	9.77176171875	10.77009765625	9.829140625	9.229228515625	8.88136067708333	9.6698046875	9.69798828125	8.98409505208333	8.9411328125	8.92253255208333	8.830068359375	9.6625703125	9.53541015625	9.16642578125	9.49507161458333	9.407626953125
AMH	7.360849609375	7.20973307291667	7.40224934895833	7.26052024147727	7.28607421875	7.35712239583333	7.26658854166667	7.585703125	7.41265787760417	7.31259440104167	7.88880859375	7.52801432291667	7.17217447916667	7.82525390625	7.66249674479167	7.493037109375	10.6114427083333	7.369921875	7.38270182291667	7.61208333333333	7.51312174479167	7.2583447265625	7.34264322916667	7.861533203125	7.487265625	8.00990234375	8.849609375	7.2399609375	7.47310546875	7.494951171875	7.651396484375	7.219833984375	7.27331705729167	7.34287109375	7.6577734375	7.46802408854167	7.286796875	7.43361328125	7.15365234375	7.198525390625	7.2378515625	7.94417643229167	7.34375651041667	7.1127734375	7.3708203125	7.485068359375	7.8362109375	7.407421875	7.4798828125
AMHR2	7.63642578125	7.37884765625	7.307890625	7.39453125	7.295693359375	7.028779296875	7.35224609375	7.28257161458333	7.34279947916667	7.27473958333333	7.15030924479167	7.1112109375	7.10439453125	7.8794140625	7.09413707386364	7.10913736979167	7.30253255208333	7.21221028645833	7.288779296875	7.3609814453125	7.40117838541667	7.0702470999053	7.36119140625	7.18030598958333	7.21349609375	7.47674967447917	7.24521484375	7.30243489583333	7.14583984375	7.14955078125	7.25645833333333	7.25645833333333	7.14453776041667	7.15593424479167	7.37033203125	7.17546697443182	7.30533203125	7.06498046875	7.18135091145833	7.2276318359375	6.95604166666667	7.20620768229167	7.18262354995265	7.16307291666667	7.20962890625	7.23291015625	7.636240234375	7.357333984375	7.470185546875
AMICA1	10.6148046875	11.4803515625	11.13783203125	10.6721627604167	10.65125	9.6698046875	11.2231640625	9.9044921875	10.95400390625	11.012958984375	10.1522493489583	7.79287109375	9.96064453125	10.74529296875	7.69285807291667	10.44908203125	9.078134765625	10.9798046875	10.4556510416667	10.4402734375	10.96384765625	11.166123046875	11.0131640625	8.82400065104167	10.0156575520833	11.62375	10.88001953125	10.8405078125	8.859462890625	11.1545442708333	10.043330078125	11.2558203125	10.91947265625	12.13810546875	11.13359375	11.60380859375	10.41326171875	13.1306998697917	9.709513671875	10.14346484375	10.365869140625	11.746181640625	10.083451171875	10.286865234375	10.902431640625	11.786015625	10.525546875	9.63431640625	10.9337890625
AMIGO1	7.39089192708333	7.39671223958333	7.39233723958333	7.55453125	7.45376302083333	7.30515299479167	7.4466015625	7.68658203125	7.36162109375	7.41683919270833	7.82880859375	7.93130859375	7.637197265625	7.33660481770833	7.840048828125	7.64265625	7.37169921875	7.54388671875	7.44890003551136	7.2663671875	7.42981119791667	7.46001953125	7.54409830729167	7.46837890625	7.55638346354167	7.45710123697917	7.5513671875	7.44	7.678125	7.41810872395833	7.41415364583333	7.34658203125	7.2332421875	7.217626953125	7.378310546875	7.46802408854167	7.43818359375	7.46138346354167	7.50677734375	7.372744140625	7.31093424479167	7.42330078125	7.5764111328125	7.531044921875	7.42087239583333	7.34611328125	7.4240625	7.366640625	7.29595703125
AMIGO2	7.49013671875	7.40600911458333	7.3259765625	7.252001953125	7.22139973958333	7.17908410274621	7.37236328125	7.3557421875	7.31341796875	7.27473958333333	7.61845703125	7.565146484375	7.384501953125	7.71496256510417	7.436240234375	7.2715234375	7.24261067708333	7.2596484375	7.27882161458333	7.32259765625	7.26045572916667	7.322578125	7.53294921875	7.35203125	7.58703776041667	7.56544270833333	7.321279296875	7.45919921875	7.45553385416667	7.48593424479167	7.461015625	7.24665852864583	7.38241536458333	7.33306640625	7.25697916666667	7.4208984375	7.35728841145833	7.30069661458333	7.416796875	7.36375	7.410078125	7.37447265625	7.46193359375	7.41693359375	7.500205078125	7.3643017578125	7.13971354166667	7.45895833333333	7.14347537878788
AMIGO3	6.9592578125	7.07944010416667	7.028662109375	6.9110546875	6.91142903645833	6.88708984375	7.032958984375	7.10661458333333	7.0346484375	6.95672526041667	6.7416796875	7.20625325520833	6.72677734375	6.87376953125	6.83947265625	6.89767578125	6.89185546875	7.08680338541667	6.89336263020833	6.87342447916667	6.954345703125	7.15287508877841	6.96455078125	6.87544270833333	7.00502604166667	7.01639322916667	7.16914388020833	7.22130859375	7.09936197916667	6.911943359375	6.89640625	6.93569010416667	6.9103125	6.99888671875	7.08263671875	6.94420572916667	7.027607421875	7.006904296875	7.06578361742424	6.974228515625	7.127744140625	6.9574755859375	6.9562890625	7.05210286458333	7.10496567234848	6.94425130208333	7.00146484375	7.248486328125	6.82177734375
AMMECR1	8.62208984375	8.74611328125	9.259267578125	9.23552734375	9.2023046875	8.570966796875	8.12338216145833	8.13662109375	8.81056640625	9.04698567708333	9.23328125	9.72341796875	8.72828125	9.4324609375	8.99234375	9.41569010416667	9.52599609375	8.53935546875	9.14712890625	9.420478515625	8.81415364583333	9.297734375	8.94044921875	9.11490234375	9.03501953125	8.46732421875	9.2240625	8.942998046875	8.93720703125	8.7773828125	8.18431640625	8.839814453125	8.654072265625	8.761083984375	8.485654296875	8.50570963541667	7.90091796875	9.308287109375	8.20672200520833	8.447890625	9.12262369791667	8.9697265625	8.08473307291667	8.66320963541667	7.3808984375	9.07966796875	9.662369140625	8.81415364583333	9.24254557291667
AMMECR1L	9.84037109375	9.24046875	9.91899739583333	9.622064453125	9.74255859375	9.649609375	9.7982421875	10.0458984375	9.73460286458333	9.73363932291667	10.040302734375	9.75412109375	9.56728515625	9.99574869791667	9.618720703125	10.2358203125	10.115513671875	9.8383203125	10.04296875	10.026494140625	9.92904296875	9.98634765625	9.8815625	10.5231477864583	9.809775390625	8.32973307291667	9.520859375	9.52675455729167	10.05359375	8.9275	9.5390234375	8.97244140625	8.571728515625	8.07840494791667	8.66741536458333	8.99373046875	8.95787109375	9.627802734375	9.5796484375	9.756748046875	9.8973515625	10.08876953125	10.49693359375	9.8890234375	7.14537109375	9.87551432291667	9.858154296875	10.671890625	10.2169921875
AMN	7.0884765625	7.1357421875	7.24443033854167	7.0531640625	7.28607421875	7.2362646484375	7.30243489583333	7.246083984375	7.27587890625	7.28406901041667	7.16929361979167	7.19693522135417	7.00740234375	7.205478515625	7.40603190104167	7.06849934895833	7.30253255208333	7.1824609375	7.2252734375	6.94265625	7.23078125	7.322578125	7.03484375	7.20567708333333	7.313828125	7.08458333333333	7.22500651041667	7.37545572916667	7.48249348958333	7.16802734375	7.3673828125	7.3018359375	7.29298828125	7.19744140625	7.2127001953125	7.343984375	7.29626953125	7.22185872395833	7.199580078125	7.25648111979167	7.24673990885417	7.29957356770833	7.28164713541667	7.2552734375	7.3708203125	7.457734375	7.59669270833333	7.248486328125	7.074140625
AMN1	8.79536783854167	8.39513020833333	8.80896484375	8.219970703125	8.41646484375	8.218037109375	9.18668619791667	9.33796875	8.36904296875	8.58823567708333	8.1259375	8.428994140625	9.08140625	8.38173828125	9.27518229166667	8.52352864583333	8.66301106770833	8.49775390625	8.46421875	8.34912109375	8.245341796875	8.82400065104167	8.489296875	9.25115234375	8.18857747395833	7.78766927083333	7.97611328125	8.398486328125	7.69725911458333	7.64815755208333	8.35760416666667	7.89732421875	7.84920572916667	7.61799479166667	8.15045247395833	7.654091796875	8.160517578125	7.5774609375	9.09685546875	8.18282552083333	8.487216796875	8.04826822916667	8.8225390625	8.38306640625	7.32681640625	7.9437109375	8.443974609375	8.39443359375	8.832470703125
AMOT	9.52955078125	9.35410807291667	9.79765625	9.61246744791667	9.414228515625	7.632197265625	10.01173828125	10.0458984375	9.47447265625	9.4900390625	8.44465169270833	8.1706640625	9.62759765625	9.17473307291667	9.77130859375	9.02263671875	7.322509765625	9.646890625	9.24169921875	10.22634765625	9.62470703125	9.76048828125	8.95100911458333	9.262421875	8.916611328125	8.94099609375	10.406328125	9.5884765625	7.70761067708333	8.9275	8.96544921875	8.98328125	8.80469401041667	9.077890625	8.6872265625	9.578919921875	9.65551432291667	9.0629296875	9.265009765625	8.90419921875	9.88701822916667	9.863876953125	9.25383138020833	9.65688802083333	9.4400390625	9.94614583333333	10.42365234375	7.81534830729167	9.9087109375
AMOTL1	6.92827473958333	7.145400390625	7.226865234375	7.233212890625	7.17646809895833	7.5111328125	7.3623828125	7.19995442708333	7.0152783203125	7.3225390625	7.41523111979167	7.16777994791667	7.0563916015625	7.11486979166667	7.70189453125	7.1771875	6.9740625	7.19196614583333	7.06972493489583	7.0593896484375	6.99185546875	7.0790234375	7.46547200520833	7.40611328125	7.133349609375	7.24103515625	7.23485677083333	7.202734375	7.276005859375	7.22484375	7.2948046875	7.06174272017045	7.31263020833333	7.1651953125	7.11101000236742	7.07427734375	7.9112109375	7.15283528645833	7.54564453125	7.67904622395833	7.18330403645833	7.15890625	7.59677408854167	7.16307291666667	7.40086588541667	7.098740234375	7.13971354166667	7.366640625	7.09409978693182
AMOTL2	6.97865885416667	7.27869140625	7.118798828125	7.224404296875	7.295693359375	6.927734375	7.30243489583333	7.12500651041667	6.99669921875	7.15225260416667	7.23578125	6.90004557291667	7.24319661458333	6.86345703125	7.14450846354167	7.15961588541667	7.34234700520833	7.2596484375	7.27019856770833	7.39857096354167	7.15603515625	7.134716796875	7.2617578125	7.093388671875	7.1644775390625	7.259296875	7.0236328125	7.05399251302083	7.22139973958333	7.04326171875	7.25645833333333	7.21032552083333	7.1740234375	7.18621744791667	7.16738606770833	7.23745442708333	7.18097123579545	7.1229296875	7.07561197916667	7.18898111979167	7.2378515625	7.19668294270833	7.23349772135417	7.16307291666667	7.125810546875	7.176171875	6.96162109375	7.299423828125	7.172890625
AMPD1	7.76177734375	8.36445963541667	7.5770263671875	7.62583984375	7.64787109375	6.80865234375	8.0222265625	6.9426953125	7.573203125	7.078193359375	6.98556640625	6.6092578125	7.43369791666667	6.953369140625	7.02208984375	7.048486328125	6.9028125	7.963876953125	7.43943359375	7.18431640625	8.28530598958333	8.436083984375	7.382890625	7.01030598958333	7.094033203125	7.79734375	7.45821126302083	7.3931640625	7.16505149147727	7.27331705729167	6.93362630208333	7.457763671875	7.024970703125	7.49166015625	7.6905859375	7.07427734375	7.82923828125	7.766103515625	7.1239404296875	6.87615234375	7.5678125	8.931767578125	7.24325520833333	7.18313802083333	7.09437825520833	8.04875	7.16865234375	6.960849609375	7.383232421875
[truncated: 23,780 more rows]
[truncated: 207 more columns]
