# Supplementary material for: Predictive role of ferroptosis-related long non-coding RNAs in bladder cancer and their association with immune microenvironment and immunotherapy response
Source: World J Surg Oncol. 2022 Feb 24;20:47. doi: 10.1186/s12957-022-02514-4 (PMC8867683; doi:10.1186/s12957-022-02514-4)
Supplement: Supplementary file 2 — Additional file 2: Table S1. The expression matrix of TCGA cohort. Table S2. The downloaded clinical files of TCGA cohort. Table S3. The expression matrix of GEO cohort. Table S4. The downloaded clinical files of GEO cohort. Table S5. The Genome Reference file discriminating lncRNAs and mRNAs. Table S6. The expression matrix of lncRNAs during TCGA cohort. Table S7. The expression matrix of mRNAs during TCGA cohort. Table S8. The expression matrix of lncRNAs during GEO cohort. Table S9. The expression matrix of mRNAs during GEO cohort. Table S10. The detailed list of ferroptosis-related genes. Table S11. The expression matrix of ferroptosis-related genes during TCGA cohort. Table S12. The co-expression analysis results between lncRNAs and mRNAs. Table S13. The expression matrix of ferroptosis lncRNAs. Table S14. Detailed list of 59 differentially expressed ferroptosis genes between bladder cancer and normal tissues. Table S15. Detailed list of 538 differentially expressed ferroptosis lncRNAs between bladder cancer and normal tissues. Table S16. Detailed expression matrix of differentially expressed ferroptosis genes between bladder cancer and normal tissues. Table S17. Detailed expression matrix of differentially expressed ferroptosis lncRNAs between bladder cancer and normal tissues. Table S18. The merged document including both ferroptosis lncRNA expression and clinical information. Table S19. Detailed expression matrix of prognostic ferroptosis lncRNAs. Table S20. Detailed ferroptosis lncRNAs included in risk signature. Table S21. Detailed risk results depending on lncRNA risk signature in TCGA cohort. Table S22. Detailed risk results depending on lncRNA risk signature in GEO cohort. Table S23. The significantly enriched biological activities during high risk group. Table S24. The significantly enriched biological activities during low risk group. Table 25. The infiltration levels of various immune cells from http://timer.comp-genomics.org. Table S26. The detailed [file 12957_2022_2514_MOESM2_ESM.zip › Supplementary table/s-table4.xlsx]

## Sheet: Sheet1
id	futime	fustat	Age	Gender	Grade	Stage
GSM340605	18.17	1	78	SEX: M	grade: low	stage:T1N0M0
GSM340606	136.97	0	54	SEX: F	grade: low	stage:TaN0M0
GSM340607	136.37	0	37	SEX: M	grade: low	stage:TaN0M0
GSM340608	26.9	1	72	SEX: M	grade: low	stage:T1N0M0
GSM340609	87.07	1	68	SEX: M	grade: low	stage:T1N0M0
GSM340610	15.3	1	80	SEX: M	grade: low	stage:T1N0M0
GSM340611	18.53	1	67	SEX: M	grade: low	stage:T1N0M0
GSM340612	129.93	0	58	SEX: M	progression: No	grade: low
GSM340613	12.57	1	77	SEX: F	progression: No	grade: high
GSM340614	128.97	0	64	SEX: M	progression: No	grade: low
GSM340615	125.03	0	63	SEX: M	grade: low	stage:TaN0M0
GSM340616	125.27	0	56	SEX: F	grade: low	stage:TaN0M0
GSM340617	130.6	0	69	SEX: M	grade: low	stage:T1N0M0
GSM340618	1.03	1	75	SEX: M	progression: No	grade: low
GSM340619	129.67	0	76	SEX: M	grade: low	stage:T1N0M0
GSM340620	16.67	1	61	SEX: M	progression: No	grade: low
GSM340621	127.63	0	45	SEX: M	grade: low	stage:T1N0M0
GSM340622	124.53	0	58	SEX: M	grade: low	stage:TaN0M0
GSM340623	3.13	1	71	SEX: F	progression: No	grade: high
GSM340624	65.93	1	79	SEX: M	grade: low	stage:T1N0M0
GSM340625	3.23	1	75	SEX: M	grade: low	stage:T1N0M0
GSM340626	120.6	0	63	SEX: M	grade: low	stage:T1N0M0
GSM340627	22.67	1	68	SEX: F	grade: low	stage:T1N0M0
GSM340628	120.5	0	56	SEX: M	progression: Yes	grade: high
GSM340629	50.43	1	82	SEX: M	grade: low	stage:T1N0M0
GSM340630	66.3	1	38	SEX: M	progression: Yes	grade: low
GSM340631	120.17	0	55	SEX: M	grade: low	stage:TaN0M0
GSM340632	120.6	0	53	SEX: M	grade: low	stage:T1N0M0
GSM340633	14.57	1	64	SEX: M	progression: Yes	grade: high
GSM340634	115.83	0	68	SEX: M	progression: No	grade: high
GSM340635	106.6	0	65	SEX: M	grade: low	stage:TaN0M0
GSM340636	121.2	0	65	SEX: F	progression: No	grade: high
GSM340637	98	1	74	SEX: M	grade: low	stage:T1N0M0
GSM340638	67.03	1	67	SEX: M	grade: low	stage:T1N0M0
GSM340639	99.73	0	61	SEX: M	grade: low	stage:TaN0M0
GSM340640	50.3	1	78	SEX: M	grade: low	stage:TaN0M0
GSM340641	98.23	0	52	SEX: M	grade: high	stage:T1N0M0
GSM340642	106.03	0	65	SEX: M	grade: low	stage:T1N0M0
GSM340643	95.3	0	69	SEX: M	grade: low	stage:T1N0M0
GSM340644	80.43	1	64	SEX: M	grade: low	stage:TaN0M0
GSM340645	35.7	1	69	SEX: M	grade: high	stage:T1N0M0
GSM340646	51.77	1	75	SEX: F	grade: high	stage:T1N0M0
GSM340647	92.83	0	53	SEX: M	grade: low	stage:T1N0M0
GSM340648	90.73	0	58	SEX: M	progression: No	grade: low
GSM340649	90.47	0	35	SEX: M	grade: low	stage:T1N0M0
GSM340650	86.07	0	43	SEX: M	grade: low	stage:T1N0M0
GSM340651	134.97	1	66	SEX: M	grade: low	stage:T1N0M0
GSM340652	65.93	1	83	SEX: M	grade: low	stage:T1N0M0
GSM340653	25.83	1	73	SEX: M	progression: Yes	grade: high
GSM340654	10.27	1	51	SEX: M	progression: No	grade: high
GSM340655	85.43	1	88	SEX: F	grade: high	stage:T1N0M0
GSM340656	3.17	1	77	SEX: M	grade: high	stage:T1N0M0
GSM340657	83.63	0	79	SEX: M	grade: low	stage:T1N0M0
GSM340658	83.63	0	79	SEX: M	grade: low	stage:T1N0M0
GSM340659	70.93	1	63	SEX: M	grade: low	stage:T1N0M0
GSM340660	81.63	0	62	SEX: M	progression: No	grade: low
GSM340661	80.2	0	67	SEX: M	grade: low	stage:T1N0M0
GSM340662	78.83	0	73	SEX: M	grade: high	stage:T1N0M0
GSM340663	78.73	0	79	SEX: M	grade: high	stage:T1N0M0
GSM340664	70.73	1	59	SEX: M	grade: low	stage:TaN0M0
GSM340665	8.7	1	78	SEX: M	progression: No	grade: high
GSM340666	75.33	0	59	SEX: M	grade: low	stage:T1N0M0
GSM340667	75.7	0	38	SEX: F	grade: low	stage:T1N0M0
GSM340668	75.13	0	49	SEX: M	grade: low	stage:TaN0M0
GSM340669	75.13	0	62	SEX: M	grade: low	stage:T1N0M0
GSM340670	74.17	0	61	SEX: M	grade: low	stage:TaN0M0
GSM340671	16.23	1	74	SEX: M	grade: high	stage:T1N0M0
GSM340672	15.1	1	72	SEX: M	progression: Yes	grade: high
GSM340673	11.23	1	60	SEX: F	progression: Yes	grade: low
GSM340674	69.43	0	60	SEX: M	progression: No	grade: high
GSM340675	25.03	1	82	SEX: M	grade: high	stage:T1N0M0
GSM340676	67.07	0	67	SEX: M	grade: low	stage:TaN0M0
GSM340677	65.23	0	64	SEX: M	progression: No	grade: high
GSM340678	11.97	1	73	SEX: M	progression: No	grade: high
GSM340679	62	0	67	SEX: M	grade: low	stage:T1N0M0
GSM340680	61.33	0	77	SEX: M	grade: low	stage:T1N0M0
GSM340681	60.9	0	66	SEX: M	grade: high	stage:T1N0M0
GSM340682	60.2	0	79	SEX: M	grade: low	stage:T1N0M0
GSM340683	59.6	0	48	SEX: M	grade: low	stage:T1N0M0
GSM340684	10.4	1	76	SEX: M	progression: Yes	grade: high
GSM340685	59.87	1	66	SEX: M	grade: low	stage:T1N0M0
GSM340686	59	0	67	SEX: M	grade: low	stage:T1N0M0
GSM340687	58.73	0	68	SEX: F	grade: low	stage:T1N0M0
GSM340688	46.17	1	67	SEX: M	grade: low	stage:T1N0M0
GSM340689	58.43	0	80	SEX: F	grade: low	stage:T1N0M0
GSM340690	58.07	0	68	SEX: M	grade: low	stage:T1N0M0
GSM340691	57.63	0	32	SEX: F	grade: low	stage:T1N0M0
GSM340692	36.3	1	63	SEX: M	grade: low	stage:T1N0M0
GSM340693	56.47	0	80	SEX: F	progression: No	grade: high
GSM340694	55.5	0	67	SEX: M	progression: No	grade: high
GSM340695	52.97	0	37	SEX: M	grade: low	stage:T1N0M0
GSM340696	11.5	1	71	SEX: M	progression: Yes	grade: high
GSM340697	17.87	1	60	SEX: M	progression: Yes	grade: high
GSM340698	28.53	1	74	SEX: M	grade: high	stage:T1N0M0
GSM340699	17.63	1	80	SEX: M	grade: low	stage:T1N0M0
GSM340700	15.4	1	85	SEX: M	progression: Yes	grade: high
GSM340701	48.43	0	59	SEX: F	progression: No	grade: high
GSM340702	4.5	1	65	SEX: F	progression: No	grade: low
GSM340703	47.5	0	57	SEX: M	grade: low	stage:TaN0M0
GSM340704	5.23	1	73	SEX: M	progression: No	grade: high
GSM340705	45.6	0	66	SEX: M	progression: No	grade: high
GSM340706	45.13	0	66	SEX: M	progression: No	grade: high
GSM340707	43.5	0	64	SEX: M	grade: low	stage:TaN0M0
GSM340708	44.1	0	68	SEX: M	grade: high	stage:T1N0M0
GSM340709	5.93	1	59	SEX: F	progression: No	grade: low
GSM340710	31.53	1	66	SEX: M	grade: high	stage:T1N0M0
GSM340711	41.8	0	63	SEX: F	grade: low	stage:T1N0M0
GSM340712	6.5	1	79	SEX: M	progression: No	grade: high
GSM340713	41.07	0	44	SEX: M	grade: low	stage:T1N0M0
GSM340714	39.77	0	66	SEX: M	progression: No	grade: high
GSM340715	38.97	0	61	SEX: M	progression: No	grade: low
GSM340716	31.97	1	80	SEX: F	grade: low	stage:T1N0M0
GSM340717	37.3	0	57	SEX: M	grade: low	stage:T1N0M0
GSM340718	36.83	0	55	SEX: M	progression: No	grade: low
GSM340719	36.57	0	52	SEX: M	grade: low	stage:T1N0M0
GSM340720	28.1	0	50	SEX: M	progression: Yes	grade: high
GSM340721	3.93	1	78	SEX: M	progression: Yes	grade: high
GSM340722	23.53	1	71	SEX: F	grade: low	stage:T1N0M0
GSM340723	15.1	1	81	SEX: F	progression: Yes	grade: high
GSM340724	34.87	0	43	SEX: M	grade: low	stage:TaN0M0
GSM340725	34.23	0	80	SEX: M	progression: No	grade: high
GSM340726	33.7	0	47	SEX: M	grade: low	stage:TaN0M0
GSM340727	11.07	1	71	SEX: M	progression: Yes	grade: low
GSM340728	5.77	1	73	SEX: F	progression: Yes	grade: high
GSM340729	33.07	0	87	SEX: M	progression: No	grade: low
GSM340730	32.87	0	67	SEX: M	grade: low	stage:TaN0M0
GSM340731	9.23	1	82	SEX: M	progression: No	grade: high
GSM340732	7.1	1	78	SEX: F	progression: Yes	grade: high
GSM340733	17.13	1	60	SEX: M	progression: No	grade: low
GSM340734	23.57	1	63	SEX: M	grade: low	stage:TaN0M0
GSM340735	30.7	0	72	SEX: M	grade: low	stage:T1N0M0
GSM340736	30.1	0	68	SEX: M	grade: high	stage:T1N0M0
GSM340737	29.73	0	64	SEX: M	grade: low	stage:T1N0M0
GSM340738	15.43	1	83	SEX: M	grade: low	stage:T1N0M0
GSM340739	29.37	0	66	SEX: M	grade: low	stage:T1N0M0
GSM340740	17.67	1	68	SEX: M	grade: low	stage:T1N0M0
GSM340741	28.47	0	63	SEX: M	grade: low	stage:T1N0M0
GSM340742	23.9	0	45	SEX: F	grade: low	stage:T1N0M0
GSM340743	23.57	0	84	SEX: M	grade: low	stage:T1N0M0
GSM340744	13.93	1	72	SEX: M	grade: high	stage:T1N0M0
GSM340745	2.13	1	72	SEX: F	progression: No	grade: high
GSM340746	22.27	0	66	SEX: M	progression: No	grade: high
GSM340747	6.87	1	74	SEX: M	progression: No	grade: low
GSM340748	20.83	0	63	SEX: M	grade: low	stage:T1N0M0
GSM340749	21.63	0	58	SEX: M	grade: low	stage:T1N0M0
GSM340750	21.4	0	70	SEX: M	grade: low	stage:TaN0M0
GSM340751	57.87	0	40	SEX: M	grade: low	stage:T1N0M0
GSM340752	21.23	0	80	SEX: F	grade: high	stage:T1N0M0
GSM340753	21.23	0	62	SEX: F	grade: low	stage:TaN0M0
GSM340754	20.47	0	24	SEX: M	grade: low	stage:T1N0M0
GSM340755	20.4	0	45	SEX: M	grade: high	stage:T1N0M0
GSM340756	19	0	67	SEX: F	grade: low	stage:TaN0M0
GSM340757	79.3	0	65	SEX: M	progression: Yes	grade: high
GSM340758	15.47	1	59	SEX: F	progression: Yes	grade: high
GSM340759	26.43	1	64	SEX: M	progression: No	grade: high
GSM340760	13.27	1	70	SEX: M	progression: No	grade: high
GSM340761	6.4	1	66	SEX: M	progression: Yes	grade: high
GSM340762	10.67	1	77	SEX: M	progression: No	grade: high
GSM340763	18.13	0	67	SEX: M	progression: No	grade: low
GSM340764	15.37	0	51	SEX: M	progression: No	grade: low
GSM340765	11.8	0	42	SEX: M	progression: No	grade: high
GSM340766	10.87	0	72	SEX: M	progression: No	grade: high
GSM340767	10.03	0	70	SEX: F	progression: Yes	grade: low
GSM340768	6.73	0	54	SEX: M	grade: low	stage:T1N0M0
GSM340769	5.3	0	62	SEX: M	progression: No	grade: high
