# Supplementary material for: Predictive role of ferroptosis-related long non-coding RNAs in bladder cancer and their association with immune microenvironment and immunotherapy response
Source: World J Surg Oncol. 2022 Feb 24;20:47. doi: 10.1186/s12957-022-02514-4 (PMC8867683; doi:10.1186/s12957-022-02514-4)
Supplement: Supplementary file 2 — Additional file 2: Table S1. The expression matrix of TCGA cohort. Table S2. The downloaded clinical files of TCGA cohort. Table S3. The expression matrix of GEO cohort. Table S4. The downloaded clinical files of GEO cohort. Table S5. The Genome Reference file discriminating lncRNAs and mRNAs. Table S6. The expression matrix of lncRNAs during TCGA cohort. Table S7. The expression matrix of mRNAs during TCGA cohort. Table S8. The expression matrix of lncRNAs during GEO cohort. Table S9. The expression matrix of mRNAs during GEO cohort. Table S10. The detailed list of ferroptosis-related genes. Table S11. The expression matrix of ferroptosis-related genes during TCGA cohort. Table S12. The co-expression analysis results between lncRNAs and mRNAs. Table S13. The expression matrix of ferroptosis lncRNAs. Table S14. Detailed list of 59 differentially expressed ferroptosis genes between bladder cancer and normal tissues. Table S15. Detailed list of 538 differentially expressed ferroptosis lncRNAs between bladder cancer and normal tissues. Table S16. Detailed expression matrix of differentially expressed ferroptosis genes between bladder cancer and normal tissues. Table S17. Detailed expression matrix of differentially expressed ferroptosis lncRNAs between bladder cancer and normal tissues. Table S18. The merged document including both ferroptosis lncRNA expression and clinical information. Table S19. Detailed expression matrix of prognostic ferroptosis lncRNAs. Table S20. Detailed ferroptosis lncRNAs included in risk signature. Table S21. Detailed risk results depending on lncRNA risk signature in TCGA cohort. Table S22. Detailed risk results depending on lncRNA risk signature in GEO cohort. Table S23. The significantly enriched biological activities during high risk group. Table S24. The significantly enriched biological activities during low risk group. Table 25. The infiltration levels of various immune cells from http://timer.comp-genomics.org. Table S26. The detailed [file 12957_2022_2514_MOESM2_ESM.zip › Supplementary table/s-table6.xls]

id	TCGA-GD-A3OP-11A-11R-A220-07	TCGA-BT-A20Q-11A-11R-A14Y-07	TCGA-GD-A2C5-11A-11R-A180-07	TCGA-BT-A20N-11A-11R-A14Y-07	TCGA-BT-A2LB-11A-11R-A18C-07	TCGA-GC-A3BM-11A-11R-A22U-07	TCGA-CU-A0YR-11A-13R-A10U-07	TCGA-GC-A3WC-11A-11R-A22U-07	TCGA-CU-A0YN-11A-11R-A10U-07	TCGA-BT-A20R-11A-11R-A16R-07	TCGA-BT-A20U-11A-11R-A14Y-07	TCGA-BT-A20W-11A-11R-A14Y-07	TCGA-GD-A3OQ-11A-21R-A220-07	TCGA-K4-A5RI-11A-11R-A28M-07	TCGA-BL-A13J-11A-13R-A10U-07	TCGA-K4-A54R-11A-11R-A26T-07	TCGA-K4-A3WV-11A-21R-A22U-07	TCGA-GC-A6I3-11A-11R-A31N-07	TCGA-BT-A2LA-11A-11R-A18C-07	TCGA-CF-A47X-01A-31R-A23W-07	TCGA-ZF-AA51-01A-21R-A39I-07	TCGA-BL-A0C8-01A-11R-A10U-07	TCGA-BT-A42C-01A-11R-A23N-07	TCGA-G2-A3IB-01A-11R-A20F-07	TCGA-2F-A9KP-01A-11R-A38B-07	TCGA-DK-A3IT-01A-31R-A20F-07	TCGA-FD-A43P-01A-31R-A23W-07	TCGA-DK-A3IV-01A-22R-A21D-07	TCGA-2F-A9KW-01A-11R-A38B-07	TCGA-GU-A762-01A-11R-A33J-07	TCGA-XF-AAME-01A-12R-A42T-07	TCGA-XF-AAN0-01A-11R-A42T-07	TCGA-CF-A47W-01A-11R-A23W-07	TCGA-GC-A3I6-01A-11R-A20F-07	TCGA-FD-A6TA-01A-12R-A33J-07	TCGA-DK-A1A7-01A-11R-A13Y-07	TCGA-FD-A3SR-01A-11R-A22U-07	TCGA-GU-AATP-01A-11R-A39I-07	TCGA-DK-AA6X-01A-12R-A42T-07	TCGA-XF-A9T3-01A-11R-A42T-07	TCGA-PQ-A6FN-01A-11R-A31N-07	TCGA-DK-A3WW-01A-22R-A23N-07	TCGA-XF-AAMY-01A-11R-A42T-07	TCGA-K4-A3WS-01A-11R-A22U-07	TCGA-UY-A9PA-01A-11R-A38B-07	TCGA-G2-AA3F-01A-12R-A42T-07	TCGA-FJ-A871-01A-11R-A352-07	TCGA-ZF-A9RN-01A-11R-A42T-07	TCGA-GC-A3RB-01A-12R-A220-07
AL049649.1	0.0	0.0	0.0	0.0	0.0	0.0160337252569	0.0	0.0	0.0182610899725	0.0	0.0	0.0352082643047	0.0314844254907	0.0	0.0	0.0500257192995	0.0	0.0198581925935	0.0	0.0	0.0	0.0	0.0650390865975	0.202455756826	0.0	0.0	0.0	0.0	0.0	0.0	0.0130430158242	0.0108876413051	0.0	0.0	0.0	0.0	0.0	0.0	0.0	0.0	0.0513329464717	0.0271371223953	0.0	0.0	0.0	0.0139244024971	0.0	0.0	0.0
AL023806.1	0.0987697810375	0.129204678371	0.114263180837	0.211109011457	0.0474108370317	0.0836009519459	0.205527466302	0.0986146540286	0.285643756671	0.187224269507	0.0512025386296	0.0458945810328	0.0182402190128	0.154466318758	0.131845148441	0.0289819509829	0.112898018927	0.0517709945175	0.0	0.182733174888	0.0190615860341	0.124544339641	0.0659396682494	0.0488712181678	0.048768307609	0.0232401901225	0.627782197265	0.140006676389	0.15076878275	0.049827865061	0.170017965519	0.151383771887	0.0316085711476	0.0472855456155	0.0454186480285	0.0781842295152	0.0244431634252	0.1439110921	0.231656322874	0.340703450771	0.104087484548	0.0	0.192857393543	0.103379015058	0.0174774474803	0.266210256594	0.135264222409	0.0570158677101	0.0275602021636
AC092944.1	0.249332053239	0.216843417929	0.232973368418	0.204968652786	0.101270039204	0.267858749531	0.423329912201	0.135412664733	0.186431062977	0.524885786008	0.0729127687394	0.147046951016	0.224027456768	0.357436795685	0.211216952506	0.247622990522	0.316511131591	0.387041832717	0.25556898023	0.232333306648	0.305368089737	0.482175750158	0.241453396617	0.177462028355	0.208339220848	0.0620516086658	0.599363692829	0.348898330216	0.595780812299	0.093128731606	0.314738784701	0.191993400138	0.202548706563	0.214630132811	0.242536757121	0.156564679166	0.339370527426	0.0768488960079	0.34637421437	0.430031787222	0.269974505397	0.214082719777	0.709461506946	0.27602330931	0.186660044657	0.129233606077	0.0842700193903	0.213126347467	0.0588688774193
AC009034.1	0.165899026158	0.0	0.0959612860712	0.0	0.0	0.0	0.0	0.0650722546992	0.0733001174525	0.0180166211728	0.0	0.0353315425411	0.042126220101	0.118914546981	0.0	0.0669345058415	0.13037033138	0.358699033443	0.0230274571355	0.0602895168847	0.0	0.0359547647177	0.0652668144918	0.0451476967836	0.0	0.0	0.0659035423536	0.0646697505226	0.0348204093493	0.028769660184	0.0523547385885	0.0437030531937	0.0730007476503	0.0	0.0349651496727	0.0451420848987	0.0846781018658	0.0830915234147	0.214006317322	0.0	0.068683578239	0.108928561323	0.0	0.0298445370851	0.0403645810855	0.0279463148156	0.0260329951858	0.0	0.063650943092
AC004080.1	5.86782883142	0.0	1.06349697423	0.0	0.0413106844202	1.12301736704	0.191874764256	0.521695526776	0.0	0.0	0.0	0.166622994547	3.55613189315	1.54219757593	0.0	1.7045751699	0.461118312113	3.79674476702	1.08597122819	7.84735360328	0.0	0.339124200904	1.06703051011	0.0212915822348	13.5448015245	3.59437017088	4.14400081378	2.64317315874	0.0656849994066	0.0	0.37035617588	1.00990423978	0.688540737415	0.30901135292	0.0329790183175	0.085155742715	0.053245411477	46.8662535475	1.11017544006	0.202409027377	0.29151959958	0.0	4.34111717328	0.225194182074	2.5127351639	7.85494490877	1.25226616472	0.0	0.460271152557
MID1IP1-AS1	0.669442280422	0.809492836755	0.455560892652	1.85169553134	0.332682852192	1.22214512198	1.41643720032	1.05032849407	0.695961221557	2.12116964383	0.449111628725	1.34184688161	1.71989256588	0.338716701639	1.22872840634	0.699073947977	1.11404222001	0.151365904183	0.174910685051	1.10669746154	0.417986108647	2.86758373498	0.661000078683	0.60012816097	1.49716110301	0.713461474958	1.50175944384	2.12859795869	0.66121734775	0.273158741641	0.397673227151	2.03323805723	0.0	2.17746164777	3.31982937052	0.171443875626	0.964789862748	0.394463748126	1.52394126231	0.40750966416	0.0652128655088	0.361984673866	0.939780856833	0.963438806221	1.45634549736	2.06966245307	0.148304988532	1.37528035159	2.98143725994
AC091078.2	0.0	0.0	0.0	0.0	0.0	0.0	0.0	0.0	0.0	0.0	0.0	0.0	0.0	0.0	0.0	0.0	0.0	0.0622959500579	0.0	0.0	0.0	0.0	0.0	0.0141135969805	0.0	0.0	0.0	0.0	0.0	0.0	0.0	0.0	0.0	0.0256043776445	0.0	0.0	0.0	0.0	0.0	0.0	0.0	0.0	0.0	0.0	0.0	0.0	0.0	0.0	0.0
LINC02692	0.0	0.0	0.0175144065069	0.0	0.0	0.0234931782138	0.0	0.0	0.0	0.0	0.0	0.0257941936343	0.0	0.0	0.0	0.0	0.0237945850218	0.0	0.0	0.0	0.0	0.0	0.0	0.0	0.0	0.0	0.0	0.0	0.0	0.0210036169442	0.0382221711167	0.0	0.0	0.0	0.0	0.0164782457145	0.0	0.0303309548661	0.0390594352167	0.0	0.0	0.0	0.0	0.0	0.0	0.0	0.0	0.0	0.0
AC105275.1	0.0	0.0	0.0	0.0	0.0	0.0	0.0	0.0	0.0	0.0	0.0	0.0	0.0	0.0	0.0	0.0	0.0	0.0	0.0	0.0	0.0	0.0	0.0	0.0	0.0	0.0	0.0	0.0	0.0	0.0	0.0	0.0	0.0	0.0	0.0	0.0	0.0	0.0	0.0	0.0	0.0	0.0	0.0	0.0	0.0	0.0	0.0	0.0	0.0
L34079.2	0.0263930268888	0.0	0.0	0.0	0.0	0.0	0.0431518706304	0.0	0.0	0.0458604902581	0.0	0.0	0.0	0.0	0.0	0.0	0.0414814690754	0.0	0.0	0.0	0.0	0.0	0.0830668548077	0.0	0.0	0.102468110995	0.0	0.0	0.0	0.0	0.0	0.055622067701	0.0309700141547	0.0	0.0	0.0	0.0	0.0528764239912	0.0	0.0910419689388	0.0	0.0	0.0629870948608	0.0379839562901	0.0513731031998	0.0	0.0	0.0	0.0270034304027
AC011005.4	0.0830270359886	0.0568914591813	0.0	0.0	0.0	0.0	0.0904979417707	0.130266139781	0.0489124148235	0.0	0.157818665795	0.0943055004648	0.1124415744	0.0	0.0507973480794	0.0	0.130492172811	0.265951308285	0.0614639416627	0.0	0.0	0.191937958942	0.493587909222	0.241012751428	0.0	0.179079782766	0.58635675066	0.0	0.371764819072	0.0767907939117	0.0698715576676	0.0	0.0	0.0364363853832	0.0933275396872	0.0602456983507	0.0376698845683	0.554461193627	0.928227400644	0.286399315372	0.183327382664	0.0	1.12281854895	0.597448583517	0.0538697399908	1.56645624054	0.347431001171	0.131802568954	0.311473213112
AL136317.2	0.0	0.0	0.0	0.0	0.0	0.0	0.0	0.0	0.0	0.0	0.0	0.0	0.0	0.0	0.0241140915905	0.0	0.0	0.0	0.0	0.0	0.0	0.0	0.0	0.0	0.0	0.0	0.0	0.0	0.0	0.0	0.0	0.00692191215179	0.0	0.0	0.0	0.0	0.0	0.0	0.0	0.0	0.0	0.0	0.0	0.0	0.0127862958718	0.0	0.0	0.0104280352544	0.0
AC095050.1	0.0	0.0	0.0	0.0	0.0	0.0	0.0	0.0	0.0	0.0	0.0621974115656	0.0	0.0	0.0	0.0	0.0	0.0	0.0	0.0	0.0317102873338	0.0	0.0283665215563	0.0171640904409	0.0	0.0	0.0	0.0	0.0	0.302187287325	0.0226978313496	0.0	0.0	0.0	0.0	0.0	0.0	0.0222689372863	0.0	0.0	0.0	0.0	0.0429696092734	0.0	0.0706375673329	0.0	0.0220482527937	0.0	0.0	0.0
AC135776.1	0.0	0.0	0.0	0.0	0.0	0.0	0.0	0.0	0.0	0.0	0.0	0.0	0.0	0.0	0.0	0.0	0.0	0.0	0.0	0.0	0.0	0.0	0.0	0.0	0.0	0.0	0.0	0.0	0.0	0.0	0.0	0.0	0.0	0.0	0.0	0.0	0.0	0.0	0.0	0.0	0.0	0.0	0.0	0.0	0.0	0.0	0.0	0.0	0.0
AP000542.3	0.0	0.0	0.0	0.0	0.0	0.0	0.0	0.0	0.0	0.0	0.0	0.0	0.0	0.0	0.0	0.0	0.0	0.00465436538869	0.00268917311004	0.0	0.0	0.0	0.0	0.0	0.00657662244417	0.0	0.0	0.0	0.00406636772578	0.0	0.0	0.0	0.0	0.0	0.0	0.0	0.0	0.0	0.0	0.0	0.0	0.0	0.00577948318889	0.0104558388021	0.0	0.0	0.0	0.0	0.0
LINC02065	0.0263460642075	0.0	0.0	0.0	0.0	0.0	0.129225263827	0.0	0.0	0.0	0.0	0.0	0.0	0.0	0.0	0.0	0.0414076586322	0.0	0.0	0.0	0.0	0.27407511041	0.0	0.0	0.0	0.272762089054	0.0279093293241	0.0273868338512	0.0884760579196	0.0	0.0	0.0277615480252	0.0	0.208115297295	0.0444219161323	0.0	0.0358601214307	0.0	0.0	1.18143964319	0.0872599196844	0.0	0.0628750181795	0.0	0.0512816919841	0.142018994863	0.0	2.67670223072	0.0
AC024610.1	0.0	0.0	0.0	0.0	0.0	0.0	0.0	0.0	0.0	0.0	0.0	0.0	0.0	0.0	0.0	0.0	0.0	0.0	0.0	0.0	0.0	0.0	0.0	0.0499000859187	0.0	0.0	0.0485605048921	0.0	0.0	0.0	0.0	0.0	0.0	0.0	0.0	0.0	0.0	0.0	0.0	0.0	0.0	0.0601973628366	0.0	0.0	0.0	0.0	0.0	0.0	0.0
AL365356.1	0.0	0.0431117998045	0.0	0.0	0.044294884003	0.0	0.0	0.0	0.0185326784211	0.0364415510408	0.039864488291	0.0	0.0745562493147	0.0150327525751	0.0384937411084	0.0338464852484	0.0	0.0	0.0	0.0609726842148	0.0222610165512	0.0727243682958	0.0110010636325	0.0228296427079	0.0569539229796	0.0678524672663	0.0555419372526	0.185307231313	0.0352149748944	0.0	0.0132369983542	0.0331487039451	0.0	0.027611141898	0.0530420330021	0.04565360994	0.114183502799	0.0210082676056	0.108215659042	0.0	0.0173654656029	0.0	0.0250253259327	0.120730875234	0.0408219701063	0.0565259738763	0.0526559732653	0.0	0.0107287000396
AL442125.2	0.0708444405963	0.291262494373	0.0819573663335	0.378554545337	0.0374069235719	0.0	0.173743058065	0.555760644201	0.250412841441	0.0	0.201992789953	0.120702016145	0.107935841455	0.0507804943446	0.130031489103	0.0	0.0556724979696	0.0	0.0	0.0686550479357	0.0	0.491324440353	0.111484463031	0.616946516814	0.240487258515	0.0916819940479	0.0375240265075	0.736430651884	0.0594779241039	0.393139471223	0.0894289075411	0.186626674523	0.0	0.233175432775	0.119450319935	0.0	0.289283084843	0.354828634678	0.274163595516	0.610939528405	0.0	0.13954843203	0.338141246095	0.356849273568	0.344740560946	0.286416298253	0.0889356869027	0.562315585251	0.289931568534
DTX2P1-UPK3BP1-PMS2P11	0.876938354498	0.208574169979	0.268297046519	0.46471600573	0.260218892709	0.348637384771	0.343630828823	0.409353214583	0.230556316569	0.390386581536	0.537263250418	0.333392793494	0.574178524196	0.187015388864	0.452277905808	0.491246197057	0.375891550168	0.320365232349	0.209242150888	0.252844141296	0.415408220752	0.691112878347	0.410577141384	0.994044883368	0.600288215135	0.468955867744	0.698648517031	1.13005878299	0.182538709805	0.472565960086	0.494025771174	1.09206293127	0.221110438796	1.09728272673	0.501013113813	0.220871405114	0.660928542512	0.580786566012	0.822714447501	0.174998439561	0.180029643402	0.666207720869	0.484288441543	0.688396458932	0.296244018011	0.839948857041	0.17286520445	0.402676309947	0.400412100156
AL590666.3	0.0466968328724	0.0	0.00831105752727	0.0	0.0	0.0222962914053	0.0	0.0225432265188	0.0	0.0	0.0	0.0367201184488	0.0547272946727	0.0	0.00659305706514	0.0637680263075	0.0169367570242	0.00690363658089	0.00797748878931	0.00348105410445	0.0457533557063	0.0	0.018842190501	0.0	0.0975484464426	0.00929720366619	0.205480913714	0.0224037854795	0.0	0.0	0.0136030871005	0.234673308925	0.0252899242224	0.0756660501893	0.0908483146519	0.0117290569933	0.0244461283892	0.0071964274282	0.0278021307437	0.0247814384157	0.00594857773685	0.0	0.214311985789	0.118900288212	0.0349591350013	0.0387261887983	0.018037417334	0.0	0.0220508361804
AC098649.1	0.0	0.0	0.0	0.0	0.0	0.0	0.0	0.0	0.0	0.0	0.0	0.0	0.0	0.0	0.0	0.0	0.0	0.0	0.0	0.0	0.0	0.0	0.0	0.0	0.0	0.0	0.0	0.0	0.0	0.0	0.0	0.0	0.0	0.0	0.0	0.0	0.0	0.0	0.0	0.0	0.0	0.0	0.0	0.0	0.0	0.0	0.0	0.0	0.0
AC092802.3	0.0939762995498	0.064394070512	0.0483190114632	0.0223181664247	0.0110268646354	0.0648133379214	0.0512162188089	0.0491483672657	0.184542608819	0.0272155166094	0.039695809215	0.0889517678926	0.275751463313	0.0748457215657	0.134158017318	0.0337032702192	0.18052337494	0.0200682581005	0.0231898510505	0.323811678839	0.155167762759	0.307770757506	0.164317720547	0.159131303614	0.155960566241	0.162156869585	0.0442455376027	0.314774765943	0.0701319387177	0.0	0.0922669194165	0.110028138153	0.0245051875046	0.0412414658251	0.140846921672	0.113651088215	0.32688852582	0.0627581252307	0.404091618215	0.108056159185	0.017291986905	0.0685604661362	0.373791539671	0.180330037902	0.0203246198132	0.112573589723	0.0917580465011	0.0497280496407	0.117516339221
AP001059.1	0.0	0.0	0.0	0.0	0.0	0.0	0.0	0.0	0.0	0.0	0.0	0.0	0.0	0.0	0.0	0.0	0.0	0.0	0.0	0.0	0.0	0.0	0.0	0.0	0.0	0.0	0.0	0.0	0.0	0.0	0.0	0.0	0.0	0.0	0.0	0.0	0.0	0.0	0.0	0.0	0.0	0.0	0.0	0.0	0.0	0.0	0.0	0.0	0.0
U47924.3	0.256945563291	0.132047421527	0.148625505976	0.068648937072	0.0	0.0996803830505	0.10502472635	0.0	0.0567638653591	0.195329875535	0.305253023139	0.164165215017	0.326226910544	0.322307432651	0.0	0.259171568171	0.100959237099	1.17283950053	0.035665085455	0.186753644493	0.409100503734	0.111373978345	0.50542847665	0.104887599252	0.218055692102	0.041565155653	0.340239546207	0.40064383404	0.0539300917037	0.267351896374	0.486524295256	0.203062776444	0.263816150944	0.0845703521909	0.108308533043	0.139832748883	0.174866709276	0.707810005314	1.24295426167	0.221581538285	0.0531888013694	0.168709311898	0.0766502390822	0.231117131006	0.18755083012	0.0432834463738	1.33056276045	0.0509865324588	0.197166044979
AC232271.1	0.567173024236	0.190581149633	0.359616244984	0.116564125194	0.172774519923	0.253882080587	0.356658555045	0.444936035446	0.144575369782	0.0379045820034	0.704903997743	0.315914742809	0.548385634265	0.594178543035	0.420411201232	0.422463974991	1.11427018036	0.398290246587	0.0545025560048	1.5326638878	0.289434211512	0.822629125132	1.24725723871	0.575845153562	0.481328826065	0.77634218901	2.08556189758	1.15648093089	0.402916383101	0.484220402125	0.791684638213	1.39067461422	0.959899333744	1.42880286181	0.331029173918	0.19588173193	0.920449407832	1.55147023499	1.25223254517	0.583171595512	0.352221532162	0.121747226275	0.403465402108	1.08310936577	0.254765179183	1.22000332125	0.575084684812	0.26837883439	0.87043543835
AC025165.1	0.10250645597	0.468260471723	0.0395286682239	0.121719846116	0.0300694116405	0.194415085557	0.689002598981	0.679054005576	0.432780808852	0.286963198465	0.162371127308	0.0873232662958	0.300781211521	0.302065817513	0.459911374535	0.156240583058	0.12530594543	0.0	0.03161846999	0.0220752384901	0.120894443732	0.0592423892502	0.065718661669	0.0495930084669	0.0231977709367	0.140026614755	0.0542943798928	0.0118395389418	0.0478111005296	0.0316023651867	0.323491875163	0.066008419189	0.0467766329175	0.00749748699231	0.153631488408	0.0433884885237	0.155026063416	0.216773001278	0.352616562848	0.275016778479	0.0282923508823	0.0149567293817	1.0464821295	0.344222299272	0.0	0.0920938558999	0.457539903081	0.0813627396813	0.0640916034673
AC069029.1	0.168895301346	0.0	0.130259236226	0.0	0.059452829099	0.174724929986	0.0	0.0	0.0	0.0	0.0	0.0	0.114365479666	0.0	0.0	0.0	0.0	0.0	0.250062424255	0.054558574215	0.0	0.0	0.0	0.0612841359382	0.0	0.0	0.0	0.175567307502	0.0	0.0	0.0	0.059323155856	0.0660615130828	0.0	0.0	0.0612765182845	0.0	0.0	0.0	0.0	0.0	0.0	0.0	0.0810228117063	0.0	0.0	0.0	0.0	0.230401892865
AC010680.4	0.32721520629	0.0560532793039	0.126181138591	0.0	0.0287957533205	0.423136800978	0.222911596903	0.470605422106	0.0	0.0710710912563	0.0	0.139374151239	0.803191080489	0.195453468103	0.100097905055	0.5720866328	0.171426181593	0.157219834179	0.0	0.0528504788897	0.0	0.756440574834	1.40173405268	0.0	0.629430003316	0.0	0.115543595434	0.425176812828	0.0915719052501	0.113489156748	0.20652642736	0.373528305473	0.191979866749	0.179497846961	0.0919525483106	0.0890371508775	0.148459581908	0.109258467253	0.844201715843	0.28217980428	0.0	0.358080077279	0.260300259425	0.313944743702	0.212304315986	0.330723791906	0.171156156194	0.0432869087725	0.027898571742
AL118523.1	0.0	0.0	0.32117042932	0.0	0.0	0.0	0.0	0.0	0.0	0.0535994479891	0.0586340181946	0.0	0.0	0.0	0.0	0.0	0.0	0.0	0.0	0.029893552122	0.0	0.0534827125176	0.0	0.0	0.0418848641913	0.0	0.0	0.0	0.0	0.0	0.0	0.0	0.0	0.0	0.0	0.0	0.0	0.0	0.0	0.0	0.0	0.0	0.0736161671185	0.0887874978282	0.0	0.0	0.0	0.0	0.0
AC023824.4	0.0	0.0	0.0	0.0	0.0	0.0	0.0	0.0	0.0	0.0	0.0	0.0	0.0	0.0	0.0	0.0	0.0	0.0	0.0	0.0	0.0	0.0	0.0	0.0	0.0	0.0	0.0	0.0	0.0	0.0	0.0	0.0	0.0	0.0	0.0	0.0182511034075	0.0	0.0	0.0	0.0	0.0	0.0	0.0	0.0	0.0	0.0	0.0	0.0	0.0
GRM7-AS1	0.0	0.0	0.0	0.0	0.0308404221954	0.0	0.0	0.0	0.0	0.0	0.0555114965156	0.0	0.0296628413729	0.0	0.0	0.0942627952087	0.0	0.112255581801	0.0	0.0	0.0619971506317	0.0	0.0	0.0	0.0	0.0755879161973	0.0	0.0	0.0	0.0	0.0368651709587	0.0	0.0342685955439	0.0	0.0	0.0	0.0	0.0585082324636	0.0	0.100738746696	0.145088978883	0.0	0.0	0.0	0.0	0.0	0.0	0.0927210708619	0.0
HOXA11-AS	5.50230822206	4.09025602314	1.73228708306	1.7467236059	0.836212091969	2.86711810034	4.23249287147	3.84658003086	3.9023454713	1.19510047899	1.12886063141	3.02686063799	7.59944301992	3.12899761861	3.51236582821	0.933870592642	1.30835141612	6.10694224598	3.81025868045	8.14104827073	3.16803951966	0.862470619412	1.06503269448	1.88417729289	0.0827071709776	3.78369735052	1.00014330233	9.13880900975	0.255691864334	1.6267038508	2.31951055425	6.93718924142	0.142948327247	4.34376174734	1.98556980219	0.602198817162	2.19704403895	3.20331068413	1.46671727662	6.32084696313	2.79916779727	0.479927963705	1.64746773723	1.58520839455	4.86101918422	0.930304749349	2.09006486409	0.0966943769496	1.45413056142
AC009021.2	0.0	0.0	0.0719709645534	0.0	0.0	0.0	0.0	0.0	0.0	0.00772140907407	0.0	0.0	0.0270811414935	0.0	0.0	0.0	0.0	0.0170809063544	0.0	0.0	0.0188670800542	0.0	0.0	0.0	0.0	0.0	0.0188295835296	0.0	0.0	0.0	0.0	0.0187298799401	0.0104286782358	0.0	0.0	0.0	0.0	0.0	0.0	0.0306569895406	0.0	0.0	0.0	0.0	0.0	0.0239539841276	0.0	0.0	0.0
AL691403.1	0.0218384780009	0.0	0.0	0.0	0.0461241712479	0.0	0.0	0.0	0.0	0.0569197677761	0.0	0.0	0.0221815052744	0.0	0.0	0.0352442751997	0.0	0.0	0.0	0.0	0.0	0.0378638672691	0.0	0.0	0.0	0.0	0.0	0.0	0.0	0.0	0.0	0.0	0.0	0.0	0.0	0.0	0.118899045688	0.0	0.0	0.0	0.0	0.0	0.0	0.031429202771	0.0	0.0	0.0	0.0	0.0
LINC00939	0.009152519292	0.0	0.0105882179346	0.0	0.0	0.00355066114868	0.00374102911817	0.00717997061586	0.0	0.00198792574832	0.0173972052131	0.00779685407954	0.0255647761299	0.0	0.0	0.00369272424438	0.115078864602	0.0	0.0254081353651	0.0	0.0	0.230097159093	0.00960191738467	0.0473244981121	0.0	0.0088834199147	0.0193911829147	0.0	0.0	0.0	0.00577673981644	0.00241106320354	0.0214794349445	0.0	0.00771599964962	0.0	0.0	0.0	0.0	0.0	0.0	0.0	0.0	0.00329299945584	0.00890752925207	0.0	0.00861731968598	0.119866808576	0.0
LINC00345	0.0	0.0	0.0	0.111042666632	0.0	0.0	0.0	0.0	0.0918180418616	0.135409131762	0.0	0.265544435519	0.0527686336002	0.0744780583721	0.0	0.0	0.163305994044	0.0	0.0	0.100694070306	0.0	0.180152294796	0.10900703052	0.0	0.0	0.403400773811	0.0550352388777	0.0	0.0	0.144151139448	0.0	0.16423147358	0.0	0.0	0.0	0.0	0.212140928885	0.0	0.134035535586	0.0	0.172070438114	0.0	0.123985123568	0.149536838447	0.0	0.0	0.0652195037286	0.0	0.0
AC007128.2	0.016164288302	0.0	0.261798312109	0.0	0.0	0.225749950478	0.0264281653097	0.0	0.0	0.0	0.30725249709	0.0550801776732	0.082090942009	0.0	0.0	0.0	0.0	0.0	0.0717973991038	0.673583969212	0.411780201357	0.644595137766	0.254369571764	0.0	0.460916409441	0.230105790738	0.359591598999	0.890550472808	0.162850036739	0.0	0.183641675857	0.528014945081	0.0	0.29793507262	0.327053932747	0.19352944039	1.25408638637	0.323839234269	0.542141549503	0.0	0.0	0.0849071973634	0.732946991399	0.348946498015	0.0629264430023	1.52484368393	0.0608762835022	1.07773061295	0.347300669841
AC090197.1	0.0370316500658	0.0570930337553	0.02499033492	0.0791508795086	0.01303550984	0.0814084162116	0.060545725945	0.0242088317295	0.06544762467	0.163546460726	0.0175975377658	0.141959457505	0.0658233164021	0.0707836486404	0.0453131825302	0.00498032900905	0.0291010056081	0.106757444718	0.0445479068637	0.0777556336979	0.0458582508528	0.155164518183	0.0485624276231	0.0268740771184	0.0796144146362	0.0439301592989	0.0457671119471	0.0224551488893	0.18654101749	0.0941879579346	0.10517868388	0.0390212338228	0.021726775249	0.0528168112422	0.067642042364	0.0134353683275	0.0336029816491	0.0680075890891	0.0477700637456	0.0532248276101	0.0511047049423	0.0121574082094	0.0589174826459	0.0444122540199	0.00600673424241	0.0457462185414	0.112346644084	0.122471818797	0.0221013904109
FABP6-AS1	0.00512335227842	0.0	0.142248494647	0.0	0.00541041316714	0.0397514330331	0.00837653959296	0.0	0.0	0.0	0.0779081764247	0.0	0.312229631337	0.0146894440388	0.0	0.0496102808001	0.249620840377	0.0	0.176363230532	0.332656275517	0.0326289502113	1.40350481569	0.145122681635	0.0	0.278266225769	0.00663028953495	0.0162820516403	0.0213029766427	0.0430134468433	0.0	0.0129347001219	0.0107972249067	0.324638618962	0.0	0.051830692456	0.211902257348	0.0	0.0307927410302	0.568375601592	0.0	0.00848444201775	0.0	0.513530079277	0.014746712442	0.0299172777457	0.269270962752	0.0	0.0	0.0
LINC02376	0.0	0.0	0.0	0.0	0.0	0.0317352600734	0.0	0.0	0.0	0.0	0.0	0.0	0.0	0.0	0.0	0.0	0.0	0.0786099170896	0.0	0.0	0.0	0.0	0.0	0.0	0.0	0.0	0.0	0.0	0.0343394644688	0.085116867561	0.0	0.0	0.0	0.0	0.0	0.0	0.0	0.0	0.0	0.0	0.0	0.0	0.0	0.0	0.0	0.0	0.0256734234291	0.0	0.0
AP003068.1	0.462702752645	0.279751200937	0.125949187968	0.349049558715	0.459885119207	0.295651283184	0.222501832938	0.341629337171	0.288619212469	0.260114968183	0.155207695221	0.649217094193	0.110581327765	0.78037671456	0.14987085233	0.351406155668	0.384999884856	1.77854937415	0.997376737183	0.89680656366	1.04004778799	0.23595314346	0.999398096906	0.859217104413	1.14567422641	0.176117065772	0.634321595153	0.509274285366	1.14254468177	1.51040715966	0.721513741172	0.114720514633	2.39533703228	0.394169352905	0.321242312618	0.473991891436	0.629793382627	0.545288122409	0.772429051583	0.844983274213	2.47904790206	0.464648394395	0.324777207876	0.352538594318	0.423828101398	1.28378383684	1.50340547198	0.648110058736	0.779724052877
AC009095.1	0.178660489709	0.0229539446923	0.103342923461	0.0238666364934	0.106127335202	0.207930572789	0.054769681954	0.175194531882	0.0394692940129	0.0097012575546	0.0636749518856	0.209271444282	0.340250239277	0.0160077274782	0.040990318586	0.378437398411	0.0877492615056	0.0429212518649	0.0123993999961	0.259708688119	0.0474095857772	0.309764126799	0.363151249865	0.291723579217	0.409372428295	0.202308834528	0.118288409353	0.394651298061	0.262492316633	0.0464740664511	0.0845730392583	0.188259306065	0.0393080948886	0.205813368416	0.169446494568	0.157997297145	0.182383604019	0.223707947655	0.374511055313	0.192588780447	0.0369834652056	0.102644221247	0.532967725745	0.385683248484	0.304286842029	0.270864282059	0.0700888331925	0.0531782612296	0.25133962144
AC145350.4	0.0	0.0	0.0	0.0	0.0	0.0	0.0	0.0	0.0	0.0	0.0	0.0	0.0	0.0	0.0	0.0	0.0	0.0	0.0	0.0	0.0	0.0	0.0	0.0	0.0	0.0	0.0	0.0	0.0	0.0	0.0	0.0	0.0	0.0	0.0	0.0	0.0	0.0	0.0	0.0	0.0	0.0	0.0	0.0	0.0	0.0	0.0	0.0	0.0
AC008060.4	0.007956199938	0.0	0.0	0.0	0.0	0.0	0.0	0.0	0.0	0.0	0.0	0.0	0.0	0.0	0.0	0.0	0.0	0.0152911284183	0.0	0.0	0.0	0.0	0.0	0.0	0.0	0.0	0.0168565750458	0.0	0.0	0.0	0.0	0.0	0.0	0.0	0.0134148935338	0.00865971214875	0.0	0.0	0.0205266671907	0.0	0.0	0.0	0.0	0.0	0.0	0.0107220143892	0.0199758823887	0.0	0.0
AC011518.1	0.0	0.0	0.0	0.0	0.0	0.0	0.0	0.0	0.0	0.0	0.0	0.0	0.0	0.0	0.0	0.0	0.0	0.0	0.0	0.0	0.0	0.0	0.0	0.0	0.0	0.0	0.0	0.0	0.0	0.0	0.0	0.0	0.0	0.0	0.0	0.0	0.0	0.0	0.0	0.0	0.0	0.0	0.0	0.0	0.0	0.0	0.0	0.0	0.0
AL606534.3	0.0	0.0	0.0	0.0	0.0	0.0	0.0	0.0	0.0	0.0	0.0	0.0	0.0	0.0	0.0	0.0	0.0	0.0	0.0	0.0	0.0	0.0	0.0	0.0	0.0	0.0	0.0	0.0	0.0	0.0	0.0	0.0	0.0	0.0	0.0	0.0	0.0	0.0	0.0	0.0	0.0	0.0	0.0	0.0	0.0	0.0	0.0	0.0	0.0
CAMTA1-IT1	0.0	0.166777702257	0.0	0.0	0.0	0.0	0.0663238340374	0.0	0.0	0.0	0.0	0.0	0.0824058113757	0.0	0.0	0.0	0.127512899459	0.155927616364	0.0900909829851	0.0	0.0	0.0	0.0	0.0	0.0550814652378	0.0	0.0	0.0	0.0	0.0562781845791	0.0	0.0	0.047600487509	0.0534067566576	0.0	0.0	0.0	0.0812703393399	0.10465788395	0.0	0.0	0.0532705430034	0.0	0.0	0.157919511754	0.0	0.0509248179799	0.0643966889411	0.0
AP005242.1	0.0	0.0	0.0	0.0	0.0	0.0	0.051837686132	0.0	0.0560345651618	0.0	0.0	0.0	0.0	0.0	0.0	0.0	0.0	0.0	0.0	0.0	0.0	0.0	0.0	0.0	0.0	0.0	0.0	0.0	0.0	0.0	0.0	0.0	0.0	0.0	0.0	0.0	0.0	0.0	0.0	0.0	0.0	0.0416354351097	0.0	0.0	0.0	0.0	0.0	0.0	0.0
MAFG-DT	0.789158467835	0.321234096697	2.52190817323	0.334006965596	0.569335350744	0.618360286517	0.408792813487	0.465841798021	0.883778935913	0.162919694152	0.653483094602	1.41109892648	0.841235050692	0.470449793516	0.473259725774	0.0882687757772	0.699975164445	2.97332159225	0.772191446509	1.62040404959	5.22493664466	1.80176061589	1.04103152234	2.34748963561	1.58079445222	4.236772507	5.26421498627	5.88853058189	1.43004389341	3.32783745278	2.23893174695	7.11351944669	2.21876045471	0.432045160718	2.00247903097	3.02754504166	2.58431310992	3.88210613037	2.21742165731	6.22597350752	5.24043016342	0.205211062757	2.98349426633	2.27146063045	0.790847581289	1.64262392054	4.69838551531	11.6593688526	2.90187840501
AC024267.4	0.052692128415	0.0	0.0914364211586	0.0563116725804	0.0834666942333	0.286182025003	0.0430750879425	0.16534373614	0.139687590377	0.114447219906	0.0	0.134662213742	1.41827439596	0.0377691221282	0.0483569060899	0.467707837081	0.579707220851	0.405078861017	0.117022095336	0.740423924445	0.167789441478	0.730866961094	0.608073026119	0.258113077875	1.75290392487	0.477333655844	0.223274634593	1.09547335405	0.0884760579196	0.0	0.0997721085912	0.777323344704	0.401893795783	0.728403540534	0.444219161323	0.946296978988	0.0358601214307	0.84451740524	0.47580230159	0.0	0.0	0.207584500316	0.691625199975	0.947909229482	0.410253535873	1.5622089435	0.132295790482	0.125470417065	0.431286105506
AC019209.3	0.0	0.0	0.0	0.0409937305572	0.0	0.0	0.0	0.0	0.0	0.0	0.0	0.0	0.0	0.0	0.0	0.0309528738153	0.0	0.0737222538509	0.0	0.0	0.0	0.0	0.0	0.0	0.0	0.0	0.0	0.0	0.0	0.0	0.0	0.0	0.0	0.0	0.0	0.0	0.0	0.0	0.0	0.0	0.0	0.0	0.0	0.0	0.0	0.0	0.0	0.0	0.0
AC126323.6	0.0326854041603	0.0	0.0	0.0	0.0	0.0063400464385	0.0	0.0	0.0	0.0	0.0	0.0	0.0	0.0	0.0	0.0	0.0	0.0	0.0	0.0	0.0	0.0	0.0	0.0	0.0	0.0	0.0	0.0	0.0	0.0	0.0	0.0	0.0	0.0	0.0	0.0	0.0	0.0	0.0	0.0	0.0	0.0	0.0	0.0	0.0	0.0	0.0	0.0	0.0
AC013270.1	0.0	0.0	0.194648745042	0.0719253636141	0.0355365773933	0.104437855878	0.110037270108	0.211189044796	0.0	0.175416375237	0.0	0.172000373007	0.102539049382	0.0482414696274	0.185294871972	0.0	0.105777746142	0.452721658875	0.224203696292	0.0	0.285750503366	0.0	0.0706068265866	0.0366311994358	0.0456925791178	0.0	0.392126077004	0.0	0.0	0.0	0.084957462164	0.0709181363188	0.118460304142	0.221516661136	0.113477803938	0.146506584626	0.0	0.53933952471	0.0	0.0	0.0557273577984	0.0	0.64246836758	0.0968590885398	0.0	0.0906984944469	0.211222256394	0.0534199805988	0.0
AC026583.1	0.0	0.0	0.0	0.0	0.0	0.0403801903218	0.0	0.0	0.0	0.0	0.0	0.0	0.0	0.0	0.0	0.0	0.0	0.100023866385	0.0	0.0	0.0	0.0	0.0272996517558	0.056652821623	0.0	0.0	0.0	0.0	0.0	0.0361011201606	0.0	0.0	0.0	0.0	0.0	0.0	0.0354189600071	0.0	0.0	0.0	0.0	0.0	0.0	0.0	0.0	0.0	0.0326670625003	0.0	0.0
LINC02446	0.102348995977	0.0350655883203	0.296009612276	0.0	0.612473730188	2.24998606557	0.502013352104	0.240872297636	0.0	0.0296402477359	0.324243418588	0.72657607645	0.918283652686	0.489084023872	0.0	1.70682989896	0.965161001667	0.131137281044	0.681909859691	0.0330619931303	1.19501650601	0.0	0.0536872183723	0.0371376215478	0.0694864106399	0.220755031751	7.13777882103	0.461032737597	0.0286425947873	14.3175462093	0.236862970549	0.449366071145	0.0	0.291952834493	0.632756418271	0.11139901596	0.325054649098	0.239223176283	0.308065545499	1.47104103038	0.169493346299	15.5236376728	0.0407094011715	1.03108061994	3.55273417716	0.0689642930126	0.0428284759508	0.947773849334	0.122168745612
AP000459.2	0.0	0.0	0.0	0.0	0.0	0.0	0.0	0.0	0.0	0.0	0.0	0.0	0.0	0.0	0.0	0.0555066633807	0.0	0.0	0.0	0.0	0.0	0.0	0.0	0.0561593301455	0.0	0.0	0.0	0.0	0.0	0.0	0.0	0.0	0.0201790684562	0.0	0.0	0.0	0.0	0.0	0.0	0.0	0.0	0.0	0.0	0.0247491283145	0.0	0.0	0.0215883374711	0.0	0.0
AC093627.6	1.85998858584	2.81730267285	0.764438707802	0.0523093553557	0.335982186264	1.06336725985	1.44048789959	0.460776097738	0.778556288843	0.382726636881	0.0465195516255	3.96122071167	1.76491454694	0.105254115551	0.359359751702	0.31597512179	0.115393904882	0.470360165065	0.0815286168336	0.0	0.675410280683	0.0	0.0256752096678	0.106563489268	0.0	0.0633439231604	0.0	0.0	0.0	0.339529543329	1.8227237337	0.0515768264137	0.0	1.61103026281	0.0412646559774	0.0	0.0333113855274	0.0	0.0	0.422103674171	0.0405289874898	0.0321384267706	0.116812430469	0.633986761352	0.095273755025	0.032981270708	0.153616186468	0.0	0.0
AL133163.3	0.0	0.0	0.0	0.0	0.031023996137	0.0	0.0480321417136	0.0	0.0	0.0	0.0	0.0	0.0	0.0	0.0	0.0	0.0	0.0	0.0	0.0	0.0	0.0	0.0	0.0	0.0	0.0	0.0	0.0305384933023	0.246644566224	0.0	0.0	0.185737976073	0.0	0.0	0.0495339620364	0.0	0.0	0.0588564957521	0.0	0.0	0.0	0.0	0.0	0.0	0.0	0.0	0.0	0.0	0.0
VPS9D1-AS1	1.60481045983	0.0694510682533	0.723076228017	0.036106286355	1.55201389916	1.4024341856	0.455716246994	0.702357176933	0.0447829011932	0.146764033285	2.60090202785	1.39588817645	1.3554886315	2.32483705312	0.0620115943468	1.48580857148	1.81867727822	4.44789529737	1.2286652457	5.01761481824	5.07439427826	0.395399859799	6.4951836026	8.48640200506	5.57381695296	4.80951293363	1.14528551869	1.98428781581	12.7925377025	8.69470663409	7.55942096312	2.26064201797	3.43915558782	4.75938592415	1.25324032187	2.38104540558	0.413874487613	2.30134606094	2.11375492371	1.22369131326	19.5544850707	11.1027906129	3.62831536739	6.661341537	2.82777722416	6.4880725634	7.61315861266	8.43383561354	16.6612243873
AL359382.1	0.0347570142832	0.0	0.0402091304312	0.0	0.0	0.0	0.0	0.0	0.0	0.0	0.0	0.0	0.0	0.0	0.0	0.0	0.0	0.0	0.0	0.0	0.0	0.0	0.0	0.0	0.0	0.0	0.0	0.0	0.0	0.0	0.0	0.0	0.0	0.0	0.0	0.0	0.0	0.0	0.0	0.0	0.0	0.0	0.0	0.0	0.0	0.0	0.0	0.0	0.0
AC112693.1	0.0	0.0446289305894	0.0	0.0	0.0229268241247	0.0	0.0	0.0	0.0383697095756	0.0	0.0	0.0	0.0	0.0	0.0	0.0	0.0	0.0	0.0	0.0	0.0	0.0	0.0	0.0236330318941	0.0294790833018	0.0	0.0459971937834	0.0	0.0	0.0	0.0	0.0	0.0	0.0	0.0	0.0	0.0	0.0	0.0	0.0	0.0	0.0	0.0	0.0312448672709	0.0	0.0	0.0	0.0	0.0
AC004023.1	0.0	0.0	0.0	0.0	0.00896565025977	0.0	0.0	0.0	0.0150046685382	0.0	0.0	0.0	0.0	0.0	0.0	0.0137016161614	0.0133435230225	0.0	0.0	0.0	0.0	0.0147200126195	0.0	0.0	0.0	0.0109871196995	0.0	0.0	0.0	0.0	0.0	0.0	0.0	0.0	0.0	0.0	0.0346675256492	0.0	0.0	0.0292858627148	0.0	0.0	0.0202613303996	0.0244369260078	0.0	0.0	0.0	0.0	0.0
LINC01388	0.106777558303	0.0	0.0	0.0	0.0375867645506	0.0	0.0581927870761	0.0	0.0	0.0	0.0	0.0	0.0	0.0510246313366	0.0	0.0574413908303	0.0	0.0	0.0	0.0689851202815	0.0	0.123421644271	0.0	0.0	0.0483286894515	0.0	0.113113291443	0.0	0.119527751324	0.0493786956043	0.0898588542119	0.0	0.0	0.0937185874039	0.0	0.0774794437924	0.0	0.0	0.0918272299084	0.122775347535	0.0	0.0	0.0	0.0	0.0	0.0479655499479	0.0	0.0	0.0
AL442067.2	0.0407892233736	0.335393175339	0.141562723667	0.0871822589261	0.301522474852	0.189887010687	0.0666892546106	0.0	0.0	0.283501212505	0.0775325860425	0.0694951002048	0.0828598378846	0.233898034557	0.149733229876	0.197484451119	0.0	0.156786721688	0.0905873520373	0.118585991889	0.0	0.424325653032	0.299544112792	0.0	0.221539777541	0.0	0.0864189701386	0.0848011053685	0.0	0.113176514443	0.0	0.0429806886781	0.0	0.0	0.0	0.133187804205	0.0	0.490308658827	0.0	0.140701224724	0.202644937449	0.321384267706	0.38937476823	0.117404955806	0.0	0.109937569027	0.102410790979	0.0	0.0
AC069222.1	0.0176267715293	0.0905861031607	0.0203917732901	0.273145130868	0.0186143976822	0.00683819294438	0.0936626763415	0.110622832989	0.0856695122727	0.0421138519915	0.016752576627	0.0450477167399	0.0313313762001	0.0126346706167	0.0404413411049	0.0142235824913	0.0415555431273	0.0338771309362	0.0	0.02135253723	0.0654844903547	0.18336930006	0.0693459903975	0.00959388556652	0.0598355202733	0.0570283832024	0.34544440117	0.0870347059117	0.103590717814	0.0489084223128	0.0611896007253	0.0510779434201	0.0310253177514	0.0522146415536	0.0297203772218	0.0239817326024	0.0839724510169	0.0617993205397	0.0909526848617	0.0608030292556	0.0948691924426	0.0462946385624	0.105165953026	0.120497318481	0.0	0.0593859189831	0.00553201147698	0.167891367596	0.0766463439733
LINC02226	0.0	0.0	0.0	0.0199414996788	0.0	0.0	0.0	0.0	0.0	0.0	0.0	0.0	0.0	0.0	0.0	0.0150571005579	0.0	0.0	0.0	0.0	0.0	0.0	0.0	0.0	0.0	0.0	0.0	0.0	0.0	0.0	0.0235546839018	0.0	0.0	0.0	0.0	0.0	0.0	0.0	0.0	0.0	0.015450559188	0.0	0.0	0.0	0.0	0.0	0.0117123872481	0.0	0.0
AC087749.1	0.0232440943244	0.0	0.0	0.0	0.073639375446	0.216417534943	0.0380034527844	0.0364690658204	0.0	0.0	0.0441826196757	0.0	0.118046001382	0.0333222082198	0.042663392814	0.0	0.0730646912128	0.0	0.0516219918203	0.0225257535613	0.0	0.0	0.0731562096501	0.0	0.0315615931112	0.0	0.0246233015387	0.0724869731133	0.0	0.0	0.0293416666814	0.0489858398434	0.0	0.0	0.0391917062266	0.0252994102179	0.0316379721257	0.139703330576	0.0599688032055	0.160359637597	0.0384929943977	0.0305239375137	0.0	0.033452118491	0.135731448485	0.156622203911	0.0875395222731	0.0368992016695	0.0
AC010768.2	0.156682413594	0.0	0.0	0.0	0.0	0.0405226248556	0.0	0.0	0.0	0.0226875970324	0.0496372640801	0.0	0.0265239163599	0.0	0.0	0.0	0.0410425117307	0.0	0.0	0.0253067107911	0.221746422365	0.0	0.0	0.113705310418	0.0709161721757	0.0675891949066	0.0	0.298598601179	0.0	0.0	0.0329640946668	0.27516737196	0.0306422891372	0.584460185291	0.0880603769535	0.0284227941954	0.0710877892207	0.0	0.269489436627	0.0	0.0	0.0	0.124641129513	0.0	0.203317889912	0.0351916556937	0.32782290234	0.165818634663	0.0
AC092295.1	0.0	0.0701311766405	0.0	0.0	0.0	0.0	0.0	0.0	0.0602952579045	0.0	0.0	0.058126086116	0.103956639927	0.0	0.0	0.0	0.0536200556481	0.0	0.0	0.0661239862606	0.0724252427886	0.0591513871162	0.0	0.0	0.0463242737599	0.0883020127005	0.108421956775	0.177320283691	0.171855568724	0.0473307312705	0.0430659946454	0.0	0.0	0.0	0.115046621504	0.0742660106397	0.325054649098	0.0	0.264056181856	0.0	0.0	0.0	0.0	0.04909907714	0.0	0.137928586025	0.0	0.0	0.0
SLC25A5-AS1	0.352650450303	0.645481400662	0.374436868114	0.495616208656	0.112232975258	0.262372427491	0.623963378293	0.560874004777	0.614716547798	0.684114324742	0.183649779663	0.296300805702	0.3434695727	0.477850250534	0.602938832995	0.171518306323	0.660550101521	0.399230658864	0.386230184804	0.430701227311	0.358936195093	0.410412201766	0.445986349989	0.1893109948	0.347651205555	0.32508969374	0.721563156379	0.416798124575	0.26767976675	0.281482730701	0.420768116036	0.437771986673	0.351451560303	1.09392371385	0.399116060832	0.12093365713	0.38136917395	0.629082806146	0.947213605476	0.416594980218	0.5120007816	0.133219808196	0.230575923112	0.396284819018	0.27268809656	0.514303371448	0.521543241889	0.383438686191	0.266897853383
SPON1-AS1	0.185081101058	0.380461633275	0.0	0.263726333252	0.0	0.0	0.0	0.38717991546	0.109033924711	0.214397791957	0.0	0.21022267812	0.1253255048	0.0	0.339707265281	0.199130154878	0.0969629339637	0.0	0.137013369956	0.059787104244	0.0	0.0	0.0	0.134314397931	0.0	0.0	0.0	0.320654179675	0.103590717814	0.0	0.311510694601	0.0	0.0723924080865	0.08122277575	0.0	0.0671488512867	0.167944902034	0.370795923238	0.318334397016	0.425621204789	0.0	0.162031234969	0.147232334237	0.355149991313	0.120084628729	0.0	0.0	0.0979366310979	0.189361555699
AC097467.1	0.0	0.0	0.0	0.0	0.0	0.0	0.0	0.0	0.0	0.0	0.0	0.0	0.0	0.0	0.0	0.0	0.0	0.0	0.0	0.0	0.0	0.0	0.0	0.0	0.0	0.0	0.0	0.0	0.0	0.0	0.0	0.0	0.0	0.0	0.0	0.0	0.0	0.0	0.0	0.0	0.0	0.0	0.0	0.0	0.0	0.0	0.0	0.0	0.0
AL136985.2	0.276756786629	0.0	0.128067959355	0.0591535700751	0.0584526880488	0.300624856172	0.135746912656	0.0434220465936	0.0	0.0	0.0	0.235763751162	0.140551968001	0.0396752273571	0.0	0.0446647076363	0.217486954685	0.0	0.153659854157	0.0	0.117504879889	0.239922448677	0.0871037486862	0.0903797817855	0.075157887147	0.32234360898	0.146589187665	0.172613838778	0.0929412047679	0.422349366514	0.349357788338	0.145812990562	0.0	0.327927468449	0.139991309531	0.0602456983507	0.376698845683	0.110892238725	0.142804215484	0.572798630744	0.68747768499	0.14537381829	0.198144449814	0.0796598111356	0.161609219972	0.0	0.0	0.395407706862	0.169894479879
AC244517.7	0.0744044627368	0.229424100467	0.12911374043	0.159030954725	0.0	0.0	0.72989546001	0.175106494429	0.460243702296	0.387855302032	0.212143181408	0.570453498415	0.37786584362	0.15999683394	0.751111541325	0.180117728031	0.0	0.0	0.20655281903	0.468682827239	0.0	0.709519402243	0.0390288991182	0.0404968033964	0.0505144090749	0.0	0.394096559803	0.116015582596	0.187400293533	0.103223805886	0.234807056232	0.117602939624	0.0	0.881614048342	0.188179272862	0.12147530886	0.455729884916	0.0	0.383920880823	1.154952013	0.0616081342495	0.439682748156	2.04201629394	0.321241198172	0.0724128414449	0.401078769413	0.0934048168978	1.29925982964	0.0
MYCNOS	0.0122722653001	0.0	0.0354933476248	0.0131152755865	0.0	0.0380875728025	0.0100324075523	0.0	0.0	0.00533106817961	0.0	0.177726590702	0.386415978332	0.0263898632027	0.0	0.128737273771	0.125372711963	0.365586609855	0.0817651275331	0.178395006447	1.99302982663	0.170222640752	0.0128748461244	0.01335907812	0.199964208655	0.103232481487	0.214507427122	0.0	1.48366979182	0.00851286256584	0.00774581088938	0.0	0.0072002395113	0.0	0.041384362812	0.0801445054728	0.041760025371	0.0491731021286	0.14247871893	0.0211664088581	0.0101616400461	0.0	0.205014771254	0.0883091565635	0.0119437674658	2.13346313502	0.0385154549579	0.0	0.464575387375
AL157912.1	0.0270191388406	0.0	0.0	0.0	0.0	0.0	0.0	0.0	0.0	0.0	0.0	0.0460341630919	0.0274435411972	0.116202080124	0.0	0.0	0.127396555573	0.103856897761	0.0	0.0	0.229434710732	0.0	0.0283458062939	0.0294119119558	0.0	0.0699326158979	0.0572446827743	0.0561729949795	0.136104592749	0.037484557247	0.0	0.0569415693071	0.0	0.0	0.0	0.0	0.0735525118396	0.0	0.0	0.0932017236764	0.0	0.0	0.0	0.0388850355452	0.0	0.07282360868	0.0	0.0	0.0552880454595
AL118505.1	1.50210748685	0.0	1.00185668773	0.0491415527798	0.36419473726	1.29628353207	0.187951858879	0.144290651724	0.0135445869206	0.0732414817243	1.23823392461	0.2089169472	1.02751345551	0.626240195784	0.0281331068556	0.408154975838	2.75832445686	0.0883751241815	1.78713091248	1.68592206999	1.04124407024	2.04629508763	0.723610334583	2.20242242571	1.71701927741	0.565324842181	0.917396412038	0.398328173509	0.669157431843	0.382761565926	0.164462167957	0.314947002907	1.96044036806	1.31167215497	0.361813287918	0.550537165829	0.104313603748	0.0614154738283	1.75973672885	0.343669295792	0.114223776854	1.016469238	1.11567358863	0.650740667312	0.745867259189	0.506071309595	0.327110243856	0.316317069384	0.697854180422
AC024382.1	0.0507071509747	0.0	0.0	0.0	0.0	0.0	0.0	0.0	0.0	0.044054340813	0.0	0.0	0.0	0.0	0.0	0.0	0.0	0.0	0.0563068643657	0.0	0.0	0.0	0.0	0.0	0.0	0.0	0.0	0.0	0.0	0.0	0.0	0.0	0.0	0.0	0.0	0.110381673348	0.0	0.0	0.0	0.0	0.0	0.0	0.0	0.0729760256122	0.0	0.0	0.0	0.0	0.0
AL110505.1	0.0	0.0	0.0	0.0	0.0	0.0	0.0	0.0	0.0	0.0	0.0	0.0483270524413	0.0	0.0	0.0	0.0	0.0	0.0	0.0629946528535	0.0	0.0	0.0	0.0	0.0	0.0	0.0	0.0	0.0	0.0	0.0	0.0	0.0	0.0	0.0	0.0	0.0308730350744	0.0	0.0	0.0	0.0	0.0	0.0	0.0	0.0408218380819	0.0	0.0	0.0	0.045028336137	0.0
ADORA2A-AS1	0.0147145223201	0.0302478814032	0.0212783721288	0.00786264844477	0.0194237193206	0.0342504272693	0.0541301353573	0.0404013824828	0.0260056068875	0.0159799596489	0.0	0.0376050504959	0.0448369507858	0.0421888131896	0.0270077825814	0.0415575975398	0.0173449223488	0.0282800397381	0.0163394826283	0.0606040708858	0.0312373221071	0.0574025634971	0.0115777653533	0.0720792793867	0.0299697910238	0.0618881932492	0.0311752409046	0.0994227121078	0.0247073513296	0.0102069750914	0.0325054637845	0.0775254161001	0.00431656594802	0.101705040939	0.0248100540287	0.0160156266423	0.0700987417185	0.0147397137188	0.0474535747104	0.0126893278446	0.0182758042966	0.0193229795739	0.0175581417227	0.0794124204177	0.0214809770646	0.178467596527	0.0369442157767	0.0175190992274	0.00376370793936
AC092725.1	0.0	0.0	0.0	0.0	0.0	0.0	0.0	0.0	0.0	0.0	0.0	0.0	0.0	0.0	0.0	0.0	0.0	0.0	0.0	0.0	0.0	0.0	0.0	0.0	0.0	0.0	0.0	0.0	0.0	0.0	0.0	0.0	0.0	0.0	0.0	0.0	0.0	0.0	0.0	0.0	0.0	0.0	0.0	0.0	0.0	0.0	0.0	0.0	0.0
AL359962.1	0.48866297309	2.41084599303	1.07410132578	0.626676435449	0.361229895615	0.227488398942	1.35821580925	1.15003935285	0.863635047213	0.636825124624	1.11462688053	0.41628253093	0.893409539172	0.700536192609	1.52475868245	0.157726855349	1.30563950684	2.06616956997	0.379839045424	0.331492855214	0.311213419507	0.423625445684	2.0506273068	0.0531938209629	0.66352260105	1.70746367133	0.828253099942	0.457170315576	0.164104107428	1.28808320151	0.678538146656	0.772375742086	0.974788861363	0.193004615644	0.247179374914	1.01055696986	1.46328231475	1.07689905099	0.630365142606	1.17993997367	0.485545295669	0.83422021964	2.79887209639	0.984574233342	0.475582688037	1.64634230844	0.245380311058	1.00845639942	0.399971602796
AL031600.3	0.0	0.0	0.0	0.0	0.0	0.0	0.0	0.0	0.0	0.0	0.0	0.0	0.0	0.0	0.0	0.0	0.0	0.0	0.0	0.0	0.0	0.0	0.0	0.0	0.0	0.0	0.0	0.0	0.0	0.0	0.0	0.0	0.0	0.0	0.0	0.0	0.0	0.0	0.0	0.0	0.0	0.0	0.0	0.0	0.0	0.0	0.0	0.0	0.0
AC011912.1	0.0483456390459	0.177840804693	0.0706475596372	0.174034906287	0.024183682158	0.0473820140089	0.183048766909	0.107790249707	0.089940340026	0.121586649503	0.0193465054019	0.0780341956931	0.0904566283145	0.0766027116956	0.219504952304	0.00821296394068	0.0479899037318	0.0146709692317	0.00565100683787	0.056715039599	0.0108034216774	0.0617638474167	0.00266944523957	0.0110793797915	0.0345501543423	0.0263434084977	0.043127803623	0.0185151751797	0.0640877443085	0.00706016063632	0.0513920376039	0.053624299674	0.0	0.043549589335	0.0214513807066	0.00830850196365	0.0415605188054	0.0	0.00656472377417	0.0351088122184	0.00421378886945	0.00668284866686	0.0425073589136	0.0512675704937	0.0247639722419	0.0411486553256	0.0383314491754	0.0242359080222	0.0156201317641
AC244034.2	0.203625572873	0.119595012424	0.201914611753	0.0	0.0	0.135420402514	0.142680939629	0.27384041172	0.0	0.0	0.0	0.0495613386529	0.413648031562	0.0	0.0	0.0	0.320034831157	0.111814498964	0.0	0.451046130249	0.308767734482	0.0	0.18310611217	0.0633309538379	0.0394984966833	0.0752909106327	0.554677358433	0.544293145852	0.244221731586	0.161426619814	0.403923493982	0.459783594994	0.136535779495	0.114892727976	0.0980947617538	0.0	0.197970414971	0.466226701125	0.0750493666835	0.0	0.240864807773	0.190999491122	0.694219257699	0.586102146764	0.169864307829	0.0784034136673	0.0365177967832	1.10828093345	0.0892863916851
AC136944.1	0.0	0.0	0.0	0.0	0.0	0.0	0.0	0.0	0.0	0.0	0.0	0.0	0.0	0.0	0.0	0.0	0.0	0.0	0.0	0.0	0.0	0.0	0.0	0.0	0.0	0.0	0.0	0.0	0.0	0.0	0.0	0.0	0.0	0.0	0.0	0.0	0.0	0.0	0.0	0.0	0.0	0.0	0.0	0.0	0.0	0.0	0.0	0.0	0.0
AL021707.8	0.728187938588	0.332644050951	0.280804746946	0.172935300493	1.02531764282	2.38552042388	0.264570485504	1.01555387662	1.00096717767	0.0702943580186	0.768970730421	0.551403745887	1.7257938366	2.4357987943	0.594023633279	3.13385161776	1.52597404271	3.26553327713	0.53906899655	1.80341429195	4.9811153319	1.12226019709	2.29182814166	0.528450090221	3.95502979905	2.51298842702	1.88563359433	1.8503323155	1.49442347011	2.1327279238	1.32775050158	1.79039229395	3.60775279644	0.958695058033	3.68337789831	3.17030642141	1.43166145996	2.10725552004	1.87869480206	2.23276697594	0.803935653486	1.06249990143	5.79274757654	3.49327860308	1.57488037678	5.45182207058	0.710999507861	1.28441483407	1.32449612729
LINC01944	0.0711850388684	0.0	0.0	0.0	0.0	0.0552315583969	0.0581927870761	0.0	0.188712561999	0.0	0.0	0.0	0.0	0.0	0.0653283202464	0.0	0.0	0.136811490319	0.0	0.0	0.0	0.0	0.0	0.0	0.0	0.0	0.0	0.0	0.0	0.0493786956043	0.044929427106	0.0	0.0	0.0	0.0	0.0	0.0	0.071306908315	0.0918272299084	0.0	0.0	0.0	0.0849417312906	0.0	0.0	0.0	0.0	0.0565019025565	0.0
AL136298.1	0.0	0.0	0.0184580706505	0.0	0.0336984785626	0.0247589744538	0.0260864217927	0.100132736757	0.056396857609	0.30496237649	0.0303279404455	0.0271839669982	0.0	0.0457462211984	0.0	0.0514991779858	0.0	0.0919939331458	0.0	0.0	0.067742576229	0.0	0.0	0.0173682411118	0.0	0.0206482077112	0.0	0.0331711220353	0.0	0.0	0.0805631106728	0.0168124892135	0.0	0.0	0.0269020655887	0.0173660822293	0.021717013194	0.0	0.0	0.165111674272	0.0	0.0	0.0	0.0	0.031056369499	0.0	0.0	0.0	0.016324272043
LINC01765	0.211090461492	0.433927728379	0.209316776746	0.902363013977	0.09553621621	0.561539591685	0.4930386848	1.135517471	0.532956047466	0.445388488382	0.0	0.154134753815	0.214406158925	0.475537093679	1.27303740961	0.0486672476281	0.426557917233	0.0579568024164	0.066971911995	0.0	0.0	0.0	0.0632729199554	0.0	0.0818930134901	0.0	0.0638901958458	0.125388192459	0.0506349740843	0.0418361249926	0.266465359944	0.0317759470268	0.0	0.0	0.0	0.0	0.0	0.0	0.0778006672951	0.208042951424	0.0	0.0	0.0	0.0867983685489	0.0586971708657	0.0	0.0	0.0	0.0308532066312
AP000911.1	0.117927781205	0.296288705559	0.0	0.280063362745	0.0138372513744	0.101665169439	0.449886891944	0.123349353598	0.162103534083	0.147991396218	0.0747194568144	0.133947193138	0.119780128482	0.0375685781169	0.168350503148	0.0634396953595	0.0823755899161	0.025182999988	0.0436502771543	0.0126981460341	0.0	0.0227183203614	0.0	0.0	0.0177918007184	0.0678284486939	0.180447398267	0.0	0.066004705156	0.0	0.0496211725914	0.0690353539387	0.0768768935432	0.0	0.0220930237755	0.128355326353	0.0	0.0262510388133	0.0676108453839	0.045198712013	0.0	0.0516205704325	0.0	0.0754300866505	0.0255046999071	0.0529743418893	0.082245834348	0.0624021012305	0.0268122556742
BACH1-IT3	0.0	0.0	0.0	0.0	0.0	0.0	0.0	0.0	0.0	0.0316844027522	0.0	0.0	0.0	0.0	0.0	0.0	0.0	0.0	0.0	0.0	0.0	0.0	0.0	0.039698836827	0.0	0.14158771002	0.0386331110348	0.0379098537546	0.0	0.0	0.0	0.0384285467737	0.0	0.0	0.0	0.0	0.0	0.0	0.0	0.0	0.0	0.0	0.0870338921599	0.0	0.0	0.0491469674343	0.0	0.0	0.0
LINC02633	0.0	0.0	0.131425239619	0.0	0.0	0.117525975924	0.0	0.178241393306	0.0	0.0	0.0	0.129036937976	0.307704564216	0.0	0.0	0.0611141140292	0.595168904125	0.0727795140318	0.168200556468	0.0366979667994	0.0	0.0	0.556186766974	0.0	0.102837518219	0.0	2.04587518437	0.511734547614	0.317925476668	0.0	0.0478021526243	1.59611150794	0.355481901601	0.0	1.02159046	0.865550410448	3.3503075086	1.28972495039	0.390794144674	0.0	0.0	0.0	0.722982306228	0.163496159684	0.147418470052	0.816518415481	0.047538512948	0.0	0.387440523169
CR381653.1	0.0551305407406	0.145708710616	0.0911121785304	0.0336671914789	0.0582194991337	0.0122214512198	0.0386301054633	0.0988544465004	0.0556768977246	0.0889522753862	0.0149703876242	0.0134184688161	0.119992504596	0.0903244537704	0.115645026479	0.0127104354178	0.024756493778	0.196775675438	0.0962008767779	0.0	0.117036110421	0.34137901607	0.0165250019671	0.0428662972121	0.0641640472717	0.0407692271405	0.100117296256	0.0	0.145467816505	0.0327790489969	0.0298254920363	0.116185031841	0.0462079200552	0.238483894755	0.0796759048925	0.0771497440316	0.0107198873639	0.0	0.101596084154	0.190171176608	0.0	0.0310272577599	0.22554740564	0.0	0.0306599052075	0.11675018966	0.0395479969418	0.0750152919048	0.064463508323
AL359771.1	0.0	0.0	0.0	0.0	0.0	0.0	0.0	0.0	0.0	0.0	0.668334983115	0.0	0.0793617972351	0.0	0.0	0.0630491255551	0.0614013302145	0.0	0.0	0.0	0.0829355022962	0.0	0.0	0.0425269861524	0.0	0.151674433425	0.0	0.0	0.0	0.0	0.0	0.0	0.0458421581551	0.0	0.0	0.0	0.0	0.0	0.0	0.0	0.0	0.0513027656893	0.0	0.0	0.0	0.0	0.0	0.0	0.0
AC091132.2	0.115525264639	0.0	0.111372493912	0.0411536540835	0.162664177405	0.119512760953	0.0314801032817	0.151045480674	0.0	0.0501841385594	0.402584676291	0.0	0.117339874456	0.0552048026945	0.0353401576365	0.27966263624	0.151307569254	0.185024642305	0.0	0.279887614146	0.12262375307	0.333832275792	0.141397286012	0.16767467102	0.183007989184	0.0	0.163173400054	0.340252029408	0.0323300029589	0.0801360365594	0.1458307543	0.26375275666	0.0	0.152094664603	0.292179521192	0.0419134572401	0.366901736563	0.192871741606	0.09935013691	0.0	0.06377122869	0.0758533739775	0.091900546728	0.110840049304	0.262343532205	0.441108412525	0.0483421549094	0.0	0.0590985349385
AC009558.1	0.0	0.0	0.0	0.0	0.0	0.0	0.0	0.0	0.0	0.0	0.0	0.0	0.0258847858452	0.0	0.0	0.0	0.0	0.0	0.0	0.0	0.0	0.0	0.0	0.0	0.0	0.0	0.0	0.0	0.0	0.0	0.0	0.0	0.0	0.0	0.0	0.0	0.0	0.0	0.0	0.0	0.0	0.0	0.0	0.0	0.0	0.0	0.0	0.0	0.0
AC089999.3	0.0	0.0	0.0	0.0	0.0	0.0	0.0	0.0	0.0	0.0	0.0	0.0	0.0	0.0	0.0	0.0	0.0	0.0	0.0	0.0	0.0	0.0	0.0	0.0	0.0	0.0	0.0	0.0	0.0	0.0	0.0	0.0	0.0	0.0	0.0	0.0	0.0	0.0	0.0	0.0	0.0	0.0	0.0	0.0	0.0	0.0	0.0	0.0	0.0
AC104985.2	0.0	0.0	0.0	0.0	0.0	0.0	0.0	0.0	0.0	0.0	0.0	0.0	0.0	0.0	0.0	0.0	0.0	0.0	0.0	0.0	0.0	0.0	0.0	0.0	0.0	0.0	0.0	0.0	0.0	0.0	0.0	0.0	0.0	0.0	0.0	0.0	0.0	0.0	0.0	0.0	0.0	0.0	0.0	0.0	0.0	0.0	0.0	0.0	0.0
AL136099.1	0.0	0.0	0.0	0.0	0.0	0.0	0.0434617583908	0.0	0.0	0.0	0.0	0.0	0.0	0.0	0.0	0.0858011439332	0.0	0.0	0.0	0.0257610503026	0.0	0.0	0.0	0.0289366745992	0.0	0.0	0.0563197238066	0.0	0.0	0.0	0.0	0.0280107540218	0.0623848400028	0.0	0.0	0.0	0.0	0.0	0.0685819167718	0.0	0.0	0.0	0.0	0.0	0.0	0.0716469255954	0.0	0.0421989074749	0.0
AL731568.1	0.0682326639845	0.0	0.0	0.0	0.108083599445	0.264704243008	0.0	0.0	0.0	0.0889207432078	0.0	0.0	0.0	0.244542011936	0.0626188507431	0.110118057997	0.160860166944	0.0	0.18941940547	0.165309965652	0.0	0.118302774232	0.286331831319	0.0	0.0	0.0	0.0	0.0709281134764	0.171855568724	0.0946614625409	0.0	0.0359492856916	0.0	0.134747462074	0.0575233107519	0.0	0.0	0.34174739469	0.0880187272855	0.47073312972	0.1129955642	0.0896025262499	0.0814188023431	0.2454953857	0.199218738906	0.0459761953417	0.0856569519017	0.0	0.0
AC093799.1	0.358634659489	1.10584004135	0.177810618308	0.438022975643	0.0541041316714	0.556520062463	0.879536657261	1.00479216815	0.362188815648	0.801209741568	0.0973852205308	0.480093313353	0.312229631337	1.02826108271	0.329128146293	0.620128510002	0.201307129336	0.196932802674	0.199119776407	0.695102665259	0.163144751057	0.133244128071	0.107498282692	0.223082737048	0.0	0.232060133723	0.949786345684	0.319544649641	0.12904034053	0.035538991992	0.743745257007	0.296923684933	0.0	0.134902880138	0.12957673114	0.167291255801	0.383541990804	0.307927410302	0.39654111739	0.17672852794	0.0848444201775	0.302757324855	0.0	0.221200686631	0.149586388729	0.241653428111	0.0964752174532	0.203328645878	0.235882906753
UFL1-AS1	0.0810574165217	0.0	0.062514925415	0.0577502919529	0.0570660366899	0.167710425497	0.0883510927871	0.0847839230934	0.19100833526	0.0234742107982	0.0513582641121	0.0920683261837	0.0823306235916	0.0	0.0991846030018	0.087210286808	0.0849310370485	0.103856897761	0.0600058554554	0.104736532982	0.0573586776829	0.327923200838	0.0283458062939	0.0882357358673	0.110062416853	0.104898923847	0.0572446827743	0.224691979918	0.0	0.0	0.0	0.199295492575	0.348751746986	0.0	0.273340695617	0.029408256038	0.110328767759	0.0541307917136	0.0	0.279605171029	0.0	0.0354812923289	0.58033182838	0.388850355452	0.105183616405	0.03641180434	0.0339189024866	0.428919552254	0.165864136379
CRPPA-AS1	0.0267072295899	0.0219602674329	0.0247173009577	0.0456668975327	0.0112814531407	0.0497323123228	0.0174662333504	0.025141552952	0.0188803332832	0.0696096727132	0.0	0.0364021953454	0.0217013861126	0.0153147522627	0.00980396147998	0.0344814121001	0.0167901184353	0.0307973917602	0.0	0.0362346086327	0.0340179170674	0.0277832272818	0.0392260147703	0.0465158088074	0.0217583710085	0.0483877190808	0.0396086946468	0.0388671732939	0.0448444665862	0.0	0.0134853114546	0.0731695057258	0.0	0.0210968248701	0.0	0.0523237802234	0.0436220524763	0.0107011810458	0.0275614196551	0.0184251603805	0.0	0.0140286783523	0.0127473882456	0.00768722924919	0.031190812657	0.0143965864201	0.0268218738278	0.0	0.0218599198498
PRKX-AS1	0.0286947443501	0.0	0.0331959100072	0.0	0.0	0.0	0.0469151151621	0.0450209204023	0.0507134533538	0.0249299758089	0.0	0.0	0.0	0.0	0.0	0.0	0.0450990390529	0.0	0.0318635744085	0.0278079554623	0.0	0.0	0.030103685754	0.0	0.0	0.0	0.0	0.0	0.0	0.0398091809523	0.0	0.0302364147096	0.0	0.0	0.0483820094309	0.0	0.0	0.0574877400369	0.0	0.0	0.0	0.0	0.0	0.0825930212355	0.0	0.1160097022	0.0720448006305	0.0	0.0
AC124016.3	0.890615824639	1.87656264232	1.0818372356	1.99876799938	0.799439395193	0.760119131502	2.80305467011	1.5021416269	1.37727062792	1.4701562877	0.677156781556	0.606958709759	0.520147959773	3.1599976195	1.63468157729	0.503065654429	1.36477152165	3.55174972763	1.68124676518	4.59596506609	0.189068002227	0.308832505365	2.07891979634	0.193897476713	0.876747833899	0.230514727892	1.60388410444	0.393464376864	0.411247360947	0.741348717163	1.71447991314	0.351924586244	1.04506333478	0.674210108481	0.412956820345	7.17331488032	0.212140928885	0.446070283595	1.09143221834	1.68968418142	0.700572498037	0.0877161572762	1.32841203823	0.320436082387	0.21669406688	0.120022067839	1.42551201007	1.87331420686	0.250583712804
AC007556.1	0.144688808645	0.0	0.223180320048	0.0	0.0	0.0	0.0	0.0	0.0	0.0	0.0	0.0	0.0	0.0	0.0	0.0	0.0	0.0	0.0	0.0	0.0	0.0836211791805	0.101195451785	0.945013353523	0.0	0.312077145863	0.0	0.150404566362	0.0809829715812	0.0	0.0608815689775	0.0	0.0	0.0	0.243958796739	0.0	0.0	0.0	0.0	0.332733189412	0.0	0.0	0.0	0.0	0.0	0.0	0.0	0.0	0.0
LINC01222	0.0	0.0	0.0	0.0	0.0	0.0	0.0	0.0	0.0	0.0	0.0	0.0	0.0	0.0	0.0	0.0	0.0	0.0	0.0	0.0	0.0	0.0	0.0	0.0	0.0	0.0	0.0	0.0	0.0	0.0	0.0	0.0	0.0	0.0	0.0	0.0	0.0112904135821	0.0	0.0	0.0	0.0	0.0	0.0	0.0	0.0	0.0	0.0	0.0	0.0
AC048380.1	0.0	0.0	0.0	0.0	0.0	0.0	0.0	0.0	0.0	0.0276642312202	0.0	0.0	0.0	0.0	0.0	0.0	0.0	0.0	0.0	0.0	0.0	0.110415922617	0.0	0.0	0.0	0.0	0.0	0.066199572578	0.0	0.0	0.0	0.0335526666455	0.0373638235285	0.0	0.0	0.0	0.0433406198797	0.0	0.0	0.0	0.0	0.0	0.0759908821869	0.0	0.0	0.0429111156523	0.0	0.0	0.0
AC023813.4	0.0	0.0	0.0	0.0	0.0	0.0	0.0	0.0	0.0	0.0	0.0	0.0	0.0	0.0	0.0	0.0	0.0	0.0	0.0	0.0	0.0	0.0	0.0	0.0277891857789	0.0	0.0	0.0	0.0	0.0	0.0	0.0	0.0	0.0	0.0	0.0	0.0	0.0	0.0	0.0	0.0	0.0	0.0	0.0	0.0	0.0	0.0	0.0	0.0	0.0
CAVIN2-AS1	0.0	0.0590435124384	0.0	0.0552520736977	0.012132759692	0.00891419138434	0.0986173012409	0.0630904226938	0.0355338493722	0.0773578841977	0.0327577056063	0.0244682069586	0.0175042412136	0.0123528108454	0.0421751018002	0.0185417021031	0.0315999474411	0.0110404616824	0.0	0.00278349272911	0.0060974889176	0.0	0.0	0.0	0.0	0.0148683117408	0.0	0.00298572272054	0.00964569244439	0.0	0.00362573068401	0.00302657419789	0.0	0.0	0.00484289366951	0.0	0.0	0.0	0.0	0.0	0.0	0.0	0.0	0.00826731308584	0.0	0.00387074079114	0.0	0.0	0.0
AL590560.3	0.647278167634	0.623707595533	0.39780672484	0.12970147537	0.213607842255	3.32717322278	1.45513767027	1.04728993526	0.750725383254	0.544781274644	0.768970730421	0.413552809415	1.10943889496	1.59486825817	1.03954135824	0.32644287685	1.39880953915	0.505380150032	0.651375037498	0.294034938905	1.15939753415	0.73648325434	1.76131236813	0.132112522555	0.357051301303	1.25649421351	1.49993581368	1.72417329399	0.611355055953	1.43117268571	0.510673269838	0.809939371073	4.31980926943	0.958695058033	1.60295149278	0.792576605352	4.48770803795	4.13346275085	2.81804220309	3.55847236791	0.669946377905	0.212499980287	0.965457929424	2.18329912692	1.18116028258	3.78901633905	3.04714074798	0.802759271294	0.206952519889
BX539320.1	0.303895992615	0.0	0.0976572951181	0.0360857012431	0.142632556926	0.0261987779853	0.110413680382	0.264889337829	0.05967649243	0.0293360718755	0.0962747847209	0.0862943718621	0.102889810098	0.484064917584	0.0619762399601	0.0272469995273	0.0796046892291	2.20645578002	0.149980427774	0.0490840536553	0.179204990708	0.146360900846	0.159408798907	0.0367565057053	0.0	0.371432297437	1.07309302715	1.80765594562	0.0566973141971	0.30449257221	0.383616362793	0.587076020153	0.0	2.17828926527	0.0569329917134	0.110255810551	0.160859427262	0.575008501259	0.609808194968	0.990042483203	0.0838769809509	0.0443415010176	0.040291630806	0.315868863425	0.460073378028	0.113760939443	0.233139275016	0.482424454211	0.0518207221981
LINC02046	0.0	0.0	0.522505384569	0.0	0.0	0.0	0.0	0.0	0.0	0.0	0.0	0.0	0.0	0.0	0.0	0.0	0.0	0.0	0.0	0.0	0.500252870614	0.510710252157	0.0412029226765	0.0	0.0	0.0	0.0208024444034	0.0	0.0	0.0	0.0	0.0	0.0	0.0	0.0	0.0	0.0	0.0	0.0	0.0	0.0	0.0	0.0937288069414	0.0	0.0	0.0	0.0	0.0	0.0
AC016642.1	0.0	0.0	0.0	0.0	0.0	0.0	0.0	0.0	0.0	0.0	0.0	0.0	0.0	0.0	0.0	0.0342835273822	0.0333875238899	0.0	0.0	0.0	0.0	0.0	0.0445724586773	0.0	0.0	0.0274914444132	0.0	0.0	0.0	0.0	0.0	0.0	0.0	0.0	0.0	0.0	0.0289144738078	0.0	0.0	0.0732776823166	0.0	0.0	0.0	0.0305724526238	0.0	0.0	0.0	0.101168399412	0.0
AC026992.2	0.00307188549474	0.0	0.00355375302152	0.0	0.0	0.0	0.00502244801321	0.0	0.00542907508933	0.0	0.0	0.0	0.0218409593428	0.00880757121827	0.0	0.0	0.00965605981381	0.0	0.0	0.00297695124866	0.00652127704777	0.00532607925486	0.0225590275816	0.0066878538389	0.0	0.0	0.0227791082077	0.0	0.0	0.0042617297451	0.0232663589329	0.0	0.0108138036976	0.00808857517843	0.0	0.00334351126739	0.0125436026415	0.0	0.00792533768504	0.0211927570849	0.00508714469529	0.0	0.0	0.00442095424871	0.0119586352262	0.0165590612268	0.0231380397046	0.0	0.00942879115513
AC019080.1	0.181700035064	0.144311203808	0.210202186809	0.23390035971	0.246392222562	0.185835593502	0.259940225299	0.155498278695	0.200703919423	0.139922140058	1.06752997009	0.189965549326	0.308289207179	0.130240531584	0.208438428007	0.0466516051033	0.366704053702	0.206352402635	0.0779548946343	0.0400192581748	0.122732052764	0.297134467536	0.359581830559	0.330401056967	0.274754429167	0.475631507819	0.271223726389	0.25326806215	0.0832077164426	0.214839674084	0.307557623452	0.1936378621	0.220478342297	0.285429361163	0.187995580921	0.047194283989	0.24450491943	0.161328026845	0.266351468707	0.292017337549	0.218837316358	0.146417850034	0.211886443917	0.142634496581	0.21702646609	0.153040270926	0.108865912653	0.0983326933349	0.156326929262
AL592435.2	0.0	0.0	0.0730451580542	0.0	0.0	0.0	0.0	0.0	0.0557956117922	0.0	0.0	0.0537883184954	0.0961986817232	0.0	0.0	0.0	0.099237117916	0.18202637518	0.0	0.0305946802101	0.0	0.109474208991	0.0	0.10309847176	0.128601715214	0.0	0.100330765971	0.0656349706797	0.106020350855	0.0	0.159408457792	0.133066012709	0.148180622096	0.0	0.0	0.10308565656	0.257825862397	0.0	0.244350496643	0.0	0.0	0.0829157705596	0.150685544635	0.0908699338113	0.0	0.0850902719758	0.0792646420582	0.0501168261482	0.0
AC234771.1	0.0	0.0	0.0	0.0	0.0	0.0	0.0	0.0	0.0	0.0	0.0	0.0	0.0	0.0	0.0	0.0	0.0	0.0	0.0	0.0	0.0	0.0	0.0	0.0	0.0	0.0	0.0	0.0	0.0	0.0	0.0	0.0	0.0	0.0	0.0	0.0	0.0	0.0	0.0	0.0	0.0	0.0	0.0	0.0	0.0	0.0	0.0	0.0	0.0
AC128685.1	0.0	0.0	0.0	0.0	0.0	0.0	0.0	0.0	0.0	0.0	0.0	0.0	0.00820014208073	0.0	0.0	0.0	0.0	0.0	0.0	0.0	0.0171387979118	0.0	0.0	0.0	0.0	0.0	0.0	0.0	0.0135560372276	0.0	0.0	0.0	0.0	0.0	0.0	0.0	0.0	0.0	0.0	0.0	0.0	0.0	0.0192670448293	0.0	0.0	0.0	0.0	0.012816134931	0.0
AC003687.1	0.0	0.0	0.0	0.0	0.0	0.0	0.0	0.0	0.0	0.0	0.0	0.0	0.0	0.0	0.0	0.0	0.0	0.0	0.0	0.0	0.0	0.0	0.0	0.0	0.0	0.0	0.0	0.0	0.0	0.0	0.0	0.0	0.0	0.0	0.0	0.0	0.0	0.0	0.0	0.0	0.0	0.0	0.0	0.0	0.0	0.0	0.0	0.0	0.0
AC011446.1	0.0	0.0	0.149599035491	0.0	0.0341399433473	0.0	0.0	0.0	0.0571356810711	0.0561740939624	0.0614504994179	0.0	0.0	0.0	0.0	0.104347679412	0.152430813218	0.124265458456	0.0	0.0939884608202	0.686300335595	0.11210350222	0.237411600313	0.105574635929	0.131690402697	0.167349665991	0.239727732666	0.0672113564384	0.217133382318	0.224252591391	0.081618522603	0.102196440983	0.189674431668	0.29793507262	0.163526966373	0.14074868392	0.0880060622011	0.453374927977	0.166812784462	0.223032945741	0.0535371996317	0.127360796045	0.0771523148841	0.186104798941	0.0629264430023	0.0871339247961	0.365257701013	0.102641010758	0.0330762542705
LINC02574	0.100724408739	0.0	0.0388414729336	0.0	0.0	0.0	0.0	0.0	0.0	0.0291697676131	0.0	0.0572034498284	0.068204356354	0.0962641570795	0.0	0.0	0.0	0.06452786845	0.0	0.0325371995886	0.0	0.291062381048	0.17611680101	0.109644406475	0.0	0.0	0.213401946669	1.04703405608	0.225503603405	0.745271197148	0.0847648148575	0.0353786621092	0.0393972288906	0.088405742313	0.283051211636	0.0	0.456992930704	1.00896849861	0.346486418521	0.11581529382	0.111201983815	0.0440901319642	0.0	0.0966394534184	0.326760894502	0.0	0.0842973177445	0.0	0.206107815727
AL359918.3	0.0	0.0	0.0	0.0	0.0	0.0	0.0	0.0	0.0	0.0	0.0	0.0	0.0	0.0	0.0	0.0	0.0	0.0	0.0	0.0	0.0	0.0	0.0	0.0	0.0	0.0	0.0	0.0	0.0	0.0	0.0	0.0	0.0	0.0	0.0	0.0	0.0	0.0	0.0	0.0	0.0	0.0	0.0	0.0	0.0	0.0	0.0	0.0	0.0
AL117332.1	0.501657193832	0.343743570105	1.35414773758	0.357411457795	0.545818478238	0.424613869894	0.273398556119	0.190807350535	0.403000132401	0.792435370681	0.404538606024	0.725203489201	0.231607709077	0.937093023973	0.362726443421	0.269868382381	0.907907554157	2.4541790132	0.894666358237	1.09016321496	1.00042014012	0.606210622376	1.10042261559	0.463343302925	0.660525168355	1.06234392692	1.80361891681	1.81725982731	1.50600057931	1.56065068325	1.07461594852	0.993145153376	1.80163446819	1.2408571901	0.999629936126	0.148913263634	1.20009909462	1.61414241738	1.72567311729	1.20607240782	2.13983899555	0.698697317113	1.70511368603	1.59708106976	0.532613548369	1.61841872021	2.61447178961	0.241322294286	0.824325458073
Z92544.1	0.687414331447	0.179846804699	0.477146839282	0.222616488395	0.167183898147	0.459009372204	0.122607650429	0.339899081664	0.242979370768	0.365574175368	0.229652654268	0.198747382803	0.660127588595	0.250844782981	0.298223598108	0.221878281744	0.504185430402	0.272237158002	0.52738967389	0.730768657389	0.11497558239	0.238369771041	0.301578961054	0.145123041096	0.282846578669	0.172529312378	0.414854825418	0.324804458871	0.251835622373	0.0577983606398	0.147253226486	0.443388010412	0.317760710791	0.296186599246	0.280980493712	0.208588440688	0.0907299414477	0.20866399732	0.408442557792	0.229936047607	0.068992789621	0.0875351635171	0.437471426433	0.191864936218	0.364916710827	0.46038290372	0.585764366634	0.634907141389	0.507237481782
BBOX1-AS1	11.5337125171	0.092795520311	4.59560939514	0.0241213109681	6.11380811678	5.88418163605	0.922568575597	1.64669506728	0.03989046026	0.0392191082847	8.43042773798	2.42268818077	4.01194451343	2.29735291335	0.0414277152782	1.56632865727	4.09727519737	3.14499584454	7.41877271472	1.91391644683	4.57592841137	2.13278621869	2.93621071537	5.35619611263	3.15668854515	2.67268386155	2.54642848786	4.99751270273	1.04222368533	5.57377081114	2.09414963901	3.42482707101	4.1846343211	8.43924450476	2.58784748005	1.47399917459	5.43772823049	6.39849062661	7.10429203096	5.21645500991	6.59723568083	4.35705942812	4.76709569999	3.00469885943	7.35884462641	2.82879755546	6.5594814135	3.88760651492	2.71341253593
AC073569.3	0.303945503203	0.267773583537	0.0502319342044	0.232017301981	0.0687804723741	0.505344463925	0.248471255082	0.238439244125	0.0383697095756	0.264067661647	0.123802032552	0.184946637642	0.198462676224	0.311235287918	0.199241797819	0.245262947357	0.170609267971	0.0834509970277	0.0723237729975	0.294552302434	0.0921775817309	0.0	0.318869539423	0.11816515947	0.235832666414	0.196672664651	0.114992984459	0.180544288849	0.255179480833	0.0903586687891	0.191839430693	0.0915072726694	0.152852005344	0.114331179941	0.0732114864115	0.0	0.0	0.217475614802	0.280059586817	0.374446807732	0.0359531340635	0.0	0.103623930255	0.312448672709	0.042258520374	0.0292575788538	0.027254484696	0.103393510836	0.0444249984044
PTPRJ-AS1	0.0	0.0	0.0	0.0	0.0519471563224	0.0	0.0804259117065	0.0	0.0	0.0427371013867	0.0	0.0	0.0	0.0	0.0	0.0	0.0773126383764	0.283622491559	0.0	0.0476707807925	0.0	0.0	0.0	0.107094536557	0.0	0.190978771655	0.0	0.15340266403	0.0	0.136488620408	0.0	0.0	0.0	0.0	0.0	0.107081224643	0.0669547782195	0.0	0.126910723063	0.0	0.0	0.129194340174	0.0	0.0707940182019	0.0957485411796	0.0662912583997	0.0	0.0	0.0
AC003001.1	0.0	0.0	0.0	0.0	0.0	0.0404869221024	0.0	0.0	0.0	0.0	0.0	0.0222261862329	0.0	0.0	0.0	0.0	0.0	0.0	0.0144859950615	0.0884954494537	0.0276938813835	0.0	0.0	0.0	0.0	0.0	0.027638842432	0.0	0.0	0.0	0.0	0.0	0.0153076457628	0.0	0.0	0.014198876043	0.0177562892018	0.0522707909411	0.0	0.0	0.0	0.0	0.0	0.0	0.0	0.0	0.0	0.0	0.0
LINC01526	0.0	0.0	0.0988216705599	0.0	0.0	0.0	0.0	0.0	0.0503233498665	0.0	0.0541237091027	0.0	0.0	0.0408197050693	0.0	0.0	0.0	0.0547245961278	0.0	0.0275940481126	0.0604472218659	0.098737315417	0.0298721189405	0.0	0.154651806245	0.0	0.0301635443849	0.0295988473546	0.0478111005296	0.0395029564834	0.0	0.0600076538082	0.0	0.0	0.144029520383	0.0	0.0775130317079	0.0	0.22038535178	0.0982202780282	0.0	0.0747836469086	0.0679533850325	0.245873070909	0.0	0.0	0.0	0.0452015220452	0.0582650940612
LINC01102	0.0	0.0	0.0067199252898	0.0	0.0	0.0	0.0142457038586	0.0	0.0	0.0	0.0	0.00494835648771	0.0	0.0	0.0	0.0	0.004564751697	0.0167458552294	0.0	0.0	0.0061656640585	0.0	0.0	0.0	0.0	0.0	0.00923011558267	0.00905731696217	0.00487676976764	0.0	0.0	0.0	0.0	0.0	0.0	0.00316118562354	0.00790639005259	0.0	0.0	0.0	0.00480973664796	0.0114419859923	0.0	0.00417987435833	0.0	0.0	0.0	0.0	0.0
AC100823.1	0.154234250882	0.5072821777	0.0	1.05490533301	0.0	0.143602051832	0.100867497599	0.532372383758	0.981305322396	1.09878868378	0.0586340181946	0.21022267812	0.1253255048	0.0884426943168	0.792650285656	0.0	0.145444400946	0.0	0.0685066849782	0.328829073342	0.0	1.65796408804	0.0	0.0	0.0	0.119759604725	0.0	0.0	0.0	0.0	0.311510694601	0.0	0.0361962040433	0.0	0.0520106601382	0.167872128217	0.167944902034	0.123598641079	0.0	0.106405301197	0.0	0.0	0.147232334237	0.399543740227	0.0	0.374131289593	0.0	0.0	0.0
AL008633.1	0.0	0.0	0.0712228256287	0.0	0.0	0.0	0.0	0.0	0.0	0.0267440073127	0.0	0.0524464061837	0.0	0.0441294108857	0.0	0.0	0.0967613478224	0.0	0.0341821297189	0.268482630285	0.0	0.747201305859	0.38753019166	0.0	0.417977854715	0.0796737495053	0.0978277115186	0.0	0.0	0.0	0.0	0.0	0.108362856179	0.0	0.103805059735	0.0	0.125696808175	0.0	0.0794181447857	0.0	0.0	0.0	0.293852475816	0.310110179525	0.0	0.0	0.0	0.342065572234	0.283451808946
FAM230I	0.0281492168909	0.0	0.0	0.0	0.00990880484984	0.0	0.0153410642735	0.0	0.0	0.0	0.0	0.0479595463391	0.0	0.0134513603524	0.0	0.0	0.0	0.0180334537303	0.0	0.00909309570251	0.0	0.0162685057088	0.364220258818	0.0	0.2802941482	0.0	0.0298194735364	0.0	0.0	0.0130174508057	0.0	0.0	0.0	0.0	0.5062634599	0.408510121897	0.229886557917	0.0	0.0	0.0	0.0	0.0	0.0223927504543	0.0	0.0	0.0	0.0117791879358	0.0	0.144001183041
AC004801.5	0.0	0.0	0.0	0.0	0.0	0.0	0.0	0.0	0.0	0.0	0.0	0.0	0.0	0.0	0.0	0.0	0.0	0.0	0.0157486632134	0.0137441618952	0.0	0.0	0.0148788331887	0.0	0.0	0.0	0.0	0.0	0.0	0.0	0.0	0.0	0.0	0.0	0.0	0.0	0.019304011728	0.0284134807079	0.0	0.0	0.0	0.0	0.0	0.0	0.0	0.0	0.0178041748684	0.0	0.0
AL583722.2	0.0	0.0	0.0	0.0	0.0	0.0	0.0	0.0	0.0	0.0	0.0	0.0	0.0	0.0	0.0	0.0	0.0	0.0	0.0	0.0	0.0	0.0	0.0	0.0	0.0	0.0	0.0	0.0	0.0	0.0	0.0	0.0	0.0	0.0	0.0	0.0	0.0	0.0	0.0	0.0	0.0	0.0	0.0	0.0	0.0	0.0	0.0	0.0	0.0
ITPRIP-AS1	0.124163422093	0.031904539478	0.0718200820281	0.132692494718	0.16390035695	0.289010418782	0.12687735547	0.097403752317	0.0548598363324	0.188777930025	0.118005571209	0.185101729162	0.252227431045	0.0	0.0	0.175334727566	0.17075233654	0.0596578406424	0.017234386158	0.105285466593	0.0	0.0269095408893	0.0976949801827	0.0675795712862	0.105370727525	0.180769214679	0.065765379791	0.0484006308943	0.0521211158814	0.0215320098233	0.058775602755	0.179897159215	0.54635779688	0.408668054088	0.0785066568124	0.0844639638827	0.190126304189	0.124375991023	0.0400420625177	0.214149033856	0.179916417211	0.0611438622523	0.148158323761	0.022336477441	0.0906299084751	0.0209157953651	0.0584514420209	0.221743315693	0.0
LINC01219	0.0615228036757	0.0	0.0	0.0	0.0	0.0	0.0335293620826	0.0	0.0	0.0178169910213	0.0	0.0	0.0208297237896	0.0	0.0	0.0	0.0	0.0	0.0	0.0198738296656	0.0	0.0	0.0	0.111618613239	0.0278458930912	0.0	0.0434488727982	0.19185956457	0.0	0.0	0.0	0.0	0.0721918751002	0.0	0.103733172575	0.0	0.0	0.0410854208574	0.0	0.495182565128	0.067922541361	0.0	0.0	0.0295138496936	0.0	0.0	0.0257445409455	0.0	0.0629456694844
AC009065.8	0.0	0.0	0.0	0.0	0.0	0.0	0.0	0.0	0.0	0.0	0.0	0.0	0.0	0.0	0.0	0.0	0.0	0.0	0.0	0.0	0.0	0.0	0.0	0.0	0.0	0.0	0.0	0.0	0.0	0.0	0.0	0.0	0.0	0.0	0.0	0.0	0.0	0.0	0.0	0.0	0.0	0.0	0.0	0.0	0.0	0.0	0.0	0.0	0.0
AL031770.1	0.0869946420953	0.0	0.0603845695548	0.111564606311	0.0734951541859	0.134996053426	0.0284467678304	0.163789388444	0.0307498730089	0.0151161780463	0.0992162000003	0.0	0.0176722215935	0.124713552503	0.0	0.0280794577972	0.0	0.0668784723536	0.0579610025668	0.134889823911	0.0738720455235	0.0301665123483	0.0365064673303	0.113638503538	0.0236248352665	0.0	0.0184313079673	0.0361725044051	0.146073867658	0.0724143503104	0.0219631512057	0.0183337132669	0.0	0.0916261630083	0.117344850136	0.113624378206	0.0	0.174287155459	0.044888516618	0.0	0.0288132049722	0.182784941915	0.0	0.0500799047679	0.101599215846	0.117236596817	0.0218420194626	0.0	0.0
AC022916.5	0.0	0.0	0.0	0.0	0.0	0.0	0.0	0.0	0.0	0.0	0.0	0.0	0.0	0.0	0.0	0.0	0.0	0.0	0.0	0.0	0.0	0.0	0.0	0.0	0.0	0.0	0.0	0.0	0.0	0.0	0.0	0.0	0.0	0.0	0.0	0.0	0.0	0.0	0.0	0.0	0.0	0.0	0.0	0.0	0.0	0.0	0.0	0.0	0.0
AC110751.1	0.0	0.0	0.0	0.0	0.0	0.0497323123228	0.0	0.0502831059039	0.0	0.0	0.0	0.0	0.0	0.0	0.0	0.0	0.0	0.0	0.0	0.0	0.0	0.0	0.0	0.0	0.0	0.0	0.0	0.0	0.0	0.0	0.0	0.0	0.0	0.0	0.0	0.0	0.0	0.0	0.0	0.0	0.0	0.0	0.0	0.0	0.0	0.0	0.0	0.0	0.0
AP005329.3	0.0	0.0	0.0	0.0	0.0	0.0	0.0	0.0	0.0	0.0	0.0	0.0	0.0	0.0	0.0	0.0	0.0	0.0	0.0	0.0	0.0	0.0	0.0	0.0	0.0	0.0	0.0	0.0	0.0	0.0	0.0	0.0	0.0	0.0	0.0	0.0	0.0	0.0	0.0	0.0	0.0	0.0	0.0	0.0	0.0	0.0	0.0	0.0	0.0
AP001999.1	0.0	0.0	0.0	0.0	0.0	0.0	0.0	0.0	0.0	0.0	0.0	0.0	0.0	0.0	0.0	0.0	0.0	0.0	0.0	0.0	0.0	0.0	0.0	0.0	0.0	0.0	0.0	0.0	0.0	0.0	0.0	0.0	0.0	0.0	0.0	0.0	0.0	0.0	0.0	0.0	0.0	0.0	0.0	0.0	0.0740882028151	0.0	0.0	0.0	0.0
AC009185.1	0.0	0.0	0.0188025132423	0.0	0.0	0.0252209970287	0.0265732156132	0.0	0.0	0.0	0.0	0.0	0.049524897616	0.0465998828453	0.0	0.0	0.10217828387	0.281131843993	0.0360957286384	0.0472521570315	0.0	0.535414202152	0.136408358718	0.0	0.0220688636793	0.0841340801581	0.154956517806	0.0	0.136453195804	0.0	0.0205166209397	0.0342524478378	0.0762861819573	0.0	0.05480815997	0.141521179441	0.0	0.0325616617553	0.0419320830317	0.0	0.0	0.0	0.038787881687	0.0233907787912	0.0	0.0219030392737	0.0612104014138	0.0258010883244	0.0332577924389
AL606834.1	0.46547342781	1.23023522137	0.538489342572	1.32652766426	0.749034445655	1.44461944358	1.34087332137	1.3215122863	0.861825033641	2.06052967719	1.01117348743	1.17070114162	0.540325529679	1.04860200447	1.13913813507	1.00161275508	0.836087574298	1.3205995353	1.13220629066	0.537009918359	0.611711406906	0.730183140958	1.67426966038	0.603208373943	0.601938168018	1.29082208686	0.774859912642	1.03684585044	0.669927995445	0.984025742342	1.03526009284	0.513837993687	0.624221961944	0.99218241036	0.373729294406	0.554882723208	0.392206657444	1.64304780357	0.743415657702	0.99396568783	0.844252785809	2.32859259835	0.476080601725	0.510395197096	0.560874313826	0.56754447124	1.22433020473	0.56298901709	0.43088258183
AC016245.1	0.00924250192548	0.0	0.0	0.00987739075849	0.0	0.0	0.0	0.0	0.00816733518432	0.00401493992428	0.0	0.0078735085438	0.0	0.0	0.00848207903324	0.0	0.00726314112088	0.0	0.00513158688976	0.00895686954966	0.00981041054003	0.0	0.0145444773867	0.0150915053855	0.0	0.0179415138165	0.00489545664174	0.024019039676	0.0	0.0	0.0	0.00486953495323	0.00542265229113	0.0121682061049	0.00779185919673	0.0150896295026	0.00629007123722	0.018516650349	0.0	0.0	0.00765294551539	0.018205756738	0.0	0.00665074890099	0.0359804131025	0.0124554736444	0.00580136035039	0.0	0.0
AC074050.3	0.0	0.0	0.0	0.0	0.0	0.0	0.0	0.0	0.0	0.0	0.0	0.0	0.0	0.0	0.0	0.0	0.0	0.0	0.0	0.0	0.0	0.0	0.0	0.0	0.0	0.0	0.0	0.0	0.0	0.0	0.0	0.0	0.0	0.0	0.0	0.0	0.0	0.0	0.0	0.0	0.0	0.0	0.0	0.0	0.0	0.0	0.0	0.0	0.0
AC015818.7	0.0	0.0	0.0	0.0	0.0	0.0	0.0	0.0	0.0	0.0	0.0	0.0	0.0	0.0	0.0	0.0	0.0	0.0	0.0	0.0	0.0	0.0	0.0	0.0	0.0	0.0126145732429	0.0	0.0	0.0	0.0	0.0	0.0	0.0	0.0	0.0	0.0	0.0	0.0	0.0	0.0	0.0	0.0128003608928	0.0	0.0	0.0	0.0	0.0	0.0	0.0
AC005828.2	0.0	0.0	0.0	0.0	0.0	0.0	0.0	0.0	0.0	0.0	0.0	0.0448874045807	0.0267598942634	0.0	0.0	0.0	0.0	0.101269715254	0.0	0.0	0.0	0.0913583701368	0.0552793660108	0.0	0.107320648462	0.0	0.0	0.0	0.0442380289598	0.0	0.0	0.0	0.0	0.0	0.0	0.0	0.0	0.0	0.13594351474	0.0	0.0	0.0	0.125750036359	0.0758327383586	0.0	0.0	0.0	0.0	0.0
LINC02249	0.0	0.0	0.00401243606552	0.0	0.0	0.0	0.0	0.0	0.0	0.0	0.0	0.0	0.0	0.00497218239308	0.0	0.0	0.0	0.0133318294619	0.0	0.0	0.0	0.0	0.0	0.0	0.0	0.0	0.0771576258335	0.0	0.0	0.0	0.0	0.0	0.0	0.00913256789881	0.0	0.0	0.0	0.00694862353222	0.0	0.0	0.0	0.0	0.0	0.0	0.0	0.00467408497969	0.0391867011159	0.0	0.0
AL359232.1	0.0988747117504	0.033875270631	0.152512761836	0.0	0.0522073257197	0.102287493792	0.134714521	0.116347887784	0.029124253679	0.0501096675692	0.031323682508	0.098267695949	0.0920588015229	0.271677057668	0.0604932247579	0.0531900246753	0.12949974486	0.110850044466	0.146391580588	0.0479095326162	0.0524750507016	0.0	0.00864413013303	0.00896924193197	0.179007099048	0.29856595947	0.0523707615364	0.0342602128534	0.0691757714953	0.171465253517	0.0312030745844	0.0694579409689	0.0483421756838	0.151868963005	0.125033974289	0.0538087622999	0.0224300369995	0.0330146620579	0.255092672066	0.170532703087	0.204674769877	0.0432804634307	0.117982504898	0.0474323861519	0.0641520554147	0.0	0.186185895452	0.104640140071	0.0168602386821
AL121761.1	0.15273683097	0.147752090592	1.06017423271	0.0576101213414	1.36626064541	0.167303361358	0.117515531183	0.0281927122908	0.111151088297	0.171726386761	3.68881978545	0.168382242183	0.109507722641	0.141680044294	0.164906439457	0.115998148473	0.183570603135	0.0518024089559	0.11972042035	0.0870685984136	0.076292610122	0.623099563311	0.188513371954	7.52095427251	0.109795275065	0.65112018103	0.199870087793	0.532348201207	0.377150671654	0.112180725936	0.181462540544	7.7820605412	0.0632555022115	1.51405562563	0.333272191177	0.0488947946263	0.53807589972	2.26797506447	0.278156269237	0.867771388405	2.69303809167	2.80801703319	3.17335710686	0.245674144476	0.0349761054552	0.278479600668	0.0563942917556	0.0285252323586	0.211423096169
AL359682.1	0.00594638075688	0.0	0.0	0.0	0.0	0.0184548821632	0.0	0.0	0.0	0.0	0.0	0.0	0.00603978336388	0.0	0.0	0.0	0.0	0.0	0.0	0.0	0.0	0.0	0.0	0.00647298303283	0.0161483813749	0.0307815851502	0.0188976422652	0.0	0.0	0.0	0.0	0.0	0.0	0.00782870127711	0.0	0.0	0.0	0.0833918542223	0.046024250171	0.0	0.0	0.0	0.0	0.154040960087	0.0	0.00801352159772	0.0	0.0	0.0
AC114928.1	0.0	0.0	0.0	0.0	0.0	0.0	0.0	0.0	0.0	0.0	0.0	0.0	0.0	0.0	0.0	0.0	0.0	0.0	0.0	0.0	0.0	0.0	0.0	0.0	0.0	0.0	0.0	0.0	0.0	0.0	0.0	0.0	0.0	0.0	0.0	0.0	0.048562381311	0.0	0.0	0.0	0.0	0.0	0.0851464101612	0.0	0.0	0.0	0.0	0.0	0.0
AC015795.1	0.0257504140602	0.0	0.0	0.0	0.0	0.0399588318141	0.042101216389	0.0808027649656	0.0	0.0	0.0	0.0438725589119	0.0	0.0	0.0945272390348	0.0	0.0	0.0	0.0	0.0249546174236	0.0	0.0	0.108059143298	0.0	0.0349647561945	0.0	0.0545566715831	0.0803029597794	0.0	0.0357244128198	0.0	0.0	0.0	0.0678033606261	0.0	0.0	0.0700987417185	0.0515889980158	0.199305013784	0.0	0.0	0.0	0.0	0.0370591295283	0.0	0.0347020326579	0.0646523776092	0.122633694592	0.0263459555755
LINC02026	0.0380466503245	0.0	0.00733579852836	0.0271067751522	0.0334820001136	0.0196799385808	0.0207350744528	0.0	0.0	0.00550915097105	0.0241064914205	0.0432149402558	0.0708478228422	0.0272714089542	0.0	0.0102336696297	0.00996621162796	0.0243741241854	0.035206861659	0.00614514133557	0.013461479816	0.142925964073	0.0532197065492	1.54619743743	0.0	0.0984747070973	0.241825075326	0.0197748187894	0.0745320796265	0.0351889291159	0.0480273447779	0.0334089721416	0.0818483757381	0.0751354156831	0.106916988721	0.0138036182517	0.0517860083359	0.0254078576951	0.147238179348	0.0656203998818	0.178518473804	0.00832708702194	0.0302661757746	0.036503639364	0.037028236696	0.0256364052826	0.0716436946741	0.875767390717	0.084340907035
AL356277.3	0.0	0.0	0.0	0.0	0.0	0.0	0.0	0.0	0.0	0.0	0.0222660828587	0.0	0.0	0.0	0.0430009196559	0.0	0.0	0.202619548954	0.0260151968272	0.0	0.0	0.0	0.0	0.0	0.0	0.0	0.0	0.121767410003	0.295036854534	0.0	0.0147869000602	0.0	0.0	0.0	0.0	0.0509991275596	0.0	0.046936192815	0.0	0.0	0.64015920509	0.492246789778	0.0279555065007	0.23601739929	0.136805273236	0.0	0.0	0.0	0.0
AC016987.1	0.0	0.0	0.0	0.0	0.0	0.0	0.0	0.0	0.0	0.0	0.0	0.0	0.0	0.0	0.0	0.0	0.0	0.0	0.0	0.0	0.0	0.0	0.0	0.0	0.0	0.0	0.0	0.0	0.0	0.0	0.0	0.0	0.0	0.0	0.0	0.0	0.0	0.0	0.0	0.0	0.0	0.0779308544939	0.0	0.0	0.0	0.0	0.0	0.0	0.0303585660439
AC078962.2	0.158076385245	0.0	0.365745684634	0.0	0.0556444628222	0.163532585716	0.34460070354	0.330687472279	0.0	0.0457788879623	0.0	0.0	0.160559365581	0.302152977025	0.0	0.17007557712	0.0828153172644	2.22793373559	0.0585110476682	0.0510637189272	0.559298138261	0.0913583701368	0.221117464043	0.1147169235	0.0	0.272762089054	0.223274634593	0.109547335405	0.176952115839	0.219304669445	0.332573695304	0.0	0.0618298147358	0.0693717657651	0.0	0.0	0.0717202428614	0.21112935131	0.679717573699	0.181759945106	0.0	0.48436383407	0.0	0.151665476717	0.102563383968	0.213028492295	0.132295790482	0.0	0.0539107631883
AC007114.1	1.8356581719	1.99352996149	2.52428688307	1.11042666632	0.438907903243	1.93484869837	2.01027153109	2.4181763141	1.53030069769	1.26381856311	0.92168561934	1.97683079776	2.33940942294	2.18468971225	1.14427710411	0.754598481644	3.34777287791	6.3237311081	3.38447061226	3.30612197504	0.772027675761	4.89413734196	3.52456065347	0.848301460619	1.71654460966	1.77048117395	1.88954320147	1.96217855913	3.02412200777	2.16226709172	1.77069236931	4.65322508478	6.13684413814	3.67069947951	2.33591736761	2.41264644623	4.73781407843	2.22043874501	10.8121998706	3.10628809109	1.77806119385	0.159188581724	3.55424020895	1.29598593321	1.01123897877	2.49712580033	2.15224362304	1.5394951134	0.815029853768
AL445531.1	0.0856856949342	0.0176139645035	0.00991266757159	0.0	0.0633406587797	0.0	0.0	0.0	0.0151436006543	0.00744436777627	0.0162872272763	0.0145987970916	0.00870316005559	0.0	0.0314543764149	0.0	0.0269341483233	0.131744398085	0.0190296347162	0.024911293435	0.0	0.0148563090327	0.0539357703092	0.177220386159	0.0116346844976	0.0	0.0453849626162	0.0	0.0143875996964	0.0	0.0216326871251	0.0	0.0402180044925	0.101528469688	0.0	0.0	0.0	0.120165345494	0.0	0.0	0.113518691812	0.0	0.163591482486	0.0986527753646	0.0	0.0115472620245	0.0537834449151	0.0	0.0
SMC5-AS1	0.529384887514	0.167419860627	0.207282711992	0.121853751337	0.111809253405	0.265403132099	0.239685142809	0.293898945729	0.230302679257	0.367943405338	0.185771146755	0.166513012372	0.595606359448	0.116756032101	0.149486145338	0.446892756823	0.358410845014	0.234791996588	0.307488751057	0.149961053549	0.242054881839	0.762525802231	0.333226937356	0.203909647024	0.39811356063	0.347816673789	0.241573820816	0.668823239453	0.259831503428	0.214680533584	0.123370572119	0.523499114081	0.458724170053	1.31886487356	0.205982812428	0.177290696467	0.609700964479	0.456866264056	0.462267771244	0.421407133454	0.134873693242	0.235292882463	0.505351906292	0.445402629369	0.570699225645	0.164634230844	0.143138514784	0.258578563955	0.133323867599
AC010654.1	1.09949168945	0.602711498257	0.55118357507	0.35250549494	0.406383632567	1.05213384511	0.599212857021	0.833778530817	0.485794714057	0.39801570289	0.383152990183	0.499539037116	0.595606359448	0.630482573348	0.672687654022	0.177442712268	0.662420043911	1.83137757338	0.936031933366	0.497239282821	0.5057218067	0.317719084263	0.499840406034	0.199476828611	0.447877755709	0.426865917832	1.94121820299	1.790583736	1.507706487	0.940639706363	0.693959468171	0.791685135638	0.709588950551	1.13390211691	0.8651278122	0.23934244023	0.573673180215	0.624111950005	0.945547713909	1.13779926033	0.789011105463	0.794113478311	0.524788518073	0.738430675007	0.463693120837	0.444512423279	0.391074870749	0.494531503564	0.187486688811
AL163973.2	0.0	0.0	0.0	0.0	0.0	0.0	0.0	0.0	0.0	0.0	0.0	0.0	0.0	0.0	0.0	0.0	0.0	0.0	0.0	0.0	0.0	0.0	0.0	0.0	0.0	0.0	0.0	0.0	0.0	0.0	0.0	0.0	0.0	0.0	0.0	0.0	0.0	0.0	0.0	0.0	0.0	0.0	0.0	0.0	0.0	0.0	0.0	0.0816138592482	0.0
AC023202.1	0.0	0.0	0.0348861294577	0.0	0.09553621621	0.0	0.0	0.0946264559169	0.0532956047466	0.052398645692	0.0	0.0	0.0	0.0432306448799	0.0	0.0486672476281	0.0	0.0	0.0	0.0	0.128034848759	0.0	0.0	0.0	0.0	0.0	0.159725489615	0.0	0.202539896337	0.0	0.038066479992	0.0	0.0	0.0	0.0	0.0	0.0	0.0	0.0	0.0	0.0	0.0	0.0719669250853	0.0	0.0	0.0	0.0	4.02118631962	0.0
AP003068.2	6.14250175705	1.15561769124	4.07425580912	0.282721697288	0.907958560311	0.359205579122	1.73012257188	1.6862106871	0.891265582225	1.44368362423	4.47857827416	2.2254729074	2.97254463647	2.00292332858	0.242783528509	2.34820149136	6.86049301613	1.01688138422	4.32383901169	2.44356003945	0.649360440368	2.59440427891	2.67131131742	1.64687000479	2.59307299918	5.6061670911	10.0801142296	1.68437438435	0.805127187032	2.20210785891	1.46102168322	16.865132675	1.88196008962	3.82032754282	9.01866589197	1.57467992967	17.0589260625	2.10345426025	4.77768207247	12.0057974684	5.02448561546	3.22434015314	4.51808436051	2.30817749798	2.07583478809	15.0181716991	1.78506983405	0.826801709771	0.998086591735
AC108693.2	0.048866297309	0.200903832752	0.2261265949	0.0	0.0516042708021	0.151658932628	0.0	0.0	0.0	0.0	0.0	0.249769518558	0.446704769586	0.0	0.089691687203	0.0	0.0	0.0	0.0	0.0	0.0	0.0847250891367	0.0	0.0	0.199056780315	0.0632393952344	0.0	0.0	0.0	0.0	0.246741144239	0.0514917161391	0.0	0.450344103168	0.0823931249714	0.0	0.133025664977	0.0	0.126073028521	0.0	0.0	0.0641707861262	0.349859012049	0.0	0.0	0.131707384675	0.0613450777646	0.0775735691864	0.0
AC009139.1	0.0	0.0	0.0	0.0	0.0239817393452	0.0352397673208	0.0371291402203	0.0	0.0	0.0591895744665	0.0	0.0	0.0	0.0	0.0	0.0	0.0	0.0872907668296	0.0	0.0	0.0	0.0	0.0714731680171	0.0	0.0	0.0587777201105	0.264624959941	0.0236064426754	0.152526210279	0.0315054254162	0.0	0.0239294325002	0.0	0.0	0.0	0.0	0.0618202093376	0.0	0.2343566113	0.156670382131	0.11282225812	0.0298216996875	0.0	0.065365029076	0.0	0.0	0.427627881043	0.324452642901	0.0
AL023693.1	0.0	0.0	0.0	0.0	0.0	0.0	0.0	0.0	0.0	0.0	0.0	0.0	0.0	0.0	0.0	0.0	0.0	0.0	0.0	0.0	0.0	0.0	0.0	0.0	0.0	0.0	0.0	0.0	0.0	0.0	0.0	0.288925740558	0.0	0.0	0.0	0.0	0.0	0.0	0.0	0.0	0.0	0.0	0.0	0.0	0.0	0.554268577175	0.0860535118642	0.0	0.0701339095181
AC093248.1	0.0355071656706	0.0	0.0	0.0	0.0	0.0	0.0	0.111418680708	0.0	0.0	0.0	0.0	0.108194680403	0.0	0.0651716576079	0.114607283383	0.055806005159	0.0	0.197141539506	0.0	0.0	0.0	0.111751811864	0.0773032506079	0.0482127933137	0.0	0.0376140121826	0.0	0.0	0.0	0.0	0.0	0.0833293906032	0.0	0.0	0.0	0.0	0.0	0.091607020724	0.0	0.0	0.0	0.0	0.0	0.0	0.0	0.0	0.0	0.0363283560094
LINC00462	0.0153913597553	0.0316392210624	0.0	0.0	0.0650149440875	0.0238839171446	0.0503288969307	0.072445306427	0.0	0.0133720036563	0.0292560589744	0.0262232030918	0.0	0.0	0.0	0.0	0.0483806739112	0.0295808627718	0.0170910648594	0.0	1.82975374297	3.36240587636	0.0322941826383	0.117280763266	0.0	0.318694998021	0.309787753142	0.0	2.63607148866	0.042705898901	0.0971447072561	0.0	0.0541814280897	0.0810539134304	0.0778537948014	0.0167523121713	0.0	0.185012518871	0.0	0.0	0.0	0.101058982309	1.2856045817	0.0664521813267	0.0	0.0207418594369	0.0	0.0	0.0
MCPH1-AS1	0.204160374115	0.0499621317498	0.151833689501	0.124676927079	0.0513332043764	0.120689840016	0.262268739652	0.236426343649	0.146046754044	0.114026402813	0.101637431408	0.107664930357	0.286364252597	0.0836227707263	0.178441111113	0.0470695047644	0.221556802491	0.0186846946726	0.156535301198	0.174297270416	0.103192893533	0.606816331125	0.229483776496	0.0952459289335	0.198011176741	0.132105145068	0.169929882352	0.0960067668625	0.342808416142	0.0539501966418	0.0859057726412	0.256106204697	0.0741511205614	0.179191415969	0.155724629173	0.0211631310687	0.0860124908643	0.0876470993866	0.225739427956	0.134141942415	0.056349396592	0.0383002262565	0.127607801177	0.230859153906	0.312235804182	0.13101555337	0.262398233156	0.239214883575	0.114387807776
LINC00488	0.0	0.0	0.0	0.0125583968215	0.0	0.0	0.0	0.0	0.0	0.0051047093323	0.0	0.0	0.00596788118098	0.0	0.0	0.0	0.0	0.0338771309362	0.0	0.005694009928	0.0	0.0	0.0	0.00639592371101	0.0	0.0	0.0062242234445	0.00610769866047	0.0	0.0	0.0	0.0	0.0	0.0	0.0	0.00639512869398	0.0	0.0	0.0	0.0	0.0	0.00771577309374	0.0	0.0	0.0	0.0	0.00737601530264	0.149236771197	0.0
AL450345.1	0.0	0.0	0.0	0.0	0.0	0.0	0.0	0.0	0.0	0.0	0.0	0.0	0.0	0.0	0.0	0.0	0.0	0.0219970033392	0.0	0.00369721850517	0.0	0.0	0.0	0.0	0.0	0.0	0.0	0.0	0.0	0.0	0.0	0.0	0.0	0.0	0.0	0.0	0.0	0.0	0.0	0.0	0.0	0.0	0.0	0.0	0.0	0.0	0.0	0.0	0.0
LINC01070	0.0	0.0	0.0	0.0	0.0	0.0	0.00855715780264	0.0	0.0	0.0	0.0	0.0	0.0	0.0	0.00960642673118	0.0	0.0	0.0	0.0	0.0	0.0	0.0635213552701	0.0	0.0	0.0	0.0	0.0	0.0	0.0	0.0	0.0	0.0	0.0	0.0	0.0	0.0	0.0	0.0	0.0	0.0180539217302	0.0	0.0	0.0	0.0	0.0	0.0	0.0	0.0	0.0
AL035250.2	0.0	0.0	0.0	0.0	0.0	0.0	0.0	0.0	0.0	0.0	0.0	0.0	0.0	0.0	0.0	0.0	0.0	0.0	0.0	0.0	0.0	0.0	0.0	0.0	0.0	0.0	0.0252984565809	0.0	0.0	0.0	0.0	0.0	0.0	0.0	0.0	0.0	0.0	0.0	0.0	0.0	0.0	0.0	0.0	0.0	0.0	0.0	0.0	0.0379109539734	0.0
LINC00298	0.0113459678809	0.0	0.00656286956464	0.0	0.0	0.00880319091691	0.0	0.0178013754235	0.0100261080194	0.00985736974513	0.0	0.00966541048825	0.0172862765242	0.0	0.010412483227	0.0183108188394	0.0356645274349	0.0	0.0	0.0164929942742	0.0120431246629	0.0	0.011903066551	0.0	0.0154059270589	0.0	0.0240383801995	0.0	0.0	0.0	0.00716116539314	0.0597777394258	0.0	0.0	0.0	0.0	0.0772160469121	0.0	0.0	0.0	0.0	0.0	0.0	0.00816436761638	0.0	0.0	0.0	0.0	0.00580418561529
AC093673.1	15.4919736441	19.6806696719	12.185972668	19.2910928953	9.28996328769	34.8899800007	10.7965580763	18.6419959296	15.7897276155	21.9559220281	6.86235175907	14.3262862126	10.8383353226	15.0025014804	10.9041838238	14.8610097067	12.8924789974	23.4944176586	21.0087167267	6.66515495461	8.68275835073	15.5297950421	8.17426563353	8.65581675557	7.32209477714	15.406112114	8.93176064286	6.22306630183	5.71667294604	11.2217657862	13.5853275146	20.9952704806	16.8915618869	11.9427562862	18.6853112348	6.04339661581	6.68669517357	16.8460370064	8.48891725376	56.2765815221	13.9627990928	8.3116022382	14.8868249062	17.6259625318	14.9438649086	13.3948239484	24.4105128655	12.7680348691	7.76148598667
AC011603.4	0.0	0.0	0.0	0.0	0.0	0.0	0.0	0.0	0.0	0.0	0.0	0.0	0.0	0.0	0.0	0.0	0.0	0.0	0.0	0.0	0.0	0.0	0.0	0.0	0.0	0.0	0.0	0.0	0.0	0.0	0.0	0.0	0.0	0.0	0.0	0.0	0.0	0.0	0.0	0.0	0.0	0.0	0.0	0.0	0.0	0.0	0.0	0.0	0.0
AL592146.1	0.0	0.0	0.0	0.0	0.0	0.0	0.0	0.0	0.0	0.0	0.0	0.0	0.0	0.0	0.0	0.0	0.0	0.0	0.0	0.0	0.0	0.0	0.0	0.0	0.0	0.0	0.0	0.0	0.0	0.0	0.0	0.0	0.0	0.0	0.0	0.0	0.0	0.0	0.0	0.0	0.0	0.0	0.0	0.0	0.0	0.0	0.0	0.0	0.0
AL021807.1	0.209649388809	0.484836063642	0.394120644829	0.224050690196	0.304419530236	0.0813321355509	0.128539111984	0.164465804797	0.416837659071	0.273214885325	0.348690798467	0.491139708173	0.186324644305	0.112705734351	0.240500718783	0.0422931302396	0.123563384874	1.51097999928	0.174601108617	0.0253962920682	0.50069557227	0.408929766506	3.16168621706	2.59595261134	0.854006434484	2.1705103582	26.0677087651	0.790001093995	0.616043914789	4.07195077096	0.893181106645	0.91126667199	1.35303332636	11.040547217	0.353488380408	1.22650645182	1.89049482643	5.30270984029	1.41982775306	8.94934497857	1.73593185354	1.41096225849	3.12705842627	0.150860173301	1.37725379499	0.211897367557	2.89505336905	0.0	3.64646677169
AL355490.2	0.0551794587005	0.0756197035081	0.170226977031	0.0786264844477	0.0776948772822	0.0570840454488	0.0300722974207	0.0577162606897	0.0650140172188	0.0159799596489	0.0699237980954	0.0940126262398	0.093410314137	0.158208049461	0.0	0.0	0.0289082039146	0.282800397381	0.0816974131417	0.0534741801934	0.195233263169	0.127561252216	0.0578888267666	0.0400440441037	0.0749244775596	0.0	0.389690511308	0.114718513971	0.123536756648	0.0	0.0696545652525	0.135669478175	0.0647484892203	0.0726464578137	0.0	0.0600585999086	0.0500705297989	0.0736985685939	0.332175022973	0.126893278446	0.0913790214831	0.0483074489347	0.0877907086134	0.0529416136118	0.0	0.123935830921	0.184721078884	0.0875954961372	0.112911238181
AC090541.1	0.0	0.0	0.0	0.0	0.0	0.0	0.0	0.0	0.0	0.0	0.0	0.0	0.0	0.0	0.0	0.0	0.0	0.0	0.0	0.0	0.0	0.0	0.0	0.0	0.0	0.0	0.0	0.0	0.0	0.0	0.0	0.0334089721416	0.0	0.0	0.0	0.0	0.0	0.0	0.0	0.0	0.0	0.0	0.0	0.0456295492051	0.0	0.0	0.0	0.0	0.0
AP001372.1	0.478330011544	0.178777859982	0.251528481112	0.046471600573	0.0229604905331	0.101217305256	0.213288100649	0.136451071528	0.0	0.0377793466003	0.0	0.111130931165	0.0883351575686	0.124676925909	0.0	0.105267042226	0.307547631955	0.0	0.169003275717	0.10535172554	0.0	0.376970660917	3.44428601939	0.0473354706366	0.118089484945	0.196961464452	0.230323686933	0.293815283579	0.438092903532	0.090491354059	0.219567009411	0.137462466873	0.51025485876	0.114499067137	0.109978488398	0.567955041721	0.0591876306727	0.130676977353	0.56094166875	0.0	0.216035572082	0.0285517594658	0.415104378466	0.1877444888	0.0423205740016	0.586010830494	0.0272945059657	0.379666235093	0.133470700052
AC084361.1	0.0	0.0	0.0282192579303	0.0	0.0	0.0	0.0	0.0	0.0	0.0	0.0	0.0	0.0	0.0	0.0	0.0	0.0	0.0468810378689	0.0	0.0	0.0	0.0	0.0	0.132765467477	0.0	0.0	0.0	0.0	0.0	0.0	0.0	0.0	0.0	0.0	0.0	0.0	0.0	0.0	0.0	0.0	0.0	0.0	0.0	0.0	0.0	0.0	0.0	0.0	0.0
AC145207.4	0.0	0.0	0.0	0.0	0.0	0.0	0.0	0.0	0.0	0.0	0.0	0.0	0.0	0.0	0.0	0.0	0.0	0.0	0.0	0.0	0.0	0.0	0.0	0.0	0.0	0.0	0.0	0.0	0.0	0.0	0.0	0.0	0.0	0.0	0.0	0.0	0.0	0.0	0.0	0.0	0.0	0.0	0.0	0.0	0.0	0.0	0.0	0.0	0.0
LINC02236	0.0	0.0	0.0287400831606	0.0	0.0	0.0	0.0812355685358	0.0	0.0	0.0	0.0	0.0	0.0252333231142	0.0356145077786	0.0	0.0	0.0	0.0	0.027586584555	0.0722260319726	0.105478373726	0.086146651035	0.364880915917	0.0	0.0	0.192901376738	0.0789515591283	0.0516489953838	0.0	0.137862666922	0.156800685202	0.0261778355539	0.0	0.228950106141	0.251326679862	0.0270398058873	0.0676288196109	0.0	0.0640941738958	0.51417326753	0.0411410024015	0.0	0.0	0.0357533548301	0.096712452668	0.0	0.0311871787964	0.315500556557	0.0
AC026803.1	0.324229666087	0.111083688547	0.437604477905	0.115500583906	0.11413207338	0.251565638246	0.353404371148	0.25435176928	0.19100833526	0.0938968431927	0.0	0.0920683261837	0.274435411972	0.154936106832	0.297553809005	0.174420573616	0.254793111146	1.24628277313	0.300029277277	0.942628796839	0.573586776829	0.0	0.396841288114	0.0	0.293499778275	0.209797847694	0.572446827743	1.34815187951	0.362945580663	0.224907343482	0.272856082863	0.569415693071	0.0	0.21343211146	0.273340695617	0.705798144912	0.220657535519	0.541307917136	0.139416524241	0.372806894706	0.894891877055	0.141925169316	0.128962628529	0.622160568723	0.0	0.29129443472	0.135675609946	0.0	0.276440227298
AC145124.1	0.293736354361	1.16290991508	0.163613640212	0.372045966086	0.0574434021052	0.303875025185	0.533612037259	0.426722904622	0.38454286452	0.586010129374	0.144754078717	0.352173185975	0.364650256436	0.311921331904	0.459266251372	0.280918366911	0.547153073359	0.0627262086402	0.277852241793	0.295201572755	0.023095191308	0.0377247641564	0.0684798024205	0.0710553758343	0.0295440629123	0.0703950652315	0.13829575089	0.0791622368631	0.0365345661652	0.196208659683	0.151063231768	0.171954334939	0.114891698359	0.0429686984129	0.165088943275	0.0236821812033	0.088846678519	0.130772992766	0.140338455701	0.112581655932	0.144129536701	0.0142863689906	0.0519261722511	0.187882434787	0.0423516692066	0.0586441404212	0.0682864017732	0.172702361965	0.100176576123
LINC00550	0.0	0.0	0.0	0.0	0.0	0.0	0.0	0.0	0.0	0.0	0.0	0.0	0.0	0.0	0.0	0.0	0.0	0.0	0.0	0.0	0.0	0.0	0.0	0.0	0.0	0.0	0.0	0.00851765391499	0.0	0.0	0.0	0.0	0.0	0.0	0.0	0.0	0.0	0.0	0.0	0.0	0.0	0.0	0.0	0.0	0.0	0.0	0.0	0.0	0.0
ATP1A1-AS1	0.716831603772	0.334335690754	0.606277783581	0.360504670352	0.286258841492	0.906714338663	1.38867213944	0.774989904013	0.489721126447	0.628016314926	0.538154373666	0.749206940735	1.4255903638	0.379965358822	0.486480705366	0.66106674687	1.51479929382	0.382048034806	0.48829825908	0.589601060567	0.67775648276	0.939972815606	0.612998242212	0.50490847717	1.12874426527	0.623646436323	0.848702493759	1.05197530712	0.586648816914	0.476349727489	0.684360354291	0.545879226669	0.897689421675	0.943743887478	0.365640442306	0.216362450037	2.82049046215	0.277568957998	0.994633103776	0.374020261328	0.179560892499	0.482534027653	1.26507196871	0.563500799886	0.668331050048	0.998495223651	0.650337687709	0.860631095083	0.899814064509
AL591926.3	0.0	0.127886263286	0.0	0.132971260463	0.0	0.0	0.101715123629	1.17130058458	0.109950176179	0.0540498635185	0.0	0.0	0.0631893301515	0.0891859102355	0.0	0.0	0.293333245605	0.239132688962	0.0	0.0	0.0	0.0	0.0	0.0	0.0	0.0	0.0	0.0646697505226	0.0	0.172617961104	0.157064215765	0.131109159581	0.0	0.327621280336	0.0	0.0	0.0	0.249274570244	0.321009475982	0.0	0.206050734717	0.0	0.0	0.179067222511	0.121093743257	0.0	0.0780989855574	0.296278883994	0.0
FOXP4-AS1	0.0158527709686	0.0977631605846	0.0183394963209	0.0	0.0334820001136	0.0245999232261	0.025918843066	0.0	0.0560345651618	0.0413186322829	0.0602662285512	0.189065363619	0.0322035558374	0.0	0.0	0.0255841740743	0.0249155290699	0.304676552317	0.0	0.153628533389	3.83652174755	0.16491457393	0.199573899559	0.172566678284	0.236779532045	0.102577819893	0.755703360393	0.428454407103	0.0266185998666	0.175944645579	0.580330416067	0.183749346779	0.334834264383	0.187838539208	0.213833977442	0.41410854755	0.409972565993	0.666956264497	0.12269848279	0.218734666273	1.49640485394	0.249812610658	0.643156235211	0.524739815858	0.0	0.512728105653	0.597030788951	2.49140723221	1.29755241592
AC003035.1	0.0816534269373	0.0559502401875	0.0944618909763	0.0	0.0	0.0844717951953	0.0445003665876	0.0427036671463	0.0	0.0	0.0	0.0	0.0	0.078037671456	0.0	0.0439257694585	0.171111059936	0.418482205683	0.181341224942	0.211013309096	0.0577804326659	0.047190628692	0.0	0.0296281760143	0.14782893244	0.0	0.230662398237	0.0848790475609	0.0	0.0	0.171788985993	0.0	0.31937827097	0.0	0.0458917589455	0.0296244932147	0.0740933391326	0.109057624482	0.0702208228712	0.187774060936	0.0	0.0	0.0	0.0391709549242	0.0529785126748	0.0	0.0	0.0432073372491	0.0278472876028
AC008753.2	0.0	0.0	0.0442612133429	0.0	0.0	0.0	0.0	0.0600278938698	0.0	0.0	0.0	0.0	0.0	0.0	0.0	0.0	0.0	0.0735317570709	0.0	0.0	0.0	0.132670294617	0.040138247672	0.0	0.0	0.0	0.0	0.0	0.642423056212	0.0	0.0	0.0	0.0	0.0	0.0	0.0	0.0	0.0	0.0	0.0	0.0	0.0	0.0913068739455	0.0	0.0	0.0	0.0	0.0	0.0
AP003393.1	0.0330797320926	0.0340001459584	0.0	0.0141408221583	0.0104799557996	0.0102664558951	0.0486760042031	0.0259503964786	0.00584632304079	0.0229917203171	0.0188634911082	0.0169079901973	0.0302393979411	0.0331956493414	0.00607162225704	0.00533861005036	0.0	0.0317881925675	0.0	0.0993780285021	0.0351123272679	0.0	0.0104111942688	0.00360092219655	0.0044916744441	0.0	0.196238251226	0.0171932536019	0.0	0.00917852429463	0.00835149315285	0.0174284964144	0.0504611959853	0.0130653258579	0.0	0.0108014237995	0.0360203543236	0.0	0.128016513545	0.0228215123211	0.0273905690698	0.0130320028125	0.0	0.180907502277	0.00643885408737	0.0178316968528	0.0124581491707	0.0	0.0169223910365
AC092625.1	0.0	0.0	0.0	0.0	0.0	0.0584639396772	0.0615984718159	0.0	0.0	0.0	0.0	0.0	0.0	0.0	0.0	0.0	0.0	0.0	0.0	0.0	0.0	0.065322396968	0.0	0.0	0.0	0.0	0.0	0.0	0.0	0.0	0.0	0.0	0.0	0.0	0.0	0.0	0.0	0.0	0.0	0.0	0.0	0.0	0.08991287587	0.0	0.0	0.0	0.0	0.0	0.0
LINC02864	0.0	0.0	3.48777844675	0.0138479404858	0.0	0.0134050923531	0.0	0.0	0.0	0.00187629339519	0.0	0.0	0.00219356192766	0.00309601030281	0.0	0.0104560758104	0.0	0.0166025612523	0.00479626732636	0.00418579492957	0.215479886581	1.43036612707	0.00453135993263	0.0681759196034	0.0117297169264	0.0055897131727	2.8665926166	0.00673486024988	0.616467515581	0.0	0.00545234587984	0.00682700845543	0.00253415664247	0.00284327102976	0.0	0.0235060156196	1.0788059343	0.0	0.0	0.00744961268592	0.00357643486454	0.0	0.0103079813935	0.00310808043739	0.00420366261597	0.00582079019204	0.0	0.0	0.00220958641422
AL355578.1	0.0	0.0	0.103187286528	0.0	0.0	0.0	0.0	0.0	0.0	0.00968664722695	0.0	0.0189960251313	0.0	0.0	0.0	0.0	0.0	0.0	0.0	0.0108048983573	0.0	0.0	0.0	0.0	0.0	0.0	0.0354330792473	0.0231798202174	0.0	0.0	0.0	0.0	0.0	0.0	0.0	0.0	0.0	0.0	0.0	0.0384597474207	0.0	0.0439241299614	0.0	0.0	0.0	0.0	0.0	0.0530981734868	0.0
L3MBTL4-AS1	0.021731636132	0.029781732546	0.0586612656291	0.0464488649563	0.0458985148328	0.0224817302281	0.0473741671696	0.090922876429	0.0	0.018880431777	0.0550769642533	0.0617092010136	0.0662189555697	0.062307964685	0.0265915667539	0.0116906157463	0.0683104818531	0.125298977435	0.0563068643657	0.0	0.153779625099	0.0125595411	0.00759956059151	0.0394269269857	0.0	0.0281235862368	0.115105502056	0.0602403155553	0.109469643091	0.241192219625	0.146306392768	0.228992025296	0.00850008705517	0.0381476833268	0.293132487667	0.0	0.207055358672	0.072562802982	0.0934445392415	0.0249875462694	0.0	0.0761007757191	0.121012877455	0.0938263186442	0.0	0.0488103443697	0.0181874349928	0.0114994087395	0.0592912894556
AC009121.3	0.0540876277064	0.0	0.0	0.0	0.014279537948	0.0419658964258	0.0221079446791	0.0	0.0716935395358	0.0	0.0771077499546	0.0691143051352	0.0824058113757	0.0387694002485	0.0	0.0218224827264	0.127512899459	0.129939680303	0.0	0.091728159936	0.0861165900555	0.28133372064	0.496504625312	0.264948949344	0.0550814652378	0.332483286177	0.386754486908	1.41966343659	0.340572222951	0.0750375794388	0.13655263325	0.356209817126	0.047600487509	0.44505630548	0.136795160911	0.0441526693392	0.423313177729	0.135450565566	0.523289419752	0.233217098514	0.0223927282478	0.0710273906712	0.129080402619	0.408665743428	0.0263199186256	0.419118156987	0.0509248179799	0.107327814902	0.0968424394441
AC016831.4	0.022231964091	0.0	0.0171462357995	0.0	0.0469552373965	0.0804976466726	0.0	0.0116270244883	0.0	0.00643837213083	0.0	0.0252519733477	0.0225811720361	0.0318712411953	0.0	0.0597988453088	0.0	0.0712131881543	0.0411451561431	0.0	0.0	0.0	0.0155490508999	0.0	0.0100624298357	0.0	0.0314014876479	0.00770340371591	0.0248866589343	0.0308431492063	0.00935467551355	0.0312352151955	0.00869578475514	0.0390259583183	0.0124950534867	0.0	0.0201735618059	0.0148466836131	0.0764767320158	0.0	0.07363374604	0.0389264228153	0.0	0.0	0.0	0.0	0.0744246589095	0.0	0.0151640885444
LINC02206	0.020593168407	0.0423323096829	0.190587922823	0.0	0.0	0.0319559503382	0.067338524127	0.0969296033141	0.0363951904458	0.0	0.0	0.0	0.146416445108	0.0	0.0377977485709	0.0332345181994	0.0647318613388	0.0791565785437	0.0686019654858	0.0199567524597	0.0	0.0	0.0	0.0	0.0	0.133251298721	0.0218150807791	0.0214066768072	0.0	0.0	0.0779859875219	0.0216995688319	0.289972371751	0.0813357420584	0.0694439968465	0.0	0.0280297472101	0.0	0.0	0.0	0.0	0.0	0.0	0.0296369951026	0.0400838816343	0.166511839597	0.0	0.0	0.0
LINC02399	0.0740324404231	0.0	0.0428227239093	0.0	0.0	0.172322462198	0.0	0.0	0.0	0.0	0.0	0.0	0.0751953028803	0.0	0.0	0.119478092927	0.0	0.0	0.0	0.0717445250928	0.0	0.0641792550211	0.271836282358	0.0	0.0	0.0	0.0	0.038478501561	0.0	0.0513538434285	0.0	0.0	0.0	0.0	0.124825584332	0.0	0.0503834706102	0.0	0.0	0.0	0.0	0.0	0.0883394005423	0.0	0.0720507772377	0.0	0.0	0.0	0.0
AL136322.1	0.0	0.0	0.0	0.0	0.0	0.0	0.0	0.0	0.0	0.0	0.0	0.0	0.0	0.0	0.0	0.0	0.0	0.0	0.0300029277277	0.0	0.0	0.0	0.0	0.0	0.0	0.0	0.0	0.0	0.0	0.0	0.0	0.0	0.0	0.0	0.0	0.0	0.0	0.0	0.0	0.0	0.0	0.0	0.0	0.0	0.0	0.03641180434	0.0	0.0	0.0
AC135782.1	0.0274957996	0.0	0.103378906373	0.0	0.0145181931783	0.0	0.0	0.0	0.0	0.0	0.0	0.0468462792467	0.00698192227301	0.00985433919965	0.0	0.0	0.0	0.0	0.0	0.0	0.102148508631	0.0	0.0	0.00748269626358	0.0	0.00889579236584	0.0	0.0071454970401	0.0	0.0286093835256	0.0086771781226	0.0144865273817	0.0	0.0	0.0347703577525	0.00748176616008	0.0	0.013771436332	0.0354690135951	0.0	0.0	0.0180536194951	0.0	0.0	0.0	0.0370541667193	0.00862932152398	0.0	0.0492304880183
TXNDC12-AS1	0.0	0.0	0.0	0.0	0.0	0.0	0.0	0.0	0.0	0.0328999169243	0.0	0.0	0.076926141054	0.0	0.0	0.0	0.0595168904125	0.0	0.0420501391171	0.0733959335988	0.0803901671873	0.0656565268758	0.0794552524248	0.0412218101068	0.102837518219	0.0980129757341	0.0401151996935	0.0393641959703	0.0635850953335	0.0	0.0	0.0399027876986	0.0444352377002	0.0997108244502	0.1276988075	0.0412166862118	0.0515431924401	0.227598520658	0.293095608506	0.0	0.0	0.0	0.180745576557	0.0544987198945	0.0737092350258	0.0510324009676	0.0	0.0	0.0387440523169
LINC01686	0.215210582625	0.0884794495988	0.224072392549	0.482987180083	0.0795440831187	0.450843651101	0.228711186415	0.20259414181	0.190175450077	1.26208002533	0.0613611818316	0.476667700387	0.207661446908	0.46278154003	0.0987521120004	0.0694640075157	0.0845606982242	0.847913073724	0.0955907232254	0.0	0.525398817962	0.0186567601805	0.383821993363	0.0234269298717	0.803604952507	1.19759604725	0.626945762651	0.0223712218378	1.68033780641	0.0298568857142	0.203749727574	0.102047899645	0.214651907698	0.396669369942	0.489867845488	0.0351360268361	0.84948874866	0.732968685471	0.16657032402	0.185590641623	0.124738562514	0.0282612619131	0.282480641269	0.851740531491	0.0	0.0290024255499	0.0540336004728	0.700360792153	0.0990845349587
AL731571.1	0.264596415661	0.173829191327	0.867814965	0.16324990415	0.365840815169	0.512184178974	0.450447336365	0.291026907715	0.144628639999	0.111385735689	0.233326233052	0.446161616053	0.767468640304	0.258093640011	0.190256095515	0.695561484247	0.415861662247	0.104851842249	0.136306595019	0.758683813619	0.121607159686	0.174991336461	0.497942026849	0.368201591971	0.255568662862	0.314181424334	0.225393028786	0.328924552769	0.325200042659	0.0529811207073	0.540609937941	1.02614414637	0.172845543257	0.502779157185	0.0321952501961	0.0682869674103	0.441829992823	0.262316939063	0.408181172297	0.301102694619	0.0587252186085	0.189852368165	0.423143775626	0.675229902422	0.546885044619	0.477888161603	0.109580301033	0.0909360023459	0.184198418218
AC027644.3	0.98355486379	1.31146559405	1.23009619847	1.02270894044	0.645655589264	1.07250365462	1.91231736919	1.12608880259	1.0335711355	0.692847442589	1.11162519234	1.22283927667	0.972003915149	1.33378569526	1.51252067845	1.11541487113	1.58761572307	4.03606177546	1.1216893483	0.695548358171	1.2979331661	2.1201046542	2.28679919501	0.752353539579	0.397041441526	2.82090846318	1.91487060943	1.1329397228	1.24978388458	1.14324534742	1.27512456677	1.17645166892	2.2770466601	0.734942171957	0.582668795803	3.24050470842	1.15782481833	2.29001431946	1.09731066835	1.83391542458	7.21954423471	0.698159719793	2.41069818356	1.64503945707	0.258710151661	1.82699660268	2.53618393315	3.08052024566	0.652736421798
LINC02292	0.0	0.0	0.0201400230026	0.0	0.0	0.0135075416185	0.0	0.0136571398751	0.0	0.0	0.0	0.0	0.0	0.0	0.0	0.0	0.0136808372436	0.100376684256	0.0	0.0	0.0	0.0	0.0	0.0	0.0	0.0	0.0	0.0633390972197	0.0	0.0	0.0	0.018344491464	0.0102140963791	0.0	0.0	0.0	0.0	0.0	0.0	0.0	0.0	0.0	0.0	0.0125273365542	0.0	0.0	0.0	0.0	0.0
ZIC4-AS1	0.0	0.0	0.0	0.0	0.0	0.0	0.0	0.0	0.0	0.0	0.0	0.0	0.0	0.0	0.0	0.0	0.0	0.0	0.0	0.0	0.0	0.0	0.0	0.0	0.0	0.0	0.0	0.0	0.0	0.0	0.0	0.0	0.0	0.0	0.0	0.0	0.0	0.0	0.0	0.0	0.0	0.0	0.0	0.0	0.0	0.0	0.0	0.0	0.0
TTTY7	0.0	0.0	0.0	0.0	0.0	0.0	0.0	0.0	0.0	0.0	0.0	0.0	0.0	0.0	0.0	0.0	0.0	0.0	0.0	0.0	0.0	0.0	0.0	0.0	0.0	0.0	0.0	0.0	0.0	0.0	0.0	0.0	0.0	0.0	0.0	0.0	0.0	0.0	0.0260573858403	0.0	0.0	0.0	0.0	0.0	0.0	0.0	0.0	0.0	0.0
P4HA2-AS1	0.0176477807922	0.0362776289178	0.0816643125803	0.0	0.0	0.0547707468251	0.115414538373	0.0553773419013	0.0623793609787	0.0153323808312	0.0	0.0300676059289	0.0179249828082	0.0	0.0323916343534	0.0	0.0277367153174	0.0	0.0	0.0171023897718	0.0	0.0917939285164	0.0	0.0	0.0	0.0456770840429	0.0	0.0550348055699	0.0	0.0489667160224	0.0445545689537	0.0	0.020708197784	0.0232341670799	0.0297558007942	0.0192082530498	0.0240207249631	0.0	0.0455305454612	0.0	0.0	0.023174908458	0.210582599624	0.0507961846931	0.0	0.0	0.0	0.0560304921657	0.0180559290297
CNNM3-DT	0.463817699037	0.366710007976	1.11442269451	0.99135681897	0.602837361081	1.21802222277	0.699996127913	0.503800371924	0.252223054752	0.371967253515	0.745994255584	1.09417104756	0.724774003665	1.68787021443	0.982286068283	0.345478822921	0.448599598097	1.98854677014	0.713129829171	1.21014861602	0.757410972777	1.60834759571	0.935753123437	0.310703185576	0.581341729498	1.70837797584	1.32283495857	0.593403397567	0.838710390014	0.395981443304	1.03586688807	0.751903132055	1.17223369239	0.657610907277	0.421098356781	0.660162200602	1.16549715146	0.500351125334	0.828436503077	0.369213575239	1.18168855091	0.515376458213	0.510878460967	0.513469866958	0.208339596832	0.769298073381	0.447892977413	1.69914155158	1.16810983756
AL031963.3	0.383226750426	0.21484892232	0.403037401499	0.0744639058593	0.312721881061	0.189216821238	0.484163988473	0.327964163684	0.246288394641	0.454018853555	0.066221949961	0.474855931752	0.106158074655	0.349608768123	0.159862242485	0.196787447174	0.301155465487	0.267828611637	0.174087575945	2.04260883205	0.110938430719	0.875858068523	0.932010110943	0.246506424439	0.804189392473	0.38323073512	1.5315983243	0.669978615414	1.49170633652	0.966660582183	0.417790813936	0.385460929168	0.715407326973	0.344002344353	0.469931611602	0.682548323668	0.735005924195	1.29124227386	1.84259439214	1.44210478799	0.576942057207	0.0686249936337	0.207857413041	0.476318811878	0.474687473566	1.24416993559	1.37766610523	0.47009582927	0.855468675157
AL133247.1	0.0	0.0	0.0	0.0	0.0	0.0	0.0	0.0	0.0	0.0	0.0	0.0390506522823	0.0698408385885	0.0	0.0	0.0	0.0360233810392	0.0	0.0	0.0	0.0	0.0	0.0	0.0	0.0	0.0	0.0	0.0	0.0	0.0	0.0	0.0241516872912	0.0	0.0301756442415	0.0	0.0	0.0311971954242	0.0	0.0	0.0	0.0	0.0	0.0	0.0	0.0892269687154	0.0	0.0	0.0	0.0
AF130359.1	0.067609534633	0.0	0.0391075104194	0.0	0.0	0.0524573705323	0.0552698616979	0.0530383445836	0.0	0.0	0.0	0.0	0.0	0.0484617503106	0.0	0.0	0.0	0.0	0.0	0.0	0.0	0.0	0.0	0.0	0.0	0.0	0.0	0.0702803681479	0.0	0.0	0.0853453957812	0.0	0.0	0.0	0.0	0.110381673348	0.598159925052	0.0	0.0	0.0	0.0	0.0	0.0	0.0	0.0	0.0	0.0	0.0	0.0
LINC01034	0.0	0.0	0.0	0.0	0.0564479929713	0.0829470335492	0.0	0.0	0.0944698264641	0.0	0.0	0.0	0.0	0.0	0.0	0.0	0.0	0.0	0.0	0.0	0.0	0.0	0.0	0.0	0.0	0.0	0.0	0.0	0.0	0.0	0.0	0.0	0.0	0.0	0.0	0.0	0.0727559142385	0.0	0.0	0.0	0.0	0.0	0.0	0.0	0.0	0.0	0.0	0.0	0.0
AC027544.2	0.0470047240782	0.0	0.0271890310535	0.0	0.0	0.0729407247401	0.153702853484	0.0	0.0	0.0204188373292	0.0	0.0400424148799	0.11935762362	0.0336924549778	0.0	0.265506873171	0.0	0.0	0.0	0.091104158848	0.0498929450321	0.0	0.0246563521413	0.0767510845322	0.127649109916	0.0	0.024896893778	0.0732923839256	0.0	0.0	0.0890030556004	0.123825317382	0.0275780602234	0.247536078476	0.0396271696291	0.0255805147759	0.0319895051493	0.0	0.121270246482	0.0	0.0	0.030863092375	0.0	0.0676476173929	0.182986100921	0.0316724901243	0.0	0.0	0.0480918236695
AC012464.3	0.0373766377903	0.0219523481154	0.00617709684952	0.011412607281	0.0	0.0414286482025	0.00872996733634	0.00837749546614	0.0094367623262	0.00927794267392	0.0	0.018194533988	0.0542339003825	0.0306184589052	0.0392017038911	0.0258517330531	0.0251760953674	0.0	0.0237167030577	0.0206980238277	0.0	0.009257736029	0.0504152602385	0.005812379283	0.108752622494	0.0	0.0339380665275	0.011100902001	0.0179313179051	0.0148153893771	0.020220672567	0.0281319689689	0.0877167295964	0.0	0.0	0.00581165680087	0.0290708809867	0.0213946439661	0.137757402243	0.0	0.0	0.0140236193265	0.0127427912791	0.0153689141571	0.0311795646178	0.0575655788772	0.0134061006582	0.0	0.0163890275397
ERVK9-11	0.0976447055941	0.0912378017446	0.0770192876066	0.0758924700005	0.0234353927654	0.0482117200395	0.043539927021	0.104455013164	0.0392208362269	0.0578411309235	0.0337461975221	0.0756196683883	0.0856541219859	0.063627837638	0.0896110292109	0.0716295521145	0.0767332570936	0.204725107816	0.0739280773146	0.0301086136481	0.0565333729681	0.0230860629572	0.0558759059318	0.0869661569339	0.0421861941495	0.0689263912087	0.470175152283	0.0276823752237	0.0521679873885	0.129308238849	0.100848786022	0.0514454106389	0.104161738254	0.0584336516187	0.0149670964426	0.734289596805	0.0060411835264	0.0444599428343	0.045803510362	0.0765505764009	0.0220503933735	0.0349707701371	0.19066057671	0.0511007181745	0.00863918192298	0.0418692090672	0.172726113742	0.00704580079841	0.104444023527
LINC00921	0.359963243548	0.616631496394	0.548297437412	0.269282965881	0.215408102838	0.279290862558	0.61795646827	0.960105787121	0.286280320958	0.349221687061	0.650010833794	0.429304010422	0.688579353766	0.455831066333	0.803845392724	0.154914869273	0.367736248744	0.922424310744	0.333095713022	0.447676534209	0.203776696079	0.936164173727	0.195112867634	0.261227354161	0.276969604377	0.388199691167	0.762643909894	0.798257406775	0.141031123118	0.091554664135	0.507403967706	0.663779963114	0.471665284454	0.687168378307	0.242772611342	0.313433860139	0.841085489926	0.276444286369	0.928690299236	0.206947101194	0.307990745693	0.259985287875	0.587020327752	0.699363435081	0.140131171289	0.282973422707	0.241005621558	0.200000251513	0.288492483561
AC087761.1	0.0	0.0	0.0	0.0	0.0	0.0413243314625	0.0	0.0	0.0	0.0	0.0	0.0	0.0	0.0	0.0	0.0	0.0	0.0	0.0	0.0	0.0	0.0	0.0	0.0	0.0	0.0	0.028210509137	0.0	0.0	0.0	0.0	0.0280611330758	0.0312485214762	0.0	0.0449012893279	0.0	0.0	0.0	0.068705265543	0.0	0.0	0.0349707701371	0.0	0.0383255386309	0.0	0.0358878934862	0.0	0.0422748047905	0.0
AC025253.1	0.0	0.0	0.0	0.0	0.0287957533205	0.0	0.0	0.0	0.0	0.0	0.0	0.0	0.0	0.0	0.0	0.0	0.0	0.0524066113931	0.0	0.0264252394449	0.0	0.0	0.0286068174016	0.0	0.0	0.0	0.0866576965754	0.0	0.0	0.0	0.0	0.0	0.0	0.0	0.0	0.0	0.0371148954771	0.0	0.0	0.0	0.0	0.0	0.0	0.0	0.0	0.0	0.0	0.0	0.0
MTUS2-AS1	0.00576801249888	0.0	0.0200184139817	0.0	0.0913679044783	0.107407845546	0.0094305412636	0.0	0.0203881121391	0.0150337368727	0.0	0.00982731646838	0.123030881222	0.0992267080765	0.0	0.400277210429	0.0	0.0332568640278	0.236984558865	0.0391282957265	0.0	0.0900059673065	0.00605122783368	0.018836456274	0.0861519606272	0.0	0.0366615732298	0.0179876127281	0.106536616685	0.00800215713727	0.0364056129258	0.0121558161201	0.0	0.0455632244176	0.0778032469539	0.106726651052	0.102062347944	0.0115557747795	0.0595249359438	0.0	0.0191040416294	0.0151490052172	0.178950090697	0.0	0.0561361723706	0.186555532014	0.00724096554837	0.00915652180113	0.0118028238846
AL359502.1	0.0	0.0	0.0	0.0	0.0	0.0	0.0	0.0	0.0	0.0	0.0	0.0	0.0	0.0	0.0	0.0	0.0	0.0	0.0	0.0	0.0	0.0	0.0	0.0	0.0	0.0	0.0	0.0	0.0	0.0	0.0	0.0	0.0	0.0	0.0	0.0	0.0582467868325	0.0	0.0	0.0	0.0	0.0280979020177	0.0	0.0	0.0	0.0	0.0	0.0339664616524	0.0
AL450998.3	0.222145613794	0.079417953456	0.0670414464333	0.0619318199417	0.163194719406	0.344719863498	0.0789569452827	0.257614816549	0.0170698903657	0.117478242168	0.312102797435	0.148102082433	0.284496253559	0.0692310718723	0.0886385558464	0.826136846071	0.258061820334	0.38981904091	0.0214502340441	0.36504063648	0.225543450145	0.2176987124	0.547168362589	0.294387721493	0.472126844896	0.662466698023	0.163705602924	0.401602103702	0.194612698829	0.107196542055	0.195075190357	0.335854970433	0.249335886952	0.419624516595	0.211706796649	0.252300967653	0.328659299479	0.232200969543	0.573126507348	0.0999501850776	0.0319896117825	0.139518088818	0.299650934651	0.667209377026	0.319599011883	0.325402295798	0.266749046561	0.107327814902	0.187755749943
AC007285.1	0.108756995375	0.127752069935	0.0718954441289	0.0664158656667	0.0820361702678	0.0482189471	0.0508041960622	0.0731294698665	0.054917401743	0.0539931480268	0.0590646982863	0.0	0.205149829474	0.155911570254	0.0285168743153	0.0752223040464	0.146512722883	0.0	0.0690098820347	0.0150565635032	0.164913721775	0.0808133326603	0.228194150983	0.152213588422	0.10548129492	0.12063926604	0.0987515828761	0.532965603992	0.0521758075035	0.25865524497	0.0588372770496	0.442029097307	0.036462073328	0.511371096013	0.0261963450853	0.0507315560613	0.105736559518	0.342392877702	0.320672634979	0.32156061642	0.25729315248	0.244832086416	0.148313788948	0.178879324061	0.151208346774	0.104688713422	0.136529811058	0.123319997185	0.0794801912692
AC092834.1	0.0	0.0	0.0	0.0	0.0	0.0519826431971	0.0	0.0	0.0	0.0	0.0	0.0	0.0	0.0	0.0	0.0	0.0	0.0	0.0	0.0	0.0	0.0	0.0	0.0	0.0	0.0	0.0	0.0	0.0	0.0464740664511	0.0	0.0	0.0	0.0	0.056482164856	0.0	0.0	0.0	0.0864256281491	0.0	0.0	0.0	0.0	0.0	0.0	0.0	0.0	0.0	0.0
LINC01442	0.0	0.0	0.0	0.0	0.0	0.0	0.0	0.0	0.0	0.0	0.0	0.0	0.0	0.0	0.0	0.0	0.0	0.0	0.0	0.0	0.0	0.0	0.0	0.0	0.0	0.0	0.0	0.0	0.0	0.0	0.0	0.0	0.0	0.0	0.0	0.0	0.0	0.0	0.0	0.0	0.0	0.0	0.0	0.0	0.0	0.0	0.0	0.0	0.0
SMIM25	0.283926944095	0.124181683647	0.300510343223	1.38157736391	0.816572843243	0.234356673737	0.138276128899	0.388601628736	1.36659411143	0.272917629908	0.597105301566	0.432281639218	0.239299617489	2.44218749546	0.931388340551	0.194986687763	0.132923483524	1.52094634362	0.167703023203	0.0526887577181	1.56457435951	0.816969708959	0.101401888855	1.13106861416	0.0902293280008	1.03977331234	1.9006355752	0.803794075855	1.74468577371	2.96683159097	3.1570484104	3.00454478798	0.0637974710187	1.52702795045	1.24265371591	0.138078421251	1.32382517637	1.13765211863	1.24684219149	1.8129275308	1.47060200016	3.37151896507	1.12451623701	1.4518983733	0.681998381034	0.594295316531	0.235093559952	0.460314153508	0.278132027954
AC240565.4	0.0494491491376	0.0	0.0163445511104	0.0	0.0895196224411	0.0438479547579	0.0	0.0554169726326	0.0	0.0184120241184	0.201414566317	0.0120356495107	0.00717512432064	0.0	0.0129659261558	0.0228011627723	0.0444105041055	0.0407301383394	0.0235328307177	0.102687774465	0.0749822408642	0.0367438482945	0.0222330656236	0.276831201843	0.0863275826843	0.0639936819142	0.0374166104011	0.0587458039099	0.0355845977224	0.00980035179932	0.0980901996359	0.141430252773	0.0165784140656	0.148805085344	0.107197543796	0.023066399297	0.0384606645879	0.0566100646165	0.273378776063	0.121838131142	0.0	0.00927659742186	0.0842933211281	0.203330147698	0.0	0.0475994007116	0.0266043300038	0.0	0.0650478626446
AL691459.1	0.0	0.0	0.0	0.0	0.0	0.0	0.0	0.0	0.0	0.0	0.0	0.0	0.0	0.0	0.0	0.0	0.0	0.0	0.0	0.0	0.0	0.0	0.0	0.0	0.0	0.0	0.0	0.0	0.0	0.0	0.0	0.0	0.0	0.0	0.0	0.0	0.0	0.0	0.0	0.0	0.0	0.0	0.0	0.0	0.0	0.0	0.0	0.0	0.0
AC025576.1	0.0	0.0	0.0	0.0	0.0	0.0	0.0	0.0	0.0	0.0	0.0	0.0	0.0	0.0	0.0	0.0	0.0	0.0	0.0	0.0	0.0	0.0	0.0	0.0	0.0	0.0	0.0	0.0	0.0	0.0	0.0	0.0	0.0	0.0	0.0	0.0	0.0	0.0	0.0	0.0	0.0	0.0	0.0	0.0	0.0	0.0	0.0	0.0	0.0
AC008269.1	0.0916810407717	0.0	0.0	0.0489894117495	0.0	0.0711341433224	0.262317950411	0.0	0.0	0.0	0.0435670723427	0.0781013045645	0.093121118118	0.0657159338577	0.0841380223607	0.0369901216492	0.108070143117	0.0	0.0	0.0222119272733	0.0	0.0	0.0	0.0	0.0	0.0	0.0	0.023825697561	0.0	0.0	0.057865763703	0.0241516872912	0.0537900245844	0.0	0.0386456917435	0.0249469416545	0.0311971954242	0.0	0.0	0.0	0.0	0.0	0.0	0.0	0.0	0.0	0.0	0.0	0.0
TMEM44-AS1	2.3949726035	1.0608045539	2.86250200931	0.933294262445	1.07594212876	2.87460765062	3.3532358451	2.32515552448	0.771714641384	1.18407359633	1.0060528591	1.78097496745	2.62074782157	2.8643103146	1.87005965517	1.64429189551	3.70174847089	4.80637471621	2.18927529475	2.03885245572	3.84831106857	8.05251778817	3.91460904507	2.65027873666	2.55127108425	2.79118006366	8.34012567711	3.53493294054	3.71038067024	3.28591169748	4.22585553534	3.29050012303	2.04950088309	3.06599646799	1.62864480004	1.55540502712	3.67407614101	2.2002546294	6.72513417824	3.87965709459	4.75500279052	0.625536134999	5.46299063228	3.44676399076	1.15899373573	4.20828045727	2.87367974204	2.56263141961	4.73826949023
AC090617.5	3.50943848507	1.51154057464	1.85597358704	1.92883367886	3.52959233703	7.93539103578	2.56836427294	2.88418447182	1.77210893435	2.41016027978	1.58828040256	2.67642416387	4.78669873865	3.16237534532	1.41097374293	25.1362488957	3.04678113042	2.63369839604	4.08256542534	0.777367314775	1.84480008945	1.15899331866	2.84021139904	0.800428917694	1.63379334814	0.60555646633	1.91194656056	1.66769126404	1.34691317068	2.08661214833	2.44708175443	0.98613029283	4.98085913878	1.89214231544	1.52157597154	1.30962996641	1.36478927161	1.54010044866	2.24199394738	1.38350910812	2.10329892187	1.79953425744	1.83458800223	1.44304736876	6.63582779074	1.30622210964	2.5175022884	3.3426678605	1.16267140294
AL049840.4	1.13470282518	0.512023132632	0.704373776452	0.591535700751	1.46131720122	1.71785632098	0.995477359478	0.825018885279	0.684773807529	0.793472202008	1.9990364334	0.660138503254	1.91150676481	1.03155591128	0.457176132715	2.05457655127	1.30492172811	0.425522093255	0.645371387458	1.15327647813	0.235009759778	1.39155020233	0.958141235549	2.13898816892	0.488526266455	2.29222121941	1.26066701392	2.10013503847	1.71941228821	0.883094129985	1.29262381685	0.904040541485	0.61702688014	1.02021879073	0.606629007967	0.692825531033	1.20543630619	0.388122835539	1.64224847806	1.3365301384	1.51245090698	0.581495273158	1.12281854895	1.15506726147	1.29287375978	2.16320147503	1.49395330504	0.790815413725	0.339788959759
LINC02863	0.0	0.0304673980601	0.0171462357995	0.0950365164871	0.0156517457988	0.0229993276208	0.0	0.0	0.0	0.0	0.0563450024693	0.0	0.0150541146907	0.0424949882603	0.0272037850075	0.0239195381235	0.0	0.0	0.0	0.0143632682868	0.0	0.0	0.0155490508999	0.0806693080668	0.0201248596715	0.0	0.125605950592	0.0462204222954	0.074659976803	0.0411241989417	0.112256106163	0.0312352151955	0.0	0.136590854114	0.0249901069733	0.03226371233	0.0201735618059	0.0	0.0764767320158	0.10225134049	0.0	0.0778528456305	0.0353711313483	0.0213303298086	0.144245800276	0.0199736424207	0.0	0.0235283197833	0.0151640885444
AP001330.1	0.0	0.0	0.0	0.0432929685228	0.0	0.0	0.0	0.0	0.0	0.0	0.0	0.0	0.0205732702819	0.0	0.0371772656943	0.0	0.0	0.0	0.0	0.0	0.0	0.0351186073987	0.0	0.0	0.0	0.0	0.0	0.0	1.12235086879	0.0281005983193	0.0	0.0	0.0	0.0	0.0	0.0	0.027569614561	0.0	0.0	0.0698694180228	0.0	0.0	0.0483389332653	0.0291504780831	0.0	0.0545928010351	0.0	0.0	0.0414471257343
AC243964.3	0.125301732733	0.0858587606826	0.193276045853	0.0446363328494	0.0330805939063	0.437490030969	0.13657658349	0.22935904724	0.129179826173	0.108862066438	0.0793916184299	0.142322828628	0.10605825512	0.224537164697	0.038330862091	0.117961445767	0.164112159036	0.862935098319	0.139139106303	0.101191149637	0.310335525517	0.0724166488249	0.273862867578	0.227330433734	0.311921132482	0.0810784347927	1.07295428686	0.564423718243	0.262994770191	0.0434588237758	0.329524712202	1.56239956178	0.0122525937523	0.632369142652	0.246482112926	0.0227302176429	0.724839774645	0.774016877846	0.673486030358	0.864449273478	0.536051594055	0.123408839045	0.299033231737	0.165302534744	0.0609738594395	0.0422150961459	0.117974631216	0.165760165469	0.0534165178276
MROCKI	0.188104204342	0.0220957754352	0.329525134982	0.0114871724102	0.0681063987791	0.433672984117	0.123018073296	0.379450370868	0.0379936724945	0.0840470473006	0.0715100911557	0.0824103420577	0.267482384111	0.0924555207377	0.029593373382	0.364288922173	0.118256064653	0.516457168538	0.13726203306	0.104166279627	0.0912742079717	0.0186364442892	0.19170201919	0.0526531941074	0.0364877219815	0.00695518575536	0.108172710898	3.03917311785	0.0812181308453	0.0223682802592	0.569878003917	0.0736210053981	0.0504513334033	1.80429541775	0.489334414077	0.105293298569	0.131673679997	4.43609206168	3.93787159721	0.0370777093101	0.0178003901498	0.0282304873992	0.038478141797	0.100550632749	0.3242938794	0.0144854219806	0.0337342260665	0.00853168474174	0.0
LINC02104	0.197749423501	0.15243871784	0.285961428443	0.0528333221873	0.0261036628598	0.421935911894	0.2424861378	0.0775652585229	0.0873727610369	0.128853430892	0.0	1.47401543924	0.301283350439	0.460669793437	0.0907398371369	0.0398925185065	0.19424961729	0.522578781053	0.274484213602	0.0	0.0524750507016	0.0857151986926	0.0518647807982	0.0269077257959	0.0	0.0639784198865	0.0261853807682	0.0513903192801	0.0415054628972	0.582981861959	0.436843044182	0.0520934557267	0.0580106108206	0.0	0.0833559828592	0.0538087622999	0.0336450554993	0.0990439861738	0.19131950405	0.0852663515437	0.204674769877	0.0	0.0589912524489	0.391317185754	0.0	0.0	0.0	0.0	0.0252903580232
C7orf65	0.0	0.0	0.0	0.0	0.00537138236106	0.0157858662268	0.00831611110397	0.0	0.0	0.0	0.0	0.0	0.0103325733947	0.0	0.0	0.0164174638168	0.00799419586097	0.0195512126324	0.0169442848452	0.0	0.0107978548163	0.0088188601884	0.0160084182573	0.0498315182981	0.0	0.0263298340859	0.0161645926625	0.00528732415815	0.0	0.00705652262844	0.0	0.00535966677779	0.0	0.00669648443147	0.0257283925108	0.0110722942692	0.0	0.0101902005699	0.0262453642335	0.0350907211094	0.0252697053569	0.0	0.0242774031033	0.00732016471273	0.00990048467711	0.0	0.0	0.0	0.00520402763858
AC110048.2	0.00881207444406	0.0407576812912	0.0152915544387	0.0141260943268	0.0	0.0273487020302	0.039620620988	0.0622160852101	0.0350414041623	0.0114838870859	0.0083750420275	0.0150136714027	0.0648910514366	0.0252655814742	0.0485223887323	0.0355536655042	0.0415493601868	0.0127020339175	0.0146778197245	0.0213493602419	0.0187070705968	0.0496551296101	0.00924475634521	0.0047962290587	0.0	0.0456159184788	0.00466747301894	0.0526710629907	0.0184955901469	0.015281607924	0.027809316584	0.0301779303484	0.0258505846463	0.0174022908912	0.0408594384064	0.0335694301925	0.0329842688119	0.132407411958	0.0625206671717	0.0379962390825	0.0	0.00289298440652	0.00525751528298	0.0348756128949	0.0214404931521	0.023750833243	0.19082599923	0.0	0.0112698441124
AC008972.1	0.254486513955	0.0951154083187	0.214113619546	0.148346062454	0.561922130031	0.143602051832	0.151301246398	0.145192468298	0.081775443533	0.0200997929959	0.527706163752	0.197083760737	0.187988257201	0.198996062213	0.0849268163203	0.0373369040397	0.181805501182	0.222318671769	0.0770700206005	0.044840328183	0.147340103298	0.320896275105	0.315524256309	0.0251839496121	0.0628272962869	0.329338912994	0.53917335588	0.144294380854	0.699237345246	0.288865369285	0.467266041902	0.316915421675	0.162882918195	0.121834163625	0.156031980415	0.0503616384651	0.818731397415	1.01968878891	0.656564693845	0.478823855388	0.114937675459	0.0911425696698	0.220848501356	0.366248428541	0.0900634715471	0.40530889706	0.290430602542	0.110178709985	0.189361555699
AL158211.1	0.213461820355	0.398911279974	0.920436005389	0.165909095624	0.102464574397	0.632376008068	0.63455306484	0.822059584594	0.617334934142	0.134876723642	0.221318443513	0.396750532755	0.11826259955	0.472930790056	0.854833485373	0.187907878784	0.335494293138	0.708622555364	0.0861945184523	0.0188059043494	0.164784038638	0.0	0.040716911793	0.0844966068244	0.0526991738186	0.45204149621	0.390584296884	0.242066589112	0.0651684725437	0.0538441346563	0.587910092039	0.245378610592	0.0683126262416	0.1532906908	0.0654393626903	0.211215259618	0.264133528756	0.583165279012	0.350459886623	0.20081734433	0.064272706242	0.0764498618462	0.324181286394	0.279279154374	0.0377723602819	0.0	0.925723755414	0.40047482179	0.476506142781
HPN-AS1	0.0	0.0	0.0	0.0	0.0278222314111	0.0204415732145	0.0	0.0	0.0	0.0114447219906	0.125197191875	0.0	0.0133799471317	0.0566536831923	0.0	0.0	0.0	0.0506348576271	0.0146277619171	0.0127659297318	0.027964906913	0.0228395925342	0.317856354562	0.086037692625	0.0178867747436	0.0340952611317	0.0558186586482	0.0	0.0	0.0	0.0	0.0277615480252	0.0	0.450916477473	0.0	0.014337833015	0.0179300607154	0.0791735067413	0.0	0.0454399862764	0.0	0.0	0.0314375090898	2.69206221173	0.0	0.0	0.0	0.0209117361775	0.0
AC104779.1	0.0	0.138035966721	0.0	0.287049070206	0.106367986755	0.208402070686	0.0548938762441	0.0526775395184	0.0	0.291697676131	0.0	0.0572034498284	0.034102178177	0.0481320785398	0.0	0.0541850761574	0.0	0.0	0.037282549648	0.0	0.0	0.0	0.0	0.0	0.0	0.0	0.0355669911114	0.0	0.0563759008513	0.0	0.0423824074288	0.0	0.0	0.353622969252	0.0566102423273	0.0	0.0	0.0	0.17324320926	0.11581529382	0.0556009919077	0.0	0.0	0.0966394534184	0.0	0.0	0.0	0.053298846856	0.0
AC092957.1	0.0	0.0	0.0601020686446	0.0	0.0	0.0	0.0	0.0	0.0	0.0	0.0	0.0	0.0	0.0	0.0	0.0	0.0	0.0	0.0	0.0251735175764	0.330869003897	0.045038073699	0.0272517576299	0.0565534307079	0.0352714645821	0.0	0.0550352388777	0.0	0.0	0.0	0.0	0.0	0.0304810139312	0.0	0.0	0.0	0.0	0.0	0.0	0.0	0.0430176095286	0.0	0.061992561784	0.0373842096119	0.0	0.0	0.0	0.0	0.0
AP002761.2	0.0	0.0492506968641	0.0	0.0	0.0	0.0	0.0783436874552	0.0375902830544	0.0	0.0	0.0	0.0408199374989	0.0	0.0343466774046	0.0	0.0	0.0	0.0	0.0	0.0	0.0	0.0	0.0	0.0	0.0	0.186034337437	0.0507606572173	0.0249051790039	0.0	0.0332387336107	0.0302437567574	0.0252459384954	0.0	0.0	0.0807932584671	0.0	0.0326106605891	0.0479994722639	0.0	0.0	0.119029307919	0.0	0.0	0.0	0.0	0.0322874899326	0.030076955603	0.0380336431448	0.0
AC106793.1	0.0611149601992	0.0	0.0192822771824	0.0	0.0	0.0431075577732	0.0	0.00871699622049	0.00981919021785	0.0144809015205	0.0105607237274	0.0283978101775	0.0451453976017	0.0159296410027	0.0	0.0358658440306	0.130981824491	0.0	0.00616945755902	0.0269210225489	0.0	0.00963290882117	0.0816018858862	0.0423354950327	0.0226319716456	0.0143801401546	0.0294278481804	0.034652309098	0.0186579904506	0.0	0.0140267479745	0.00585440524958	0.0325969567369	0.0438877287355	0.0281033210503	0.0	0.0	0.0	0.0860040397191	0.0	0.0	0.0	0.0928143795566	0.0159917444494	0.0108143755704	0.0299492214309	0.00697469364452	0.0	0.0
LINC01570	0.0	0.0	0.0	0.0	0.0	0.0	0.0	0.0	0.0	0.0	0.0	0.0	0.0	0.0	0.0	0.0215859246481	0.0	0.0257062240167	0.0	0.0	0.0	0.0	0.0	0.0	0.0	0.0	0.0	0.0	0.0	0.0	0.0	0.0	0.0	0.0	0.0	0.0	0.0	0.0	0.0	0.0	0.0	0.0	0.0	0.0	0.0	0.0	0.0	0.0	0.0
AC080023.1	0.0553168919725	0.0379040232403	0.277307801156	0.157644632579	0.175248874816	0.114452444798	0.0602943945795	0.115720024546	0.0325879725163	0.160197602956	0.105146931756	0.219909152703	0.149828747956	0.0264336819876	0.101531436697	0.208305516934	0.144901022113	0.0	0.0614256702171	0.19656034272	0.0391439045707	0.0639394819637	0.135410352358	0.762731823869	0.275407326189	0.334074115298	0.175797494049	0.479184328281	0.46441666766	0.434876880839	0.116380085156	0.349733274997	0.0216365852313	0.242757984807	0.248718474384	0.0401387903084	0.301171430795	0.369410633363	0.47571765432	0.636046632312	0.488568616315	0.242138831833	0.572060875243	0.159220419518	0.323017183133	0.223640123294	0.0231476445363	0.0	0.113192461688
AC026347.2	0.0	0.0642129338861	0.0	0.0	0.0329875401963	0.0	0.0510721506828	0.049010115881	0.0	0.0	0.0593762209566	0.0	0.0	0.0	0.0	0.0	0.0	1.32077928207	0.0	0.0	0.0	0.0	0.0	0.0	0.0	0.0	0.033090808186	0.0324713093341	0.0	0.0	0.0394317334938	0.0	0.0	0.0	0.105338045849	0.033999418373	0.0	0.0	0.0805909865863	0.107752203744	0.0	0.0	0.0	0.0	0.0	0.0	0.0	0.0	0.0
NPHP3-AS1	0.005678423043	0.0175092602082	0.0394149711917	0.00606848705469	0.00899487673234	0.039652340295	0.00464203248776	0.0178184428975	0.0	0.0123335259035	0.00539680320871	0.0193493548413	0.0144190417795	0.020351147302	0.0156336996486	0.0366567495078	0.0	0.0	0.00315275252057	0.00275146788467	0.0	0.0196906630937	0.00595723944355	0.00309064769928	0.0154206978422	0.00367431193787	0.0180460706579	0.0177082269887	0.00953471611713	0.00787786668126	0.0215040939706	0.0	0.0	0.0149518436664	0.00957434970904	0.00927079058993	0.00772900795554	0.0398170118914	0.0219751453357	0.0	0.0141054865377	0.00372842726677	0.02032737884	0.00817219538975	0.0	0.0	0.00712849801061	0.00450715080796	0.00290487525521
AC023830.2	0.0	0.0	0.0	0.0	0.0	0.0138245055915	0.0145657036243	0.0	0.0	0.00773999248941	0.0	0.0	0.0	0.0	0.0	0.0	0.0	0.0	0.00989266209072	0.0	0.0189124881891	0.0	0.0	0.0290933713931	0.0120967116798	0.0115292038243	0.0	0.0	0.0	0.0	0.0112458734513	0.0	0.0	0.0	0.0	0.0	0.0	0.0	0.0	0.0307307729089	0.0	0.0233980122698	0.0212609868934	0.0384638979761	0.0	0.0	0.0	0.0141424738047	0.0182297526545
AC006111.1	0.0	0.0	0.0	0.0	0.0	0.0	0.0	0.0	0.0	0.0	0.0	0.0	0.0	0.0	0.0	0.0	0.0	0.0	0.0	0.0	0.0	0.0	0.0	0.0	0.0	0.0	0.0	0.0	0.0	0.0	0.0	0.0	0.0	0.0	0.0	0.0	0.0	0.0	0.0	0.0	0.0	0.0	0.0	0.0	0.0	0.0	0.0	0.0	0.0
LINC02760	0.0	0.0	0.0	0.0	0.0	0.0	0.0	0.0	0.0	0.0	0.0	0.0	0.0	0.0	0.0	0.0	0.0	0.0	0.0	0.0	0.0	0.0	0.0	0.0	0.0	0.0	0.0	0.0	0.0	0.0	0.0	0.0	0.0	0.0	0.0	0.0	0.0	0.0	0.0	0.0	0.0	0.0	0.0	0.0	0.0	0.0	0.0	0.0	0.0
AL049840.5	1.01779459829	0.647594269404	1.14941517531	0.93232222557	2.27759798809	2.14345452162	1.22823925063	0.988544465004	1.24202310309	0.863205512624	1.61219559029	1.03218990893	2.01833546193	1.32012663203	0.622703988732	3.32426772465	1.75199802121	0.791760114189	0.511277387072	1.50299496103	0.514444441412	1.68063515603	1.42369247716	3.11275265909	0.789711351037	2.94792873169	1.61727940106	2.26714575482	1.62761193292	0.571532136356	1.62128315685	1.02140687333	0.853069293328	1.05283859892	0.653751014503	0.659399521637	0.890575257921	0.436944459462	2.56334735404	3.34366903926	3.21047953274	1.08197616804	1.04098802603	1.63915380606	1.55657980284	2.35133249106	1.39939066102	1.03867327253	0.347111198662
AL133372.2	0.0	0.0	0.0386225243827	0.0	0.0	0.0259034140847	0.0	0.0	0.0	0.0	0.0	0.0142202488018	0.00847748623228	0.0	0.0	0.0	0.0	0.0	0.06487668025	0.0727960232058	0.0	0.0723554171602	0.0612934120312	0.00908552860865	0.0679979756882	0.0	0.141466002978	0.0	0.658682805493	0.0	0.0	0.0	0.0	0.0	0.0	0.0	0.113604217836	0.0	0.0	0.0	0.0	0.0	0.0199186923432	0.0480473494448	0.0	0.0	0.0	0.0	0.0
AC083805.2	0.0728187938588	0.0	0.0	0.0518805901479	0.0	0.112998335868	0.0396855728257	0.0380832703731	0.214492966644	0.0632649222167	0.0461382438253	0.0	0.0246541976657	0.104391376899	0.0445517724959	0.0783462904439	0.0762987021354	0.0	0.0	0.0940911804496	0.0	0.0841695147817	0.0763942713888	0.184957531577	0.0	0.0628247106755	0.102852741509	0.0504636086045	0.0407570037302	0.0	0.0919211885709	0.0255770327707	0.0569645178386	0.255652015475	0.0	0.0	0.165191706919	0.0	0.250492640275	0.167457523196	0.0	0.031874997043	0.115854951531	0.0	0.0	0.130843729694	0.0609428149595	0.0	0.0248343023867
AL157938.3	0.0432095955777	0.0	0.0111083589907	0.0102617250292	0.0050700694076	0.0298006852051	0.0470976642484	0.0150653663603	0.0	0.00834232653528	0.00912591722873	0.0245396122319	0.0829001393622	0.00688269994683	0.0176242420379	0.0309930202145	0.0226372608476	0.0461361705357	0.00533125953138	0.083748472871	0.0407685543064	0.0249724727708	0.020147213812	0.0313574469878	0.0651904501032	0.0310660453243	0.0254297066799	0.0548979918509	0.0241846033808	0.0666068008151	0.0303025967511	0.0252950551072	0.0169009513043	0.0442458700584	0.00809504437948	0.0522559153982	0.0196044632724	0.0384742851609	0.0123865524131	0.0165611363731	0.0159014509931	0.0315235865698	0.0572888460067	0.0414571974295	0.0280353218824	0.038820367273	0.0120541884323	0.0152430554238	0.0196484104486
C2-AS1	0.0	0.0	0.067437360487	0.0	0.0	0.030152661802	0.0317692905822	0.0914598225496	0.0	0.0337634318042	0.0	0.0331059335621	0.0	0.0835679001419	0.0	0.0627181590168	0.0	0.112034606246	0.0215769086546	0.0376611680277	0.0825001453287	0.0673797952977	0.163081384242	0.0	0.0	0.0	0.0823361841478	0.929139670238	0.130507990947	0.0539147962503	0.0245284011497	0.0614251574415	0.0	0.255819766142	0.065525241119	0.0422984889995	0.079344048205	0.155714823407	0.802102417678	0.134053922768	0.0643570536255	0.0	0.0463723887361	0.223716529961	0.075643860617	0.0523718340638	0.0243931214733	0.0	0.0198804782886
LINC00221	0.00479795466125	0.0	0.0	0.010255074527	0.0	0.0	0.00784452346846	0.0	0.0	0.0	0.0	0.0	0.00974663679589	0.00687823935063	0.0	0.0	0.00754086330243	0.0922125404616	0.0159834132159	0.0	0.0101855331725	0.0	0.0	0.0	0.0	0.0	0.00508264519771	0.00997498420245	0.0322252395015	0.0	0.0	0.0	0.0	0.0	0.0	0.0	0.0	0.0	0.0	0.198604839564	0.0	0.0	0.0	0.0	0.0	0.0	0.0	0.0	0.00490891913672
AP000431.2	0.0	0.0	0.0	0.0	0.0	0.0	0.0	0.0	0.0	0.0	0.0	0.0	0.0	0.0	0.0	0.0	0.0	0.0	0.0	0.0	0.0	0.0	0.0	0.0	0.0	0.0	0.0	0.0	0.0	0.0	0.0	0.0	0.0	0.0	0.0	0.0	0.0	0.0	0.0	0.0	0.0	0.0	0.0	0.0	0.0	0.0	0.0	0.0	0.0
AP003400.1	0.0	0.0	0.0	0.0	0.0	0.0	0.0	0.0	0.0	0.0	0.0	0.0	0.0	0.0	0.0	0.0	0.0	0.0	0.0	0.0	0.0	0.0	0.0	0.0	0.0	0.0	0.0	0.0	0.0	0.0	0.0	0.0	0.0	0.0	0.0	0.0	0.0	0.0	0.0	0.0	0.0	0.0	0.0	0.0	0.0	0.0	0.0	0.0	0.0
AC004975.2	1.31030868006	0.0	1.36426377056	0.0	0.415117541231	0.609991016632	0.257078223968	0.164465804797	0.0463152954523	0.0910716284417	0.448316740886	0.178596257517	0.77191638355	0.375685781169	0.0481001437566	1.09962138623	1.19444605378	0.50365999976	0.61110388016	0.355548088955	0.0556328413633	2.40814195831	0.16495754176	0.57053903546	0.0355836014368	0.542627589551	1.19372894238	0.653794008823	0.484034504477	0.109070109937	0.562373289369	2.09867475974	0.369009089008	1.17305814181	0.0	0.114093623425	0.107009141119	0.420016621013	0.946551835375	2.4407304487	0.520779556063	0.0	1.31336453904	0.829730953155	1.58129139424	1.13011929364	0.263186669914	0.0416014008203	0.0536245113483
AC006450.2	0.0	0.0	0.0	0.0	0.0	0.0	0.0	0.0	0.0	0.132845447684	0.0484411854276	0.0434194860144	0.0	0.0	0.0	0.0	0.0	0.342852891403	0.0	0.0	0.0	0.0	0.0	0.0	0.0	0.0	0.0	0.132456115528	0.128374039288	0.0	0.0	0.080561049863	0.0	0.0	0.0429692200797	0.0	0.0	0.0510562372789	0.0	0.0879079941044	0.0	0.0334660037801	0.0	0.0733528381369	0.0	0.0686873279804	0.127969422118	0.0	0.0521477606055
AC010197.1	0.0	0.0	0.0296351030514	0.0	0.0	0.357762897298	0.0	0.0	0.0	0.0	0.0	0.0	0.0	0.0	0.0	0.0413419006668	0.0	0.0	0.113782729376	0.0	0.0	0.0888294187143	0.0806237120193	0.0	0.0347832782211	0.0	0.0	0.0	0.0860268936866	0.0	0.0	0.0	0.0	0.0	0.0	0.0	0.0	0.102642470101	0.0	0.0	0.0	0.0	0.0	0.0	0.0	0.0	0.0	0.0	0.0
AC099778.1	0.511370075136	0.318544538587	0.250975671263	0.29808941906	0.302739654612	0.240463927715	0.646058697335	0.425472434571	0.424496284588	0.222138999515	0.338733417514	0.250815126171	0.535141872931	0.622014553437	0.412412797202	0.262589215224	0.852421397483	1.02748221301	0.369957608046	0.976115987657	0.657928945479	0.940355384924	0.471451128856	0.193986257609	0.410300710445	1.36366771262	0.952100992829	0.853735461112	0.741559926582	0.655695332106	0.655297222552	0.800102050776	1.39102523545	0.46923047843	0.705450712078	0.699950349363	0.527299535428	1.38151071348	0.879542447014	0.748344975453	0.192464971988	0.213667562596	1.20189660602	0.758248019129	0.150812720539	0.428100690691	0.486330679295	0.295193613356	0.332943394635
PDE6B-AS1	0.0	0.0	0.00727968107255	0.0	0.0	0.0097646954072	0.0102882275494	0.049364205116	0.0	0.0	0.0	0.0	0.0	0.0180418585942	0.0	0.0812430721136	0.03955988806	0.0725630003904	0.0	0.0	0.0	0.0109102005986	0.0	0.0	0.0	0.105864843956	0.0533278132772	0.0	0.0528299453366	0.0611095459412	0.0635465930339	0.0265227199152	0.465181984815	0.041422580068	0.0106099094205	0.0	0.025694927638	0.126067462214	0.0487039451448	0.0434122775815	0.0	0.00826338639874	0.0	0.0996170821362	0.0122483259223	0.0	0.165889812926	0.00998928663982	0.00643813194046
AC091917.2	0.0	0.0	0.0	0.0	0.0	0.0	0.0	0.0	0.0	0.0	0.0	0.0	0.0	0.0	0.0	0.0	0.0	0.0	0.0	0.0	0.0	0.0	0.0	0.0	0.0	0.0	0.0	0.0	0.0	0.0	0.0	0.0	0.0	0.0	0.0	0.0	0.0	0.0	0.0	0.0	0.0	0.0	0.0	0.0	0.0	0.0	0.0	0.0	0.0
AL117348.1	0.0	0.0	0.0	0.0	0.0	0.0	0.0707842088411	0.0	0.0	0.0	0.0	0.0	0.0	0.0	0.0	0.0	0.0	0.0	0.0	0.0	0.0	0.0	0.0	0.0	0.0	0.112055770503	0.0	0.0	0.0	0.0	0.0	0.0	0.0	0.0	0.0	0.0	0.0	0.0	0.0	0.0	0.0	0.0	0.0	0.0	0.0	0.0	0.0	0.0	0.0
SPACA6P-AS	0.00373712470586	0.00768221369561	0.0	0.00798767289	0.0157860616386	0.0289958711423	0.0122201915314	0.0175902031254	0.0132095618024	0.0227276811261	0.0	0.0	0.0227749529168	0.0	0.0274372349546	0.0361872063383	0.0234943000013	0.0143648611744	0.0124494732924	0.00362163175632	0.0	0.07775376681	0.0274443495566	0.0366127081691	0.0456695137068	0.188616843383	0.0554241804952	0.0427323086492	0.0753006732219	0.0103692768154	0.018869905781	0.00393790761992	0.0131556117674	0.0492010756689	0.0504091203762	0.0162702920836	0.0712133860214	0.11230568094	0.106057901075	0.154693219307	0.0061888029862	0.0	0.142698678312	0.0268917206951	0.065467642114	0.0654714018471	0.0469145849638	0.0	0.0267648841977
AC011891.2	0.0	0.0	0.0	0.0	0.0	0.0	0.0	0.0	0.0	0.0	0.0	0.0	0.0	0.0	0.0	0.0	0.0	0.0	0.0	0.0	0.0	0.0	0.0	0.0	0.0	0.0	0.0	0.0	0.0	0.0	0.0	0.0	0.0	0.0	0.0	0.0	0.0	0.0	0.0	0.0	0.0	0.0	0.0	0.0	0.0	0.0	0.0	0.0	0.0
AC062015.1	0.0	0.0	0.0	0.0	0.0137884427276	0.0405226248556	0.0	0.0	0.0	0.0	0.0	0.0	0.0	0.0	0.0	0.0	0.0	0.0	0.0	0.0	0.0	0.0	0.0	0.0142131638023	0.0	0.0	0.0	0.0	0.0	0.0181142304862	0.0329640946668	0.013758368598	0.0	0.0515700163492	0.0	0.0	0.0	0.0	0.0	0.0	0.0864904318565	0.0	0.0	0.0	0.0	0.0	0.0	0.0	0.0
SOX2-OT	0.0847937670334	0.035886561333	0.0706859852301	0.0213219875292	0.00790100760639	0.0832055008089	0.0611627069825	0.0684754777216	0.0308534602516	0.0281674714041	0.0450347183708	0.0488642910232	0.0569949238608	0.0518410941928	0.0411974450063	0.0201243208568	0.103871359274	0.0311553200121	0.0235394369809	0.0374613487936	0.00264717495118	0.00864803840607	0.328356827026	0.0651550389156	0.044022494956	0.00484121696716	0.253623738537	0.050552857028	0.00209379924839	0.0	0.0928707982894	0.0210233990098	0.0102424832058	0.0328338658919	0.00420500536741	0.035287925891	0.198580632016	0.0049964079264	0.418226090066	0.0172055060046	0.0351053256133	0.0294751109594	0.0178553614032	0.0305080841451	0.0461163809168	0.0537744147639	0.00469619973791	0.184095132736	0.0867548309754
LINC02175	0.0394839682257	0.113631207805	0.0456775721699	0.135027882625	0.00833925016162	0.0857782922944	0.142021436619	0.136287330242	0.0697817118148	0.0754680227687	0.0	0.0941797597975	0.216562472295	0.0452826594902	0.115953413216	0.0637216495611	0.111701299926	0.106238682616	0.0701508454177	0.0	0.0335280590616	0.164298892854	0.00828453431949	0.111749579079	0.128670302796	0.173731266588	0.317883539758	0.23805366299	0.251932625724	0.0219109731961	0.0498417111362	0.341163514451	0.00926622823508	0.093568637664	0.0532589159815	0.0773554766823	0.0967362635715	0.0316412521163	0.122240408454	0.0	0.0130773532967	0.031109997114	0.188457387823	0.068188798332	0.138337492296	0.0744936967724	0.0991336456675	0.0501435551221	0.0242382791294
AC234781.1	0.0344136852635	0.0176856075898	0.00995298638217	0.0367776408951	0.00908547010636	0.0400517053338	0.0140663564344	0.0	0.0	0.0149492940353	0.0	0.0	0.0699084744965	0.0123336703289	0.0315823140296	0.0138847289863	0.0	0.0	0.00955351795164	0.0166750784643	0.0182641228183	0.0149167356237	0.036103432537	0.0	0.0233640148888	0.0222679102336	0.0364556492275	0.0894328914839	0.0	0.0	0.0	0.018131307368	0.0100953968279	0.0226536504126	0.0290123380201	0.0468208143777	0.152233612535	0.0172363009059	0.0221964716106	0.0	0.0	0.0	0.0205321093648	0.086672281436	0.0	0.0811596057224	0.0	0.0273152718925	0.0440119827307
AC079313.2	0.176267715293	10.6726899724	0.129765830028	7.6720387855	0.0676887188443	0.223795405453	3.98230120389	5.07859369629	12.7442249662	17.9871394291	1.34020613016	0.409524697635	1.35091128551	1.26346706167	12.8235816158	0.232749531676	0.0755555329587	0.369568701123	0.0177939441502	0.0155291179855	0.0	0.138916136409	0.0504334475618	0.0	0.0217583710085	0.767290973996	0.0	0.0	0.0807200398552	0.0222311010513	0.748434785731	0.0337705411042	0.0940161143981	0.0210968248701	0.405277871207	0.0697650402979	0.807007970812	0.0321035431375	0.0826842589652	1.49243799082	0.610347252078	0.0210430175284	0.0382421647369	0.66878894468	0.031190812657	0.0	0.140814837596	0.0508761719989	0.0
LINC02149	0.0540382776811	0.0370278961825	0.0	0.115500583906	0.0	0.0	0.0	0.0	0.0	0.0625978954618	0.0	0.0	0.0	0.0258226844721	0.0	0.0	0.0	0.0	0.0200019518185	0.0	0.0	0.0	0.0	0.0	0.0	0.0	0.0	0.0	0.0	0.0	0.0	0.0	0.0	0.0	0.0	0.0	0.0	0.0	0.0	0.0	0.0	0.0	0.0	0.0	0.0	0.0	0.0	0.0	0.0
AC011337.1	0.424062818221	0.0458802090172	0.12393673486	0.00954089839921	0.146131720122	0.193951520111	0.094876874437	0.0840426708264	0.0394454958254	0.00387816325517	0.729699207439	0.121684516729	0.553140003099	0.11518614394	0.0409656032899	0.0720398510262	0.38586395186	0.120107042451	0.0793083118229	0.203315808222	0.0758095999283	0.131570375081	0.23414986206	0.262392914861	0.230322557386	0.213740385883	0.0851163025151	0.264488946515	0.119924135184	0.142434537094	0.349357788338	0.0752583177094	0.0785687877937	1.21062828854	0.233318849218	0.0825949090292	0.0182273635008	0.0715433798229	0.437625821644	0.107784688581	0.103491264407	0.193440967885	0.372852459328	0.186301171204	0.295414703175	0.174451731857	0.151300597284	0.035430798106	0.0456705591073
AC026620.1	0.0	0.0	0.0	0.0	0.0	0.0	0.0	0.0	0.16054074804	0.0	0.0	0.0	0.0	0.0	0.0	0.0732994435135	0.0	0.0	0.0	0.0	0.0	0.0	0.0	0.0	0.0	0.0587777201105	0.144340887241	0.141638656053	0.0	0.0	0.0	0.191435460002	0.0	0.0	0.0	0.0988694742872	0.0	0.0	0.0	0.0	0.0	0.0	0.0	0.0	0.0	0.0	0.0	0.0	0.0
AP001610.2	0.331686561036	0.0	0.0767432328123	0.0	0.0	0.0823524311582	0.195227414707	0.124896746923	0.0234481558518	0.0115267630084	0.100875730227	0.0678137671353	0.121282746581	0.0760797370467	0.0	0.107059223053	0.0208522438632	0.0509978315169	0.0	0.0257148835458	0.140826860978	0.0	0.306215986272	0.0866544502782	0.126104967458	0.12018885062	0.210820471507	2.0273619102	0.200498163511	0.128844768458	0.0669915472261	0.0838816666136	0.0	0.227074426828	0.156591234825	0.0	1.26410141316	0.691089175928	0.37652455561	0.320360046615	0.0	0.313608841875	0.0949886027336	0.152752684436	2.14344606119	0.0715185260872	0.0	0.0421232821926	0.190040270952
AC006055.1	0.0	0.0	0.0	0.0	0.0	0.0	0.0	0.0	0.0	0.0	0.0	0.0	0.0	0.0	0.0	0.0581401912054	0.0	0.0	0.0	0.0	0.0	0.0	0.0	0.0	0.0	0.0	0.0	0.0	0.0	0.0	0.0	0.0	0.0	0.0	0.0	0.0	0.0	0.0	0.0	0.0	0.0	0.0	0.0	0.0	0.0	0.0	0.0	0.0	0.0
AC093802.1	0.0	0.0	0.0	0.0	0.0048289357792	0.0	0.0	0.0	0.0	0.00794556363026	0.0	0.0	0.00464455237062	0.0	0.0167860291677	0.0	0.0	0.0175767696025	0.0	0.0	0.00970739819958	0.0	0.0	0.0	0.0	0.0	0.0	0.0	0.0	0.0	0.0	0.0	0.00536571276738	0.0	0.00771004226879	0.00497706124423	0.0	0.0	0.0	0.0	0.0	0.0	0.0109128351504	0.0	0.0	0.0	0.0	0.0	0.0
AC090993.1	0.0	0.0	0.0	0.0	0.0	0.0	0.0	0.0	0.0	0.0	0.0	0.0	0.0	0.0	0.0	0.0	0.0	0.0	0.0	0.0	0.0	0.0	0.0	0.0	0.0	0.0	0.0	0.0	0.0427178217791	0.0	0.0	0.0	0.0	0.0	0.0	0.0	0.0346278148523	0.0	0.0	0.0	0.0	0.0	0.0	0.0	0.0	0.0	0.0	0.0	0.0
FRG1-DT	0.0835435525608	0.0924733136432	0.178428016289	0.027471493047	0.00678649915497	0.0598341882634	0.136591402998	0.19157339567	0.17036550736	0.117248792476	0.0366462613716	0.0875927825498	0.156656881001	0.027638341974	0.212317040801	0.0103713622332	0.141404278697	0.0	0.0784972432042	0.485770221982	0.0545704086289	0.10028008597	0.0337098564432	0.0209866246768	0.183246280837	0.0498998353021	0.415272407938	0.420858610823	0.0755348984062	0.0178311956349	0.178469668782	0.101575455665	0.0150817516847	0.0930677638802	0.140862204541	0.0349733600452	0.306149560999	0.24462231047	0.13263933209	0.0665033132483	0.0532118867867	0.00843912682128	0.276060626695	0.157227860737	0.137596970419	0.0519626791102	0.0806751673727	0.255043310151	0.0460253781212
CIRBP-AS1	1.23635665093	0.153103272948	1.22350639741	0.286543702124	0.550566692009	0.739680588914	0.316606229887	0.420678378971	0.236934886695	1.28121014509	0.736169564456	0.380684930196	0.711102461846	1.04636427079	0.246065624751	0.745235589686	0.795993502157	1.2596566996	0.595470581702	1.12597041393	0.537578914783	1.7045596907	3.98495268763	1.41070655372	1.2135654816	1.42651279673	1.26237771269	2.43103611472	0.675319770057	0.929948874962	0.752138498031	2.84100622557	1.78286332994	0.706000787203	1.20555896336	0.64852009291	0.547426038823	1.01465282818	1.38350562888	1.59286809036	3.97155535859	0.743322365651	0.42658865453	0.964693135356	0.927816849741	2.28844893433	2.18787158132	3.38147402342	0.624855032889
MCHR2-AS1	0.0	0.0	0.0	0.0	0.0	0.0	0.0	0.0	0.0	0.0	0.0221958428497	0.0	0.0	0.0	0.0	0.0	0.0	0.0	0.0	0.101845540353	0.0	0.0607374653196	0.01225039578	0.0127111417601	0.0951328145669	0.0	0.0	0.0	0.0	0.0	0.0	0.0	0.0	0.0	0.0	0.0	0.0	0.0	0.0	0.0	0.0	0.0153341862746	0.0	0.067220818545	0.0	0.0	0.0	0.111221410711	0.0
AC112206.2	0.0637817948261	0.00936520943446	0.0316229345792	0.0194751753786	0.0	0.0212089184244	0.0372433837287	0.0214438107024	0.0	0.0	0.0	0.0232862043455	0.00462740325417	0.00653115281109	0.0250860749746	0.0147049960526	0.00716033973886	0.0262678061413	0.0101179103968	0.0132451430941	0.0290146664956	0.0710908671003	0.310670036981	0.0	0.0371164334987	0.00589585746339	0.0482616710158	0.00947163115347	0.00764977608474	0.0	0.0172529000087	0.0672085722652	0.0	0.0	0.0230447232612	0.00991736880543	0.0868145955129	0.0456364213216	0.27033936485	0.0471457334535	0.0377231345097	0.0538442257742	0.0326176248156	0.0655661522423	0.0177355759354	0.0	0.00571924878851	0.0216967305817	0.0233060376245
PARD3-AS1	0.392224849924	0.302353615848	0.170156518845	0.314375761492	0.207100583484	1.06512780167	0.801596007406	0.461538972072	0.0	0.127786763418	0.279579424504	0.584725329869	0.74697320742	0.5622846791	0.0	0.474747389114	1.92641590656	0.848050032709	1.03440557451	1.5204137768	0.208162618346	1.27508453684	0.205741746345	0.213479837772	0.199715908727	0.380692783232	1.76586577724	0.458684124568	1.3171799881	0.340091678334	0.680784961712	0.981582151697	3.39429304141	1.93643703775	1.23998924833	0.213453302104	0.133466147312	1.37513719876	1.13841439992	0.676484034102	0.811921769249	0.128766544346	1.75508742799	1.19951321569	0.19086298606	2.64287003686	0.430837450128	0.466982611857	1.30421203925
PSMA3-AS1	5.64161369455	2.71134758225	4.51751127109	2.94729928374	3.33024111428	7.07059367099	3.84246760996	5.22057950526	2.77610467775	3.71209998005	3.00474612338	3.59895323157	6.72687903213	5.21989760708	3.47731124294	6.39560151908	6.22216997216	6.05700604786	3.40859823868	7.33035571538	2.38427535674	5.41915804308	7.78876493038	2.70187850826	4.44751793178	5.3716441952	6.99465276512	7.24802224031	3.83882676246	2.70042615734	5.24720403378	3.15451221558	3.43543942276	6.2303317471	3.13032711146	3.45197118074	3.49807764636	3.8676081722	11.6832891398	5.44592930409	2.89580682311	2.88940029208	4.15406224172	5.02454070582	4.94018016422	6.60902998812	3.54992514053	2.27148477363	3.86032789482
AC005703.2	0.0	0.0	0.0	0.0	0.0	0.0	0.0	0.0	0.0	0.0	0.0	0.0	0.0	0.0	0.0	0.0	0.0	0.0	0.0	0.0	0.0	0.0	0.0	0.0	0.0	0.0	0.0	0.0	0.0	0.0	0.0	0.0	0.0	0.0	0.0	0.0	0.0	0.0	0.0	0.0	0.0	0.0	0.0	0.0	0.0	0.0	0.0	0.0	0.0
AC122108.3	0.197044518236	0.0	0.065129618113	0.0	0.0	0.218406162482	0.0	0.0441650093681	0.0	0.0	0.0	0.0	0.0857741097494	0.0807081621142	0.0	0.636005057406	0.0884832857464	0.054100361191	0.218804621223	0.272792871075	0.179273129488	0.0488055171263	0.0885941170098	0.0	0.0	0.0	0.119277894146	0.117044871668	0.0	0.0390523524171	0.0710670786163	0.0	0.0	0.07411964327	0.0	0.0	0.076628852639	0.0	0.580990534478	0.0970998946287	0.0	0.0	0.0	0.202557029266	0.0	0.0	0.0	0.0	0.0
AC092145.1	0.0	0.0	0.0211122714425	0.0	0.0578162886103	0.0471987023277	0.00994585021514	0.0763542972148	0.0	0.0211402917295	0.0346889836484	0.0103643062343	0.0	0.0261621774479	0.0	0.0883568476864	0.0	0.0350741043383	0.0135099460927	0.0	0.0	0.0	0.0127637648719	0.00662190951181	0.0578196974867	0.0865969204257	0.0257765703864	0.101176010678	0.0510718411574	0.0506364931094	0.161258617583	0.0448701437679	0.0	0.00800881930156	0.0512841348939	0.00662108640461	0.0	0.0365616358164	0.0	0.0629513696483	0.0	0.0	0.0145175678788	0.0262641735564	0.0118407193488	0.00819789185633	0.0381831523473	0.0	0.00622388022017
LINC00884	0.146950087082	0.0937482463922	0.621383810319	0.129967802834	0.0642139386162	0.290939133075	0.240259337196	0.214658269352	0.134333377467	0.162889492862	0.0	0.189934247172	0.174992491303	0.370478637385	0.0465033901822	0.155378765613	0.119461520284	0.389552224318	0.38825143848	0.137498063148	0.204386910347	0.325069464172	0.101004974378	0.126867809134	0.0481632935259	0.150826606909	0.730036228234	0.0948135562077	0.0595593449445	0.13356920262	0.262257463627	0.0213579602877	0.0475679067509	0.0733840273717	0.128157684119	0.457770403023	0.234502121936	0.324858851297	0.0261465623832	0.0699172410331	0.335661018909	0.113122422771	0.108837043789	1.42205848678	0.0591792831521	0.0273150838854	0.0699736975323	1.02159771248	1.31166252134
AC012313.1	0.831971235659	0.864027589761	1.81968379035	0.926167983324	0.613180158943	0.658964054061	0.970595060299	1.11496937902	1.38613804198	0.417878049292	1.35903255517	1.01881403268	1.66367131921	1.08087998673	0.946448102276	0.629384159405	1.72983917308	1.19090458533	0.461923916271	2.18362031304	1.63739972371	1.66035883637	1.19103818685	1.7782801763	2.22993693113	1.58698124143	1.56988139696	5.71603377007	1.22962818687	0.721388494166	1.36200461731	4.54772666965	0.518632177336	1.8768950463	1.03747339626	0.980998143469	1.52167812905	1.18064373568	1.65455630407	2.66059962958	2.13124118147	0.859234994917	1.82004500971	2.37598150466	1.71218118575	2.43508337154	1.28377635961	1.17627139018	0.939880592523
AC112495.1	0.0	0.0	0.0226575258779	0.0	0.0	0.0	0.0	0.0	0.0346139443526	0.0	0.0	0.0333686790666	0.0397858745398	0.0280770458149	0.0	0.0	0.0	0.0	0.0	0.0	0.0	0.0	0.0205469601178	0.0	0.0	0.0	0.0	0.0	0.0	0.0	0.0	0.0	0.0	0.0515700163492	0.0	0.0213170956466	0.0	0.0	0.0	0.0	0.0	0.0	0.0467404235673	0.0	0.0	0.0	0.0	0.0	0.0
AP005432.2	0.202136356104	0.103880309427	1.51998746982	0.0	0.0	0.509713767595	0.165243682073	0.039642994757	0.133966596914	0.087807969402	0.0480278647328	9.42773375594	2.72037614516	0.253555847188	0.231882092342	0.815550122369	2.97838363711	2.03956515261	1.82372744993	2.64450809216	3.48654624414	119.991112289	4.77138282053	0.137523274332	11.4247042531	2.12542643198	38.8646459938	34.7225795656	15.6128535791	1.01656072316	0.255162343701	0.106498225189	0.622624124157	0.565510111024	1.06506471273	18.2058182465	1.20370066304	185.119548298	2.8682689697	2.00463229559	2.00846722987	0.0663609153455	9.40678940928	14.9453904194	0.393451343277	374.965530012	1.52253039421	0.0	0.723839393797
AC036108.2	0.0173378080616	0.617767523194	0.00668582730824	0.65468363758	0.0122061624146	0.0269043656828	0.500794133276	0.208551242519	0.428985933288	0.40168204582	0.0219705922977	0.0689254682359	0.158491270708	0.00828502991258	0.456125289839	0.0559616360314	0.0272495364769	0.0	0.0	0.0	0.0	0.0	0.0363782244708	0.00629107250264	0.00784728134731	0.0224373966698	0.0183665609838	0.0360454347175	0.0291121455216	0.00801777414964	0.0510673269838	0.0121795394146	0.0339074510944	0.00760869093677	0.0292331579231	0.00629029051867	0.0157325435161	0.0	0.0447308286205	0.0398708388561	0.00957066254149	0.0	0.0	0.0415866500366	0.0	0.0	0.00725509701899	0.0275231750158	0.0
FLNC-AS1	0.0	0.272244460304	0.0306423784682	3.22699126913	0.0839146371362	0.0411025550861	0.0866125202993	0.748039908223	0.0936248369609	1.97905654114	0.0	0.0	0.0269035072917	0.0379718186691	0.0972328487388	0.299229570837	0.0832597644053	0.0	0.0	0.0	0.0	0.0	0.0	0.0	0.0	0.0	0.0	0.0	0.0	0.0	0.0	0.0	0.0	0.0	0.0	0.0	0.0	0.0	0.0683365431877	0.548206202948	0.0	0.0347830915854	0.063212451193	0.0381198559548	0.0	0.0	0.133005785779	0.0	0.0
LINC01799	0.0718761557506	0.369380226481	0.0415754601061	0.460880970731	0.0	0.0557677871193	0.235031062366	0.592046958106	0.190544722795	0.733740016162	0.102467216262	0.0918448593726	0.0365025742137	0.180320056374	0.428756742588	0.0	0.141208156258	0.0	0.0	0.0174137196827	0.038146305061	0.0	0.0	0.0	0.0	0.0	0.0	0.0	0.0	0.0	0.0453656351361	0.0378689077431	0.0	0.0	0.0605949438503	0.0	0.0489159908836	0.0359996041979	0.0463593782062	0.0619836706003	0.0	0.0	0.0	0.0258604362606	0.0	0.0	0.0	0.0	0.0
LINC02028	0.00806234036734	0.0124300016316	0.0139905441577	0.00430808058674	0.0425703622462	0.0093831996841	0.0131817040151	0.0126494935625	0.0	0.00350227811527	0.107274871295	0.00686815174907	0.0122834690248	0.00577899445577	0.00369950738123	0.00975862452439	0.00950358187502	0.030990242294	0.00223817103114	0.00781317997199	0.021394333903	0.139786016926	0.0232600762782	3.01466892607	0.0246314474961	0.0391264703703	0.211382965551	0.0230472919777	0.0304595630927	0.00838886633735	0.0203546329171	0.0169910046176	0.00236512087405	0.0981838073319	0.108750849404	0.0241319040834	0.0274345061858	0.0363426442597	0.0728017678991	0.00695270141229	0.0367166365021	0.0158810902773	0.0	0.00580152449735	0.00392326584469	0.00814878931867	0.00759088969344	0.0895908196267	0.0247464053187
AL512641.1	0.0	0.0	0.0	0.0	0.0	0.0	0.0	0.0	0.0	0.0	0.0	0.0	0.0	0.0	0.0	0.0	0.0	0.0	0.0	0.0	0.0	0.0	0.0	0.0	0.0	0.0	0.0	0.0	0.0	0.0	0.0	0.0	0.0	0.0	0.0	0.0	0.0	0.0	0.0	0.0	0.0	0.0	0.0	0.0	0.0	0.0	0.0	0.0	0.0
AC023157.2	2.1628251273	1.29735959239	2.44466891283	0.939714520782	1.09332841559	1.27646268295	1.29852410702	1.71338238451	0.927414991792	0.837876428336	0.808745078546	0.869886943943	1.14521581973	1.48421073221	1.79615335666	1.14442617746	1.5714682401	1.92165104794	1.22052139904	1.66991567026	1.49033667704	1.67210319595	9.2546342434	0.663852771384	2.26274553677	1.37654718075	2.63670982813	2.79374561142	0.631069890133	0.836221588394	1.76343697806	1.12830483166	0.640714416398	2.92215273675	0.944561414004	7.27831801878	1.12928468609	1.98894364955	2.98209808699	2.15256701273	2.79490848115	0.838092594665	2.38617921005	3.41882893936	1.0766208093	1.24232612126	0.747775344475	2.57787224384	1.05926387479
AL355073.1	0.0	0.176616618928	0.0331317012838	0.306065377081	0.0	0.0	0.140473110776	0.0	0.151846084703	0.149290532117	0.0	0.0975888641174	0.203623644163	0.0410565698956	0.31539552676	0.184879060622	0.045011806869	0.0	0.0	0.111016673258	0.0	0.0	0.0	0.0311754888815	0.0	0.0	0.0	0.0	0.0	0.0	0.0723042231183	0.0	0.0	0.113114890793	0.0	0.0	0.0779628171917	0.0	0.0738880612029	0.0	0.0	0.0	0.0	0.0	0.0557452821955	0.0771902080399	0.0	0.0	0.0293015946923
LINC02383	0.0	0.0	0.0	0.0	0.0	0.0	0.0	0.0	0.0	0.0	0.0	0.0	0.0	0.0	0.0	0.0	0.0	0.0	0.0	0.0	0.0	0.0	0.0	0.0	0.0	0.0	0.0	0.0	0.0	0.0352947377515	0.0	0.0	0.0	0.0	0.0	0.0	0.0	0.0	0.0	0.0	0.0	0.0	0.0	0.0	0.0	0.0	0.0	0.0	0.0
LINC01927	0.0415912586647	0.0427484981208	0.0	0.0	0.0	0.0968103720216	0.0340002800894	0.0652550419315	0.0	0.0	0.0395285515919	0.0	0.0633668282699	0.0298121441517	0.114508066949	0.0335612620581	0.130736540176	0.0	0.0	0.0	0.0	0.0	0.0	0.0	0.0	0.0	0.0	0.0	0.0	0.0	0.0262509012305	0.0657387218686	0.0488038706201	0.0	0.0	0.0	0.0283053205675	0.0	0.0536518646656	0.0	0.0344382548193	0.0	0.0	0.0299283700544	0.0404779647403	0.0	0.0	0.0	0.0
AC008406.1	0.0	0.0	0.0	0.0	0.0	0.0	0.0	0.0	0.0	0.0	0.0	0.0466297992132	0.0	0.0	0.0	0.0	0.0	0.0	0.0	0.0	0.0	0.0	0.0	0.0	0.0	0.0	0.0	0.0	0.0	0.0	0.0	0.0	0.0	0.0	0.0	0.0	0.0	0.0	0.0	0.0	0.0	0.0	0.0	0.0	0.0	0.0	0.0	0.0	0.0
LINC00644	0.0	0.0	0.0580647103855	0.0	0.0	0.0	0.328246771846	0.0787484573817	0.0	0.0	0.0	0.171028619487	0.0	0.0	0.0	0.0	0.0788850988179	0.289391084608	0.0	0.0	0.0	0.0	0.0	0.0	0.0	0.0	0.0	0.0	0.168554388308	0.0	0.0	0.0	0.0	0.0	0.0	0.0	0.0	0.0	0.0	0.0	0.0	0.0	0.0	0.0	0.0	0.0	0.0	0.0	0.0
AC106874.1	0.0	0.0	0.0	0.0	0.0	0.0	0.0	0.0	0.0	0.0	0.0	0.0	0.0	0.0	0.0	0.0	0.0	0.0	0.0	0.0	0.0	0.0	0.0	0.0	0.0	0.0	0.0	0.0953027902439	0.0	0.0	0.0	0.0	0.0	0.0	0.0	0.0	0.0	0.0	0.0	0.0	0.0	0.0	0.0	0.0	0.0	0.0	0.0	0.0	0.0
AC069257.2	0.0345139582392	0.0	0.0798558954019	0.0737696037067	0.0	0.107115749618	0.0	0.0	0.0	0.0	0.131208991764	0.0	0.0	0.0	0.0	0.16710222787	0.0	0.0	0.0	0.0334473310456	0.0732693598374	0.0598407972224	0.181043145094	0.150281843839	0.234320918553	0.0	0.255933103872	0.179386953664	0.0	0.0	0.0871358586298	0.181841375176	0.0	0.0908786302098	0.0	0.0375657909297	0.0469775949745	0.0	0.267133759734	0.238109764917	0.0	0.0906468447377	0.411838697167	0.198685309825	0.134360423753	0.139536145303	0.0	0.0	0.0
AC009052.1	0.0	0.0	0.0	0.0	0.052470114272	0.0	0.0	0.0	0.0	0.0	0.0	0.0	0.0	0.0	0.0911965812836	0.0	0.0780909535278	0.0	0.0	0.0963013759635	0.0	0.0	0.0	0.0	0.0	0.0	0.0	0.0516489953838	0.0	0.0	0.0	0.0	0.0	0.0	0.0	0.0	0.0	0.0	0.0	0.0	0.0	0.0	0.118576376567	0.0	0.096712452668	0.0	0.0623743575928	0.0	0.0
LINC01898	0.0	0.0	0.0	0.0	0.0	0.0	0.0	0.0	0.0	0.0	0.0	0.0	0.0	0.0	0.0	0.0	0.0	0.0	0.0	0.0	0.0	0.0	0.0	0.0	0.0	0.0100691207336	0.0	0.0	0.0	0.0	0.0	0.0	0.0	0.0	0.0	0.0	0.0	0.0	0.0	0.0	0.0	0.0	0.0	0.0	0.0	0.0	0.0	0.0	0.0
AL133467.1	0.0447325924007	0.214560437698	0.206998061193	0.223091762267	0.267687410777	0.0925531854708	1.65776189407	0.60825847746	0.210820881616	0.207272789807	0.0850281834846	0.152427319482	0.0605803044353	1.26117678905	0.136840791654	0.0481281341096	0.164046051419	3.26694265705	0.0827875347169	0.0433501662192	0.316541343104	0.0258526707034	0.0	0.0	0.0404929200641	0.0385932260947	0.394890309168	0.0774994996192	0.125185157479	0.351667809983	0.639961547822	0.141407764261	0.0	0.0196308823565	0.729092033357	0.113605307313	0.0811818257565	0.0298727833425	0.0	0.36004210677	0.0	0.0979040694674	0.0711697083926	0.278969781696	0.0	0.0	0.0374371773669	0.0	0.0
PRICKLE2-DT	0.0262061736011	0.0	0.0	0.0	0.0	0.0	0.0	0.0	0.0	0.0	0.0	0.0	0.0	0.0	0.0	0.0422931302396	0.0	0.0	0.0	0.0	0.111265682727	0.0	0.0824787708799	0.0	0.0	0.0339142243469	0.0555222763899	0.0	0.0	0.145426813249	0.13232312691	0.0276141415755	0.0	0.0690034201062	0.0883720951021	0.0285234058563	0.0	0.105004155253	0.202832536152	0.0	0.0	0.0344137136216	0.0	0.226290259951	0.0	0.0	0.0	0.0	0.0268122556742
AC093627.3	0.0	0.0	0.0	0.0	0.0	0.0	0.0	0.0404717681666	0.0	0.0	0.0	0.0	0.0	0.0739590475123	0.0	0.0416299975355	0.0	0.29745773505	0.0	0.0	0.0	0.0	0.0	0.0	0.0	0.0333824682161	0.0	0.0	0.0	0.0	0.0	0.0	0.0	0.0679214849478	0.0	0.0	0.0351104324809	0.0	0.0	0.0	0.0	0.0	0.0615605578692	0.0	0.0	0.104287467482	0.0971475186202	0.0409491140479	0.0
AC131274.1	0.0	0.0	0.0	0.0	0.0	0.0	0.0	0.0	0.0	0.0	0.0	0.0	0.0	0.0	0.0	0.0	0.0	0.0	0.0	0.0	0.0	0.0	0.0	0.0	0.0	0.0	0.0	0.0	0.0	0.0	0.0	0.0	0.0	0.0	0.0	0.0	0.0	0.0	0.0	0.0	0.0	0.0	0.0	0.0	0.0	0.0	0.0	0.0	0.0
LINC00467	1.40808103862	0.561112480729	1.14758738534	0.434010062815	0.432382996521	1.12608803235	0.500709160741	1.15422789546	0.535364414497	0.375967351003	1.46163218018	1.15130945121	1.73111488645	1.32664041475	0.555995703967	1.09055993094	2.53742929707	1.23474830652	1.24938450662	0.922613946787	1.13066745936	2.42980812625	2.59822962583	1.01098157436	3.2498435993	4.32082314889	1.21657820653	3.05544216532	2.35873828692	1.37159096207	1.65980293661	3.56727154226	2.05849635225	2.86178808803	3.24973081511	0.351444527418	1.54956357452	1.97402146184	3.95055276872	2.60654712645	2.20503933735	2.64903583789	3.83704410629	1.53302154523	1.50969704104	0.838879510239	2.56581856058	1.63286433503	1.35890756698
AP002360.2	3.94708767243	2.0587313843	5.58853585235	2.43439692232	2.30186530489	4.4489972557	3.53170018117	4.62151092724	2.77646068229	2.03023903789	1.90366149258	5.1189500932	3.74979229217	4.47609179725	2.81137047129	2.47196054332	7.43811153907	12.567786559	5.88757717054	3.08292123741	8.67104975731	14.674407912	2.86360312602	2.07350078504	5.65279015929	6.58201328887	11.9406030875	3.53144868437	5.14381495353	10.8428804692	5.94927586507	6.37322668032	8.7101316467	3.90386391669	6.68826738329	7.63038936107	4.27658105975	3.5800985692	7.80214808601	10.4316709078	22.4712809881	1.65039772488	14.9028803037	4.52180360292	1.07025027197	10.7178194366	9.58960249453	7.32576391767	7.7753763454
AC010998.3	3.84827899505	0.0482360232361	25.8700829702	0.0	0.173459046547	4.62439571034	0.345283351526	1.47263359287	0.0	0.0	0.0446027396726	0.319831649754	5.79158751186	0.908254610417	0.0	0.265086101581	2.02838467246	0.0450979239088	3.0746581911	1.68275589758	0.0	0.0	0.196938216787	0.0510863003225	0.286755330121	0.273302425997	0.0	2.14650278121	0.0	0.0	0.414689355729	0.0741774484476	2.09261097226	0.216250813407	1.1869310713	5.74649440489	0.0319388086277	0.987222109414	9.62570569741	0.0	0.0388590133618	0.0	0.279998099975	0.0675404103923	0.228370133875	0.632445920073	0.0589146071717	0.0	0.0720234126271
ZNF385D-AS1	0.0	0.0	0.0242965809414	0.0	0.0221788568128	0.0	0.0	0.0329514821668	0.0	0.0	0.0	0.0	0.0	0.0	0.0	0.0	0.0	0.0	0.0	0.0	0.0	0.0	0.0	0.0	0.0	0.0	0.0	0.0	0.0	0.0	0.0265115484767	0.0	0.0	0.0	0.0	0.0	0.0	0.0	0.0	0.0	0.0	0.0	0.0	0.0	0.0	0.0	0.0	0.0	0.0
AC116914.2	0.559695425879	0.0	0.353177104406	0.0	0.537322819692	0.0789564546156	0.0831896887411	0.319323641617	0.269774659078	0.132617190901	0.870443156704	0.693518113384	1.03361241073	1.24002128114	0.280170940438	0.32846211114	0.959633160878	2.7381103767	0.0565003587449	1.72581331838	0.97214088774	0.793970165209	2.77574603488	0.941585470034	2.97080273852	0.790166464166	1.18581081706	2.4330049097	0.512613861349	0.988252657042	1.6699542391	0.643381030521	2.20908791687	0.937829988042	0.600535457266	0.886087934506	1.17734570498	1.01937023571	1.83780682813	1.40411119106	1.01113556418	2.4722291521	1.82143093902	2.56293808164	0.891349821497	2.19421787253	2.10786746587	0.646179834048	1.56174478927
AC103764.1	0.00706416416251	0.0	0.0	0.0	0.0149199370735	0.0	0.0	0.0	0.0	0.0	0.0	0.0	0.0	0.0	0.0	0.0	0.0	0.0	0.0	0.00684585163099	0.0	0.0	0.0	0.0	0.0	0.0	0.0	0.0	0.166061456038	0.0	0.0	0.0	0.0	0.0	0.0	0.0	0.230763987527	0.0849150969248	0.0	0.0243676262284	0.0	0.0	0.0	0.0	0.0	0.00951988014233	0.0	0.0	0.0
AC005332.4	1.18156513394	0.819747758478	1.42671219807	0.505091830267	0.600488400042	1.16887056653	1.11080017306	1.11229741299	0.482903367297	0.538935097986	0.828187229562	2.01310494758	1.4401494417	2.05381139521	1.20634200938	0.822342983737	2.14720911122	2.4837597245	1.22184491512	1.78198371552	2.55536485055	1.7541262719	1.06913878063	0.225085474837	2.57701588361	1.48131580907	4.67813254959	3.10898616103	2.43037773864	0.583973880383	1.38898035398	6.02291284407	1.74175050678	0.525011059212	1.78055446977	2.23449943035	2.99536643228	4.57160858975	5.5061530616	1.50294171068	0.46471891391	1.33827294318	3.91248816367	2.22123735215	0.876827413765	2.95573048736	1.1217429357	1.43021673743	1.8586710305
AC003092.1	0.0	0.0	0.0	0.0	0.0	0.0215942935086	0.0	0.0218334538793	0.0245941183558	0.0241802021004	0.0	0.0	0.0	0.0398989598422	0.0	0.0449165762883	0.0	0.0534902067414	0.0	0.0	0.0	0.0	0.0	0.0151482403682	0.0188954274547	0.0	0.0147415818422	0.0	0.0	0.0	0.0175663925527	0.0	0.0	0.0	0.0234634557014	0.0	0.0378823087294	0.0	0.0	0.0960047830351	0.0460902959235	0.0182741994325	0.0	0.0	0.0	0.0	0.0174695099273	0.0	0.0284754219096
AL035416.1	0.0	0.039683090824	0.0	0.0	0.0	0.0299560994695	0.0	0.0302878682237	0.0682350506664	0.0335433312057	0.0	0.0	0.254899331798	0.0830231289545	0.0354323092862	0.186927915922	0.0606808452446	0.0	0.0643087525219	0.0187078292289	0.0409811673667	0.0	0.0607568520823	0.0420279732771	0.1048486822	0.0749473406363	0.0	0.0401340303113	0.0	0.0	0.0	0.101707887811	0.0	0.0762456304303	0.130196176617	0.0840454983511	0.0788268119064	0.0	0.448241393451	0.0	0.0	0.0	0.0921401830949	0.111129071597	0.300602981956	0.0	0.0242341050361	0.0	0.0197508793428
CACNA1C-IT2	0.0	0.206702415362	0.0581632922367	0.322381935384	0.0	0.0780180926762	0.123301525078	0.0394410779756	0.133284254315	0.829926936606	0.143349721902	0.0	0.0	0.0720755403601	0.138420617432	0.0	0.0	0.144941205364	0.0	0.0	0.106731936741	0.0435852326119	0.0	0.0	0.0	0.0	0.0	0.0	0.0844202793732	0.034875275673	0.0317328381597	0.0	0.0	0.0	0.0423855973961	0.0	0.0	0.151088321863	0.0	0.0	0.0	0.0	0.0	0.0361782673663	0.0	0.0	0.0	0.0	0.0
AC243960.3	0.382004336549	0.0314106611579	0.265156185197	0.359255686163	0.403407999305	0.640207289901	0.0999306477757	0.191791908587	0.0270053064299	0.212406481195	0.0	0.130168840941	0.248322981648	0.657159338577	0.336552089443	0.197280648796	0.312202635673	0.469874757258	0.254513999919	0.0	0.194628825822	0.0	0.0320608913293	0.0	0.0	0.0395490954716	0.437044544029	0.111186588618	0.128285718655	0.169589575822	0.173597291109	0.161011248608	0.0179300081948	0.080468384644	0.0772913834871	0.0665251777454	0.0623943908485	0.0306126665212	0.0394222163487	0.158125524999	0.126522380967	0.160526300898	0.0729324256283	0.0659721346092	0.0	0.0205920214431	0.057546620937	0.0	0.0
AC009039.1	0.0	0.0	0.0	0.0	0.0	0.0	0.0	0.0	0.0	0.0	0.0	0.0	0.0	0.0	0.0	0.0	0.0	0.0	0.0	0.0	0.0	0.0	0.0	0.0	0.0	0.0	0.0	0.0	0.0	0.043612605884	0.0	0.0	0.0	0.0	0.0	0.0	0.0	0.0	0.0	0.0	0.0	0.0	0.0	0.0	0.0	0.0	0.0	0.0	0.0
Z97989.1	0.464805078245	1.82294710698	0.424512752508	1.32026565841	0.167921703998	0.484011872346	1.70987282175	0.710069733434	0.972793380318	1.16895946048	0.26737693551	0.823176781732	0.739218590893	0.429610113658	1.80728194003	0.207273023665	0.576731205732	0.411395146438	0.203737353095	0.373391580409	0.116849648217	0.265093990174	0.141155324527	0.0599172035381	0.157781892369	0.474883190979	0.142532403041	0.578528482783	0.184845890524	0.135755719927	0.455492713296	0.193333209295	0.229646300745	0.144932834052	0.237173766182	0.173072627852	0.43286914031	0.281811027988	0.504917011376	0.443025789371	0.111408678953	0.0963754557434	0.525438813634	0.580914483932	0.0952344019664	0.181322062422	1.09790205471	0.11650454257	0.237777418143
AL390726.2	0.0	0.0	0.0	0.0	0.0246237701623	0.0	0.0	0.0	0.0	0.0	0.0886435550659	0.0	0.0236835599623	0.0334271600568	0.0	0.0752617908202	0.0	0.0	0.0	0.0	0.0	0.0	0.0244622076363	0.0	0.0316609997036	0.120702593739	0.0	0.0969537047205	0.0	0.0	0.0588681627593	0.270270692743	0.0	0.030698371937	0.0	0.0	0.031737619282	0.0	0.0	0.0	0.0	0.0	0.0	0.0	0.0	0.125692401753	0.0	0.0740308392551	0.0477131478926
AF129075.3	0.18624513314	0.0	0.188527715324	0.0995193710383	0.049170107085	0.108378907043	0.076126413282	0.146105628475	0.0	0.101131033942	0.13275626761	0.118993968747	0.141877929963	0.100123804887	0.170921894481	0.187858636678	0.182948932007	0.178973521927	0.232664213134	0.0676835142385	0.0988445137429	0.20182155667	0.268661195502	0.177396374626	0.284500964318	0.482051239145	0.221958156795	0.363004731707	0.469090042932	0.0322980147349	0.205714609642	0.318908600427	0.27317889844	0.398451352736	0.549546597687	0.126695945824	0.190126304189	0.279845979802	0.540567843989	0.321223550784	0.732516841501	0.122287724505	0.388915599872	0.134018864646	0.0453149542375	0.501979088763	0.233805768084	0.443486631387	0.0714571908297
AC074254.1	0.0	0.0	0.0	0.0	0.0	0.0	0.0	0.0	0.0	0.0	0.0	0.0	0.0	0.0	0.0	0.0	0.0	0.0	0.0	0.0	0.0	0.0	0.0	0.0	0.0	0.0	0.0	0.0	0.0	0.0	0.0	0.0	0.0	0.0	0.0	0.0	0.0	0.0	0.0	0.0	0.0	0.0	0.0	0.0	0.0	0.0	0.0	0.0	0.0374973377621
AC005944.1	0.0	0.0	0.0	0.0	0.0	0.0	0.0	0.0	0.0	0.0	0.0	0.0	0.0	0.0	0.0	0.0	0.0	0.0	0.0	0.0	0.0	0.0	0.0	0.0	0.0	0.0	0.0	0.0	0.0	0.0	0.0	0.0	0.0	0.0	0.0	0.0	0.0	0.0	0.0	0.0	0.0	0.0	0.0	0.0	0.0	0.0	0.0	0.0	0.0
AC018861.2	0.0	0.0	0.0	0.0	0.0	0.0	0.0	0.0	0.0	0.0	0.0	0.0	0.0	0.0	0.0	0.0	0.0	0.0	0.0	0.0	0.0	0.0	0.0	0.0	0.0	0.0	0.0	0.0	0.0	0.0	0.0	0.0	0.0	0.0	0.0	0.0	0.0	0.0	0.0	0.0	0.0	0.0	0.0	0.0	0.0	0.0	0.0	0.0	0.0
AC068506.1	0.0	0.0454282547194	0.0	6.28219743089	0.0700123614315	0.0685860546064	0.144526563723	0.0	0.0781138565091	8.75510983273	0.54608399035	0.0753036458936	0.0673390772062	0.316809651284	0.202810307631	0.0356651023663	0.0	0.0	0.0981588322076	0.0642488284413	0.0	0.0	0.0	0.0	0.0	0.0857979257732	0.0234105120599	0.0	0.0	0.0	0.306861281249	0.0	0.0	0.0	0.0745227369144	0.0	0.210557787625	0.0	0.114030231767	0.304922654177	0.0	0.0290205196959	0.105479881244	0.795111920849	0.0	0.0	0.0	0.0	0.0
AP000769.2	0.0	0.0	0.0	0.0	0.0	0.0	0.0	0.0	0.0	0.0	0.0	0.0	0.0	0.0	0.0	0.0	0.0	0.0	0.0	0.0	0.0	0.0	0.0	0.0	0.0	0.0	0.0	0.0	0.0	0.0	0.0	0.0	0.0	0.0	0.0	0.0	0.0	0.0	0.0	0.0	0.0	0.0	0.0	0.0	0.0	0.0	0.0	0.0	0.0
LINC01166	0.0282674457515	0.0	0.0	0.0	0.0238810142085	0.00877293940173	0.0	0.0	0.0	0.0	0.0	0.0288965880577	0.0057422911707	0.0	0.0	0.0	0.0	0.0	0.0125556352767	0.0164363173179	0.0	0.0	0.0	0.0246166135957	0.0153529857288	0.00731635614968	0.0	0.0	0.0	0.0	0.0	0.00595723176408	0.0	0.0223292854296	0.00953230884549	0.0	0.0	0.0	0.0	0.0	0.0	0.0	0.0	0.0	0.0110043187839	0.0	0.0	0.0	0.00578423996025
AC012558.1	0.0	0.0	0.0275387292021	0.152639035322	0.0	0.0	0.0389199347647	0.0746970897994	0.042070967734	0.0827258361247	0.0452481169348	0.0	0.0725356619424	0.0	0.0436922527693	0.0	0.0374133507256	0.0	0.0	0.0	0.0505346549361	0.0	0.0	0.0	0.0	0.0	0.0	0.0	0.0	0.0330249796968	0.0300492631448	0.0	0.0	0.0	0.0401368438365	0.0	0.03240094573	0.0	0.0	0.0	0.0	0.0	0.0	0.0	0.0	0.0	0.0	0.0	0.0
AL133245.1	0.0325417320541	0.0	0.0250975671263	0.0231847325935	0.0229100279165	0.03366494988	0.0354698892654	0.0	0.0	0.0	0.0	0.01848111456	0.0550881339782	0.0466510915078	0.0398191666264	0.0175059476816	0.0170484279497	0.0625423955746	0.0240902628495	0.0420480733145	0.0	0.131649753889	0.0341395645034	0.0708471549528	0.0294574869038	0.0561510234608	0.0804361183597	0.0451030054927	0.0182137525827	0.015048745327	0.0547711111387	0.0457201171872	0.0890983484142	0.0428427828132	0.0182894629057	0.0236127828701	0.0590575479679	0.0434632584016	0.167912648975	0.0	0.0	0.0	0.0258870038219	0.0468329658874	0.0	0.0292361447301	0.0544690360811	0.0	0.044392452618
AL137802.1	0.0	0.0	0.0	0.0	0.0	0.0	0.074031190898	0.0710421863229	0.0	0.0	0.0	0.0	0.0	0.0	0.0	0.0	0.0	0.0	0.100560271528	0.0438804434818	0.096124022539	0.235520201912	0.0475030637586	0.0	0.12296473891	0.0	0.0479664925998	0.0	0.0	0.0	0.0	0.0	0.0531320426323	0.0	0.0	0.0492835605774	0.0616311567097	0.0	0.0	0.0	0.0	0.118922007316	0.0	0.0651651360207	0.0	0.0	0.0	0.0	0.185307944415
HOXB-AS1	0.40838934422	0.390467359358	0.395540233671	0.345094111503	0.140413929918	0.501087339299	0.791929551383	0.536439138803	0.453200662043	0.693114093304	0.361056173617	0.14563213109	0.617382858799	0.571842436635	1.06335564758	0.797031537165	0.641858549394	1.2229665998	0.284748761167	0.0552234959021	0.221781981445	0.230534848055	0.946557200551	0.630648744616	0.619004022429	2.75316499894	0.140853497833	1.23407638104	1.72230365987	1.01455957511	1.52258594796	0.430330705308	2.10629867274	0.437633942463	1.31311070112	0.0826977514243	0.465376508522	1.61732666967	1.59269294209	0.687982960916	0.283104986378	0.636068735091	1.40527077194	2.28261893069	0.499133030255	0.243181338543	4.3160334828	0.105537870587	0.0194341558126
AP002409.1	0.0	0.0	0.0	0.0	0.0	0.0	0.0	0.0	0.0	0.0	0.0	0.0	0.0	0.0	0.0	0.0	0.0	0.0	0.0	0.0	0.0	0.0	0.00676841039174	0.0140459501105	0.0	0.0	0.0	0.0	0.010833016242	0.0	0.0	0.0	0.0	0.0	0.0	0.0	0.0	0.0129253480867	0.0	0.0	0.0	0.0	0.0	0.0	0.0	0.0	0.0	0.0	0.0
AC025465.1	0.0	0.0	0.0	0.0	0.0	0.0	0.0	0.0	0.0	0.0	0.0	0.0	0.0	0.0	0.0	0.0	0.0	0.0	0.0	0.0	0.0	0.0	0.0	0.0	0.0	0.0	0.0	0.0	0.0	0.0	0.0	0.0	0.0	0.0	0.0	0.0	0.0	0.0	0.0	0.0	0.0	0.0	0.0	0.0	0.0	0.0	0.0	0.0	0.0
AC027348.1	0.361133855723	0.0494909441658	0.362078315981	0.102917593464	0.0254245431757	0.224159300421	0.787258517843	0.226641901733	0.127649472832	0.104584288759	0.0915262723038	0.0410190591453	0.464621383651	0.414170666069	0.26513737778	0.271982650566	0.681105487355	0.87915286137	0.133671580445	1.21324074954	0.255549230652	0.667881678268	1.13659769627	0.0524153748025	0.523050011364	0.81008122871	1.07117367377	0.100106670728	1.49574890112	0.0668017475492	0.33430416006	0.101476357659	3.39008350064	0.0316966929756	0.0	0.550293025179	0.0327697369822	3.4245867382	1.18016654503	0.166096079918	0.0	0.0	3.44739124067	1.76708776165	0.0468622941383	2.23870430196	0.695144466571	0.0	0.221691577403
USP3-AS1	0.159341345282	0.403138154463	0.264687918203	0.174653200829	0.142381651145	0.190201393155	0.340678303148	0.352564492555	0.317714747501	0.209428306713	0.194152378128	0.243635554112	0.464783329061	0.199142490515	0.277465095263	0.283529690721	0.333912090471	0.117784726765	0.108884797316	0.296955815781	0.39897835183	0.396692967018	0.484350361187	0.213479837772	0.782220642513	0.285519587424	0.398185420357	0.365248469563	0.226390310455	0.124700282056	0.252715629726	0.288447386683	0.158208573964	0.322739506291	0.365107945341	0.0800449882888	0.244687936738	0.360154980629	0.558666325889	0.225494678034	0.115022250644	0.225341452605	0.224261171355	0.335158104384	0.278341854671	0.974558326093	0.102580345269	0.097288044137	0.263350507925
MIR3945HG	0.0300334443907	0.0	0.104233810733	0.192579066877	0.253729720942	0.116512820959	0.0736557791795	0.117803219714	0.0265396976983	1.33074491559	0.0285439439487	0.230264191044	0.0	0.602773738143	0.110249822404	0.363523609311	0.0	0.808103569595	0.150075496504	0.0	0.191273156411	0.0260362089335	0.0	0.11442605909	0.0407803951558	0.0971680362881	0.174985267628	0.109269578469	0.731228596336	0.145832415415	0.30329641665	0.158235192598	0.0	0.0988512483773	0.101278364569	0.0326890959611	0.0408790836594	0.120339447704	0.0774850459268	0.0517997409479	0.074604576363	5.97510720432	0.071674970014	0.129669368025	0.0292295242343	0.0	0.0	0.0715155926881	0.0
TCL6	0.0112106667307	0.0	0.0729518294877	0.0149759416952	0.00887909940548	0.00434910624515	0.103101360407	0.0747536463693	0.00990654625423	0.0	0.0159820151808	0.00477507502827	0.00142334474504	0.0200891980277	0.0	0.00452311538622	0.00880980660658	0.317802500322	0.00778042986692	0.00407407865376	0.0	0.00242965190313	0.0161715427162	0.00305086650611	0.00190277634032	0.00544052718797	0.0133603433391	0.0145669133299	0.108237888006	0.00777646692083	0.0265341307156	0.00590648873373	0.0	0.00922461961954	0.00472555685526	0.0640602329141	0.186923343547	0.00280746487404	0.227769074526	0.0338370066272	0.00928261875121	0.00184021845507	0.00668857850027	0.00403350359242	0.0054552926169	0.00188847896823	0.0791633669619	0.00889827426216	0.00143374261366
TTTY1	0.0	0.0	0.0	0.0	0.0	0.0	0.0	0.0	0.0	0.0	0.0	0.0	0.0	0.0	0.0	0.0	0.0	0.0	0.0	0.0	0.0	0.0	0.0	0.0	0.0	0.0	0.0	0.0	0.0	0.0	0.0	0.0	0.0	0.0	0.0	0.0	0.0	0.0	0.0	0.0	0.0	0.0	0.0	0.0	0.0	0.0	0.0	0.0	0.0
AL135902.1	0.0	0.0	0.0	0.0	0.0	0.0	0.0	0.0	0.0	0.00947963707988	0.0	0.0	0.0110825796434	0.0	0.0	0.0	0.0	0.0209703684498	0.0	0.0	0.0	0.0	0.0801286020216	0.0	0.0	0.0	0.0	0.0	0.0	0.0	0.0	0.0	0.0	0.0143651187767	0.0	0.0	0.0	0.0	0.0	0.0	0.0	0.0	0.0	0.0314060419731	0.0	0.0	0.0	0.017321143304	0.0
AC072061.1	0.397667540321	0.517727558261	0.881757072438	0.184159838797	0.258968433287	0.308545142701	0.520140363624	0.363956053029	0.26941238335	0.322460421206	0.239365374188	0.440394867323	0.464500975715	0.427565397772	0.729899227104	0.160445066598	0.614590485643	0.471307622873	0.31646776588	0.558798002066	0.281401570011	0.632024892777	0.298988621087	0.252515877937	0.242984709006	0.540365629198	1.41825367153	0.730299223896	0.578698369884	0.303433631717	0.37649009643	0.405065093746	0.583287083956	0.636984346974	0.268201792655	0.30298138808	0.333784854535	1.07554054726	0.786573801042	0.594421736321	0.658550691978	0.0348142313272	0.775045770201	0.457847795425	0.283816848564	0.866385797447	0.349452757221	0.231470641091	0.305148433534
AC022148.1	0.0317249515128	0.0186329541855	0.0157291915186	0.0290607529754	0.0047860710294	0.021098556743	0.00740991717896	0.00711074224904	0.312383696141	0.0275626178824	0.0	0.00772167780053	0.0690498649038	0.0519773410126	0.0166370255418	0.0	0.0142461610966	0.0435518671357	0.0150978920062	0.0	0.00962122906956	0.0157157649271	0.019018673828	0.0	0.172308715865	0.0	0.201644263657	0.0518228977252	0.121759521398	0.0188627524071	0.0228841648927	0.0191025283014	0.0106361664774	0.00596677875115	0.00764160295878	0.0394630530978	0.178894477832	0.0363191599131	0.01169272349	0.0625338776549	0.180128833288	0.0	0.0432638631367	0.130449950895	0.0176432879676	0.0122152854474	0.0	0.0	0.0185478107816
C12orf77	0.0	0.0	0.0	0.0	0.0	0.0	0.0293551326884	0.0	0.0	0.00519962308706	0.0	0.0	0.0	0.0	0.0	0.0	0.0	0.0230046806681	0.0	0.0057998807674	0.0	0.0	0.0	0.0	0.0	0.00774516441229	0.0	0.0	0.0	0.0083029657928	0.0151096537398	0.0	0.0	0.039396657599	0.0	0.0130280713895	0.0	0.0	0.0463219009401	0.0	0.0	0.0392961766294	0.0	0.0	0.0	0.0	0.0	0.0	0.00612325159899
AC097381.1	0.0114247593246	0.0234852860046	0.0	0.0	0.0	0.0177286483743	0.0373583324439	0.0	0.141340272773	0.0198516474034	0.0	0.0389301255777	0.0464168536298	0.0	0.0209695842766	0.0184379773035	0.0	0.0	0.0126864231441	0.0110716859711	0.0	0.0	0.0119857267354	0.012436518327	0.0	0.0	0.0	0.0	0.0767338650476	0.0316999033509	0.0288435828335	0.0	0.0134060014975	0.0451237643056	0.0385264149172	0.0	0.031100907784	0.0	0.0589508142622	0.0394093708138	0.0	0.0	0.0272652470809	0.0164421292274	0.0222378942092	0.030792698732	0.0430267559321	0.0181364131663	0.0116889849197
AC063977.6	0.016796923522	0.0	0.0	0.0	0.0266070800676	0.0130325174663	0.0137312532182	0.0131768547519	0.0	0.0	0.0	0.0143089741204	0.0255911410823	0.0842789146071	0.0	0.0	0.0131997187472	0.0	0.00932592421712	0.0813891379385	0.017829016092	0.0291227475989	0.00881083485482	0.0182844330706	0.0	0.0	0.0266903739311	0.0	0.0282039390532	0.0815602731706	0.106016118412	0.0353987294161	0.0	0.0221139718435	0.0566423525044	0.365643206099	0.0342939107953	0.0	0.0866707377014	0.0	0.0	0.0441151405473	0.40085944659	0.0241735671909	0.0	0.0	0.0105431415557	0.01333226969	0.0343707871943
AC130456.3	0.23390976437	0.0	0.108240692346	0.0	0.0494031407679	0.0362975170508	0.0	0.0733990361062	0.0	0.0406441311766	0.0889236294895	0.0797052808036	0.0950335581425	0.0335327750964	0.0	0.0	0.0735263954227	0.0	0.0	0.136008578375	0.0	0.202778056939	0.0	0.0254624451055	0.0952831033735	0.211896930951	0.0743366970623	1.58047557754	0.196380507705	0.0	0.029527080057	0.0246476935073	0.0274473585162	1.04704241725	0.157757452552	0.0254592801087	0.0318378961202	0.0	0.724173035866	0.242059452961	0.0	0.0	0.111645371933	0.0	0.273178302323	0.0	0.0	0.0371323719802	0.0239319501673
NRG1-IT3	0.0	0.0	0.0	0.0	0.0	0.0	0.0	0.0	0.0	0.0	0.0	0.0	0.0	0.0	0.0	0.0	0.0	0.0	0.0	0.0	0.0	0.0	0.0	0.0	0.0	0.0	0.0	0.0	0.0	0.0	0.0	0.0	0.0	0.0	0.0	0.0	0.0	0.0	0.0	0.0	0.0	0.0	0.0	0.0	0.0	0.0	0.0	0.0	0.0
AC007938.2	0.0224851755271	0.0115554026811	0.0130061424174	0.0	0.0118725087722	0.0523378776609	0.0183813207469	0.0264587641544	0.00993475395997	0.00488377658215	0.0	0.00957734296672	0.0285479509796	0.0	0.0	0.0362879553309	0.00883489147733	0.0216072816905	0.0	0.0326854328441	0.0	0.0389851207417	0.0235892207275	0.0122382139345	0.10685887903	0.0509228387593	0.0357290275174	0.00584335634942	0.0283163693342	0.0077986094804	0.00709591559456	0.0177699202621	0.00659611918784	0.0518049594761	0.0568681477593	0.0367100781522	0.0153024967685	0.0337855055342	0.0435081180432	0.0	0.018618099796	0.0369091651409	0.0402457405659	0.0566298391615	0.0218833036409	0.03030169898	0.035283900081	0.017847222068	0.0172539002915
AC020661.2	0.0357644639725	0.0	0.0	0.0	0.0377683431233	0.0	0.0	0.0	0.0	0.0	0.0	0.0	0.0	0.0	0.0	0.0	0.0	0.0687362076967	0.0	0.0	0.0	0.0	0.0	0.0389317095453	0.0	0.0	0.0	0.0371772961942	0.120105180074	0.0	0.0	0.0376859661598	0.0	0.0	0.0	0.0	0.0486796817489	0.071651386133	0.0	0.0	0.0	0.0	0.0	0.0	0.0	0.0	0.0	0.0	0.036591604966
AC018638.7	0.412029740236	0.35518859839	0.492038479388	0.0852257450364	0.266683830348	0.474376616465	0.260770550345	0.458776919576	0.352353796192	0.150116945894	0.353698924836	0.158516202532	0.688502773231	0.495406115383	0.170768463696	0.579157721549	0.501352333601	0.485349200846	0.368976759308	1.0046809618	0.0846478151802	0.645249242582	1.38044585553	0.607670166583	0.216568059014	0.653625131713	0.915195511858	0.345408452073	0.0669527081026	0.0737577643497	0.671118193037	0.252096786196	0.530271140024	0.629950433106	0.112051691501	1.02712426026	0.325638230155	1.17163523321	2.05745750315	0.458478856146	0.132064833562	0.104723957969	2.37897847062	0.707749533855	0.620904363987	0.662734061757	0.250281309192	0.274292898587	0.0679933772707
AP005131.7	0.0726996141635	0.0996298876006	0.0280345164709	0.0517956791984	0.153545931781	0.413649118207	0.118861862964	0.114062822885	0.0856567657301	0.105268964954	0.0460627311513	0.0825751927147	0.07384154129	0.660063316014	0.0	0.391090320547	0.304695308037	0.372592994913	0.269093361617	0.0234842962661	0.411555553129	0.0	0.508461598987	0.0	0.0	0.0313609439542	0.231039914438	0.125952541934	0.0406902983231	0.100858612298	0.397673227151	0.102140687333	0.284356431109	0.0319041999673	0.0	0.0791279425965	0.131937075248	0.0970987687694	0.250082668687	0.250775177944	0.0	0.222759799302	0.0578326681128	0.0697512257897	0.188676339739	0.0	0.0304215361091	0.346224424176	0.0247936570473
AC092691.3	0.0	0.0	0.0	0.0	0.0	0.0	0.0	0.0	0.0	0.0	0.0	0.0	0.0	0.0	0.0	0.0	0.0	0.0	0.0	0.0	0.0	0.0	0.0	0.0	0.0	0.0	0.0	0.0	0.0	0.0	0.0	0.0	0.0	0.0	0.0	0.0	0.0	0.0	0.0	0.0	0.0	0.0	0.0	0.0	0.0	0.0	0.0	0.0	0.0
FAM226B	0.0	0.0	0.0	0.0	0.0	0.0	0.0	0.0	0.0	0.0	0.0	0.0	0.0	0.0	0.0	0.0	0.0	0.0	0.0	0.0	0.0	0.0	0.0	0.0	0.0	0.0	0.0	0.0	0.0	0.0	0.0	0.0	0.0	0.0	0.0	0.0	0.0	0.0	0.0	0.0	0.0	0.0	0.0	0.0	0.0	0.0	0.0	0.0	0.0
AC087501.3	0.063006332275	0.0	0.0	0.0	0.0	0.0	0.0	0.0	0.0	0.0	0.0	0.0	0.0	0.0	0.0	0.0	0.198051950224	0.0	0.0	0.0	0.0	0.109241285142	0.0661000078683	0.0	0.085552063029	0.0	0.0	0.0654953218059	0.0	0.0	0.0	0.0	0.0	0.0	0.0	0.0	0.0	0.0	0.0	0.0	0.0	0.0	0.0	0.0	0.0	0.0849092288439	0.0	0.0	0.0
AC121154.1	1.13631187626	0.0707835596791	0.159340368035	0.0	0.0	0.854933145791	0.0562981381946	0.486225940345	0.0	0.0	0.0	0.938668702301	0.209847356875	0.987267285397	0.0	0.166713618038	0.0	0.0	0.764725785803	0.0333695465548	0.0	0.0	0.144497691619	0.0	0.0	0.0	0.0	0.250557684583	0.173454225177	0.0	0.260799651294	0.0	0.161620259914	0.99734013014	0.0	0.0749568572503	0.0	0.0	3.02047520889	0.712668063833	0.0	0.0	0.0	0.0495558127413	3.88739077189	0.0464038808798	0.0864537607566	0.0	0.0
AC068620.2	0.185081101058	0.380461633275	0.305876599352	0.226051142787	0.25129436871	0.0820583153326	0.216144637711	0.373352061336	0.280372949256	0.252683111949	0.150773189643	0.405429450659	0.107421861258	0.26532808295	0.291177655955	0.512048969687	0.498666517528	0.355709874831	0.117440031391	0.76869134028	0.224518252645	0.36673860012	0.665721507816	0.604414790691	0.323111809476	0.205302179529	0.840270165008	1.07190111491	0.221980109602	0.330131850612	0.433889896052	0.390049749753	1.39613929881	0.556956176572	0.49038622416	0.345336949475	0.575811092687	0.529708461769	1.7735773548	0.912045438833	0.437857811273	0.0347209789218	0.694095289975	0.76103569567	0.0514648408841	0.320683962509	0.298728619757	0.251837051395	0.189361555699
ZFAS1	29.9694408846	9.59380739101	21.4743646247	11.7671562335	19.9999794196	34.356934951	21.3049423372	28.3264485631	9.34493164796	15.479080887	36.4759534677	23.7421350072	26.6854485478	42.9067330574	12.2615694147	38.1925067448	49.3538307836	69.0549745413	48.0200402988	65.2257849172	42.4192354462	15.5083175307	33.1099742935	23.2963323099	84.7661511883	22.2625790398	35.9574193126	37.377155239	32.7093579959	73.0447178217	45.5225035561	13.8699812931	102.045216314	50.6326054234	44.0757301786	23.041965162	26.9011343748	25.3390990254	54.0728512096	41.761352987	70.2368437344	81.3898135597	28.4828597736	33.1177762742	26.9957526485	36.3489481178	61.0663036327	66.4274958034	60.3390508645
AF250324.1	0.0485458625725	0.0	0.0842414240838	0.0518805901479	0.0256329410706	0.0753322239119	0.198427864128	0.0380832703731	0.0428985933288	0.0210883074056	0.0	0.0	0.0493083953313	0.0347971256328	0.0445517724959	0.0783462904439	0.0762987021354	0.18660190155	0.053906899655	0.0235227951124	0.0	0.0	0.0	0.0	0.0	0.0	0.0257131853773	0.0252318043023	0.0	0.0	0.0	0.0	0.0	0.0	0.0	0.0	0.0	0.0486289735394	0.0	0.0	0.0	0.0	0.0	0.104798358092	0.0472464113034	0.0	0.0609428149595	0.0	0.0
LINC01298	0.0570577575515	0.0	0.0	0.0	0.0301273488498	0.0885407641354	0.0	0.0	0.0	0.0	0.0	0.0	0.0289769953296	0.0	0.0	0.0	0.0	0.109660077019	0.0	0.0276472158354	0.0	0.0989275607261	0.0	0.0	0.0	0.0	0.0	0.0	0.0	0.0	0.0	0.0	0.0	0.0	0.0	0.0	0.0388311912217	0.0	0.220809986369	0.0	0.0	0.0	0.0	0.0	0.0	0.0384463752954	0.0	0.0	0.0
LINC00928	0.0	0.0	0.0	0.0	0.105151943867	0.0	0.0	0.0	0.0	0.0	0.056780757364	0.0	0.0	0.0	0.0	0.0	0.0	0.0	0.0	0.0	0.0	0.0	0.010446201647	0.0216781812397	0.0	0.0	0.0316443370817	0.0103506392901	0.0	0.0	0.0	0.0	0.0	0.0524370307465	0.0	0.0108377433146	0.0	0.0	0.0	0.0	0.0164896015005	0.0	0.0475262410449	0.0	0.0	0.0	0.0	0.0	0.0
LINC02424	0.0	0.0	0.0	0.0	0.0	0.0	0.0	0.0	0.0	0.0	0.0	0.0	0.0	0.0	0.0	0.0	0.0	0.0	0.0	0.0	0.0	0.0	0.0	0.0	0.0	0.0	0.0	0.0	0.0	0.0	0.0	0.0	0.0	0.0	0.0	0.0127497818899	0.015944136269	0.0	0.0	0.0	0.0	0.0	0.0	0.0	0.0	0.0	0.0	0.0	0.0
AC105343.1	0.0	0.0	0.0	0.0	0.0	0.0	0.0	0.0	0.0	0.0	0.0	0.0	0.0	0.0	0.0	0.0	0.0650030842215	0.0	0.0	0.0	0.0878004339951	0.0	0.0	0.0	0.0	0.0	0.0	0.0429927391743	0.0	0.0	0.0	0.0	0.0	0.0	0.0	0.0	0.0	0.0	0.0	0.0	0.0	0.0	0.0	0.0	0.0	0.0	0.0	0.0	0.0
AC012213.2	0.0	0.0198631263837	0.014904580869	0.00688430715471	0.00680273833067	0.00499811361608	0.00526608645283	0.00505346855071	0.0	0.00559663585704	0.0122446503082	0.0	0.0163574728911	0.00923482559758	0.00591180796661	0.020792359004	0.0101244742881	0.0	0.00357659438651	0.212252673757	0.0	0.00558444681497	0.00675810391518	0.0105184214173	0.0087468935444	0.0125048097168	0.0170600860128	0.0	0.0108165204592	0.0	0.0203291730216	0.0271516032023	0.0453535208373	0.0339238045334	0.00543074110645	0.266433553942	0.0131520915232	0.0064528331214	0.0249293850176	0.0	0.0	0.00845932051174	0.00768670006894	0.00463541428731	0.00626937369917	0.0390652640863	0.0040434106075	0.0153392156603	0.0
AF015720.1	0.0	0.0	0.0	0.0	0.0	0.0	0.0	0.0	0.0	0.0	0.0	0.0	0.0	0.0	0.0	0.0	0.0	0.0	0.0	0.0	0.0	0.0	0.0	0.0	0.0	0.0	0.0	0.0	0.0	0.0	0.0	0.0	0.0	0.0	0.0	0.0	0.0	0.0	0.0	0.0	0.0	0.0	0.0	0.0	0.0	0.0	0.0	0.0	0.0
LINC01635	0.168529132671	0.0494909441658	0.111408712609	0.0	0.0254245431757	0.0747197668069	0.0787258517843	0.0	0.0425498242773	0.0836674310074	0.0457631361519	0.287133414017	0.220083813308	0.276113777379	0.220947814817	0.0	0.0	0.60152564199	0.213874528713	0.0933262115028	0.255549230652	0.0834852097835	0.101030906335	0.0786230622037	0.0326906257103	0.0934709110049	0.127520675448	0.0750800030458	0.0	0.100202621324	0.182347723669	0.152214536489	0.0565013916773	0.253573543805	0.121781057885	0.131022148852	0.0983092109466	0.0	0.0	0.166096079918	0.0	0.0316158507256	0.114913041356	0.207892677842	0.0	0.0	0.634697121652	0.0382191731114	0.0246323974893
AC091057.3	0.0915865242348	0.125513116132	0.0706354208813	0.0	0.0322393691815	0.165808554693	0.249569066223	0.119746365606	0.107909863631	0.106093752721	0.0	0.0260069292519	0.108529303126	0.087530913963	0.0280170940438	0.0739039750064	0.0719724870659	0.0586737937865	0.0	0.147926855861	0.032404696258	0.158794033042	0.0	0.0	0.0621795922015	0.0592624848124	0.177871622558	0.0793371166205	0.10252277227	0.0847073706036	0.0770748110354	0.0804226288151	0.0179115236503	0.100481784433	0.102948935531	0.0	0.0623300667342	0.0	0.196907874443	0.0526541696646	0.0	0.0200451012332	0.0728572375606	0.0219680406998	0.0	0.0411415851099	0.0191624315079	0.0484634875536	0.0780872394634
AC027449.1	0.254657043225	1.4956722684	0.547120796875	1.39962869735	0.461015058075	0.338717370415	2.55762303493	2.6255935299	0.707247079204	3.09744230149	0.898958903033	0.433874814792	0.702069166941	2.50334112661	2.80446292714	0.704539122911	0.285885800384	0.419510417491	0.24238237437	0.0	0.0	0.0630754349101	0.0	0.158405186749	0.0	0.141239828668	0.154152757544	0.189083545754	0.0	0.100941215584	1.05622790799	0.0383341277399	0.0	0.239477471499	0.0613393534799	0.0395963742231	0.148550773298	0.0	0.0	0.878431970572	0.0	0.0	0.0	0.261781320378	0.0	0.0	0.0	0.0	0.0
AL390860.1	0.0	0.0	0.0	0.0	0.0	0.0244169269853	0.0257260355193	0.0	0.0278088649634	0.0136704224414	0.0	0.0134042090193	0.0159819984868	0.0	0.0	0.0	0.0123650925352	0.0	0.0087362403798	0.0	0.0	0.0136406493137	0.0	0.0	0.0	0.0	0.0	0.0	0.0	0.0	0.0099312655027	0.0	0.0	0.0	0.0	0.0	0.0	0.0	0.0	0.0	0.0	0.0	0.0187756430483	0.0113225289473	0.0153136614745	0.0	0.0197529846574	0.0	0.0
AL035530.2	0.204907831002	0.405617733066	0.438982305579	0.373082870207	0.208374395376	0.471067725128	0.570772513321	0.642984585387	0.456031176647	0.342860641161	0.216383870324	0.271533136269	0.44708637284	0.29375123484	0.543253033151	0.244957648236	0.453255744618	0.306300661053	0.269672650247	0.198575312917	0.177220968259	0.0526329103197	0.119427231028	0.165225297301	0.309145076553	0.157142279906	0.385895473012	0.426004937835	0.140174010779	0.0631723343046	0.344881138052	0.991618020901	0.133579020559	0.359694916699	0.12796061951	0.272587853506	0.237584792216	0.0608173733656	0.469914435369	0.392679737888	0.201086929216	0.169422716215	0.217339376014	0.502416184533	0.147720711917	0.0715918408243	0.457305387498	0.457807317075	0.0155293946242
AC025165.5	0.896586648723	0.947862892588	1.21503922511	1.86159764648	0.649249580057	1.35154872313	1.50777712673	1.12536722833	1.5393024665	1.49114035236	0.973852205308	1.39663509339	0.936688894011	1.2486027433	1.12843935872	0.702812311335	1.8520255899	1.28006321738	0.910261835005	1.36538023533	1.03325009003	1.59892953686	2.57995878462	0.752904237539	0.695665564423	1.09399777327	0.841239334748	2.92915928838	3.74216987537	0.781857823824	1.61683751523	0.593847369867	3.27644532101	1.95609176201	3.71453295935	0.892220030938	1.22036087983	1.59095828656	2.5114270768	1.50219248749	0.466644310976	1.51378662427	4.4016863938	2.94934248841	0.747931943644	1.79513975168	0.546692898902	2.48060947971	1.65118034727
AL354994.1	0.0	0.0	0.0	0.0	0.0	0.0	0.0	0.0	0.0	0.0	0.0	0.13003464626	0.0	0.0	0.0	0.0	0.0	0.0	0.0	0.0	0.0	0.132328360868	0.0	0.0	0.0	0.0	0.0	0.0	0.0	0.0	0.0	0.0	0.0	0.0	0.0	0.0	0.0	0.0	0.0	0.0	0.0	0.0	0.0	0.0	0.0	0.0	0.0	0.242317437768	0.0
AC002059.1	0.65185796599	0.127618157912	0.718200820281	0.132692494718	0.3278007139	0.529852434433	0.0	0.340913133109	0.0	0.0269682757178	0.236011142419	1.00483795831	0.50445486209	0.400495219548	0.113947929654	0.751434546711	0.975727637371	2.86357635084	0.206812633897	1.20326247535	0.988445137429	6.45828981344	2.99597939227	0.0675795712862	2.19171113252	3.57521335699	14.0080258955	0.645341745257	17.2520893567	0.387576176819	1.29306326061	0.327085744028	1.74834495001	0.367801248679	0.837404339332	7.90582701942	0.422502898198	1.86563986535	5.36563637737	0.214149033856	0.205618762527	0.0815251496697	3.40764144649	3.12710684175	0.18125981695	2.55172703454	0.428643908154	0.197105169505	0.444622520718
AC011676.2	0.0	0.0	0.146653164073	0.0	0.0	0.0393430278992	0.0	0.0	0.0	0.044054340813	0.0	0.0	0.0	0.0	0.0465352418193	0.0	0.0	0.0	0.0	0.02457004284	0.0	0.0	0.0	0.02759884889	0.0	0.0984325518288	0.0268579504797	0.0263551380555	0.0425715278689	0.0	0.0640090468359	0.187010153991	0.0297503046931	0.233654560377	0.0427484877848	0.0	0.0	0.0	0.0	0.0	0.0	0.0	0.0	0.0364880128061	0.0	0.0341672410588	0.0	0.0	0.0
ARHGAP22-IT1	0.0	0.0	0.0	0.0	0.0	0.0	0.0	0.0	0.0556768977246	0.0	0.0	0.0	0.0319980012257	0.0	0.0	0.0	0.0	0.0	0.0	0.0	0.0	0.0	0.0	0.0	0.0	0.0	0.0	0.0327476609029	0.0	0.0	0.0	0.0	0.0	0.0	0.0	0.0	0.0	0.0	0.0	0.0	0.0	0.0	0.0	0.0	0.0	0.0	0.0395479969418	0.0	0.0
AC243829.5	0.0	0.0	0.0	0.0	0.0	0.0	0.0	0.0940518013263	0.0	0.0	0.0	0.0	0.0	0.0	0.0	0.0	0.0	0.0	0.0	0.0580927328687	0.381771927574	0.0	0.0	0.0	0.0	0.543039503207	0.12700439741	0.0	0.0	0.0	0.151341228146	0.0	0.0	0.0	0.0	0.0	0.0	0.0	0.0	0.0	0.0	0.0	0.0	0.0	0.0	0.0	0.0	0.0	0.0613316779591
AC025580.2	0.0647736226039	0.0	0.0352631797503	0.0	0.0160947957314	0.035475545486	0.0186887797918	0.0358684430174	0.0	0.00993093220592	0.0362124662036	0.0324584680576	0.0464407429008	0.0218489414679	0.0	0.0614915558039	0.0239537870832	0.0439374009055	0.0253859048813	0.00369246140467	0.0566206607287	0.151942652134	0.0479675816234	0.157610307403	0.0258681611063	0.591709832919	0.165488102493	0.308937017165	0.0959666968943	0.047574327417	0.0288584277037	0.281044595808	0.0	0.240783936346	0.122063103567	0.0207356205723	0.140026114923	0.335872786876	0.127792501118	0.118288960672	0.0	0.170120287872	0.563771779065	0.0274176524431	0.0667480180277	0.174581764916	0.0573985339042	0.00604858246616	0.0350850025999
POU6F2-AS2	0.172838382311	0.0	0.733151693388	0.0	0.0	0.134103083423	0.0470976642484	0.0	0.0	0.0	0.273777516862	0.343554571246	0.81924843605	0.0	0.0	0.0	0.0	0.110726809286	0.383850686259	1.0608139897	0.0611528314596	1.99779782167	0.030220820718	0.313574469878	1.68191361266	0.0	1.922485825	0.0	0.193476827046	0.199820402445	0.145452464405	0.0303540661287	0.0	0.720575598094	0.0	1.34820261727	0.0	0.750248560638	0.0	1.49050227358	0.0	0.416111342721	1.64991876499	1.07788713317	0.672847725177	0.0	0.72325130594	4.52718746087	0.0
AC021218.1	0.356149752824	0.0	0.310701151392	0.012479164034	0.0	0.597964379869	0.229099679088	0.0458020404724	0.0	0.0	0.0	0.457582485497	1.02592960554	0.192509334633	0.0	0.508818376818	0.422109933344	0.134653580377	0.771510616316	0.135794053803	0.508176171207	0.0101229108866	0.01837559367	0.0127111417601	0.0396386727362	0.0	0.0	0.176005764238	0.00980353796349	0.00809997530417	0.110551902658	0.0246088170191	0.643995554587	0.015373396041	0.0393771559406	0.0127095617577	0.0	0.0	0.120505134517	0.100699023215	0.00966878447607	0.00766709313731	0.0	0.00840260231812	0.784148837445	0.0236044977661	0.102612704999	0.0278053526776	0.191153620895
AL121658.1	0.166365034659	0.0854969962416	0.144346260368	0.222241292066	0.0219608062543	0.258160992058	0.272002240715	0.22839264676	0.110259024988	0.23487398557	0.158114206367	0.318877096024	0.19010048481	0.298121441517	0.0763387112992	0.134245048233	0.228788945308	0.399674016664	0.138552846023	0.483670955682	0.264881084581	0.504780657469	0.327250741202	0.407470645409	0.53650275481	0.215298165798	0.594797981972	0.151319949959	0.349182194879	0.173102843017	0.446265320918	0.350606516632	0.390430964961	0.219027709888	0.385697030238	0.316882219555	0.396274487945	0.499949559422	0.643822375987	0.717339109195	1.82522750542	0.355012256392	0.248144383546	0.359140440653	0.0404779647403	0.308272972699	0.652653039419	0.0990370426833	0.765956854512
AP000281.3	0.0	0.0	0.0	0.0	0.0	0.0598341882634	0.0	0.0	0.0	0.0	0.0	0.0	0.0	0.0	0.0	0.0	0.0	0.0	0.0	0.0373669401525	0.0	0.133706781294	0.0	0.0	0.0	0.0	0.0	0.0	0.0	0.0	0.0	0.121890546798	0.0	0.0	0.0650133251727	0.0	0.0524827818856	0.0	0.0	0.0	0.0	0.0	0.0	0.0	0.0750528929559	0.0	0.0	0.0	0.0
LINC01389	0.275897293502	0.12603283918	0.248247674836	0.131044140746	0.129491462137	0.095140075748	0.0	0.336678187357	0.0541783476823	0.0532665321631	0.407888822223	0.0	0.280230942411	0.395520123653	0.168798641134	0.742099956068	0.0963606797155	0.235666997817	0.170202944045	0.564449679819	0.520622035118	0.425204174053	0.80401148287	0.266960294025	0.374622387798	0.436391106245	0.74690681334	1.11531888582	0.92652567486	0.765523131853	0.503060749046	1.42129929517	0.503599360602	0.726464578137	0.258438062798	0.700683665601	1.58556677697	0.982647581252	1.66087511487	0.422977594821	0.101532246092	0.724611734021	1.24370170536	0.485298124775	0.477355045881	0.247871661842	0.692704045813	0.194656658083	0.627284656559
AC022211.2	0.619518329901	0.0	0.334459210449	0.0	0.239884288122	1.69838967857	0.101289537337	0.226799950479	0.0364967112002	0.0	0.510287689727	0.351837118192	1.48922357169	0.118416996575	0.0758063632427	1.83299724156	0.584211819698	0.0793773779259	0.206379971483	0.64039743458	0.394550904229	0.179021631858	1.47319124928	0.47206734001	0.616881681813	1.20260690937	0.809409475545	0.794256378106	0.38142188986	0.0572985700736	0.286746246077	0.304641366614	0.0242317683972	1.2234393	0.52228277963	0.337149044118	0.393511067527	0.413719300684	1.33194308375	0.356168372208	0.136792398501	0.271181983211	0.542110686731	1.4562635627	0.924500907373	1.36363984677	0.311088846237	0.098346407797	0.71835903975
AC027801.1	0.662766609502	0.0289875530114	0.285484826062	0.0904204571148	0.111686386093	0.21882217422	0.0691662840676	0.188058816081	0.16199325957	0.0796334655839	0.174226796921	0.0600636223199	0.486979104368	0.293124358307	0.090588604075	0.26171391784	0.332444345018	0.840152847219	0.172245379374	0.478296833952	0.239486136154	1.35693282045	0.258891697484	0.0383755422661	0.651010460573	0.118619037061	0.134443226401	0.307828012488	0.923437255944	0.303232218339	0.320411000161	0.274892204588	0.347483558815	0.204217264743	0.261539319552	0.49882003813	0.585407944232	0.437892328396	3.71086954236	0.340496963831	0.140114499607	0.305544614512	0.99276659657	0.436327132184	0.247031236243	1.31124109115	0.212429240716	0.48128858711	0.100992829706
AC009158.1	0.0	0.0	0.0	0.0	0.0	0.0	0.0	0.0	0.0	0.0	0.0	0.0	0.0	0.0	0.0	0.0	0.0	0.0	0.0	0.0	0.0	0.0	0.0	0.0	0.0	0.0	0.0	0.0	0.0	0.0	0.0	0.0	0.0	0.0	0.0	0.0	0.0	0.0	0.0	0.0	0.0142973979191	0.0226749250102	0.0	0.0	0.0	0.0	0.0	0.0	0.0
LINC01276	0.0	0.0	0.0	0.0	0.0	0.0229993276208	0.0242324318555	0.0	0.0	0.0	0.0	0.0	0.0	0.0	0.0	0.0	0.0	0.0569705505234	0.0	0.0	0.0	0.0	0.0	0.0	0.0201248596715	0.0	0.0	0.0	0.0	0.0	0.0	0.0156176075977	0.0	0.0	0.0	0.0	0.0403471236117	0.0	0.0382383660079	0.0511256702449	0.0	0.0	0.0	0.0	0.0	0.0	0.0	0.0235283197833	0.0
AC000403.1	0.148684399176	0.492424540696	0.167229605225	0.40607234576	0.0741460526923	0.147407406065	0.634747767315	0.155519966043	0.379565796482	0.22605959654	0.0549540588937	0.344800375828	0.188774818946	0.319725890752	0.212257817079	0.053323556118	0.194737273233	0.142879280267	0.0504484374735	0.00400248396612	0.192891553179	0.107412979115	0.0303304080735	0.0494546737153	0.0336480917353	0.176382346708	0.0656277953144	0.0601058880729	0.10402415178	0.103137426132	0.505716106717	0.178432800445	0.232624976613	0.16312524	0.132311637506	0.0359625647059	0.179890773727	0.124115790205	0.0958999020299	0.08548040933	0.123113158651	0.0325418379853	0.137991811168	0.231813383451	0.345682947974	0.00556587692561	0.0259240705197	0.11145926217	0.0422564141029
LINC00499	0.0	0.0	0.0	0.0	0.0	0.0	0.0	0.0	0.0	0.0	0.0	0.0	0.0	0.0	0.0	0.0	0.0	0.063237311081	0.0	0.0	0.0	0.0	0.0	0.0	0.0	0.0	0.0	0.0	0.0	0.0	0.0	0.0	0.0	0.0	0.0	0.0	0.0	0.0	0.0	0.0	0.0	0.0	0.0	0.0	0.0	0.0	0.0	0.0	0.0
AC097478.3	0.0	0.0	0.0328143478232	0.0	0.0	0.0	0.0	0.0	0.0	0.0	0.0	0.0	0.0288104608737	0.0406633077319	0.0	0.0	0.0	0.0	0.0314973264268	0.0	0.0	0.0	0.0297576663775	0.0	0.0	0.0	0.0300479752493	0.0	0.0	0.0	0.0358058269657	0.0	0.0	0.0	0.0	0.0	0.0	0.0	0.0731803211531	0.0	0.0	0.0	0.0	0.0	0.0	0.0	0.0	0.0	0.0
AC079612.1	0.0	0.0	0.00925896733174	0.0	0.0	0.0	0.0	0.00627859322368	0.0	0.0	0.0	0.0136360656078	0.0040646109665	0.0	0.0	0.00645827529335	0.00628948760846	0.046146145924	0.0	0.00387808243745	0.0339811409408	0.00693829784012	0.00419824374299	0.0	0.0	0.0	0.00423920083247	0.00415983800659	0.0	0.0	0.0101030495546	0.00421675405139	0.0	0.0105370087459	0.0607259599451	0.0	0.0	0.0400860457555	0.0206487176443	0.0	0.0	0.0	0.0191004109281	0.0172775671449	0.0	0.0107857669072	0.0	0.00635264634148	0.016377215628
LINC00508	0.0	0.0	0.0	0.0	0.0	0.0	0.0	0.0	0.0	0.0	0.0	0.0	0.0	0.0	0.0	0.0	0.0	0.0	0.0	0.0	0.0	0.0	0.24020879148	0.0	0.0	0.0	0.0	0.0	0.0	0.0	0.0	0.0	0.0	0.0	0.0	0.0	0.0	0.0	0.0	0.0	0.0	0.0	0.0	0.0	0.0	0.0	0.0	0.0	0.0
AC009988.1	0.0	0.0	0.0	0.0	0.0	0.0	0.0	0.0	0.0	0.0	0.0	0.0	0.0	0.0	0.0876663910403	0.0	0.0	0.0	0.0	0.0462867903824	0.0	0.0	0.0	0.0	0.0	0.0	0.0505969131618	0.0	0.0	0.0662630237787	0.0	0.0	0.0	0.0	0.0	0.0	0.0	0.0	0.0	0.0	0.0	0.0	0.0	0.068738707996	0.0	0.0	0.0	0.0	0.0
AC090457.1	0.0	0.0	0.0	0.0	0.0	0.0	0.0	0.0	0.0	0.0	0.0	0.0	0.0	0.0	0.0	0.0	0.0	0.0	0.0	0.0	0.0	0.0	0.0	0.0	0.0	0.0	0.0	0.0	0.0	0.0	0.0	0.0	0.0	0.0	0.0	0.0	0.0	0.0	0.0	0.0	0.0	0.0	0.0	0.0	0.0	0.0	0.0	0.0	0.0
AC107959.1	0.411291335684	0.751529152148	0.302100345039	0.641873615321	0.213720862277	0.41535690477	0.885926169384	1.20865687895	0.946114478971	0.816753493168	0.285414268461	0.444915720888	0.576895180828	0.486668794124	0.838783371065	0.410903494193	0.400164489374	0.652448447661	0.260977847536	0.183473653236	0.110873211183	0.158467296348	0.315053388473	0.0710658190113	0.168425908917	0.245010831536	0.24896893778	0.237521614574	0.0986578264897	0.199256535349	0.354364017668	0.405871873641	0.0612845782743	0.35239511172	0.253173583741	0.0568455883909	0.195491420357	0.183109097895	0.134744718314	0.36031424744	0.0216226079641	0.231473192812	0.249282259026	0.272469570055	0.25414736239	0.167160364545	0.229476031638	0.217636957995	0.0734736194951
AC016751.1	0.0	0.0	0.167932250625	0.0	0.0	0.0	0.0	0.0	0.0	0.0	0.0	0.0	0.0	0.0	0.0	0.0	0.0	0.0	0.0	0.0468918464659	0.0	0.0	0.0	0.0	0.065701747751	0.0	0.0	0.0	0.0	0.0	0.0	0.0	0.0	0.0	0.0	0.263328828575	0.0	0.0	0.0	0.0	0.0	0.0	0.0	0.0	0.0	0.0	0.0607436554335	0.0	0.0
AC103726.2	0.0	0.0	0.0	0.0	0.0	0.0	0.0	0.0	0.0	0.0	0.0	0.0	0.0	0.0	0.0	0.0	0.0	0.0	0.0	0.0	0.0	0.0	0.0	0.0	0.0	0.0	0.0	0.0	0.0	0.0	0.0	0.0	0.0	0.0	0.0	0.0	0.0	0.0	0.0	0.0	0.0	0.0	0.0	0.0	0.0	0.0	0.0	0.0	0.0
AC004846.2	0.247727599871	0.195861844672	0.220451603137	0.203649678187	0.221360404869	0.38441733309	0.0311559838142	0.0896941889097	0.0	0.0331116281014	0.108665361905	0.0649336457512	0.17419761285	0.382454894343	0.104928885029	0.184522151239	0.119799763971	0.512734954711	0.126962196099	0.406275302971	0.242722435292	0.132158054097	0.579757469269	0.373383654481	0.10349927831	0.345252914523	0.423920083247	0.831967601318	0.319971329156	0.26436985034	0.288658558704	0.120478687183	0.111802946852	0.27596927668	0.160650687686	0.228150537191	0.129687183038	0.419949050772	0.737454201581	0.262932018402	0.189343918388	0.300289547432	0.272863013258	0.191972968277	0.259642440496	0.308164768777	0.478444235847	0.242005574914	0.233960223257
AC022874.1	0.0	0.0	0.0	0.0	0.0	0.0	0.0	0.0	0.0	0.0	0.0	0.0	0.0	0.0	0.0	0.0	0.0	0.0	0.0	0.0	0.0	0.0	0.0	0.0293049595486	0.0	0.0	0.0	0.111937459086	0.0	0.0	0.0	0.0	0.0	0.0	0.0	0.0	0.0366425240801	0.0	0.0694547775307	0.0	0.0	0.0	0.0	0.0	0.0524005652638	0.0	0.0	0.0	0.0275434990107
AC139720.2	0.0	0.0	0.0	0.0	0.0	0.0	0.0	0.0	0.0	0.0	0.0	0.0	0.0	0.0	0.0617649573239	0.0	0.0	0.0	0.0	0.0	0.0	0.0	0.0	0.0366311994358	0.0	0.0	0.0	0.0	0.0	0.0	0.0	0.0	0.0	0.0	0.0	0.0	0.0	0.0	0.0	0.0	0.0	0.0	0.0	0.0	0.0	0.0	0.0	0.0	0.0
AC005884.1	0.103541874718	0.354742781608	0.279495633907	0.0737696037067	0.291582173483	0.749810247328	0.790011170003	0.162453111382	0.121995999676	0.269871346519	0.131208991764	0.41162482429	0.31550476733	0.643219595031	0.126697348357	0.33420445574	0.216979992087	0.862326969286	0.574881272545	0.0668946620912	0.0	0.179522391667	0.0362086290188	0.0	0.0468641837105	0.0446655868439	0.0365618719817	0.0	0.289764245634	0.0	0.17427171726	0.0727365500706	0.202496246396	0.0	0.0	0.0375657909297	0.0469775949745	0.0	0.0	0.0	0.0	0.0	0.0	0.0496713274563	0.0671802118766	0.0	0.0	0.0547897236911	0.0
LINC02323	0.304812293695	0.037974960277	0.106856453922	0.0	0.653536058362	0.257999943404	0.0151018087484	0.0144920741906	0.0489734409181	0.0	0.368702996508	0.0944231617256	0.197018260822	0.119174185729	0.0	0.506831585717	0.0580688812259	0.337291958667	0.143594798208	0.0447564099144	0.117651486102	0.0	0.0969026940053	0.633447815571	0.0376258293421	0.119535475708	0.185911302884	0.432073005675	0.341209600785	0.358804146225	0.991082060179	0.0875969494144	0.639473798194	3.13743872392	0.0155739967975	0.0201069548457	0.0125722946002	0.111030594607	0.357455966705	2.96315199342	3.76290031697	0.933979170998	0.0661305556149	0.132931999244	0.809054267173	0.0871339247961	0.405841890014	0.117304012294	0.00945035836301
AC005550.1	0.0	0.0	0.0	0.0	0.0	0.0	0.0	0.0	0.0	0.041230344607	0.0902061818379	0.0	0.0	0.0	0.0871044269952	0.0	0.0745868722798	0.0	0.0	0.0	0.0	0.0	0.0	0.0	0.0	0.0	0.0	0.0	0.0	0.0	0.179717708424	0.0	0.0	0.0	0.0	0.0	0.0	0.0	0.122436306545	0.0	0.0	0.0	0.0	0.0682980752524	0.0	0.0	0.0	0.0	0.0
AC012213.3	0.0190559692209	0.235034213606	0.0440903206273	0.0814598712746	0.10061836585	0.0887116922515	0.124623935257	0.0896941889097	0.0336784323431	0.0331116281014	0.0724435746034	0.194800937254	0.135487032217	0.163909240433	0.139905180039	0.0615073837462	0.0598998819853	0.219743552019	0.0846414640658	0.147736473808	0.0809074784305	0.0330395135244	0.1399414581	0.0622306090801	0.155248917466	0.246609224659	0.0403733412616	0.0990437620617	0.223979930409	0.158621910204	0.505152477732	0.0200797811971	0.0894423574814	0.301057392741	0.192780825223	0.352596284749	0.20749949286	0.152708745735	0.442472520949	0.262932018402	0.0946719591942	0.200193031621	0.318340182134	0.603343614585	0.111275331641	0.154082384389	0.239222117924	0.211754878049	0.0779867410857
AC018752.1	0.862513869007	1.9207771777	0.0831509202122	2.15077786341	0.0759033691895	0.892284593908	3.05540381075	0.902166793305	0.762178891181	1.49870301174	0.273245910033	0.734758874981	1.67911841383	0.206080064428	1.31925151566	0.0	0.112966525006	0.0	0.0	0.417929272385	0.0	0.872339388636	0.0	0.156482793706	0.780766400459	0.558103012311	0.228422957478	0.224146611035	0.362064644788	0.0	0.544387621633	0.378689077431	0.0	0.47314238301	0.121189887701	0.078231671402	1.07615179944	0.0	0.556312538474	0.247934682401	0.119029307919	0.188774254332	0.171532816587	0.206883490085	0.559617687283	0.290587409393	0.0	0.114100929434	0.220615404698
FAR1-IT1	0.0402350219691	0.0	0.0465464390318	0.0	0.0424893860137	0.0	0.0	0.0	0.0	0.0	0.0764791541669	0.0685508732998	0.0817340248699	0.0	0.0	0.0	0.0	0.386641168294	0.0	0.116974769173	0.0	0.0	0.0	0.0875963464769	0.0	0.0520693933587	0.0	0.125473374655	0.0675591637919	0.0558193950309	0.0	0.0	0.0472124400564	0.264856877446	0.0	0.0	0.0547646419676	0.0806078093996	0.207609389358	0.0	0.0	0.0	0.0	0.0	0.0783160622149	0.162665778084	0.0505096700072	0.0	0.0
EVX1-AS	3.68802311586	0.0	0.641868896215	0.0232528728804	0.0	1.08044453399	0.142296543269	0.426722904622	0.0	0.0	0.0	0.203889739249	4.09955288297	0.717419063378	0.0	1.28169004903	0.0854926677123	0.167269889707	0.942281515645	3.37373226006	0.023095191308	0.52814669819	0.844584229853	0.0118425626391	8.62686637039	2.56238037443	2.21273201425	1.39099359059	0.0	0.0	0.274660421397	0.550253871805	0.089360209835	0.4440098836	0.0366864318388	0.0473643624065	0.0	4.79500973475	1.43145224815	0.112581655932	0.0360323841753	0.0	2.02512071779	0.203539304353	1.9270009489	3.89983533801	0.273145607093	0.0	0.422967765852
CASC19	0.0	0.0829344159727	0.0	0.0	0.085210321815	0.125211598328	0.0	0.0	0.0713028390478	0.0	0.536812809629	0.756114264626	0.0409783666923	0.0	0.0	0.781328128133	0.0	0.0775389372928	0.0448000119749	0.039097833838	0.342589159349	0.0	0.296279326821	0.0878350286199	0.10956258753	0.0	0.0	0.0	0.0	0.0	4.12518249527	0.0	0.0	0.106231423324	0.0	0.17564822135	0.0549138644252	0.161654898414	0.0	0.0	8.2178872045	5.29802403167	0.0	0.174188006638	0.0	0.108739339391	0.0	0.0	0.0825554466262
LINC01766	0.0	0.0	0.0473179269716	0.0	0.0	0.0	0.0	0.0	0.0	0.0	0.0	0.0	0.0	0.0	0.0	0.0	0.0	0.314439668358	0.0454187966706	0.0	0.0	0.0	0.0	0.0445241098115	0.111075882938	0.0	0.0	0.0	0.0	0.0	0.0	0.0	0.0	0.0	0.0	0.0	0.723740461803	0.0819438504394	0.0	0.0	0.0	0.0	0.0	0.0	0.0	0.0	0.0	0.0	0.0
AC115522.1	2.98260191633	0.0	0.893423736237	0.113838705001	1.18114379537	0.785162297787	0.217699635105	0.334256042124	0.0470650034722	0.670957118713	0.607431555397	0.589833413429	0.595070742218	0.572650538742	0.146636229618	0.386799581418	1.17192610834	0.460631492586	1.68556016277	0.516147662538	1.97866805388	0.646409762802	0.167627717795	2.34808623722	1.2294262295	1.48191741099	5.02147062638	3.12810840028	0.536585013138	0.554178166494	1.68081310037	3.5918250337	0.624970429524	5.22396845471	1.16743352253	0.144925578317	3.76969852047	0.533519314012	1.23669477977	1.65349245026	2.1609385506	1.18900618466	1.77949871596	1.03478954303	1.60688783767	0.0358878934862	0.267446885794	0.338198438324	0.490432806126
AL049749.1	0.0	0.0963194008291	0.0	0.0	0.0	0.0	0.0	0.0	0.0	0.0	0.0	0.0	0.0	0.0	0.0	0.0	0.0	0.0	0.0	0.0	0.0	0.0	0.0	0.0	0.0	0.0	0.0	0.0	0.0	0.0	0.0	0.0	0.0	0.0	0.0	0.0	0.0	0.0	0.0	0.0	0.0	0.0	0.0	0.0	0.0	0.0	0.0	0.0	0.0
LINC01281	0.00835109311034	0.0	0.0869496932168	0.0178494980204	0.0617330278462	0.0129590120097	0.0955766474707	0.117922816891	0.0	0.0072554244317	0.04762153762	0.184967500207	0.0	0.335214272876	0.0	0.0	0.0131252702489	1.04325513205	0.0278199735952	0.0	0.319112237261	0.0	0.0262834210644	0.0	0.0	0.0864592747028	0.336171256089	0.312515748718	0.0140224321914	0.266472284006	0.2213781586	0.0439988437398	0.0	0.0659677366498	0.154887921901	0.099984753185	0.12503512165	0.0669231220735	0.172363802107	0.0288068497319	0.0	0.0877326483755	0.0199299268003	0.276428081225	0.0487653314637	0.0112541843081	0.0104836765723	0.0	0.0
AC007193.1	0.0	0.0	0.0	0.0	0.0	0.0	0.0	0.0	0.0	0.0	0.0	0.0	0.0	0.0	0.0	0.0	0.0	0.0	0.0	0.0	0.0	0.0	0.0	0.0	0.0	0.0	0.0	0.0	0.0	0.0	0.0	0.0	0.0	0.0	0.0	0.0	0.0	0.0	0.0	0.0	0.0	0.0	0.0	0.0	0.0	0.0	0.0	0.0	0.0
LINC01416	0.0	0.0	0.0296607611493	0.0	0.0	0.00994646246456	0.0104797400102	0.0	0.0	0.0	0.0	0.0109206586036	0.0	0.0	0.0	0.0	0.0	0.0	0.0	0.0248465887767	0.0272143336539	0.0	0.0	0.0418642279266	0.0	0.0	0.0475304335762	0.0	0.0	0.0	0.00809118687276	0.0	0.0	0.0	0.0	0.0	0.0610708734669	0.0	0.0	0.0	0.0	0.0168344140227	0.0152968658948	0.0184493501981	0.0	0.0	0.00804656214834	0.0	0.0131159519099
ZFHX4-AS1	0.00657773793186	0.865376971287	0.623982827288	0.73107610817	0.0	0.0816573195669	0.33338702005	0.237364852659	0.941634605231	0.468608234752	0.037509100933	0.11206895324	0.227155957168	0.132015749847	0.639875079872	0.0212311138031	0.0103381182369	0.0758510617142	0.0438248006969	0.0	0.0698190923373	0.0	0.0	0.021480756666	0.00893146815274	0.0255373657344	1.21243780362	0.0	0.0	0.00912551638	0.0664260921407	0.0	0.0	0.0779392250644	0.133088139669	0.0	0.0984839052353	0.065889990802	0.0169702921554	1.9286256281	0.0544647655071	0.10365392197	0.20407147171	0.274527314475	0.0	0.0	0.0247724014607	0.0	0.0
AL022097.1	0.0	0.0	0.0425039443268	0.0	0.0193996204132	0.057013221571	0.030034986878	0.0864669786387	0.0	0.0	0.0698370440035	0.0	0.0373177681788	0.0	0.0337178427078	0.0296471694608	0.0	0.0	0.0407980257935	0.0534078350567	0.0	0.0	0.0963616740015	0.0999859041672	0.0	0.0	0.0583810536482	0.0763841222054	0.0308458713094	0.0509715567528	0.0231893817321	0.0387146153601	0.0215560520357	0.072556325732	0.0	0.0	0.0250042037768	0.0	0.0473946993076	0.0	0.0	0.0482475141346	0.0438408935694	0.0	0.0	0.0247564128763	0.0230614870504	0.0	0.0
TTTY19	0.0	0.0	0.0	0.0	0.0	0.0	0.0	0.0	0.0	0.0	0.0	0.0	0.0	0.0	0.0	0.0	0.0	0.0	0.0	0.0	0.0	0.0	0.0	0.0	0.0	0.0	0.0	0.0	0.0	0.0	0.0	0.0	0.0	0.0	0.0	0.0	0.0	0.0	0.0	0.0	0.0	0.0	0.0	0.0	0.0	0.0	0.0	0.0	0.0
AL034546.1	0.0	0.0	0.00463825874999	0.0	0.0	0.0	0.0	0.00629049415857	0.0	0.0	0.0	0.0	0.0	0.0	0.0	0.0	0.0	0.0	0.0	0.0	0.0	0.0	0.0	0.0	0.0	0.0	0.0	0.0	0.0	0.0	0.0	0.00844949363127	0.0	0.0	0.0	0.0	0.00545718609371	0.0	0.0	0.0	0.0	0.0	0.0	0.0	0.0	0.0	0.0	0.0	0.0
AC087855.2	0.0	0.0566795729274	0.25518196743	0.0	0.0	0.0	0.0	0.0	0.0	0.0	0.0	0.0	0.0	0.0	0.0	0.0	0.0	0.0	0.0	0.0	0.0	0.0	0.0	0.0	0.0	0.0	0.0	0.0	0.0925950550295	0.0	0.0	0.0	0.0	0.0	0.0	0.0	0.0	0.0	0.0	0.0	0.0	0.0	0.0	0.0	0.0	0.0	0.0	0.0875411227691	0.0
AC008403.2	0.0	0.0	0.0	0.0	0.0	0.0	0.0173163086006	0.0332343275073	0.0	0.0	0.0	0.0180448650746	0.0107575540601	0.0	0.0	0.0	0.016645997247	0.0	0.0	0.0	0.0	0.0	0.0	0.0	0.0287621385004	0.0	0.0224392604866	0.0	0.0	0.0	0.0	0.0111602217383	0.0	0.0139438241631	0.0	0.0230553995834	0.0	0.0212186508291	0.0	0.0	0.0	0.0	0.0	0.0	0.0	0.0	0.0	0.0	0.0
AC110716.1	0.0	0.0	0.0	0.0	0.0	0.0	0.0	0.0	0.0	0.0	0.0	0.0	0.0	0.0	0.0	0.0	0.0	0.0	0.0	0.0	0.0	0.0	0.0	0.0	0.0	0.0	0.0	0.0	0.0	0.0	0.0	0.0	0.0	0.0	0.0	0.0	0.0	0.0	0.0	0.0	0.0	0.0	0.0	0.0	0.0	0.0	0.0	0.0	0.0
ERLNC1	0.0131496341782	0.0	0.0608493412565	0.0	0.0277728135933	0.0408105298279	0.0	0.0412625131929	0.0	0.0	0.149969780107	0.0	0.120205635155	0.0188510183269	0.0	0.0212216861327	0.0826682207861	0.126362300117	0.0146017801019	0.0254865098021	0.0279152356752	0.0	0.0827717682898	0.0	0.0535650128201	0.0340347011652	0.0	0.0546763787722	0.0441594534199	0.0	0.016599148913	0.0	0.0617199926848	0.0	0.0221715069861	0.0143123661712	0.0178982133606	0.079032878843	0.0	0.0	0.0	0.0	0.0	0.0378490221648	0.0511906054975	0.035441685219	0.0330152017099	0.0417491855479	0.0269075034741
AC010335.1	0.0494373558752	0.0	0.0571922856885	0.0	0.0	0.0383578101722	0.0404143562999	0.0775652585229	0.0	0.0214755718154	0.0939710475239	0.126344180506	0.0753208376096	0.0708722759133	0.0	0.079785037013	0.0388499234579	0.0475071619139	0.0548968427205	0.143728597849	0.0	0.128572798039	0.103729561596	0.0269077257959	0.0335638310715	0.0319892099433	0.0523707615364	0.20556127712	0.166021851589	0.068586101407	0.0624061491689	0.0520934557267	0.0870159162309	0.0650866984307	0.0	0.2152350492	0.0336450554993	0.0	0.0	0.0	0.0	0.032460347573	0.117982504898	0.35574289614	0.0962280831221	0.133246536082	0.0	0.0	0.0252903580232
LINC01870	0.0	0.0	0.0	0.0	0.0	0.0	0.0	0.0	0.0	0.0	0.0	0.0	0.0	0.0	0.0	0.0	0.0	0.0	0.0	0.0	0.0	0.0	0.0	0.0	0.0	0.0	0.0	0.0	0.0	0.0	0.0	0.0	0.0	0.0	0.0	0.0	0.0	0.0	0.0	0.0	0.0	0.0	0.0	0.0	0.0	0.0	0.0	0.0	0.0
AC007292.2	0.220626478082	0.0839871155132	0.179609658781	0.0349306401658	1.23397430993	0.215561578909	0.106879467654	0.153846324024	0.0722078971594	0.106488969515	0.201918473253	0.111376253308	0.182593450703	0.222571018811	0.0449943397723	0.316498259409	0.218327136077	0.329797234942	0.226843327742	0.657262205596	0.190815733484	0.325854937193	0.420056065454	0.284639783695	0.510385100079	0.581613974382	0.354904396405	0.662543735487	0.411618746282	0.215391396278	0.175353702259	0.473570336345	0.239709960551	0.204401687318	0.275553166295	0.257922740042	0.444887157706	0.392896342504	0.316226222201	0.0845605042627	0.351832766674	0.160958180432	0.487524285553	0.411597672051	0.0795262441917	0.627681633755	0.410321381074	0.272406523584	0.242449673963
AC004847.1	0.278929131892	0.0159272269294	0.609512344496	0.165605232811	0.392743335712	0.192371142172	0.494044886197	0.607817763674	0.0958539997456	0.067314848338	0.250368178162	1.04286289303	0.354138004146	1.41064014797	0.014221130938	0.18756372516	0.194839176568	0.848789654227	0.103243983641	0.0750858452044	0.246723354555	0.0268672967121	0.0568992741723	0.0759076660208	0.0631231862223	0.370997833581	1.17371070668	0.757086163627	0.143108056007	0.795433681571	1.2127888895	0.367393798826	0.0181833364111	0.204013251491	0.444172670568	0.202395281743	0.305833730548	0.24836147658	0.419781622439	0.481078912791	0.0641549906628	0.681701271139	0.12943501911	0.557535308183	0.256381624917	0.0730903618253	0.0097266135859	0.295193613356	0.0554905657725
LINC02584	0.0	0.03031566799	0.0	0.0315210756874	0.0	0.0	0.0	0.0	0.026063886385	0.0128126170492	0.0	0.0	0.0149791440001	0.0422833598327	0.0	0.0	0.0695351717668	0.340120995854	0.0	0.0	0.0	0.0	0.0154716153875	0.513712438303	0.0	0.248107547638	0.0624902114747	0.0153300803032	0.0495254427797	0.204596985771	0.0186161769682	0.435115258689	0.0	0.0194158029681	0.124328271247	0.0	0.0401461917212	0.059090983783	0.0	0.0	0.85478218137	0.0	0.0	0.084896412266	0.0	0.0397483441799	0.0555405136334	0.023411146876	0.0603542807008
LINC01737	0.0	0.0	0.0	0.0	0.0	0.0	0.0	0.0	0.0	0.0	0.0	0.0	0.0	0.0	0.0	0.0	0.0	0.0	0.0	0.0	0.0	0.0	0.0	0.0	0.0	0.0	0.0	0.0	0.0	0.0	0.0	0.0	0.0	0.0	0.0	0.0	0.0	0.0	0.0	0.0	0.0	0.0	0.0	0.0	0.0	0.0	0.0	0.0583245445744	0.0
AC092746.1	0.0	0.0	0.0	0.0563116725804	0.0	0.0	0.0	0.0	0.0	0.0	0.0	0.0	0.0	0.0	0.0	0.0	0.0	0.0	0.0	0.0255318594636	0.0	0.0	0.0	0.0	0.0	0.0	0.0558186586482	0.0	0.0442380289598	0.0	0.0	0.0277615480252	0.0	0.0	0.0	0.0	0.322741092876	0.0	0.0	0.0	0.0	0.0	0.0628750181795	0.0	0.0	0.0	0.0	0.0	0.0
U52112.1	0.0	0.0	0.0123053804337	0.0227350287286	0.0112328261875	0.0	0.0	0.0	0.0	0.0	0.0	0.0181226446655	0.0	0.0	0.0	0.0	0.0167177472351	0.0817723850185	0.0	0.0	0.0	0.0	0.0	0.0	0.0	0.0	0.022535981437	0.0	0.0	0.0147568515599	0.0	0.0	0.0	0.0	0.0	0.0	0.014478008796	0.0	0.0	0.0733829663429	0.0	0.0	0.0	0.0153081892807	0.0828169853307	0.0	0.0	0.0	0.0108828480287
AC007922.3	0.0	0.0	0.121915228211	0.0	0.0556444628222	0.0	0.0	0.0	0.0	0.0	0.0	0.179549618323	0.0	0.0	0.0	0.0	0.0	0.0	0.0	0.102127437854	0.0	0.0913583701368	0.110558732022	0.0	0.0	0.0	0.0	0.164321003107	0.0	0.0	0.0	0.0	0.0	0.0	0.0	0.11470266412	0.143440485723	0.0	0.13594351474	0.181759945106	0.174519839369	0.0	0.125750036359	0.0758327383586	0.0	0.213028492295	0.0	0.25094083413	0.0539107631883
AL031058.1	3.05133707149	0.0	1.5817402525	0.178193468413	3.7857660151	1.50070612725	0.2180918867	0.209286440789	0.0884058849005	0.0724316864718	2.5989132389	0.511352460291	1.20244741092	0.812716650479	0.0612085162669	1.42620246062	1.12686652985	1.73048047215	2.51808355596	0.323173536454	0.63714639264	1.27202127069	2.67638038615	5.51778067177	1.94708017322	2.67571008755	1.73100700659	0.970628868204	2.65976167361	3.70117790475	2.56785842847	2.0380977915	0.606530986671	5.75145060716	1.09644094345	0.362966763712	1.67944902034	1.70365694461	2.1939262497	2.4732042981	13.6130387991	2.4742607502	3.02423173028	0.935868220351	2.49905848978	1.39316155885	12.7266166735	11.8582731708	0.5459071876
AC092794.1	0.585136127056	0.836754107546	0.294314253672	0.435012508456	0.107464563938	0.513216955001	1.123060798	1.27729456647	0.449624431797	1.01673179691	0.386863625202	0.433448820865	0.69768837724	0.765895497177	0.840512821314	0.533750930602	0.879663730805	0.293368968932	0.22600143498	0.39447161563	0.48607044387	0.617532350718	0.56048718012	0.193855832066	0.345442178897	0.46093043743	0.350353195948	0.872708282826	0.0427178217791	0.070589475503	0.449603064373	0.268075429384	0.477640630674	0.602890706598	0.257372338828	0.16614148772	0.242394703966	0.458716606068	0.721995539624	0.351027797764	0.252783891044	0.0334085020554	0.78928674024	0.475974215161	0.346636041693	0.342846542583	0.287436472618	0.040386239628	0.182203558748
BRWD1-AS2	0.417692757251	0.177647455226	0.533201231555	0.184711050526	0.212942915119	0.491711305884	0.423878978235	0.203382445864	0.305464691796	0.462999122708	0.273777516862	0.368094183478	0.190182672654	0.495554396172	0.237927267512	0.0697342954827	1.04131399899	0.802769367322	0.591769807983	0.404784285543	0.519799067407	0.424532037104	0.513753952206	0.219502128915	0.195571350309	0.633747324615	1.19011027262	0.643803722615	0.604615084519	0.699371408559	0.418175835165	1.19898561208	0.540830441736	0.54991295644	0.242851331385	0.846545829452	6.97918892499	0.634825705155	0.668873830306	0.894301364148	1.33572188342	0.0945707597093	1.82178530301	0.476757770439	0.308388540706	1.35871285455	0.415869500916	0.411562496442	1.01680524072
AL117339.3	0.025156145691	0.0948056738728	0.0291022334369	0.0896139317293	0.0177104279236	0.104097763752	0.0925416090102	0.115117913417	0.0518694587325	0.0382473761667	0.0239085335411	0.0428600674631	0.129885699439	0.0661160167058	0.14621408558	0.0169160544991	0.1153176618	0.0322319580761	0.0139670998681	0.308797049812	0.0845559326115	0.101770870202	0.0351884510243	0.00912797833881	0.0797016246256	0.0678236470197	0.039973209039	0.0370457044619	0.0246400121659	0.0145416518274	0.0661568797823	0.0441794987686	0.0787163661482	0.0303593555118	0.0247424349518	0.0159719765201	0.0456540014024	0.02939908212	0.102761209854	0.0289251278916	0.00347161792883	0.057810946074	0.0200117571666	0.141798524069	0.040804631028	0.0339011787257	0.0236851234693	0.0898526645213	0.0235931146843
AL049829.2	0.0	0.0	0.0	0.0	0.0	0.0	0.0	0.0	0.0	0.0	0.0	0.0	0.0	0.0	0.0	0.0	0.0	0.0	0.0	0.0	0.0	0.0	0.0	0.0	0.0	0.0	0.0	0.0	0.0	0.0	0.0	0.0	0.0	0.0	0.0	0.0	0.0	0.0	0.0	0.0	0.0	0.0	0.0	0.0	0.0	0.0	0.0	0.0	0.0
MIR217HG	0.0	0.0	0.0190323217375	0.0	0.0	0.0	0.0	0.0	0.0	0.0	0.0	0.0	0.0	0.0	0.0	0.0	0.0	0.0	0.0	0.0	0.0	0.0	0.0172594464989	0.0	0.0	0.0	0.0	0.0	0.0	0.0	0.0	0.0173355444335	0.0	0.0	0.0554780374807	0.0	0.0	0.0	0.0	0.0	0.0	0.0	0.0	0.0236766660875	0.0320225676612	0.0	0.0206528428474	0.0	0.0
AC097375.1	0.0303411641078	0.0	0.140402373473	0.0648507376848	0.0	0.0	0.0	0.142812263899	0.0	0.026360384257	0.0	0.0	0.0924532412463	0.0869928140821	0.0	0.0	0.0	0.174939282704	0.101075436853	0.0	0.0	0.0526059467386	0.0	0.0	0.0	0.0	0.0321414817216	0.0946192661335	0.0	0.0841866285712	0.114901485714	0.0319712909634	0.0	0.0	0.102316052731	0.0	0.165191706919	0.0	0.234836850258	0.104660951997	0.0	0.0	0.0724093447068	0.0	0.0	0.0	0.0	0.0	0.0
AC011445.2	0.342346545309	0.527808046162	0.891108705627	0.182931560637	0.361528186198	0.664055731015	0.839590731456	0.268564103209	0.151260936015	0.371788078537	0.162683981118	0.583276794783	0.347723943955	0.736170403562	1.09963045409	0.414374888764	0.403545158693	5.59266392797	0.190076351385	0.414708237531	7.26764286017	0.890348046535	0.987679308321	0.465830281843	0.813486379669	0.664561968417	5.80255928977	1.60141740601	0.862257997991	2.13726978431	3.02507495335	5.95220427369	2.00857548448	0.22535799052	0.865842203457	8.38390281962	2.44636504697	4.458124395	1.54566990459	3.83797155763	1.98428048577	1.23630768878	1.02126474615	0.492693629567	0.166591392457	0.92271300709	2.14885070089	2.17385354576	0.525396223904
AC010319.3	0.0	0.0	0.0	0.0	0.0	0.0	0.0	0.0	0.0	0.0	0.0	0.0	0.0	0.0	0.0	0.0	0.0	0.0	0.0	0.0	0.0	0.0	0.0	0.0	0.0	0.0	0.0	0.0	0.0	0.0	0.0	0.0	0.0	0.0	0.0	0.0	0.0	0.0	0.0	0.0	0.0	0.0	0.0	0.0	0.0	0.0	0.0	0.0	0.0
LINC02459	0.0	0.0	0.0	0.0	0.0	0.0	0.0	0.0	0.0	0.0	0.0	0.0	0.0	0.0	0.0	0.0	0.0	0.0	0.0	0.0	0.0	0.0	0.0	0.0	0.0	0.0	0.0	0.0	0.0	0.0	0.0	0.0	0.0	0.0	0.0	0.0	0.0	0.0	0.0	0.0	0.0	0.0	0.0	0.0	0.0	0.0	0.0	0.0	0.0
AP001085.1	0.0	0.0476321293615	0.0268060869542	0.0495260719721	0.0	0.0	0.0	0.0	0.0	0.0	0.0	0.0	0.0	0.0	0.0	0.0373953342495	0.0364180033667	0.133599952988	0.0	0.0	0.0	0.0	0.024309079576	0.0	0.0	0.0	0.0245462333023	0.0240866989427	0.0	0.0	0.029249830479	0.0	0.0	0.0305062068545	0.0	0.0	0.0	0.0	0.0597811074208	0.0	0.0	0.0608568018661	0.0	0.0333474170247	0.0	0.0312263987141	0.0	0.0	0.0
AC011525.2	0.00832760859653	0.0	0.0	0.0	0.0	0.0	0.0	0.0	0.0	0.0	0.0	0.0	0.0	0.0	0.0	0.0	0.0	0.0	0.0	0.0	0.0	0.0	0.0	0.0	0.0	0.0	0.00882173401583	0.0	0.0	0.0	0.0	0.0	0.0	0.0	0.0	0.0	0.0	0.0	0.0	0.0	0.0	0.0	0.0	0.011984814105	0.0	0.0	0.0	0.0	0.0
SIAH2-AS1	0.134299211652	0.414107900163	0.0776829458672	0.0	0.354559955851	0.156301553014	0.219575504977	0.210710158073	0.178014570956	0.46671628181	0.127638679063	0.0572034498284	0.306919603593	0.0481320785398	0.184874702194	0.108370152315	0.105537887307	0.0	0.149130198592	0.130148798354	0.0	0.232849904838	0.105670080606	0.328933219424	0.0455889678272	0.0869003934513	0.711339822229	0.453714757635	0.112751801703	0.419215048396	0.381441666859	0.0353786621092	0.0	0.221014355782	0.0566102423273	0.036543592537	0.182797172282	0.0672645665738	0.606351232411	0.0	0.389206943354	0.0440901319642	0.160252880802	0.289918360255	0.326760894502	0.0452464144633	0.0842973177445	0.106597693712	0.171756513105
AC026979.1	0.12698531805	0.0	0.0	0.0542832932936	0.0	0.0788210233041	0.166093992615	0.0	0.0448853206356	0.02206495286	0.0	0.0432705340898	0.103183949064	0.0728173126451	0.0	0.0	0.0	0.0	0.0	0.0246121869958	0.0	0.0880675883651	0.133220427522	0.0552923765069	0.0689699307438	0.0	0.0269040190054	0.0264003441242	0.085289098715	0.0352341978926	0.128237678738	0.026761560875	0.0	0.0334364771527	0.0428218128067	0.0276427518162	0.0	0.101762174474	0.0	0.0876064229411	0.0	0.166755987961	0.121220446713	0.109651798347	0.0494344955319	0.0342258469611	0.0318826047387	0.120950899469	0.025984433029
AL929236.1	0.0	0.0	0.066135480941	0.0	0.0603710195098	0.133067538377	0.0	0.0	0.0505176485146	0.0248337210761	0.21733072381	0.0974004686268	0.203230548325	0.0409773101082	0.0	0.0	0.134774734467	0.0	0.0317405490247	0.0831017665167	0.0	0.644270513725	0.149937276535	0.0622306090801	0.194061146832	0.33292245329	0.0605600118925	0.0	1.29588388308	0.0396554775509	0.036082319838	0.120478687183	0.469572376778	0.301057392741	0.0481952063057	0.0933343106688	0.116718464734	0.0572657796507	0.737454201581	0.0	0.0	0.0	0.477510273201	0.287959452416	0.111275331641	0.885973710234	0.179416588443	0.0	0.146225139536
AL139286.1	0.149560485703	0.691748424136	0.605573873464	0.239751212047	0.434335945918	0.17406309313	0.366790900358	0.469308988436	0.264324665965	0.422298681127	0.142143074411	0.0637038418544	0.151909702788	0.482414696274	0.343138651799	0.120684942351	0.293827072617	0.215581742322	0.207596015086	0.543519129491	0.238125419472	1.10206801551	0.862972324947	0.0407013327064	0.863082050002	0.58065262897	0.633739114349	0.544140426115	0.87895154509	0.311235414718	0.377588720729	0.433388610837	0.307119307034	0.147677774091	0.630432244099	1.18019193171	0.254461972779	1.04871574249	1.15757962551	0.644880613317	0.495354291542	0.0982007484658	0.803085459475	0.322863628466	0.145557125733	0.604656629646	0.985703863171	0.415488737991	0.26778401816
AC090515.5	0.460646295966	0.20291287108	0.418711078224	0.140654044401	0.0	0.408468058545	0.215183994877	0.361367921096	0.697817118148	0.428795583913	0.0625429527409	0.672712569982	0.902343634563	0.377355495752	0.18117720815	0.212405498537	0.310281388684	0.0	0.328832087896	0.159432277984	0.209550369135	0.0570482266854	0.0345188929979	0.0	0.134031565412	4.17295689353	0.0697113025784	0.0342031124986	0.110496765669	0.0456478608253	0.539951870642	0.104013266601	0.0772185686256	14.8583531105	0.277390187404	0.0	0.313497150463	2.76860956018	0.0848891725376	0.113498987944	0.0	0.0	0.0785239115931	0.142059996525	0.0	0.133024458522	0.0	0.0	0.100992829706
MIRLET7A1HG	0.247634643924	0.08484161857	0.107429830016	0.11026885014	0.0871698623166	0.480341358045	0.168698253823	0.226641901733	0.072942555904	0.25996666063	0.0392255452731	0.0703183871062	0.272484721239	0.251460761542	0.321952530162	0.516211969441	0.324335946359	0.01983051567	0.0458302561527	0.249980923668	0.0	0.23256594154	0.140721619538	0.224637320582	0.0280205363231	0.0267059745728	0.0327910308296	0.493382877158	0.0693011073879	0.0858879611347	0.117223536644	0.195704404057	0.0121074410737	0.149427266885	0.034794587967	0.0112304699016	0.0	0.0206715497276	0.425924768133	0.177960085626	0.0	0.0270993006219	0.147745338886	0.0148494769887	0.220922243795	0.264194917622	0.14248302731	0.0163796456192	0.0105567417811
AC009065.3	0.407124853268	0.132142969589	0.19831073301	0.0457990737919	0.0452564227295	0.498762553396	0.525503605434	0.504286431135	0.189349796893	0.11169783662	0.325838827594	0.219045337549	0.369991360048	0.153590786078	0.235976103234	0.345812135823	0.235742010216	1.64728162005	0.0	0.498370073003	0.13646550812	0.334363701991	0.269756906206	1.84269246366	0.494617209553	0.360492008434	0.15889334524	0.980060242363	0.0359794099499	0.0297272610295	0.135243427468	0.406419420872	0.301722337611	0.47957876275	9.71869238356	0.419801790968	0.437483102259	0.0858572325877	1.16093007305	0.517397701914	0.0709697176015	0.337662776201	0.460234214113	0.832623713352	0.250248719784	0.924048337057	0.376593082311	0.204093703012	0.876927609604
AC020636.1	0.0	0.0	0.0	0.0	0.110698010995	0.0	0.0	0.0	0.0	0.0	0.0	0.0	0.0532356126586	0.0	0.0481001437566	0.0	0.0	0.352561999832	0.0	0.0	0.0	0.0	0.0549858472533	0.0	0.0	0.0	0.027761138195	0.0	0.0	0.0727134066244	0.0	0.0	0.0	0.103505130159	0.0	0.0	0.0356697137063	0.0	0.0	0.0	0.0	0.0	0.0	0.0377150433252	0.0	0.0	0.0	0.0	0.0536245113483
SNHG14	0.867588219871	2.09970131136	0.662720086748	2.64180623548	0.379220064667	1.71004745615	1.99633416624	1.84840218848	1.49969719428	2.19480308721	0.422476594062	0.951873663539	2.37800801989	0.989548314725	2.5524719465	1.4295686289	2.07622051365	0.185961578398	1.10006305072	1.01418859467	0.162435484236	2.18089787931	0.305802677694	0.0211536087301	2.51714600124	0.264058582152	0.687048888918	0.738995966872	1.77219917212	0.139852973655	0.864697063843	0.337866078041	0.309260652379	0.258505758273	0.344035734029	0.312858235837	0.240806897511	1.24987617687	0.156673478968	0.554414300061	0.261471976546	0.0393415187849	1.12269032817	0.599539563712	0.869975753374	1.58656027144	0.348138725711	0.0141389935799	0.146630554163
PALLD-AS1	0.0	0.0	0.0	0.0	0.0	0.0	0.0	0.0	0.0	0.0	0.0	0.0	0.0	0.0	0.0	0.0	0.0	0.0	0.0	0.0	0.0	0.0	0.0	0.0	0.0	0.0	0.0350112568753	0.0	0.0	0.0	0.0	0.0	0.0	0.0	0.0	0.0	0.0	0.0	0.0	0.0	0.0	0.0434012236523	0.0	0.0	0.0	0.0	0.0	0.0	0.0
PRR7-AS1	0.113159520929	0.196829063658	0.120840138016	0.0186050323282	0.0551537709102	0.18910558266	0.0569269827717	0.122914258876	0.0461519258035	0.0680627910973	0.0992745281602	0.103813668207	0.132619581799	0.149744244346	0.111837782809	0.266911671442	0.150489209679	0.501883421278	0.0483292310252	0.236195967384	0.258704159426	0.181105481541	0.283091450512	0.0758035402787	0.189109792469	0.157708121449	0.212084650702	0.425276795618	0.0730798714739	0.0966092292599	0.208772599556	0.165100423176	0.21449602396	0.0916800290653	0.058706917969	0.180011029905	0.130327613571	0.174389617043	0.179659624418	0.240209498294	0.144150719761	0.320061698703	0.103867607927	0.263074067639	0.135545259942	0.375377660733	0.546371503899	0.0690910977763	0.516541809784
AC027031.1	0.0	0.0	0.0	0.0	0.0	0.0	0.0	0.0	0.0	0.0	0.0	0.0	0.0	0.0	0.0	0.0	0.0	0.116387689106	0.0	0.0	0.0	0.0	0.0	0.0	0.0	0.0	0.0	0.0	0.0	0.0	0.0	0.0	0.0355300162388	0.0	0.0	0.0	0.0	0.0	0.0	0.0	0.0	0.0	0.0	0.0	0.0	0.0	0.0760227344076	0.0	0.0
AC015853.1	0.175076717217	0.0514137342263	0.0289342729117	0.0	0.0528246420711	0.03881136536	0.0817844575124	0.039241207648	0.0	0.0217295059415	0.190164383334	0.0852254100485	0.0	0.0	0.0	0.363277985251	0.0393092975529	0.0	0.0	0.0484760304681	0.15928659816	0.0867287230014	0.262390233937	0.10890356589	0.305646306261	0.0	0.0529900104059	0.155993925247	0.167984947807	0.0	0.0315720298582	0.105418851285	0.0293482735486	0.230497066318	0.16868322207	0.0272225072784	0.0340428855474	0.0	0.0	0.0	0.0	0.131376677002	0.0	0.143979726208	0.243414787965	0.13482208634	0.0	0.0794080792686	0.0
AC015911.6	0.0	0.0	0.0374815964195	0.0	0.0	0.0	0.0	0.101666498589	0.0	0.0	0.0	0.0	0.0658164576633	0.0464469291817	0.0	0.0	0.0	0.6226868706	0.07195450501	0.0	0.137560417375	0.0	0.0	0.0	0.0	0.0	0.0	0.0673584272402	0.0	0.134845978368	0.286289916264	0.0682800437205	0.0	0.0	0.0	0.0	0.0	0.129819141615	0.167177801496	0.0	0.0	0.0425464949589	0.0	0.0	0.0	0.0	0.0813459893333	0.0	0.0
LINC01467	0.0	0.0	0.0	0.0	0.0	0.0	0.0	0.0	0.0	0.0	0.0	0.0	0.0	0.0	0.0	0.0	0.0196049740112	0.0	0.0	0.0	0.0	0.0	0.0	0.0	0.0	0.0	0.0528560845161	0.0	0.0209450482522	0.0173054232278	0.0	0.0	0.0	0.0	0.0	0.0	0.0	0.0	0.0	0.0	0.0	0.0	0.0	0.0	0.0242799586311	0.0	0.0	0.0	0.0
AC113414.1	0.0	0.0	0.0	0.0	0.0	0.0	0.0	0.0	0.0	0.0	0.0382395770834	0.0	0.0	0.0	0.0	0.0	0.0	0.0	0.0	0.0	0.0854145526366	0.0	0.0	0.0	0.0	0.0	0.0213111998372	0.0	0.0	0.0	0.0	0.0635950678946	0.0	0.0	0.0	0.0	0.0273823209838	0.0	0.0519023473395	0.0	0.0	0.0	0.0	0.0	0.0	0.108443852056	0.0	0.0	0.0
AC093110.1	0.515112449546	0.197002787456	0.304886707445	0.230440485365	0.227710107569	0.743570494923	0.783436874552	0.808191085669	0.317574537992	0.551605969597	0.364327880044	0.408199374989	0.997737028509	0.326293435344	0.769563384132	2.51329321691	1.2802872834	0.0	0.106418151422	0.650112201488	0.737495231179	0.228469839881	0.892296627251	0.886735831003	0.276521433496	0.232542921796	1.11673445878	0.859228675633	0.140802917417	0.0332387336107	0.544387621633	0.391312046678	0.0281135565385	0.536228034078	0.201983146168	0.208617790405	1.69575435063	2.20797572414	0.958093816261	0.619836706003	0.0198382179865	0.204505442193	0.228710422116	1.620587339	1.30577460366	3.14803026842	0.090230866809	0.114100929434	0.661846214093
LINC01098	0.0143196209716	0.0	0.0	0.0	0.0	0.0	0.0	0.0	0.0	0.0	0.0	0.0	0.0	0.0	0.0	0.0	0.0225059034345	0.0825632204636	0.0	0.0	0.0303989897198	0.0248275648051	0.360545497463	0.0155877444408	0.0583309520652	0.0	0.0	0.0148853004104	0.0	0.0	0.0	0.0301779303484	0.0	0.0188524817988	0.0482884272076	0.0623432275003	0.0389814085959	0.0	0.0369440306015	0.0987902216144	0.0	0.0564131959272	0.0	0.0206083167106	0.0836179232932	0.0	0.0359527244926	0.136391439827	0.0146507973461
AC078788.2	0.0387604400121	0.0	0.0448405485961	0.0	0.0409321833849	0.0601474562647	0.0	0.0	0.0	0.0	0.0	0.0	0.0	0.111132181341	0.0	0.0	0.0	0.0	0.0	0.0	0.0	0.268813633596	0.528627026276	0.0843860091715	0.0	0.0	0.164241288797	0.0402916246712	0.130166346992	0.0537736580403	0.0	0.0	0.0	0.102060032356	0.0	0.0	0.0527575608483	0.0	0.100000334141	0.0	0.0	0.050899864388	0.0	0.111565442297	0.0754458400394	0.0	0.0	0.0615308677055	0.0
AC013509.1	0.0	0.0	0.404226302388	0.0	0.0	0.0	0.0	0.0	0.0	0.0	0.0	0.0	0.0	0.0	0.0	0.0	0.0	0.0	0.0	0.0	0.0	0.0	0.0	0.0	0.0	0.0	1.29551978243	0.0	0.0	0.0	0.0	0.0	0.0	0.0	0.0	0.0	0.0	0.0	0.0	1.05463661364	0.0	0.0	0.104235280876	0.0	0.0	0.0	0.0	0.0	0.0
AC020909.2	0.0	0.0	0.0	0.0	0.0	0.0	0.0	0.0	0.0	0.0	0.0	0.0	0.0	0.0	0.0	0.0	0.0	0.0	0.0	0.0	0.0	0.0	0.0	0.0	0.0	0.0	0.0	0.0	0.0	0.0	0.0	0.0	0.0	0.0	0.0	0.0	0.0	0.0	0.0	0.0	0.0	0.0	0.0	0.0	0.0	0.0	0.0	0.0	0.0
AC005920.4	0.150472439884	0.309318401037	0.0348152226905	0.0	0.0317806789696	0.0466998542543	0.0492036573652	0.236085314305	0.372310962427	0.0	0.743650962468	0.0512738239316	0.0	0.0	0.165710861113	0.145704991374	0.0945979843548	0.0	0.0334178951113	0.0	0.255549230652	0.365247792803	0.157860791149	0.360355701767	0.0408632821378	1.32417123924	0.0637603377242	0.0312833346024	0.0	0.0	0.151956436391	0.507381788297	0.0706267395966	0.0	0.152226322356	0.0	0.450583883505	0.0	0.31057014343	0.103810049949	0.0498374744539	0.0	0.0	0.0433109745503	0.0	0.811124747086	0.0	0.0477739663892	0.0
AC091564.5	0.0304034662929	0.249995323712	0.0351726685086	0.0	0.0	0.141537956631	0.149126485156	0.0477018376337	0.322400105921	0.26414512356	0.0	0.0518002492286	0.0926430836307	0.217928610226	0.167412204656	0.0490669786148	0.0477846081135	0.292164168239	0.101282983951	0.0	0.0	0.0	0.0637926153965	0.0	0.0	0.0	0.0966224419722	0.0316045187359	0.0510508670953	0.0	0.153516564075	0.0320369404315	0.0	0.0	0.0	0.132367345452	0.0413827274005	0.121822069236	0.156879374299	0.10487586155	0.302094917018	0.0	0.0725580291928	0.0	0.0	0.0	0.343507242431	0.0482644588573	0.0
RAPGEF4-AS1	0.0	0.0	0.00656664349768	0.0	0.0	0.0	0.0	0.0	0.0	0.0	0.0	0.0	0.00576540562624	0.0	0.0	0.0	0.00892125901909	0.00545462717777	0.0	0.0027504130762	0.0	0.00492077861001	0.0119099113276	0.00617892572427	0.00770739306567	0.00734580669197	0.0240522033048	0.0	0.0	0.0	0.00358264168604	0.0	0.0166515027226	0.0	0.0	0.00926723652031	0.0	0.00568596393695	0.0732224029939	0.0	0.0141000790289	0.00372699792912	0.0338659768228	0.0163381249598	0.0055243072446	0.0	0.0	0.00450542293722	0.0
AP005131.5	0.0	0.0	0.0343957621761	0.0	0.062795558446	0.0922744108158	0.0	0.0	0.0	0.0	0.0	0.0	0.0301989168194	0.0	0.0545714482379	0.0	0.0	0.114284297134	0.0660305397381	0.0	0.0	0.0	0.0	0.0	0.0	0.0	0.188976422652	0.0618128539132	0.0	0.0412480670108	0.0	0.0	0.0348879075116	0.0	0.0	0.0	0.0	0.238262440635	0.0	0.0	0.0	0.0	0.0	0.0	0.0	0.0	0.0	0.0	0.0
AC009227.1	0.00626862323651	0.0	0.0145038861674	0.0	0.0	0.0	0.0102490260049	0.00983522223861	0.0221576138277	0.0108923518352	0.0	0.0213604753381	0.00636708745811	0.00898655657749	0.0	0.0303500659425	0.00985228795567	0.0	0.0	0.0060748962822	0.0	0.0217372582629	0.0	0.0	0.0	0.00811242030314	0.0132811541746	0.00651625767332	0.0	0.0	0.00791305744119	0.0	0.0	0.0	0.0	0.0	0.00853234049283	0.0	0.0	0.043246862468	0.0311431466105	0.00823190016775	0.0299202034013	0.00902159165062	0.0	0.0	0.0	0.0	0.0
LINC02074	0.0	0.0	0.0	0.0	0.0	0.0	0.0	0.0	0.0	0.0	0.0	0.0	0.0	0.0	0.0	0.0	0.0	0.0	0.0	0.0	0.0	0.0	0.0	0.0	0.0	0.0	0.0177232125199	0.0	0.0	0.0	0.0	0.070517468882	0.0	0.0	0.0	0.0	0.364355041701	0.134073102188	0.0	0.0	0.0	0.0	0.0399274126745	0.0	0.0	0.0450930367872	0.0	0.0	0.0
AC084116.3	0.0	0.0	0.0	0.0	0.0	0.0	0.0	0.0	0.0	0.0	0.0	0.0	0.0	0.0	0.0	0.0	0.0	0.0	0.0	0.0	0.0	0.0	0.0	0.0	0.0	0.0	0.0	0.0	0.0	0.0	0.0435679293149	0.0	0.0	0.0	0.0	0.0	0.0	0.0	0.0890445865779	0.0	0.0	0.0	0.0	0.0	0.0	0.0	0.0	0.0	0.0353121782189
AC002451.1	0.028392115215	0.321003103818	0.147806141969	0.0606848705469	0.0599658448822	0.2643489353	0.139260974633	0.423188018815	0.426518133096	0.505674562045	0.0	0.14512016131	0.173028501354	0.122106883812	0.416898657296	0.206194215981	0.334675515119	0.218268763079	0.299511489454	0.0825440365401	0.0301366782073	1.74754634957	0.0148930986089	0.0	0.0771034892112	0.220458716272	0.0451151766447	0.0737842791198	0.0	0.0	0.125440548162	0.0747938158683	0.216552553432	0.0	0.0	0.0309026352998	0.0966125994442	0.0568814455591	0.183126211131	0.0979377652439	0.0470182884589	0.0	0.4065475768	0.0817219538975	0.22105703467	0.11478620582	0.0178212450265	0.0676072621193	0.0580975051041
AP005380.1	0.0	0.0	0.0	0.0	0.0571703621684	0.0	0.0	0.0	0.0	0.0	0.0	0.0	0.0	0.0	0.0	0.0	0.0	0.0	0.0	0.0	0.0	0.0	0.0	0.0	0.0	0.0	0.0	0.0	0.0	0.0	0.0	0.0	0.0	0.0	0.0	0.0	0.0	0.0	0.0	0.0	0.0	0.0	0.0	0.0	0.0	0.0	0.0	0.0	0.0
AC018557.2	0.110496179736	0.0	0.0	0.0	0.0291718172631	0.042866284129	0.0451645511635	0.0433410353127	0.0	0.0479995056619	0.0525080759952	0.0	0.14028974418	0.0	0.101405153815	0.0	0.0434162390882	0.159273078282	0.0306746350649	0.107081380735	0.0	0.0957899328673	0.0289804138975	0.0902111627897	0.0750176672083	0.0357491357388	0.0585262801498	0.114861198689	0.0463839034989	0.0383237637526	0.0	0.0582163805602	0.0324145110835	0.254578849366	0.0	0.12026659932	0.0375996049329	0.11068535022	0.142537789709	0.0952883294304	0.0457463384912	0.108826948859	0.131849851556	0.238533576255	0.107538473489	0.0372269939894	0.069356561801	0.0	0.0
AC023908.1	0.0	0.0	0.0302100345039	0.0	0.0	0.0	0.0	0.0	0.0	0.0	0.0	0.0	0.0	0.0	0.0	0.0	0.0	0.0	0.0	0.0	0.0	0.0	0.0	0.0	0.0	0.0	0.0276632153089	0.0	0.0	0.0	0.0	0.0	0.0	0.0	0.0	0.0	0.0	0.0	0.0	0.0	0.0	0.0	0.0	0.0	0.0	0.0	0.0	0.0	0.0
EPB41L4A-DT	1.4424658879	0.305241424977	1.21474202493	0.317378395317	2.09451976212	0.740640955008	0.693644682626	0.632356881983	0.543607532941	0.359377387664	1.45156996333	0.704757975358	0.894156180382	1.44447953469	0.253077045768	0.684688211616	1.65031469268	1.58999256371	0.918656979078	0.791451064777	0.382774671414	1.10336828116	0.40057741158	0.0346369507559	1.26734718011	0.864739839276	1.15727753385	2.10584349517	0.78360886828	0.765157552516	1.1112630796	1.15114969125	1.54326508929	1.45223530281	0.608032932275	0.288605378023	0.895064520868	1.14744870228	1.31347143754	0.512208899746	0.403983424728	0.0974973047089	1.0124859661	1.02270986037	0.929021483007	1.54369357311	0.119833830275	0.454605565555	0.661951570065
AC021355.1	0.0	0.0	0.0	0.0	0.0	0.0	0.0	0.0	0.0	0.0	0.0	0.0	0.0	0.0	0.0	0.0	0.0	0.0151205047749	0.0	0.0	0.0	0.0	0.0	0.0	0.0	0.0	0.0	0.0	0.0	0.0	0.0	0.0	0.0	0.0	0.0	0.0	0.0	0.0	0.0	0.0	0.0	0.0	0.0	0.0	0.0	0.0	0.0	0.0	0.0
AC007785.3	0.0	0.0	0.0221020510499	0.0	0.0403512104595	0.0296468752169	0.0624727727062	0.0899256577843	0.0	0.0829926936606	0.0	0.0	0.0776209578119	0.0547774106736	0.0701331128323	0.0308330562392	0.150136155815	0.0	0.0	0.573956200742	0.405581359616	0.0993743303552	0.140302597346	0.187173612601	0.207532746445	0.173071944893	0.3440590095	0.0595796153202	0.0320797061618	0.159031257069	0.0964678280056	0.201315999873	0.224182941171	0.0	0.0644261080421	0.187150346812	0.0260043719278	0.344481373847	0.19716194912	0.131805276322	0.0	0.0	0.227972646561	0.274954831984	0.0	0.437693379653	0.0479678930649	0.0	0.0390939985959
AC060234.1	0.0	0.0	0.0	0.0667661603169	0.0329875401963	0.0	0.0	0.0	0.0	0.0	0.0	0.0	0.0634559517977	0.0	0.0	0.0	0.0	0.0600354219123	0.0346869291029	0.0	0.0	0.0	0.0327711009474	0.0	0.0	0.0	0.0	0.0	0.0	0.0433365767329	0.0394317334938	0.0	0.0	0.0	0.0	0.0	0.0	0.0	0.0	0.0	0.155190110325	0.0	0.0	0.0	0.0	0.0	0.0	0.0	0.0
AC023421.1	0.0414747565396	0.0682060070857	0.0383845144285	0.0709180055803	0.0175194331127	0.0128718926012	0.0271240329677	0.0130144509398	0.0733001174525	0.0360332423456	0.0	0.0141326170164	0.0337009760808	0.190263275169	0.0304499509496	0.0	0.0	0.0	0.0	0.0	0.0176092747172	0.0719095294354	0.00870224193224	0.00902953935672	0.0112631567573	0.0	0.0175742779609	0.0	0.0	0.0	0.0209418954354	0.0174812212775	0.0	0.0	0.0139860598691	0.0	0.0112904135821	0.0	0.128403790393	0.0858395707137	0.0	0.0	0.0395918881982	0.0477512593362	0.0	0.0	0.0	0.0	0.0169735848245
ARHGAP26-IT1	0.114483155294	0.0	0.0	0.0	0.0	0.0	0.0623922665558	0.0	0.0	0.0	0.145073859451	0.0650173231298	0.0775209308044	0.0	0.0	0.0	0.0	0.0	0.0	0.0369817139654	0.0	0.0	0.0	0.0	0.0	0.197541616041	0.0	0.0396685583103	0.0	0.0	0.0481717568971	0.0	0.0	0.0	0.0	0.0415353719299	0.0	0.0	0.0	0.0	0.0	0.0	0.0	0.0	0.0	0.0514269813874	0.0	0.0	0.0
AP001021.2	0.0	0.0	0.0	0.0	0.0	0.0	0.0992139320642	0.0	0.0	0.0527207685139	0.0	0.0	0.0616354941642	0.0	0.0	0.0	0.0953733776692	0.0	0.0	0.0	0.0	0.0	0.0	0.0	0.0823964541468	0.0	0.257131853773	0.0630795107557	0.0	0.0	0.0	0.0	0.0	0.0	0.0	0.0	0.330383413837	0.0	0.0	0.418643807989	0.0	0.0796874926075	0.289637378827	0.0	0.118116028258	0.0817773310587	0.0	0.0963311125553	0.0
AC073842.2	0.129427343397	0.266057086206	0.149729803879	0.22130881112	0.13667914382	0.321347248855	0.0423220269644	0.284292944918	0.274490999272	0.134935673259	0.442830347204	0.132307979236	0.31550476733	0.148435291161	0.285069033802	0.16710222787	0.569572479227	0.198998531374	0.0	0.401367972547	0.384664139146	0.359044783335	1.27635417291	0.366311994358	0.562370204526	0.904478133588	0.712956503643	1.88356301347	0.434646368451	0.107735335864	0.490139204792	1.80022961425	0.0607488739188	0.204476917972	0.654679638103	0.253569088775	0.669430728387	1.76322536924	1.13531847887	0.178582323688	0.0428671983065	0.169962833883	0.926637068625	0.819576903029	0.20154063563	1.0814051261	0.844889025575	0.452015220452	0.397262004963
AC006547.1	0.53556772075	1.79909515161	0.702693131639	0.935315270994	0.455219323997	0.699323622508	1.13192286674	1.12721104633	1.06196253093	0.539068113874	0.521421176358	0.712179165398	1.04152294241	0.870772358691	1.87011322043	0.811628862407	0.615909240881	0.627631009847	0.478670441136	1.19626954059	1.12308645125	1.00784361656	1.33614153532	1.32951702231	1.4810281048	1.12416602936	0.70572315579	0.998030830077	0.866378478058	0.878927712847	1.1542522429	1.163094975	0.536476601612	0.670705938262	0.671756563232	1.60659624781	0.960108482734	1.09913921666	1.55024779138	1.03636041043	1.48180199739	1.17503021742	0.888459784898	1.97392584497	0.673787594812	2.08602536412	1.72182942133	0.756881242539	1.13600227503
AC005014.3	0.38964442328	0.0	0.270459308901	0.166563999948	0.0	0.846496305536	0.382234727742	0.978138733794	0.275454125585	0.135409131762	0.148128045965	0.0	0.0	0.0	0.572138552053	0.0	0.122479495533	0.0	0.173069519945	0.0	0.0	0.0	0.245265818669	0.339320584247	0.105814393746	0.0	0.165105716633	0.0	0.0	0.0	0.688602588066	0.574810157531	0.0	0.205194380842	0.0	0.0848196016254	1.06070464442	0.156124599258	1.00526651689	0.537626784997	0.0	0.0	0.557933056056	0.0	0.0	0.0	0.0	0.24741885751	0.0797311813469
FAM230C	0.0	0.0	0.0173899386434	0.0	0.0	0.0	0.0	0.0117922816891	0.0	0.0	0.0	0.0	0.0	0.0	0.0	0.0	0.0	0.0	0.0	0.0	0.0478668355892	0.0390939624494	0.0	0.0	0.0	0.0	0.0	0.0	0.0	0.0	0.0	0.0	0.0	0.0	0.0	0.466292530763	0.0102301463168	0.0	0.019390927737	0.233335482828	0.0	0.0	3.35420668049	0.0	0.0146295994391	0.0101287658773	0.0	0.0	0.0307592374739
AC007344.1	0.0	0.0	0.0	0.0	0.0	0.0	0.0	0.0	0.0	0.0	0.0	0.0	0.0	0.0	0.0	0.0	0.0	0.0	0.0	0.0	0.0	0.0	0.0	0.0	0.0	0.0	0.0	0.0	0.0	0.0	0.0	0.0	0.0	0.0	0.0	0.0	0.0	0.0	0.0	0.0	0.0	0.0	0.0	0.0	0.0	0.0	0.0	0.0	0.0
LINC01177	0.0	0.0	0.0	0.0	0.0	0.0	0.0	0.0	0.0	0.0	0.0	0.0	0.0	0.0	0.0	0.0	0.0	0.0	0.0	0.0	0.0	0.0	0.0	0.0	0.0	0.0	0.0	0.0	0.0	0.0	0.0	0.0	0.0	0.0	0.0	0.0	0.0	0.0	0.0	0.0	0.0	0.0	0.0	0.0	0.0	0.0	0.0	0.0	0.0
AC078993.1	0.024292843453	0.0749063100787	0.0421552655383	0.0259615750535	0.012826984457	0.0376970111454	0.17873157901	0.0571717676643	0.0644006774337	0.042211214167	0.0461760930819	0.124167619562	0.0123372113011	0.0174128356325	0.133764960898	0.0	0.0	0.0	0.0	0.0117710459545	0.0773565759727	0.084238562784	0.0127428235021	0.0661104501713	0.0	0.015719062146	0.038601418573	0.0505050061506	0.0	0.0	0.0766638296804	0.0639950368751	0.0712640604626	0.0159913586382	0.0204799974293	0.0	0.0165327221034	0.0730032990789	0.125349065273	3.14240430115	0.0201148789428	1.16439181159	0.0289874981271	0.192287936232	0.165498093737	0.0327377666584	0.045744606799	0.0578460823548	0.0372820126068
WT1-AS	0.00532511709571	0.00547328370113	0.0	0.0512182053429	0.0	0.00413169003653	0.12188987302	0.00417744918677	0.00941130801315	0.145733438877	0.0	0.00907272842091	0.0	0.00763396750082	0.0684179351043	0.0128910008553	0.0167387909738	0.0460548660093	0.00886977399466	0.00516054846918	0.158264979386	0.0	0.00279329290578	0.0	0.0072306185261	0.0482397976235	0.0733341341636	0.00553547945491	0.00894147537328	0.0221631404834	0.047054303806	0.157114087295	0.00312429022492	0.0	0.00448932150087	0.0	0.0253684081475	0.0586765712012	0.0	0.055106503767	0.0	0.111886340996	0.0381252582811	0.176265775224	0.00518257703562	0.00717628799796	0.0	0.0	0.258792991065
AC025822.1	0.0	0.0	0.0	0.0	0.0	0.0	0.0	0.0	0.0	0.0	0.0	0.0	0.0	0.0	0.0	0.0	0.0	0.0	0.0	0.0	0.0	0.0	0.0	0.0	0.0	0.0	0.0	0.0	0.0	0.0324510858948	0.0	0.0	0.0	0.0	0.0	0.0	0.0	0.0	0.0	0.0	0.0	0.0	0.0	0.0	0.0	0.0	0.0	0.0	0.0
AP000532.2	0.0	0.0	0.00990120784029	0.0	0.0	0.0	0.0	0.0	0.0	0.0	0.0	0.0	0.0	0.0	0.0	0.0	0.0	0.0	0.0	0.0	0.0	0.0	0.0	0.0	0.0116212339953	0.0	0.0	0.0	0.0143709666332	0.0	0.0	0.0	0.0	0.0	0.0	0.0279463427321	0.0	0.0	0.0	0.0	0.0	0.0	0.0	0.0	0.0	0.0	0.0	0.0	0.0
AL359237.1	0.0	0.0	0.0	0.0	0.0	0.0	0.0	0.0	0.0	0.0	0.0	0.0	0.0	0.0	0.0	0.0129515547888	0.0126130645806	0.0	0.0	0.0077771842919	0.0	0.0	0.0	0.0	0.0108968752368	0.0	0.0	0.0	0.0	0.0	0.0	0.00845636313829	0.0188337972258	0.0	0.0	0.00873480992348	0.0	0.0	0.0	0.0	0.0	0.021077233817	0.0	0.0115495932134	0.0	0.0	0.0	0.0127397243705	0.0
OR7E11P	0.0	0.0	0.0179927411384	0.0	0.0	0.0	0.0	0.0	0.0	0.0	0.0	0.0	0.0157973325379	0.0668894326766	0.0	0.0251004396905	0.0	0.149457930601	0.0	0.0	0.0	0.0808982206148	0.0326334072459	0.0338607725877	0.0	0.0201276646597	0.0329517711768	0.0	0.0	0.0	0.0196330269707	0.0	0.0182501869126	0.0	0.0	0.0	0.0	0.0	0.0401261844978	0.0	0.0	0.0	0.0	0.0	0.0	0.0209597361117	0.0	0.0	0.015912735773
LINC01359	0.0444947630837	0.112573021404	0.0277169734041	0.0512089967479	0.00361444615188	0.106224356418	0.128707486534	0.134251010908	0.0362942329134	0.0446042563016	0.00650585500079	0.0466513571416	0.146010296855	0.0539733502072	0.163335901938	0.0331423281351	0.05917294167	0.0	0.00760129653018	0.116091464551	0.00726596286876	0.0415399708874	0.0323165780493	0.00745156160506	0.0092948381007	0.0620114458123	0.0362576122981	0.270399086328	0.0172411735613	0.0189935620632	0.0777696602334	0.0504918769907	0.0160648894506	0.0225305896671	0.00577094703336	0.0223519061149	0.041927992186	0.00685706746626	0.459178603185	0.0236128268954	0.0	0.0224731255158	0.0408411468064	0.0541837712128	0.033310576624	0.00922499712359	0.0	0.0	0.00700366364119
LINC02624	0.0	0.0	0.0	0.0	0.0	0.0	0.0	0.0	0.0	0.0	0.0	0.0	0.00795717490797	0.0	0.0	0.0	0.0	0.0150565026383	0.0	0.0	0.0	0.0	0.0	0.0	0.0106374258264	0.0	0.0	0.0	0.0	0.0	0.0	0.0	0.0	0.0103140032698	0.0	0.00852683825863	0.0	0.0	0.0	0.0	0.0	0.0205753949166	0.0	0.0	0.0	0.0	0.0	0.0	0.0
AC139100.1	0.391390142022	0.122729559121	0.145812142343	0.0567153404842	0.315243831715	0.504408640844	0.314533057028	0.228977369358	0.140688935111	0.10950424858	0.100875730227	0.158232123316	0.249303423528	0.275789046794	0.255693640534	0.396119125296	0.448323243058	0.49722885729	0.397780751486	0.327864765209	0.323901780249	0.31054478236	0.702904877578	0.50548429329	0.756629804746	0.540849827791	0.372449499663	0.165498931445	0.0334163605852	0.128844768458	0.309835905921	0.167763333227	1.62688314947	0.524017908065	0.391478087062	0.158846744979	0.0722343664662	0.159482117522	0.136918020222	0.0228828604725	1.51602381968	0.243917988125	0.0949886027336	0.400975796643	0.439019072774	0.473810235327	0.62458194095	1.22157518359	1.23526176119
AC007991.2	1.01613153522	0.0	0.503796751874	0.0	0.0	0.0	0.0	0.911011565788	0.0	0.0	0.827774374512	0.247320797788	0.0	1.04050228608	0.0	0.46854154089	0.0	4.74279833107	0.161192199949	0.0	0.0	0.0	0.0	1.1061185712	0.0	0.0	2.15284905022	4.22509036748	0.0	1.20832572773	0.732966340239	0.611842744711	0.0	17.3912296312	0.489512095418	0.0	0.0	0.290820331952	0.374511055313	0.500730829163	0.480785047673	5.90937445179	0.0	1.04455879798	1.41276033799	0.0	0.0	0.46087826399	0.0
LINC02693	0.229872417752	1.17439298673	0.338279965128	0.971813474585	0.257031683064	0.48785354595	0.641130395695	0.498560439086	0.878245859313	0.574174908596	0.163853968653	0.622028746217	0.83950920339	0.477348240559	0.918295438568	0.411899361461	0.488799447927	0.230642932539	0.187689547886	0.109746191352	0.38752465525	0.22858364802	0.347553237718	0.60717467558	0.660977582854	0.391542817275	0.51567264921	0.592112101646	0.323543611803	0.309530015185	1.1308264941	0.384706602497	0.126934633357	0.146868580808	0.32773840635	0.844419801113	0.823620204495	0.260742338715	0.484042713271	0.513077616732	0.123160005363	0.630368092206	0.588929336948	0.61543114933	0.20068937952	0.940738037151	1.70598140233	0.260269951137	0.440978965326
AC060814.2	0.0	0.0	0.0	0.0	0.0	0.0	0.0	0.0	0.0	0.00594723417355	0.0	0.0	0.0	0.0	0.0	0.0	0.0107587166673	0.0	0.0	0.0	0.0	0.0	0.0	0.00745156160506	0.0	0.0	0.0	0.0	0.0	0.0569806861897	0.0432053667963	0.0	0.00803244472528	0.0	0.0115418940667	0.0	0.0	0.0	0.0	0.0	0.0	0.0089892502063	0.0	0.0	0.0	0.0	0.0	0.0	0.0
AL392023.2	0.0	0.0	0.0	0.0	0.0	0.0	0.0419916728945	0.0	0.0	0.0111568668841	0.0	0.0	0.0130434176722	0.0	0.0	0.0	0.0	0.0246806504653	0.0	0.0373345317048	0.0	0.0222651361738	0.0134722479176	0.0	0.0	0.0	0.0	0.0133490031434	0.0215626819388	0.0	0.0	0.0135316478666	0.0	0.0	0.0	0.0	0.0	0.0	0.0	0.0	0.0	0.0	0.0	0.0	0.0249959331267	0.0173058705796	0.0	0.0203857688322	0.0
AC106876.1	0.0	0.0	0.0	0.0	0.0	0.0	0.0	0.0	0.0	0.0	0.0	0.0	0.0369964589817	0.0261085444478	0.0	0.0	0.0	0.175011008527	0.0404467512787	0.0	0.0	0.0	0.0	0.0	0.0	0.0	0.0	0.189316120841	0.0	0.0	0.0	0.0	0.0213704525717	0.0	0.0	0.0	0.0247889154293	0.0	0.0	0.0	0.0	0.0	0.043463419701	0.0	0.0	0.0	0.0	0.0	0.0
AC131025.2	0.0	0.0	0.0	0.0	0.0	0.0	0.0	0.0	0.0	0.0	0.0	0.0	0.0	0.0	0.0	0.0	0.0	0.0	0.0	0.0	0.0	0.0	0.0	0.0	0.0	0.0	0.0	0.0	0.0	0.0	0.0	0.0	0.0	0.0	0.0	0.0	0.0	0.0	0.0	0.0	0.0	0.0	0.0	0.0	0.0	0.0	0.0	0.0	0.0
AL031963.2	0.111606694105	0.0764747001558	0.0	0.0	0.039286668475	0.0	0.0608246216675	0.0	0.131498200656	0.0	0.0	0.0633837220461	0.151146337448	0.0	0.0	0.0	0.0	0.0	0.0	0.0	0.157952539549	0.0645017638403	0.0390288991182	0.0	0.0505144090749	0.0481445647136	0.669964151665	0.0773437217306	0.0	0.0	0.0	0.0	0.0	0.0	0.250905697149	0.0	0.101273307759	0.0	0.0	0.0	0.0	0.0	0.0	0.0	0.0	0.0	0.0	0.118114529967	0.0
STX18-AS1	0.286092286554	0.114630654204	0.311335998292	0.0880959095846	0.0998538837512	0.285934329504	0.229912488386	0.224433748277	0.158542860886	0.124278399136	0.14286461286	0.231324119365	0.270885322313	0.184213373458	0.155752471391	0.109559083084	0.217202052829	0.205026815032	0.148074053007	0.411177071925	0.205878862749	0.273237371958	0.139895628246	0.0369491057024	0.187648581017	0.141193573607	0.585588639639	0.332678055087	0.0977046888177	0.070635710627	0.223418510292	0.250367614055	0.298720924149	0.153215388348	0.241189110056	0.1134724325	0.273903917514	0.145719701289	0.575472694131	0.351257716086	0.176663115601	0.251523842722	0.335594251282	0.321013255616	0.127419091889	0.182971254558	0.11565862541	0.0846742119202	0.089301012021
AP000977.1	0.0305498378637	0.0	0.0294516670628	0.0	0.0	0.0158021515083	0.0416234515537	0.0	0.0	0.0	0.029034727029	0.0173498771488	0.0362013150043	0.0437955570207	0.0	0.0	0.0320097718725	0.0	0.0	0.0493428645755	0.0216179885628	0.079451622447	0.0	0.0	0.0207407855693	0.210855975307	0.215750248695	0.153490583943	0.0	0.0	0.00642731832052	0.0536519600761	0.0119492282949	0.0871441060317	0.00858497828966	0.0221674337123	0.0277213043247	0.0	0.0919535397157	0.0	0.0	0.00668629580338	0.182268364255	0.073277164645	0.00991069838207	0.0892014078811	0.0127837404145	0.0	0.031256377832
LINC01682	0.0	0.0	0.0	0.0	0.0	0.0	0.0	0.0	0.0	0.0	0.0	0.0	0.0	0.0	0.0	0.0	0.0	0.0	0.0	0.0	0.0	0.0	0.0	0.0	0.0	0.0	0.0	0.0	0.0	0.0	0.0	0.0	0.0	0.0	0.0	0.0	0.0	0.0	0.0	0.0	0.0	0.0	0.0	0.0	0.0	0.0	0.0	0.0	0.0
AC007686.2	0.0	0.0	0.0	0.0	0.0	0.0	0.0	0.0	0.0	0.0274282889497	0.0	0.0	0.0	0.0	0.0	0.0	0.0	0.303377291966	0.0	0.0	0.0	0.109474208991	0.0331204730257	0.0343661572532	0.0	0.0	0.0	0.0328174853398	0.0	0.0	0.0	0.0	0.0	0.0	0.0	0.0	0.0	0.0	0.162900331096	0.0	0.0	0.0414578852798	0.0	0.0454349669057	0.0	0.0	0.0	0.0	0.0
TBL1XR1-AS1	0.0	0.0	0.0200340228815	0.0370142222108	0.0182878293018	0.0537457971769	0.0849410506093	0.0	0.0	0.0	0.0658346870957	0.0295049372799	0.087947722667	0.0744780583721	0.0	0.0	0.0	0.0332827953058	0.0192299466606	0.100694070306	0.183816113276	0.060050764932	0.0181678384199	0.0188511435693	0.0940572388857	0.0	0.0366901592518	0.0720065526287	0.145390481143	0.0	0.0	0.0729917660357	0.0609620278624	0.0911975025965	0.0291989670951	0.0376976007224	0.0942848572822	0.0	0.0	0.0	0.0573568127048	0.045482451921	0.0413283745227	0.0996912256316	0.0674159319183	0.0466752486042	0.0217398345762	0.0	0.0177180402993
AL078645.1	0.0700070358611	0.0	0.0	0.0	0.147859045419	0.108635121953	0.0572297858715	0.0	0.0	0.0912331029603	0.0	0.0596376391828	0.0711066693903	0.0	0.0642472369326	0.056490824079	0.0550144306177	0.0	0.0388690411224	0.0	0.0	0.0	0.0367222265935	0.0	0.047528923905	0.0	0.0	0.0727725797843	0.0	0.0	0.0441859141279	0.221304822555	0.0	0.0921676887944	0.0590191888093	0.0	0.0	0.0	0.0903076303591	0.0	0.0	0.0	0.0	0.100751770585	0.0	0.0	0.0	0.166700648677	0.0
AC002070.1	0.16078121316	0.120185313572	0.20291122879	0.156205133219	0.21609606786	0.793851421776	0.525745693308	0.412788063867	0.232490895731	0.203180533345	0.111132591247	0.47315666941	0.475073976736	0.377169239337	0.160966917409	0.518957165724	0.321614470008	2.16305313816	0.568071227855	1.20400486335	0.372350112974	1.24177038343	0.352685629347	0.127287089846	0.317547637699	0.416143937446	0.0929025256475	0.121551041456	1.10442226297	0.344724714031	0.645777353073	0.0154017670189	0.188663334006	0.0577299097137	0.271092088381	0.09545345099	0.0397895128214	0.468527918801	0.452518787466	0.252095481612	0.459901985385	0.0575826698802	0.244176033088	0.567959512267	0.170702729882	0.0787903999144	0.110094127716	0.37125040811	0.0299090315023
BIRC6-AS1	0.0	0.0	0.0	0.0	0.0	0.0	0.0	0.0	0.0	0.0	0.0	0.0	0.0	0.0	0.0	0.0	0.0	0.0	0.0	0.0	0.0	0.0	0.0	0.0	0.0288446697444	0.0	0.0	0.0	0.0	0.0	0.0	0.0	0.0	0.0	0.0	0.0	0.0	0.0	0.0	0.0	0.0	0.0	0.0	0.0	0.0	0.0	0.0	0.0	0.0
EFCAB6-AS1	0.0111494639191	0.0	0.0	0.0	0.0176612508129	0.0346029040559	0.00911453291553	0.0174930684696	0.0	0.0	0.0105965093123	0.00949801256564	0.0	0.00799180972742	0.0306964396338	0.0	0.00876171090034	0.0	0.00619036310044	0.0	0.0118345464496	0.0	0.0	0.0121368431866	0.0	0.00721443401958	0.00590551320789	0.0	0.0	0.0	0.00703713918527	0.0176227296575	0.0261659306337	0.0293576297892	0.0	0.00606766728495	0.00758787207984	0.0	0.0143825781784	0.0	0.0	0.0	0.0	0.0	0.0	0.0	0.0489882944046	0.0176993911623	0.0
HIPK1-AS1	0.0479640041614	0.00985971190865	0.0665853821719	0.0205035050147	0.0303908533587	0.0	0.0784198232059	0.022576088365	0.033907537325	0.0208355482951	0.0273511455135	0.0490315284244	0.0194869589583	0.0412560673198	0.0352142289893	0.00774072516534	0.0753842052196	0.0921826692143	0.0213043140846	0.0418335423282	0.0407289347201	0.0665285442395	0.055350994603	0.0574327843438	0.0521016775168	0.15517927402	0.0711339822229	0.0648163939478	0.0402685006081	0.0598878640565	0.0605462963268	0.389165283201	0.0450254044464	0.0694616546745	0.12130766213	0.0469846189762	0.156683290527	0.0576553427776	0.222741269049	0.0661801678972	0.0794299884396	0.00629859028061	0.274719224232	0.00690281810132	0.0093360255572	0.0387826409685	0.0180637109452	0.0152282419589	0.0785172631339
AL031599.1	0.0	0.0376694686411	0.0	0.0391672772156	0.0580548046524	0.0568720997355	0.0	0.0287509838213	0.0	0.0318412562312	0.0	0.0624423796395	0.0	0.0525402144456	0.0	0.0	0.0	0.0704375989763	0.0203485202906	0.0	0.0389016774384	0.0	0.0	0.0598430485832	0.0497641950787	0.0	0.0	0.038097526298	0.0615390402857	0.0	0.0	0.0	0.0	0.0	0.0617948437285	0.0	0.124711560916	0.0	0.0	0.0	0.0	0.0	0.0437323765061	0.0527450482148	0.0	0.0	0.0	0.0	0.0
AC018467.1	0.0096396406801	0.0	0.0334552530541	0.0	0.0	0.0	0.0472816394993	0.0	0.0	0.0251247412449	0.0	0.0164236467281	0.00979105506254	0.0	0.0	0.0	0.0151504584318	0.0	0.0	0.0	0.0	0.0	0.010112956933	0.0	0.0	0.0	0.0	0.0	0.0	0.0	0.0	0.0101575455665	0.0	0.0	0.0	0.0209840160271	0.0	0.0	0.0497397495337	0.0	0.0	0.0	0.0	0.0	0.0	0.0	0.0	0.0	0.0
AL355916.2	0.0749063478143	0.0	0.0577709597427	0.0	0.237310027787	0.154983664709	0.204116352645	0.117525100814	0.0882568024639	0.0216928625926	0.284765552109	0.170163381952	0.405775664784	0.0715893647084	0.183315893575	0.322369222063	0.117729026061	0.0	0.0	0.290365700207	0.0530059955654	0.259747406493	0.314337305546	0.135899896726	0.169517156929	0.290815903548	0.211602604791	0.545058032229	0.545030420878	0.0346400292941	0.157593943306	0.342033507372	0.0	0.295853618246	0.0841993823485	0.0543532017161	0.373840254106	0.0	0.322092138633	0.0	0.0413491356346	0.032788782793	0.238352514111	0.251539622852	0.534609476974	0.269189460753	0.0	0.0792741701973	0.0766387409236
AC132803.1	0.0	0.123476392138	0.0	0.0	0.0	0.0	0.0982077055727	0.0471212878856	0.0	0.0	0.0	0.0	0.0915155815987	0.0	0.0	0.0	0.0	0.0	0.0667002206685	0.116421136053	0.0637577188038	0.0	0.0945243520226	0.0	0.0	0.0	0.0	0.0	0.0	0.0	0.0379120520813	0.0316470385195	0.0	0.0	0.0	0.0	0.0408790836594	0.0	0.0	0.0	0.0	0.0	0.071674970014	0.0	0.0	0.0	0.0754059170899	0.0	0.0
AL139317.1	0.0755433065542	0.0	0.0	0.0	0.0	0.0	0.123511221549	0.0	0.0	0.0656319771296	0.0	0.0	0.0767299008983	0.0	0.0	0.0	0.0	0.0	0.0	0.146417398149	0.16037018046	0.0	0.0	0.0822333048559	0.0	0.0	0.0	0.0	0.0	0.0	0.0	0.0	0.0	0.198912920204	0.0	0.0822230832083	0.0	0.0	0.0	0.0	0.0	0.0	0.0	0.108719385096	0.0	0.0	0.0	0.0	0.0
AL121987.1	0.0688673864401	0.047189039786	0.0265567280058	0.0	0.0242420062838	0.035622214408	0.0	0.0360167363219	0.0	0.0398879612942	0.0436346181913	0.234667175575	0.139898237917	0.0987267285397	0.0421342344535	0.0	0.0	0.485309596668	0.0	0.0222463643699	0.0487326439849	0.0398010883852	0.0240829486032	0.0	0.0	0.0	0.0972715849932	0.167038456389	0.0385453833727	0.0	0.31875512936	0.241891317677	0.0538734199714	0.0	0.0774112150894	0.0999424763338	0.187473379015	0.0	0.118450008192	0.0	0.0	0.0301453460407	0.0	0.0	0.0	0.0309359205865	0.0	0.109324611458	0.0469734091656
AC011773.4	0.0192292053047	0.0395284813792	0.0444911417239	0.0205501038897	0.0	0.0298393873937	0.0	0.0603397270847	0.0	0.0	0.0182755381386	0.0819049395271	0.0292968712521	0.0551331081456	0.017647130664	0.0155166354451	0.060444426367	0.0184784350561	0.0747345654308	0.260889182156	0.0204107502404	0.100019618215	0.121040274148	0.0	0.0261100452101	0.0622127816754	0.203701858184	0.0899497439087	0.016144007971	0.0	0.0485471212366	0.0101311623313	0.0338458011833	0.0126580949221	0.0	0.0104647560447	0.0523464629716	0.15409700706	0.124026388448	0.0994958660546	0.0159221022281	0.0	0.160617091895	0.0968590885398	0.0374289751884	0.129569277781	0.024139686445	0.213679922395	0.0393478557296
AC239802.1	0.0	0.0	0.0	0.0	0.0	0.0	0.0	0.0	0.0	0.0	0.0	0.0	0.0	0.0	0.0	0.0	0.0	0.0	0.0	0.0	0.0	0.0	0.0	0.0	0.0	0.0	0.0	0.0	0.0	0.0	0.0	0.0	0.0	0.0	0.0	0.0	0.0	0.0	0.0	0.0	0.0	0.0	0.0	0.0	0.0	0.0	0.0	0.0	0.0
LINC02548	0.0	0.0	0.0	0.0	0.0	0.0	0.0	0.0	0.0	0.0	0.0	0.0	0.0	0.0	0.0	0.0	0.0	0.117590041266	0.0	0.0	1.10403603573	0.0	0.0	0.0	0.0	0.0	0.0	0.0	0.0	0.0	0.0	0.0	0.0	0.0	0.0	0.0	0.0	0.0	0.0	0.0	0.0	0.0	0.0	0.0	0.0	0.0	0.0	0.0	0.0
AC125603.3	0.0304660248655	0.0	0.0352450402545	0.0	0.0	0.0472763956649	0.0	0.0	0.0538439134374	0.105875452818	0.0	0.0	0.0	0.0	0.0559188914043	0.0	0.0478829303525	0.0585530658157	0.0	0.029524495923	0.0646760398565	0.0	0.0	0.0	0.0	0.0	0.0	0.0	0.0	0.0	0.0769162208892	0.0	0.0	0.0	0.0	0.0331599265614	0.0	0.0	0.0	0.105091655503	0.0	0.0	0.0727073255492	0.0	0.0	0.0	0.344214047457	0.0	0.0
AC012414.4	0.0924250192548	0.0949966624906	0.0	0.0987739075849	0.0292810750057	0.0286845546731	0.0755561779765	0.217516806438	0.0326693407373	0.208776876063	0.0	0.0	0.046938391311	0.0397495255357	0.118749106465	0.104412815292	0.058105128967	0.0	0.0923685640156	0.0	0.0	0.272421307206	0.0	0.120732043084	0.0250995440847	0.059805046055	0.019581826567	0.0288228476112	0.0310384173226	0.0128224328161	0.0583353360677	0.0584344194387	0.0216906091645	0.0486728244195	0.0	0.0	0.0125801424744	0.018516650349	0.0715358195541	0.0318817381864	0.0	0.0364115134761	0.0	0.013301497802	0.0539706196537	0.0124554736444	0.0580136035039	0.0146721544716	0.0
LINC02298	0.918329337449	0.206878033387	1.38255183394	0.107551945591	0.252409334756	1.85450398288	0.329083424621	0.355271290312	0.111164579144	0.12022306091	0.143471514359	0.642992048624	1.34163242182	1.10008584945	0.0	1.5835669071	1.62126638947	1.35393393308	1.80201101693	1.07281532849	0.347173508762	0.458033765656	1.20097592886	1.24614547613	0.307464083783	3.59787563558	0.119936608089	0.392304179041	0.0844920043345	4.45037555625	0.698715576676	0.159068716977	7.23309022173	3.49458059811	0.636324134231	0.588764779337	0.273962796861	0.554461193627	1.94733021114	2.29987329011	1.10413082741	0.231276529097	1.05076602174	0.651762091109	0.857018590762	0.457730719639	2.10037832526	2.33650008601	0.193061908954
AC005609.2	0.0	0.0	0.0	0.0	0.0	0.0	0.0	0.0	0.0	0.0	0.0	0.0	0.0	0.0	0.0	0.0	0.0	0.0	0.0	0.0	0.0	0.0	0.0	0.0	0.0	0.0	0.0	0.0	0.0	0.0	0.0	0.0	0.0	0.0	0.0	0.0	0.0	0.0	0.0	0.0	0.0	0.0	0.0	0.0	0.0	0.0	0.0	0.0	0.0
AC092916.1	0.0	0.0	0.0	0.0	0.0	0.0	0.0	0.0	0.0	0.0	0.0684776854828	0.0	0.329322494366	0.0	0.0	0.0	0.169862074097	0.0	0.0	0.0	0.0	0.124923124129	0.113383225176	0.0	0.0978332594249	0.0	0.152652487398	0.0	0.0	0.0	0.0	0.0	0.0	0.0	0.0	0.0392110080507	0.0	0.216523166854	0.0	0.0	0.0	0.0	0.171950171372	0.259233570301	0.140244821874	0.0	0.0	0.0571892736338	0.0
AC005034.6	0.603698012034	2.80855797954	0.845427167308	2.51275733828	0.469753898589	0.394443404174	1.61041669986	1.19643579026	2.13388281837	2.12557467562	0.603955552219	1.56990326149	1.74272375774	0.409948969366	2.27443490918	0.512781514708	0.399503933928	0.305330364661	0.388106541508	1.63195700855	0.674518355585	0.71616336075	1.26668040829	0.726335370787	0.560861700759	0.699026018996	1.07708450336	0.693603890798	1.38713750893	0.617127732187	1.04282550124	1.17182328252	0.186418218249	0.543809142361	0.803598182393	0.760828186253	1.60016172753	0.954839287309	0.901719751204	0.876816215874	0.0526181060758	0.292073470759	1.21324498599	1.28036906739	0.927692410785	0.642285475697	0.438762111994	1.2609866665	0.845218961059
AC019103.1	0.0	0.0	0.0	0.0	0.0	0.0844717951953	0.0	0.0	0.0	0.0	0.0	0.0927452991704	0.0	0.0	0.0	0.0	0.0	0.0	0.0	0.0	0.0	0.0	0.0	0.0	0.0	0.0704468263089	0.0	0.0	0.0	0.0	0.0	0.0	0.063875654194	0.0	0.0	0.0	0.0	0.0	0.0	0.0	0.0	0.0	0.0	0.0	0.0	0.0	0.0683366123627	0.0	0.0
AC003985.1	0.0	0.0	0.0	0.0	0.0	0.0	0.0	0.0	0.0	0.0	0.0	0.0	0.0	0.0	0.0	0.0	0.0	0.0	0.0	0.0	0.0	0.0	0.0	0.0	0.0	0.0	0.0	0.0	0.0	0.0	0.0	0.0	0.0	0.0	0.068964411233	0.0	0.0	0.0	0.0	0.0	0.0	0.0	0.0	0.0	0.0	0.0	0.0	0.0649303631588	0.0
AC007673.1	0.0	0.0	0.0	0.0	0.0	0.0	0.0	0.0	0.0237892199369	0.0	0.0	0.0229333830676	0.0546874930038	0.0	0.0	0.0	0.0211555492284	0.0	0.0	0.0	0.0	0.0466758218335	0.0	0.0146524797743	0.109662189883	0.0174195788691	0.0	0.16790618863	0.0	0.0	0.0	0.0283672545275	0.0	0.0708853315637	0.0226955607876	0.0	0.0	0.053933952471	0.0	0.0	0.0	0.0	0.096370255137	0.0	0.0786008478956	0.0181396988894	0.0168977805115	0.0213679922395	0.0137717495054
AC010719.1	0.396425383792	0.0	0.0917220324697	0.0	0.104659264077	0.0307581369386	0.0324072281441	0.186592730342	0.0	0.0	0.79120602865	0.202624268067	0.422784835472	0.369399205179	0.0	0.319887799001	1.43302649392	1.90473828557	0.0440203598254	0.595469953916	0.757410972777	0.0687328032354	1.43482145594	0.151036270766	0.134569844791	0.487375098212	1.82677208564	1.68955134029	0.432668058341	0.714966494854	1.52627729885	4.636735981	1.04663722535	0.808965798635	0.701830594636	0.30203499374	0.97124762622	4.84466962625	4.55128696135	0.136745768607	0.229772773787	0.260291140512	1.46641039722	0.969887526476	0.0385814068207	0.267117386591	0.174180602327	2.86336817025	0.730068648477
MAPRE3-AS1	0.0115540289385	0.0	0.0267328748556	0.0	0.0	0.00896462282213	0.0094452592367	0.018127815004	0.0	0.0	0.0	0.0	0.0293387838003	0.00828179736092	0.01060342615	0.0186466005348	0.0	0.0111029223513	0.0320749207857	0.0167954409113	0.0367919103046	0.0100162707797	0.04242470267	0.00628861792889	0.0549095371372	0.00747621410691	0.00611979831453	0.0420365994423	0.0	0.00801464587256	0.0	0.0243495747017	0.0	0.0228171668123	0.019481168058	0.0314391812501	0.078632025923	0.0	0.0298089173952	0.0	0.00956692837741	0.0151726478316	0.0551474993631	0.0083140848532	0.0224895129887	0.0389263924665	0.0	0.0	0.0354637326318
LINC01720	0.0	0.0	0.0	0.0	0.0	0.0	0.0	0.0	0.0	0.0	0.0	0.0	0.0	0.0	0.0	0.0	0.0	0.0	0.0	0.0	0.0	0.0	0.0	0.0	0.0	0.0	0.0	0.0	0.0	0.0	0.00843440508848	0.0	0.0	0.0	0.0	0.0218173163026	0.0	0.0	0.0	0.0	0.0	0.0	0.0	0.0	0.0	0.0	0.0	0.0	0.0
LINC02071	0.0	0.0	0.0	0.0	0.0	0.0	0.0	0.0	0.0	0.0	0.0	0.0	0.0174568317772	0.0	0.03154565435	0.0	0.0	0.0330316772913	0.0	0.0	0.0	0.0	0.0	0.018708912074	0.0	0.0	0.00910333318639	0.0	0.0	0.0	0.0	0.00905513058046	0.0	0.0	0.0	0.0187065865454	0.035090054981	0.0	0.0221707066987	0.0	0.0	0.0112848219363	0.0	0.0123673821699	0.0	0.0347423136012	0.0	0.0136417826254	0.0
DSG2-AS1	0.131678253717	0.0	0.380834501169	0.0156359486118	0.0386267145579	0.283798521407	0.0119605728378	0.0459106619123	0.0	0.0127113315389	0.0417159022728	0.0997103611634	0.215480611021	0.199258244113	0.0134271646356	0.306959527283	0.103478229922	0.0140596788471	0.243699669883	0.163055738847	0.0	0.367825769884	0.176517066466	0.119449563378	0.0397326774937	0.113605949146	0.0929943265621	0.136880045079	0.307087108145	0.0202979618294	0.0277035202709	0.215837806188	0.394867680472	0.192623183597	0.123345439063	0.127397030109	0.189186944979	0.175871584145	0.26423013191	0.529923634421	0.0242292859993	0.0864593546275	0.36662597063	0.0842252943825	0.270546396742	0.187312108097	0.0183671527299	0.0929043140849	0.157177575876
AL160411.2	0.0370162202116	0.0	0.0	0.0	0.0	0.0574408207328	0.0	0.0	0.0	0.0	0.0	0.0	0.0375976514401	0.0	0.0	0.0597390464635	0.0581777603782	0.0	0.0	0.0	0.0	0.0	0.0	0.0	0.0	0.0	0.0	0.0	0.0	0.0	0.0	0.0	0.0	0.0	0.0	0.0	0.0	0.0741591846476	0.0	0.0	0.0	0.0	0.0	0.0	0.0	0.0	0.0	0.0	0.0
AC078880.4	0.05079412722	0.0	0.00979364754929	0.0	0.0	0.0	0.0	0.0	0.0	0.00735498428668	0.0	0.0288470227265	0.163374586018	0.0	0.0310767080875	0.0	0.159664522479	0.0	0.0	0.401999054265	0.0	0.0	0.0888136183479	0.0	0.149434849945	0.0	0.0269040190054	0.0616008029564	0.0	0.0	0.0106864732282	0.0178410405833	0.0198675562502	0.0	0.0	0.0	0.0	0.0	0.0436822500193	0.0	0.0	0.0	0.0	0.0	0.131825321418	0.0	0.0106275349129	0.0403169664897	0.0346459107053
MIS18A-AS1	0.154033686186	0.0	0.133646992695	0.0823073081669	0.0203330221756	0.268903712143	0.472201549226	0.211463672943	0.0340287931477	0.0334560923729	0.146394427742	0.131218316642	0.332462977624	0.193216809431	0.141360630546	0.155368131244	0.514445735464	0.333044356148	0.0641414995895	0.111955045658	0.24524750614	0.500748413688	0.525189919474	0.251512006529	0.287583983004	0.348844622346	0.550710225181	0.420311330445	0.161650014795	0.106848048746	0.1458307543	0.344907451017	0.271118511429	0.202792886138	0.486965868654	0.230524014821	0.314487202768	0.540040876498	0.29805041073	0.066416832997	0.095656843035	0.050568915985	0.413552460276	0.249390110935	0.149910589831	0.285423090457	0.193368619638	0.427915579309	0.236394139754
LINC01827	0.0	0.0	0.0	0.0	0.0	0.0	0.0	0.0	0.0	0.0	0.0	0.0454535520258	0.0541948128867	0.0	0.0	0.0	0.0	0.0	0.0	0.0	0.0	0.0	0.0279882916199	0.0	0.0	0.0	0.0282613388831	0.0	0.0447959860818	0.0	0.0	0.0	0.0	0.0	0.0	0.0	0.0	0.0	0.0	0.0	0.0	0.0	0.0	0.0383945936554	0.0	0.0359525563573	0.0	0.0	0.0
AC004241.4	0.0793204718819	0.0	0.0305876599352	0.0	0.0139607982616	0.0410291576663	0.0648433913134	0.0207417811854	0.0	0.0	0.0251288649405	0.0	0.0537109306288	0.0379040118501	0.0	0.170682989896	0.166222172509	0.0	0.0880800235434	0.051246089352	0.0	0.0458423250151	0.027738396159	0.0143908283498	0.0538519682459	0.0	0.0280090055003	0.0137423219861	0.0	0.0366813167346	0.0	0.0139303482055	0.0465379766271	0.139239044143	0.0445805658327	0.0287780791229	0.0179940966465	0.0	0.306965311408	0.0456022719417	0.131357343382	0.0694419578437	0.15774892954	0.0380517847835	0.0514648408841	0.0534473270848	0.0497881032928	0.0209864209495	0.0405774762212
IQCA1-AS1	0.0302791167375	0.0	0.0	0.129436237179	0.0	0.0	0.0	0.0475067380933	0.0535135826801	0.210451820325	0.0	0.0515883872686	0.0	0.0	0.0	0.0	0.0	0.0	0.0	0.0	0.0	0.104996736231	0.0	0.0329605884494	0.0	0.117555440221	0.0	0.0	0.0	0.0840144677766	0.0	0.0	0.0	0.0398639390184	0.0	0.0659129828582	0.0	0.0	0.0	0.0	0.0	0.0	0.0722612683372	0.217883430253	0.0	0.0	0.0	0.0	0.0
AC120193.1	0.0110413781392	0.0	0.0127733702936	0.0	0.0233200507875	0.0856686364397	0.0180523485635	0.0866174307517	0.0195139015142	0.0	0.0	0.112871236574	0.0448592410919	0.0316573402476	0.0	0.0356385064659	0.0173535452284	0.0	0.0	0.0107001528848	0.0	0.0	0.0231670422805	0.0120191854972	0.0	0.0	0.0701791636696	0.103297990768	0.0370794515666	0.0	0.0696891934231	0.0	0.0	0.0872190880537	0.0558503733028	0.0	0.0150286265802	0.0	0.0854588985278	0.0380869087059	0.0182848899562	0.0144994393708	0.0	0.0158903799245	0.0429833122969	0.0	0.0	3.04983871338	0.0112967371036
AC102941.1	0.0	0.0	0.0	0.0	0.0	0.0	0.0	0.0	0.0	0.0	0.0	0.0	0.0	0.0	0.0	0.0	0.0	0.0	0.0	0.0	0.0	0.0	0.0	0.0104864851996	0.0	0.0	0.0	0.0	0.0	0.0	0.0	0.0	0.0	0.0	0.0	0.0	0.0	0.0	0.0	0.0	0.0	0.0	0.0	0.0	0.0	0.0	0.0120934017974	0.0	0.0
AC099554.1	0.0	0.0	0.0	0.0	0.0	0.0	0.0	0.0	0.0	0.0	0.0	0.0	0.0	0.0	0.0	0.0	0.0	0.0	0.0	0.0250854982842	0.0	0.0	0.0271564717641	0.0	0.0	0.0669983802658	0.0	0.0	0.0	0.0	0.0	0.0	0.0	0.0	0.0	0.0	0.0	0.0	0.0	0.0	0.0	0.0679851335532	0.0	0.0	0.0	0.0	0.0	0.0	0.0
AC023906.5	0.559615297687	0.0479321742709	0.188824609364	0.199352188915	0.22161393146	1.19404540736	0.495600933083	0.146335716079	0.164838689326	0.16206447266	0.443217775329	0.397271202746	0.876291718605	0.167135800284	0.171191062819	2.48363909707	0.219884448674	0.134441527495	0.0776768711564	0.361547213066	0.0495000871972	0.0	1.34542142	0.583791713843	0.918168991406	0.512986023389	0.123504276222	0.412053245062	0.274066780989	0.0970466332506	0.088302244139	0.270270692743	0.0	2.57866324271	0.353836302042	0.0507581867994	0.063475238564	0.233572235111	0.601576813258	0.160864707322	0.0772284643506	0.0612401517991	0.0556468664833	0.436247233423	0.953112643774	0.471346506574	0.0585434915359	0.185077098138	0.0715697218389
AP003501.2	0.0310408555233	0.0	0.0	0.0663462473589	0.0	0.0	0.152252826564	0.0	0.0	0.0269682757178	0.0	0.052886208332	0.0	0.0	0.170921894481	0.0	0.0	0.0	0.0	0.0	0.0	0.0	0.0	0.0	0.0	0.0	0.0	0.0	0.0	0.0	0.03918373517	0.0	0.0	0.0	0.0	0.0	0.0	0.0	0.0	0.0	0.0	0.0	0.0	0.0	0.0	0.0	0.0	0.0	0.0
AL023583.1	0.0777243469009	0.213031885648	0.0599443204329	0.110751216064	0.0136798723124	0.0804070981387	0.127077162329	0.162595240088	0.0228942624064	0.202580590825	0.172362468184	0.0662118671243	0.0394725999372	0.0557119334279	0.213988828524	0.0	0.0203596711735	0.124482895829	0.0431538173091	0.0753223360554	0.0275000484429	0.0898397270636	0.176671499595	0.0423037473799	0.0351788885596	0.0502927473911	0.301899341875	0.134657923223	0.23926465007	0.251602382502	0.0981136045989	0.163800419844	0.015200505635	0.0341093021522	0.0	0.0140994963332	0.141056085698	0.207619764543	0.10026280221	0.268107845536	0.107261756042	0.0	0.0309149258241	0.11185826498	0.0252146202057	0.0523718340638	0.113834566875	0.267333586199	0.0265073043848
AC083964.1	0.235023620391	0.531438471876	0.842859962659	0.50233587286	0.372287953644	0.984699783991	0.806939980789	0.479365609617	0.332293865785	0.530889770559	0.402061839049	0.840890712478	1.05034708785	1.2129283792	0.733336318702	0.644802406273	0.92345651394	1.08406818996	1.51367151571	0.11388019856	1.59657424103	1.2224620004	2.04647722773	0.12791847422	0.893543769414	0.699548167283	0.62242234445	0.317600330344	1.38120957086	0.195633689251	0.712024444803	0.148590380858	1.79257391452	0.0928260294286	1.62471395479	0.537190810294	0.511832082389	2.7309414029	0.666986355652	0.729636351067	0.778413886708	0.1234523695	1.68265524842	1.25148092177	1.00642355507	0.760139762983	1.03264214237	1.86545963996	0.408780501191
AC009269.5	0.100724408739	0.0	0.0582622094004	0.0538217006636	0.2393279702	0.156301553014	0.205852035915	0.118524463916	0.0890072854781	0.153141279969	0.0478645046487	0.0429025873713	0.153459801797	0.144396235619	0.0462186755485	0.650220913888	0.0395767077403	0.290375408025	0.027961912236	0.268431896606	0.16037018046	0.0873187143144	0.105670080606	0.137055508093	0.0	0.195525885265	0.346778163337	0.078527554206	0.0422819256385	0.139738349465	0.190720833429	0.106135986327	0.029547921668	0.795651680817	0.169830726982	0.0274076944028	0.0685489396056	0.403587399443	0.0	0.0	0.0417007439308	0.165337994866	0.0	0.18119897516	0.0490141341753	0.0339348108475	0.0632229883084	0.0	0.0
AC008750.2	0.0147328239648	0.0	0.0340877404253	0.0	0.0	0.0228620182021	0.0	0.0	0.0	0.0	0.0280043071974	0.0	0.0	0.0633619302568	0.0	0.0237767349108	0.0	0.0	0.0	0.0	0.0	0.102175928392	0.0	0.0	0.120028267533	0.0571986171821	0.187284096479	0.0	0.12369040933	0.020439340668	0.0557929602271	0.0310487362988	0.0172877392445	0.096982418806	0.0745227369144	0.0160355465759	0.0601593678927	0.0	0.0380100772556	0.0	0.0	0.0386940262611	0.0	0.0636089536679	0.0	0.0	0.129465582028	0.0	0.0
AC012593.2	0.0	0.0	0.0	0.0	0.0	0.0	0.0	0.135852601916	0.0	0.0	0.0	0.0	0.0	0.0	0.0	0.0	0.0	0.0	0.0	0.0	0.0	0.90076147398	0.0	0.0942557178465	0.0	0.0	0.0	0.0900081907859	0.145390481143	0.0	0.0	0.0912397075447	0.0	0.0	0.0	0.0	0.0	0.0	0.0	0.0	0.0	0.0	0.0	0.0	0.0	0.0	0.0	0.0	0.0
AC010809.2	0.368626259368	0.189441477149	0.248762711506	0.164145020696	0.113540102045	0.35751548174	0.401795841057	0.385573359794	0.380035256253	0.360295044574	0.233562894053	0.209350384849	0.483621242591	0.704605697462	0.310106217269	0.570123679942	0.241401495345	0.885584750615	0.153500455968	1.10147196201	0.29345746715	0.55923832176	0.676770827448	0.585187210904	1.35560971241	0.477050707619	0.602019288346	0.0798309161016	0.9542381475	0.575333515589	0.794933930207	0.356062012223	0.829058283481	0.930186145519	0.207179393082	0.334351126739	0.125436026415	1.32317217421	1.18880065276	0.476837034411	0.406971575623	0.665605488045	0.549830293831	0.839981307254	0.269069292589	1.05564015321	0.848394789167	0.268208201347	0.251434430803
LINC00400	0.0	0.0	0.0	0.0	0.0	0.0	0.0	0.0	0.0	0.0	0.0	0.0	0.0	0.0	0.0	0.0	0.0	0.156070146178	0.0	0.0	0.0	0.0	0.0	0.0	0.0	0.0	0.0	0.0	0.0	0.0	0.0	0.0	0.0	0.0	0.0	0.0	0.0	0.0	0.0	0.0	0.0	0.0	0.0	0.0	0.0	0.0	0.0339809114491	0.0	0.0
AC012306.2	1.43364408438	2.17406647586	2.01198829796	2.05957707873	1.14168305784	1.60469594428	1.92128566854	1.80683960548	2.28452032727	1.65392582367	1.1168384418	1.92203591424	1.71874978012	1.88677747876	1.98432180355	1.89647766551	2.29017215457	3.47805210945	1.82684493275	1.98151545494	1.546681296	2.68941640088	1.94785181917	2.788622738	2.36150853345	1.33826605915	1.54360741424	1.83230959814	2.48617722754	2.54323796027	2.19540870481	1.80784963378	2.39929123944	0.835434264857	2.85315621329	1.09996213536	0.831727133882	3.62556013833	1.51587808103	2.99961610994	6.85004220303	0.617261847499	3.58966452997	2.43531422614	1.5096353326	2.66048917044	6.52039752754	1.30582174797	2.38054527164
MEG9	0.173798231966	0.0345743248716	0.0972875211873	0.0599151078951	0.278264453045	0.243596059147	0.109995605106	0.140739386157	0.0891757960526	0.180220786878	0.0532834697717	0.047759790561	0.296111756893	2.12182094355	0.0308707851827	2.03578727062	0.0440573724939	1.47617577741	0.0311276115009	0.0108662665797	0.0238035254602	0.0583226853656	0.0117633486172	0.0427202174412	0.0152250926254	0.0652986864082	0.0356343273309	0.0291393423407	0.0188275443206	0.0155558783577	0.495397545371	0.0649836765966	0.0328931805013	0.0590487426884	0.0189058060328	0.03661277768	0.0152619373298	0.112319855581	0.419463726473	0.251408208811	0.0928437615725	0.00736226739728	0.0802781375621	0.104890947832	0.0	0.0528874219796	4.26507402081	0.0177999178065	0.0
AL138830.1	0.0	0.0	0.0	0.0	0.0	0.0	0.0	0.0	0.0	0.0	0.0	0.125506076489	0.0	0.0	0.0	0.0	0.0	0.0	0.0408995134198	0.0	0.0	0.574739597204	0.0772811037266	0.0	0.0	0.0	0.0	0.0	0.0	0.0	0.0	0.0	0.0	0.0	0.0	0.0	0.0	0.368951167401	0.0	0.0	0.0	0.0	0.0878999010371	0.0	0.0	0.0496359919859	0.0	0.0	0.0
AC100843.2	0.0	0.0	0.0	0.0	0.0	0.0	0.0	0.0	0.0	0.0	0.0	0.0	0.0	0.0	0.0	0.0	0.0	0.0	0.0	0.0442867438844	0.0	0.0	0.0	0.0	0.0	0.0	0.0	0.0950086458295	0.0	0.0	0.0	0.0	0.0	0.0601650190741	0.0	0.0	0.0	0.0	0.0	0.0	0.0	0.0	0.0	0.0	0.0	0.0	0.0	0.0	0.0
MEG3	2.67040726189	0.787511428124	1.78145138465	1.67778716163	1.06792271515	5.40568063717	2.86463949043	5.50090609802	1.78392748908	2.17484119484	0.514019067488	1.9405170288	6.49953692852	7.29168482639	1.30118072313	8.26928724843	1.32522363675	10.2158594783	0.718388320629	0.1938180461	1.07838242471	0.955627438579	0.353638605099	0.256550806373	0.285589485563	0.732729194234	0.481423099169	0.41482308741	0.472986979683	0.528877175013	8.83505885304	1.21895184652	0.168574369011	0.4685156752	0.910326729542	0.233013199468	0.921465719067	2.44924239739	4.30475152639	2.27696143294	1.29372002935	0.0986428978184	1.23918291584	3.42019644117	0.109659373055	0.833880888129	35.4800883211	0.1177549956	0.102792499003
PIK3IP1-AS1	0.33326500512	0.0489339721254	0.137693646011	0.0	0.175968904134	0.184697172774	0.350279412883	0.336136904097	0.042070967734	0.0413629180624	0.226240584674	0.243344579174	0.459392525635	0.511886976753	0.0873845055386	0.192086966121	0.448960208707	1.92151958108	0.29076792338	0.738207332144	0.353742584553	0.660365324976	0.599363415397	0.466429420469	0.45251814689	0.924189875692	0.302605332736	0.445410307458	0.199853474883	0.297224817271	1.05172421007	0.652173215022	0.558655239253	2.03709855579	0.280957906856	0.362733344572	0.3240094573	0.286144763914	1.35112991659	0.410567078575	0.275948974307	0.375120543979	0.511289134971	0.890729881749	0.556018859712	0.866156040216	0.089650604	0.0755781075997	0.243551840127
LINC02587	0.169945343869	0.349347841171	0.0491509026218	0.454048206459	0.0	0.0	0.868299835856	0.633264137194	0.150175850391	0.14764840766	0.0403792377811	0.579092599698	0.172614755536	0.24362980357	0.428898699351	0.0342835273822	0.0333875238899	0.122482596785	0.0	0.0205866643021	0.0	0.0	0.0	0.0	0.0	0.0549828888264	0.0225036486085	0.022082353837	0.0	0.0	0.911738618345	0.111922453301	0.0	0.0279676702726	0.179089791007	0.0231215556798	0.115657895231	0.0	0.109612991799	0.146555364633	0.0	0.0	0.15209079003	0.24457962099	0.0	0.0	0.0	0.0	0.0
AL133387.1	0.0775208800242	0.0	0.0448405485961	0.0	0.0	0.0	0.0633722498002	0.0	0.0	0.0	0.0	0.0	0.0787385370474	0.0	0.0	0.0625539753545	0.426433845704	0.0	0.043040849201	0.0	0.0	0.0	0.0813272348118	0.0	0.0	0.0	0.0410603221993	0.0	0.0	0.0	0.048928381351	0.0	0.136446423619	0.051030016178	0.326768545371	0.0843755199415	0.0527575608483	0.0	0.600002004847	0.0	0.0	0.0	0.0	0.0	0.0754458400394	0.0	0.0	0.0	0.0
AL606491.1	0.42917356767	0.37809851754	0.17731976774	0.0655220703731	0.22661005874	0.332990265118	0.100240991402	0.384775071265	0.216713390729	0.266332660816	0.174809495239	0.2089169472	0.186820628274	0.219733402029	0.337597282267	0.148419991214	0.192721359431	0.589167494543	0.272324710472	0.0594157557704	0.455544280728	0.106301043513	0.836171942185	0.53392058805	0.416247097553	0.634750699992	0.22731946493	0.89225510866	0.102947297207	0.297703440165	0.309575845567	0.290720310375	0.143885531601	0.605387148447	0.103375225119	0.133463555353	0.250352648995	0.798401159768	0.632714329473	0.105744398705	0.609193476554	0.281793452119	0.0	0.397062102089	0.477355045881	0.413119436404	0.230901348604	0.291984987124	0.564556190903
LINC00663	0.597862347672	1.04640116951	0.660027216691	0.627977793991	0.223682009988	0.864130482644	1.16181483159	1.06666548006	0.621900927284	0.400697303841	0.14286461286	0.500576381678	1.18327633974	0.538737224265	1.11615861966	0.562379579075	1.44974575931	0.269203597011	0.682853897337	0.387360841525	0.696244881298	0.509406177371	0.154116423514	0.0669402629284	0.496355935594	0.663181936641	0.651432338354	0.745776218533	0.378605669169	0.227502029032	0.659821914269	1.03317284891	0.50110111735	0.233885611758	0.604830934694	0.163611414303	1.03231476469	0.451731073996	0.572913774048	0.648154118968	0.282879988825	0.0717812577618	1.06806289534	2.07976621586	0.432238165247	0.538666185294	0.416011347618	0.303707503912	0.258657224212
AC104211.3	0.0	0.0	0.0	0.0	0.0	0.0	0.0	0.0	0.0	0.0	0.0	0.0	0.0	0.0	0.0	0.0	0.0	0.0	0.0	0.0	0.0	0.0	0.0	0.0	0.0	0.0	0.0	0.0	0.0	0.0	0.0	0.0	0.0	0.0	0.0	0.0	0.0	0.0	0.0	0.0	0.0	0.0	0.0	0.0	0.0	0.0	0.0	0.0	0.0
AC007333.1	0.0	0.0	0.0	0.0	0.0	0.0	0.0	0.0	0.0	0.0	0.0	0.0	0.0	0.0	0.0	0.0	0.0	0.0	0.0	0.045552079424	0.0	1.42620566713	0.0	0.0	0.0	0.0	0.0	0.0	0.0394631305959	0.0	0.0	0.0	0.0	0.0	0.0	0.12790257388	0.0	0.0	0.0	0.0	0.0	0.0	0.0	0.0	0.0	0.0633449802486	0.0	0.0	0.0
AL355838.1	0.0	0.0	0.0	0.0	0.0	0.0	0.0	0.0	0.0	0.0	0.0	0.0	0.0	0.0	0.0	0.0	0.0	0.0	0.0	0.0	0.0	0.0	0.0	0.0	0.035965536336	0.0	0.0280591110557	0.0	0.0	0.0	0.0	0.0	0.0	0.0	0.0	0.0	0.0	0.0	0.0	0.0	0.0	0.0	0.0	0.0	0.0	0.0356952929845	0.0	0.0	0.0
LINC01397	0.102290073124	0.0	0.0295839197992	0.0	0.0270053437876	0.0396827777083	0.125431085097	0.120366813096	0.0	0.0222173877675	0.0	0.0871389339356	0.0	0.0733203683456	0.0	0.0	0.0	0.0	0.0	0.0495644387515	0.108575320795	0.0	0.214625241438	0.0556743618368	0.0347232034746	0.0	0.270898844217	0.0	0.343513261146	0.106432836121	0.12912360398	0.0808393263738	0.0	0.168337359067	0.0862352914208	0.194836045184	0.174036167911	0.0512325973386	0.593784367491	0.0	0.084697884046	0.100744809307	0.244115787336	0.0736062158161	0.0497760119086	0.241236064677	0.0	0.0405954947556	0.0784918365591
AL132719.1	0.0	0.0	0.0	0.0	0.0	0.0	0.0	0.0	0.0	0.0	0.0	0.0	0.0	0.0	0.0	0.0	0.0	0.0	0.0	0.0	0.0	0.0	0.0	0.0	0.0	0.0	0.0	0.0	0.0	0.0	0.0	0.0	0.0	0.0	0.0	0.0	0.0	0.0	0.0	0.0	0.0	0.0	0.0	0.0	0.0	0.0	0.0	0.0	0.0
ANKRD62P1-PARP4P3	0.012537246473	0.0	0.0	0.0267969178579	0.0	0.0	0.0409961040197	0.0	0.088630455311	0.0108923518352	0.0	0.0	0.0	0.0	0.0	0.04046675459	0.0	0.0	0.0	0.0	0.0	0.0	0.0	0.122827730538	0.0	0.0	0.0	0.0	0.0	0.0	0.0158261148824	0.0	0.058845649249	0.0	0.0	0.0	0.0	0.0	0.0	0.0	0.0	0.0	0.0	0.0	0.0	0.0	0.0	0.0	0.0
AC008040.1	0.0	0.0114467584287	0.0107365485544	0.00396730098912	0.00196014717977	0.00864096588685	0.00910424950119	0.0203855540295	0.00328044903229	0.00645047888549	0.0	0.00632486432853	0.00377060563522	0.00266093100615	0.00340686739658	0.00299556457132	0.00583455037014	0.0214041293617	0.0	0.012591492432	0.0118211941972	0.00321821511952	0.00389457235779	0.0121231498697	0.0	0.0	0.0255616848492	0.0289420846641	0.0	0.0	0.0117153326289	0.0	0.0	0.00488741787138	0.00625927463115	0.0040405476517	0.0126321851849	0.0	0.0191551348336	0.0	0.0	0.0	0.00442970543022	0.00801391480961	0.0036129260242	0.0	0.00932057593715	0.0147328516131	0.0
AL157902.1	0.0	0.0	0.0314007141406	0.0290074793677	0.0	0.0	0.0	0.0	0.0	0.0	0.0	0.0	0.0137846568067	0.0	0.0249097903048	0.0	0.0426601359327	0.0	0.0	0.0263041338562	0.0	0.070591297915	0.0	0.0	0.0	0.0	0.0	0.0	0.0	0.018828173576	0.0171316605647	0.0429018973148	0.031850005391	0.0	0.0	0.0147715163234	0.0	0.0271894352512	0.0	0.0	0.0	0.0	0.0	0.0	0.0	0.0	0.0170371755845	0.0215442634862	0.0
AC091614.1	0.016844696342	0.0346267698089	0.0	0.0	0.0	0.0	0.0	0.0	0.0	0.0	0.0	0.0286993417228	0.0	0.0	0.0	0.027185004079	0.0	0.0	0.0187048969224	0.0163241240257	0.0	0.0	0.0883589411209	0.0	0.0457445615741	0.0	0.0178441900798	0.0350202517051	0.0282841550346	0.0	0.0	0.0	0.0	0.0	0.0	0.0366683146958	0.0	0.0	0.0	0.232421135721	0.0	0.0	0.0401999547405	0.0242423202261	0.0	0.022700419543	0.0211462554752	0.0	0.0
LINC02794	0.0	0.0	0.0	0.0	0.0	0.0	0.0	0.0415206343657	0.0	0.0	0.0	0.0	0.0	0.0189689424808	0.0	0.0213544402014	0.0	0.076291662162	0.0	0.0	0.0561797236287	0.0	0.0	0.0	0.0	0.0	0.0	0.0	0.0	0.0	0.0167029863057	0.0	0.0	0.0	0.0	0.0	0.0	0.0	0.0	0.0	0.0	0.0	0.0315779805334	0.0	0.0	0.0	0.0166108655609	0.0	0.0
AC005692.1	0.0	0.0211514459083	0.0	0.0	0.0	0.0	0.0	0.0	0.0	0.0	0.0	0.0175307306285	0.0104510497401	0.0	0.0	0.0	0.0	0.0593261778731	0.0	0.019942883973	0.0	0.0	0.0	0.0	0.0	0.0	0.0	0.0	0.0	0.0	0.0	0.0108422446075	0.0	0.0	0.0	0.0223985049462	0.0	0.0	0.0	0.0	0.0	0.0	0.0	0.0	0.0	0.0	0.0	0.0	0.0
AC105094.2	0.0256167613921	0.0	0.0444526545771	0.0	0.0	0.0	0.0418826979648	0.0	0.0	0.0	0.0243463051327	0.0	0.0	0.0183618050485	0.0	0.0826838013336	0.120784277602	0.0	0.0853370470317	0.0	0.0	0.0222073546786	0.0134372853365	0.0	0.0347832782211	0.0	0.0	0.0	0.0215067234216	0.053308487988	0.0	0.0	0.0601182627708	0.0	0.0431922437134	0.0	0.0	0.0	0.0660901862317	0.0	0.0212111050444	0.0	0.0	0.0	0.0	0.0	0.0321584058177	0.0	0.0
AP000842.1	0.0	0.0	0.0	0.0	0.0	0.0	0.0	0.0	0.0374901746856	0.0184296096238	0.0	0.0	0.0	0.0	0.0	0.0	0.0	0.0	0.0	0.0	0.0	0.0	0.0	0.0	0.0	0.0	0.0	0.0	0.0	0.0294291366352	0.0	0.0	0.0	0.0	0.035766643075	0.0	0.0	0.0	0.0	0.0	0.0	0.027856372774	0.0	0.0305286525484	0.0	0.0	0.0	0.0	0.0
AL607028.1	0.0	0.115000997463	0.0431463213192	0.0398578841186	0.0196928136688	0.0578748823505	0.0609778323014	0.117031712482	0.0	0.0810067224017	0.0708925157013	0.0635433787767	0.0757635293504	0.0	0.0	0.0300952375131	0.0293086954047	0.0	0.0	0.0180716687891	0.0	0.0	0.0	0.0	0.0	0.168930424801	0.118526773905	0.0193846355471	0.0939361672875	0.0517419077365	0.0706195529323	0.0196498614485	0.0	0.0245509649622	0.0	0.0608906460031	0.0	0.186798953772	0.192443967969	0.12865124578	0.0926449777002	0.0	0.0	0.0536750616593	0.0	0.075391695636	0.187280187029	0.592060238375	0.0572377498334
LINC00930	2.86836612865	0.146949574711	3.89720384159	0.0	0.0	0.762642158191	0.262973801826	0.336475001969	0.0157924815513	0.0	0.0	0.0456730018848	3.21293146887	1.47315531874	0.114807524778	2.45157221456	13.6649271812	0.206084176124	2.31194557875	21.3631555104	0.284543349761	0.759151115518	2.35299273634	0.068089374932	0.266930697562	0.254407850714	0.539557909214	0.724519763851	0.0	0.0	0.281995197285	0.0376632226678	43.0841865773	0.117643127218	3.43515186815	10.0370715068	1.24058274043	0.590767192124	2.09789475885	0.0308235030626	0.0443935499662	0.0	0.277226845395	0.205759801847	2.12195409125	8.35717931934	0.0560879860068	0.0	1.86504561799
AC008464.1	0.0	0.0	0.0	0.0	0.0471677045341	0.0	0.0	0.0	0.0	0.0	0.0	0.0380493535058	0.0226833492852	0.0	0.0	0.0	0.0	0.0	0.0	0.0	0.0	0.0	0.0	0.0	0.0	0.0	0.0	0.0	0.0	0.0619654219348	0.0845730392583	0.0	0.0	0.0	0.0	0.0	0.0	0.0	0.0	0.0	0.110950395617	0.0293269203563	0.0	0.0	0.130408646584	0.0	0.0	0.0	0.0
LINC01134	0.0510066026537	0.0149788044596	0.223386256613	0.0233615846384	0.0230847845271	0.0621898649666	0.0119134839683	0.0228649556374	0.0257560452072	0.0253225738531	0.0623274996557	0.0496589003432	0.185027812205	0.0208919750355	0.00668715089136	0.0176394822235	0.0916185202807	0.0910281175747	0.0970960889455	0.112983504083	0.27070360186	1.02333064108	0.0764443988634	0.0753535500205	0.0791524992591	0.0424345056113	0.497876613518	0.253746024073	0.122351241513	0.0404360971878	0.105778729958	1.32447995733	0.0855028441967	0.0575594473819	0.307149567745	0.134826433686	0.138852084359	0.605827984818	0.178593116436	0.163378218374	0.0543012639965	0.0813345766082	0.652111716601	0.0734069863934	0.106374178993	0.603912711548	0.0731793644199	0.0751875711185	0.152831176844
AC016876.2	4.28240581654	3.10698347022	2.07232841603	2.93140045278	3.16268821111	4.2999177713	4.57621917271	4.50124098314	5.04565307546	2.82081026846	3.0857676116	3.4335046105	3.35464867292	4.13289868339	3.3392774659	3.56853283222	4.28909764603	6.34763935425	5.20599004939	4.90954973225	3.29774446701	4.65875877658	17.8238858646	3.19917091481	8.62717353928	2.30010885446	4.78853394602	3.06955154229	5.28723890545	2.38809933524	3.90418885672	2.86085638761	10.0829350242	14.2055410442	4.50693508645	7.11346243121	3.54303422816	4.5420748253	4.40492965247	3.71714549362	5.95619056696	1.12104786387	3.33986391464	5.47830610418	5.99288128253	17.7659319368	4.18132224755	4.06557357072	12.9295640678
AC073333.1	0.159946630544	0.0469705720092	0.0793013405727	0.0	0.168908423413	0.390030264235	0.149433329776	0.0716999843445	0.080765870156	0.11910988442	0.260595636421	0.0778602511554	1.0907960603	0.0655131069014	0.0838783371065	0.626891228321	0.179560988822	0.0439147993618	0.0253728462882	0.575727670498	0.0970140597847	0.198084120435	0.671200697181	0.149238219924	0.868723109152	0.620975728204	0.387285014325	0.213769453116	0.652237852904	0.0	0.0576871656669	0.120385725233	0.080436008985	0.481320152593	0.0770528298344	0.273569394131	0.0933027233521	0.0915545489477	0.53055732836	0.236456224883	0.0378395639372	0.210040489774	0.381713459133	0.164421292274	0.667136826275	0.646646673371	0.0573690079094	0.108818478998	0.187023758715
AC008948.1	0.0	0.0	0.0	0.0	0.0	0.0	0.0	0.0	0.0	0.0	0.0	0.0	0.0	0.0	0.0	0.0	0.0	0.0	0.0	0.0	0.0	0.0789898523336	0.0477953903048	0.0	0.0	0.0	0.0	0.0	0.0	0.0	0.0	0.0480061230466	0.0	0.0	0.0	0.0	0.0	0.456364213216	0.0	0.0	0.0	0.0	0.0	0.0	0.0	0.0	0.0	0.0	0.0
AC026150.2	0.105609758093	0.0434193019429	0.0	0.0451457346508	0.0	0.196659015348	0.0345338080223	0.132558030971	0.0373297317126	0.146805906047	0.0	0.0	0.214537240743	0.0	0.0775366083381	0.0	0.0	0.0	0.0938179993996	0.020469194035	0.0	0.0366215435213	0.0221590611256	0.0229924789611	0.0286800781909	0.0	0.0447504795439	0.175650791719	0.0	0.0	0.0266628269274	0.0	0.0	0.0278080829957	0.0356135761289	0.0	0.028749483943	0.0	0.163481288054	0.0	0.0	0.0	0.0	0.0303980021095	0.0	0.0	0.0	0.0	0.0
KCNQ2-AS1	0.0	0.0	0.0	0.0	0.0	0.0	0.0	0.0	0.0	0.0	0.0	0.0	0.0	0.0	0.0	0.0	0.0	0.0	0.0	0.0	0.0	0.0	0.0	0.0	0.0	0.0	0.0	0.0	0.0	0.0	0.0	0.0	0.0	0.0	0.0	0.0	0.0	0.0	0.0	0.0	0.0	0.0	0.0	0.0	0.0	0.0	0.0	0.0	0.0
AP000289.1	0.0	0.0	0.0	0.0	0.0	0.0	0.0	0.0	0.0	0.0	0.0	0.0	0.0	0.0155960665952	0.0	0.0	0.0	0.0209087362134	0.0	0.0	0.0	0.0	0.0	0.0	0.0	0.0	0.0	0.0113088909804	0.0	0.0	0.0	0.0	0.0	0.014322899471	0.0	0.0	0.0	0.0	0.0	0.0	0.0	0.0	0.0	0.0	0.0	0.0	0.0	0.0	0.0
LINC01386	0.0	0.0	0.0	0.0	0.0	0.0	0.0	0.0	0.0	0.0	0.0	0.0	0.0	0.0	0.0	0.0	0.0	0.0	0.0	0.0	0.0	0.0	0.0	0.0	0.0	0.0	0.0	0.0	0.0	0.0	0.0	0.0354590681594	0.0	0.0	0.0	0.0	0.0458031551001	0.0	0.0	0.0	0.0	0.0	0.0	0.0	0.0	0.0	0.0	0.0	0.0
LINC02758	0.0	0.0	0.0	0.0	0.0	0.0	0.0	0.0	0.0	0.0	0.0	0.0	0.0	0.0	0.0	0.0	0.0	0.0	0.0	0.0	0.0	0.0	0.0	0.0	0.0	0.0	0.0	0.0295988473546	0.0	0.0	0.0	0.0	0.0	0.0	0.0	0.0929753325509	0.0	0.0	0.0734617839267	0.0	0.0	0.0	0.0	0.0	0.0	0.0	0.0	0.0	0.0
AC026471.1	2.61290966199	0.985730074314	2.10009657242	0.763464203332	1.26597588995	1.76916209263	1.60001318068	1.11317424471	1.21933509987	0.871478136506	1.41372702164	1.50893475504	2.46509386838	1.36083669775	0.817273262144	1.50038583319	2.6531827271	2.81182425841	2.11361008247	2.0247793929	1.75548640369	0.695664099369	1.53487014305	0.969407287118	1.32879939272	0.981506344079	3.56101275481	5.87986091269	1.42137693445	0.801024920629	1.43299037305	3.36169777712	1.42966632758	2.13229917567	2.02955014842	1.40067266795	1.29205463296	1.2743812299	2.27231426819	1.43467821839	2.95763835507	0.906004129434	2.19534795796	2.17596855219	1.28577064469	1.89249931903	1.00124654518	1.93413518652	1.55193872483
LINC02400	0.0362904119721	0.0	0.0	0.0	0.0	0.0	0.0	0.0	0.064137602771	0.0	0.0	0.0	0.0	0.0	0.0	0.0	0.0	0.0697470342805	0.0	0.0	0.0	0.0	0.0	0.0	0.0	0.0	0.0	0.0	0.0	0.0	0.0	0.0	0.0	0.0	0.0	0.0	0.0	0.0	0.0	0.0	0.0	0.0	0.0	0.0	0.0	0.0	0.0	0.0	0.0
LINC01507	0.0	0.0	0.0384060304119	0.0	0.0	0.0	0.0	0.0520869841426	0.0	0.0	0.0631038760839	0.0	0.0	0.0	0.0	0.0	0.0	0.0	0.0	0.0	0.0	0.0	0.0	0.0	0.0	0.0	0.0	0.0	0.0	0.0	0.083814536664	0.0349820403366	0.0	0.0	0.055975598355	0.0	0.0	0.0	0.0	0.0	0.0	0.0	0.0	0.0	0.0	0.0	0.0	0.0527013261513	0.0
AP003471.1	0.00744418707121	0.0	0.0	0.0	0.0	0.0	0.0	0.0	0.0	0.0	0.0	0.0	0.0	0.0	0.0	0.0	0.0	0.0	0.0	0.00721413022552	0.0	0.0	0.0	0.0	0.0	0.0	0.0	0.0077382607463	0.0124996341254	0.0	0.0187940087241	0.00784413775271	0.0	0.0	0.0	0.0	0.0	0.0	0.0	0.0	0.0	0.00977564011877	0.0	0.0	0.0	0.0	0.009345177759	0.0	0.0152327043297
hsa-mir-1253	0.0	0.0	0.0	0.0	0.0	0.0	0.0	0.0	0.0	0.0	0.0	0.0	0.0	0.0	0.0	0.0	0.0	0.0	0.0	0.0	0.0	0.0	0.0	0.0	0.0	0.0	0.0	0.0	0.0	0.0	0.0	0.0	0.0	0.0	0.0	0.0	0.0	0.0	0.0	0.0	0.0	0.0	0.0	0.0	0.0	0.0	0.0	0.0	0.0
AADACL2-AS1	0.0	0.0	0.323699330338	0.0	0.0	0.0	0.0381231486987	0.0	0.0	0.0	0.177287110132	0.0	0.0	0.0	0.0	0.0	0.0	0.134441527495	0.0	0.0677901024499	0.0	0.0	0.415857529817	0.431498223275	0.0	0.0	0.0	0.0	0.0	0.0	0.0588681627593	0.0	0.0	0.491173950992	0.0	0.0253790933997	0.0	0.0	0.240630725303	0.0804323536609	0.424756553928	0.612401517991	0.111293732967	0.369132274435	0.0453863163702	0.251384803506	0.0	0.0	0.0238565739463
AC010745.2	0.0	0.0	0.0	0.0	0.0	0.0	0.0	0.0	0.0	0.0	0.0	0.0	0.107549896849	0.0	0.0	0.0	0.0	0.0	0.097983339659	0.0	0.0	0.0	0.0740572197809	0.0	0.0	0.0	0.0747797047921	0.0	0.0	0.0	0.0	0.0	0.144957384488	0.0	0.0	0.0768330121994	0.0	0.141423951652	0.273183272767	0.0	0.0	0.0	0.0842330398496	0.126990461733	0.0	0.0951307212315	0.0443088404354	0.0	0.162503361267
LINC02661	0.0	0.0	0.0	0.0	0.0	0.0	0.0	0.0	0.0	0.0	0.0	0.0	0.0	0.0	0.0	0.0	0.0	0.0592849791384	0.0	0.0	0.0	0.0	0.0	0.0	0.0	0.0	0.0	0.0	0.0	0.0	0.0	0.0	0.0	0.0	0.0	0.0	0.0	0.0	0.0	0.0	0.0	0.0	0.0	0.0	0.0	0.0	0.0	0.0	0.0
AC090164.2	0.0	0.0	0.0	0.0	0.0909075235642	0.0445277680099	0.0	0.0450209204023	0.0507134533538	0.0	0.163629818218	0.0488889949115	0.087436398698	0.0	0.0	0.0	0.0901980781058	0.0	0.0	2.91983532354	0.121831609962	0.149254081444	0.0	1.90539029623	0.155850657456	2.5622985197	0.182384221862	1.01416205665	0.0	0.0	0.0362221737909	0.786146782449	0.0	0.0755560704651	0.774112150894	0.21862416698	0.663968217343	7.41591846476	0.22209376536	0.0989816755323	0.570233428635	0.0	2.80768637382	0.0	0.223413262752	1.19876692273	0.0360224003152	0.0	0.0880751421855
AC118658.1	0.290323295777	0.0	0.149273111666	0.137896121962	0.0340655643857	0.300344160695	0.0	0.253058768275	0.0	0.0560517103154	0.0613166203342	0.0549601772862	0.425942892132	0.23122273024	0.0	0.57266188331	0.101399146629	0.309986819024	0.0	0.0312612309772	0.136961025578	0.0	0.135368207835	0.245804126933	0.0438011651673	0.208731337211	0.102516621439	0.0	0.27082540605	0.268516828384	0.325762817884	0.0679825271901	0.189261197612	0.976796780262	0.0	0.0	0.0	0.258506961735	0.166449357917	0.111273517592	0.106841121705	0.550694393357	0.153968454104	0.0928496709314	0.188368045066	0.0434720452687	0.080991540578	0.153626087997	0.0
AC092111.1	0.211647238851	0.734184450155	0.234645062517	0.34870307315	0.0977837924699	0.444747271904	0.28115538342	0.539607505763	0.498737666336	0.298803355079	0.0251438315069	0.18781061178	0.33589325289	0.202275131731	0.679819184839	0.163668620448	0.395012786368	0.48303663765	0.181161215785	0.0598227130017	0.0655234924335	0.0535145664261	0.296052447391	0.0	0.0538840420805	0.176893281547	0.214863603838	0.252092624878	0.162882367498	0.0978751036159	0.111320081454	0.157971310204	0.108653286705	0.0696609869446	0.0669106765328	0.15357450205	0.126033696583	0.20317584835	0.455034278045	0.182517729272	0.0438118596152	0.0405319348939	0.105228589091	0.0634574135758	0.0772432394448	0.0178263866394	0.28230062141	0.0559971208183	0.0135338812888
AC027287.2	0.0	0.0	0.0	0.0	0.0	0.0	0.0	0.0	0.0	0.0	0.0	0.0	0.0	0.0	0.0	0.0	0.0	0.0961378040083	0.0	0.799854502724	0.05309553272	0.0	0.0262390233937	0.0272258914726	0.0	0.0	0.0	0.0	0.0	0.0	0.0	0.0	0.0	0.0	0.0	0.0	0.0340428855474	0.0	0.0	0.0	0.0	0.0	0.0	0.0	0.0	0.0	0.0	0.0	0.0
MIMT1	0.00739584819412	0.0152032620689	0.00855598879306	0.0158077722229	0.0	0.0114766874591	0.0604600385206	0.0	0.0522839998613	0.0192765247513	0.0140581062604	0.0252015198545	0.00751201826976	0.0106025207972	0.0271494317907	0.0	0.023247856295	0.0142141808124	0.0164251792156	0.0	0.0	0.10258422381	0.0	0.0	0.0502116254041	0.0	0.0	0.0	0.01241846767	0.0	0.00933598485319	0.0	0.00867841055983	0.0	0.0124700883448	0.0	0.0100666274945	0.0	0.0	0.0	0.0	0.0	0.12355160915	0.0	0.0	0.0	0.0	0.0	0.0
LINC01945	0.0	0.0	0.0	0.0	0.0	0.0	0.0	0.0	0.0	0.0	0.0	0.0300318111599	0.0	0.0	0.0	0.0	0.0277036954182	0.0	0.0195733385652	0.0	0.0	0.0	0.0	0.0	0.0	0.0	0.0	0.0	0.0	0.0	0.0	0.0	0.0	0.0	0.0	0.0191853860819	0.0	0.0	0.0	0.0	0.0	0.0	0.0	0.0	0.0	0.0	0.0	0.0	0.0
AC020718.1	0.0	0.0	0.0	0.0	0.0	0.0	0.0	0.0	0.0	0.0	0.0	0.0	0.0	0.0	0.0	0.0	0.0	0.0	0.0	0.0	0.0	0.0	0.0	0.0	0.0	0.0	0.0	0.0	0.0	0.0	0.0	0.0	0.0	0.0	0.0	0.0	0.0	0.0	0.0	0.0	0.0	0.0	0.0	0.0	0.0	0.0	0.0	0.0422748047905	0.0
AC114730.3	0.304242905848	0.104236063911	0.0586612656291	0.0	0.21419306922	0.550802390589	0.12435718882	0.198893792188	0.0448084622099	0.0220271704065	0.28915406233	0.172785762838	0.412029056878	0.472502065528	0.0465352418193	0.736508792016	0.876651183782	0.146182140341	0.0563068643657	0.93366162792	0.592051556631	0.21979196925	0.425575393125	0.80036661781	0.103277747321	0.426541057925	0.322295405756	0.86971955583	0.0851430557377	0.035173865362	0.512072374687	0.53431472569	0.38675396101	0.166896114555	0.940466731266	0.303549601707	0.0345092264453	0.253969810437	0.65411177469	0.262369235829	0.377877289181	0.199764536263	0.605064387276	0.437856153673	0.345448931961	2.39170687411	0.636560224749	0.523223097646	0.103759756547
MIR100HG	2.13037007147	12.9454249141	2.28644584594	14.4295397173	2.26291652025	5.67225078137	11.7384426319	10.0894178897	12.4056921278	14.4255341656	2.83143731532	8.28366556862	6.80423985597	8.53881468582	10.233699266	7.49067374793	3.02455688351	3.20673676677	2.20853924426	0.058468209293	1.40446151577	0.111819975026	0.122225109393	0.115498681374	0.525429348742	1.61003217368	0.64794192294	0.209774604548	0.461114787179	0.989988382519	4.36473885986	0.787004974914	0.104972551841	0.36976506032	1.67673540285	0.418913727291	1.71036202043	0.987816594716	1.20767580714	4.40631872542	0.475448245823	0.412534210711	0.784466785762	3.62285926223	0.149831600831	0.260740648642	13.3275693895	0.0429341420578	0.170284383374
AC009511.2	0.0	0.0	0.0	0.0466084830489	0.0	0.0	0.0	0.0342132473161	0.0385392370111	0.0947265649293	0.0	0.0	0.0	0.0	0.0	0.0	0.0342726128885	0.0838197054093	0.0	0.0211324079802	0.0	0.0	0.0	0.0	0.0	0.0	0.0231002107219	0.0	0.0	0.0302526323584	0.0	0.0	0.0	0.0	0.0367674769755	0.0	0.0593619683183	0.0	0.0	0.0	0.108335953305	0.0286358589046	0.0	0.0	0.0	0.0	0.301123923696	0.0	0.0
AC091027.1	0.0	0.0	0.0	0.0	0.0	0.0	0.0	0.0	0.0	0.0	0.0	0.0	0.0	0.0	0.0	0.0	0.0	0.0	0.0	0.0	0.0	0.0	0.0	0.0	0.0	0.0	0.0	0.0	0.0	0.0	0.0	0.0	0.0	0.0	0.0	0.0	0.0	0.0	0.0	0.0	0.0	0.0	0.0	0.0	0.0	0.0	0.0	0.0	0.0
AL162419.1	0.0	0.0348647544811	0.0	0.0	0.0	0.0	0.0	0.0	0.0299749621198	0.0294704868669	0.0	0.0	0.0344537470242	0.0243141427675	0.0	0.0821155277849	0.0533129533821	0.0	0.0	0.0	0.0360052180644	0.0882189072455	0.0	0.0369249203935	0.0	0.0438981368981	0.0718673222458	0.0176304703601	0.199349834969	0.0	0.0	0.0	0.0	0.0223292854296	0.0	0.0184601653022	0.0	0.0339790078569	0.0	0.0585046329607	0.0	0.0	0.121428729268	0.0976357364433	0.0	0.0685693085166	0.0	0.0	0.0
AC012184.3	0.36328916388	0.302754615338	0.363482006657	0.146903262554	0.186637727424	0.441852467176	0.321063652834	0.154050364241	0.260293188964	0.0853041612559	0.186633479665	0.418214876896	0.468724036522	0.168909124425	0.234280872608	0.142613108268	0.509248300393	0.754822015556	0.795913210092	0.418668316191	0.250126435307	1.36189400575	0.278119728066	0.309956302918	1.03990007647	0.482850395709	1.41456621943	0.826726426111	0.791356146698	0.572111783553	0.247886494378	0.341422857874	1.12909113939	1.09876964542	0.529763753132	0.213736396669	0.54793694828	0.29506306889	0.962602685937	0.508035920836	0.504059124914	0.0902561255793	1.35906770065	0.607617359142	0.210227731993	0.568970661451	0.295823213199	0.452015220452	0.552513822994
WEE2-AS1	0.587357832124	0.22584480514	0.293306328146	0.036126894966	0.0892471121749	0.504902191373	0.24871437764	0.245302343699	0.0896169244197	0.0807662914905	0.168673203026	0.223181610332	0.386277240823	0.278655064286	0.22492033546	0.109112413632	0.803596918466	0.251758130588	0.811757294605	0.09418516422	0.0358819125231	0.498195130301	0.172890003457	0.128794628153	0.0860647894341	0.246081379572	0.572969610234	0.496355100044	0.0638572918033	0.152420083235	0.469399676797	0.129126058708	1.47264008231	0.467309120754	0.313488910422	0.211564873917	0.667178377943	0.143916225914	0.697719226336	0.291521373143	0.174943189436	0.0832352234428	0.171434909728	0.212846741369	0.189174415122	0.182225285647	0.291756769676	0.637258900979	0.224812805852
BX005040.1	0.0	0.0	0.0	0.0	0.0	0.0	0.0	0.0	0.0	0.0114243938876	0.0	0.0	0.0	0.0188510183269	0.0	0.0	0.0	0.0	0.0	0.0	0.0	0.0	0.0	0.0	0.0	0.0	0.0	0.0	0.0	0.0	0.0	0.0	0.0	0.0	0.0	0.0	0.0	0.0	0.0	0.0	0.0	0.0	0.0	0.0	0.0	0.0	0.0	0.0	0.0
TMPO-AS1	0.154372083099	0.0816003503003	0.724554875796	0.0942721477218	0.284123246123	0.191640510041	0.245182835986	0.214523277556	6.43875044225	0.0498153940203	0.352118500686	0.661290283271	0.268794648366	0.373055868789	0.17810091954	0.0498270271367	0.325809322345	1.06808327027	0.24978308732	0.337671580717	0.71160983263	1.09355179839	1.52697515942	0.825811490409	1.17382425473	2.55715474134	2.99964184017	4.53901895089	2.35509192243	3.57962447491	0.8796906121	1.06894778008	0.791852613923	7.22367349655	0.706489753441	0.763300615163	1.2727191861	1.56403642331	2.69688121869	0.897646151297	2.29350365011	0.602368129999	0.989443390047	1.66942712628	0.300479857411	1.17094809334	1.57803222829	2.9967383814	2.17960396551
LINC02817	0.0136465327969	0.315590294882	0.00394679483035	0.102087612872	0.00360278664817	0.0476467637415	0.0669351136138	0.0695853304283	0.0723543094854	0.109668916623	0.00648486837175	0.0232504344464	0.0207913279853	0.0586900828646	0.0500950805945	0.00550590289986	0.00536200556481	0.0393411843131	0.0151535524376	0.00661239862606	0.0	0.0	0.00357914789149	0.0	0.00463242737599	0.0	0.0	0.0	0.0	0.0	0.0387593951808	0.00359492856916	0.0	0.0	0.0172569932256	0.0	0.0	0.0	0.0	0.011768328243	0.0	0.0	0.0	0.019639630856	0.0066406246302	0.0	0.0	0.0	0.0
AC138207.1	0.0271678680452	0.167542737589	0.0314295221352	0.0580681834682	0.0286900808313	0.0421584005379	0.133256143616	0.0	0.0	0.0	0.0516409701531	0.0925751243095	0.110378426246	0.038947241534	0.0	0.0438451717163	0.0	0.0	0.0603361629166	0.0263282660891	0.0576744135234	0.141312121147	0.0570036765103	0.0	0.0	0.0351587830386	0.0863396866797	0.0282411020631	0.410561377025	0.0376908942594	0.137179021476	0.0858825137072	0.0	0.0715356557064	0.0	0.0	0.0369786940258	0.108857518749	0.560735818597	0.0	0.179963577477	0.0713532043898	0.0	0.0781981632248	0.105762608789	0.0366122362905	0.0	0.0431280577312	0.0833885749866
DIRC3	0.104740430181	0.645928432055	0.0771084417659	0.651259884043	0.0972018708549	0.108355674694	0.700558825765	0.727051674047	0.712401720296	0.962377226918	0.144793974191	0.351497725473	0.396528285285	0.350358197422	0.623342806175	0.266360593021	0.144664956139	0.122001243243	0.109258249997	0.0984276442859	0.0269518159659	0.0495273993732	0.0632661382919	0.107106015071	0.0129290899111	0.0657201689381	0.0605210665472	0.0395920273296	0.0213177039875	0.0264199837574	0.368604294577	0.026755824206	0.0186218413084	0.0292506459293	0.14984421699	0.0172730164082	0.207366052672	0.0699464978456	0.180150655546	0.208020653144	0.0210246837567	0.0125040181326	0.0227239615543	0.132467520875	0.0308899366507	0.0470504515673	0.0438291841778	0.0100770810133	0.0162367893418
AC004112.1	0.0628280965401	0.21525410652	0.121139247268	0.179050410128	0.0442322321161	0.0	0.0	0.197149603346	0.111038791785	0.163755032046	0.0	0.107044079382	0.170173245557	0.0300229796832	0.115317883547	0.0	0.098745845055	0.0805001131158	0.0	0.182659328383	0.0889181198593	0.181553762436	0.0219710068586	0.0227973518412	0.0853100487064	0.0542051959152	0.17748280713	0.152390105192	0.175825829388	0.0290545083046	0.105746204674	0.0882715133813	0.19659607288	0.0275720879491	0.0706226785469	0.0	0.171032997828	0.0	0.108062595875	0.0	0.0693636136671	0.165010592896	0.0999597177282	0.0	0.0	0.169338066011	0.0525814952268	0.265966522925	0.235697551648
CR392039.4	0.0	0.0	0.0	0.0	0.0	0.0	0.0	0.0	0.0	0.0	0.0	0.0	0.0	0.0	0.0	0.0	0.0	0.0	0.0	0.0	0.276938813835	0.0	0.0	0.0	0.0	0.0	0.0	0.0	0.0	0.0	0.0	0.0	0.0	0.0	0.0	0.0	0.0	0.0	0.168282500625	0.0	0.0	0.0	0.155664141925	0.0	0.0	0.0	0.0	0.0	0.200206050078
AL138733.2	0.0	0.0	0.0	0.0	0.0	0.0	0.0	0.0	0.0	0.0	0.0	0.0	0.0	0.0	0.0	0.0297209186386	0.0	0.141576069584	0.0204497567099	0.0	0.0	0.0	0.0	0.0	0.0	0.0	0.0195087600499	0.0191435331149	0.0	0.0	0.0	0.0	0.0	0.0	0.0	0.0200444332199	0.0250664032886	0.0	0.0	0.0	0.0	0.0	0.0439499505185	0.026503730695	0.0	0.0	0.0	0.0	0.0
AC016405.2	0.237283462895	0.292662794827	0.329405568533	0.507166025484	0.0501156860675	0.0736420778626	0.155180765536	0.07445767605	0.251616749332	0.123691033821	0.0902061818379	0.0808548761998	0.337414820617	0.408197050693	0.261313280986	0.0	0.298347489119	0.364830640852	0.3161846999	0.275940481126	0.0	0.164562192362	0.0497868649008	0.103318767639	0.257753010408	0.0	0.351908017824	0.0493314122576	0.0796851675494	0.197514782417	0.29952951404	0.0500063781735	0.0556864677589	0.124958116538	0.32006560085	0.258264812641	0.0645941930899	0.380303511014	0.244872613089	0.0	0.471539181371	0.0	0.113255641721	0.136596150505	0.0	0.191862199792	0.0595755082137	2.78742719279	0.436988205459
OSBPL10-AS1	0.00641807025775	0.0527731784343	0.0	0.0	0.0203330221756	0.0298781902381	0.0	0.0302090961347	0.0340287931477	0.0	0.0121995356452	0.0	0.0195566457426	0.0	0.0	0.0517893770815	0.0	0.0740098569218	0.0	0.0	0.0136248614522	0.0	0.00673320409582	0.0209593338774	0.0	0.0166116486832	0.0135977833378	0.00667160841976	0.0	0.00890400406215	0.0	0.00676289119642	0.00753106976193	0.0253491107672	0.0	0.0279423048267	0.0174715112649	0.0128581161071	0.0165583561517	0.0	0.02125707623	0.0168563053283	0.015316757788	0.0277100123261	0.0	0.0259475536779	0.00805702581823	0.0	0.0
AC011297.1	0.0	0.0288501712436	0.0	0.11998923219	0.0	0.675133817144	0.160623124138	0.0110098554159	0.0	0.0	0.0	0.514099061183	2.32357049659	0.0	0.0386396889419	0.679496263092	0.0	0.0	3.03896953268	2.67936899399	0.0	0.0608334170816	8.73851502124	0.0993035359113	1.66745430904	0.00908129704077	1.40496357448	1.97681022237	0.0	0.0	0.0	0.80597957769	0.634033981725	0.868429299014	0.0118318089414	0.0	0.267438327409	0.0	4.50797714826	0.0	0.0	0.018430093077	1.38998488057	1.60574924982	0.368790708136	1.64546842058	0.0264278083829	0.0	0.38769759271
PPM1K-DT	0.0895192749977	0.0	0.0207123211169	0.0382674244138	0.0472675152752	0.0416741141955	0.0292723088557	0.0280904412668	0.0316422514275	0.00777742897061	0.102095509311	0.0305038952531	0.0272776189409	0.0513331236664	0.0492924689646	0.086683017843	0.0281391827706	0.120433814937	0.0298215315504	0.0	0.0	0.0620839226322	0.0187829526591	0.0682128744028	0.0	0.0347549034269	0.0	0.0651389385554	0.0751565062739	0.0993544733803	0.0678016022107	0.0188657678236	0.0210086794931	0.0	0.0	0.0194869701437	0.389908357805	0.053803519696	0.138573619015	0.0617588205256	0.0296493802071	0.0470223656499	0.0	0.0257666257301	0.0	0.0	0.0	0.0	0.0183179255815
LINC01352	0.215479036575	1.83507482162	0.0712228256287	1.48037650682	0.195044832263	0.191071337157	1.48470245946	1.32816395116	0.163210864432	2.07266056673	0.0585121179489	0.498240858745	0.187597429223	0.242711759872	1.83625548801	0.0745185610771	0.120951684778	0.0591617255435	0.0170910648594	0.0149157016825	0.163370869908	0.053371521847	0.0322941826383	0.0167543947523	0.0208988927358	0.0995921868816	0.0489138557593	0.0479981308453	0.0775315143724	0.042705898901	0.213718355964	0.0648731392521	0.0	0.0202634783576	0.129756324669	0.0167523121713	0.418989360583	0.0925062594357	0.119127217179	0.159276126532	0.0	0.0	0.036731559477	0.110753635544	0.0299587431342	0.0622255783108	0.057965359343	0.0732997654787	0.0157473227192
AL513218.1	0.265077791796	0.0	0.175233652826	0.0809390281079	0.0399900103658	0.235051951848	0.123827107026	0.356482786613	0.0	0.0657998338486	0.215941141177	0.193555406964	0.192315352635	0.108574151591	0.0695053228197	0.916711710437	0.357101342475	0.218338542095	0.126150417351	0.880751203185	1.04507217344	0.919191376261	1.2712840388	0.370996290961	0.822700145752	0.686090830139	0.320921597548	0.629827135525	0.635850953335	0.210143604822	0.525823678867	0.758152966273	0.622093327803	0.648120358926	0.957741056253	0.659466979389	1.08240704124	1.21385877684	0.879286825517	0.391876301084	0.125422186349	0.54701081882	0.451863941393	1.90745519631	0.294836940103	1.02064801935	0.427846616532	0.541031005554	0.61990483707
LINC01531	0.00360518336611	0.0222329661519	0.0125121180159	0.00770566349895	0.0	0.00559443104289	0.00589437531621	0.0226255611664	0.0	0.0313218103662	0.0	0.0245694875815	0.0512653635415	0.0	0.0529370951497	0.0174547980901	0.0113324101053	0.020786552218	0.0160132499584	0.00349376796166	0.00765341012181	0.0	0.015128806281	0.00784890564975	0.00489523613631	0.013996739778	0.0	0.00749520361548	0.00605351163268	0.00500159176318	0.0637129251193	0.00379887752377	0.0126911453183	0.0	0.0	0.0117718950393	0.00490708260143	0.0	0.00930122416409	0.0124359738434	0.00597030373297	0.0	0.0172075774127	0.0311307516125	0.0	0.0	0.0	0.0	0.00368856207838
AC020661.4	0.00798623952785	0.0164168989547	0.00923899113469	0.0	0.0168674153755	0.0	0.0130572812425	0.0	0.0141144239108	0.0	0.0151803283352	0.0	0.00811168315861	0.0	0.0	0.0	0.0125518361118	0.0	0.0	0.0154788619402	0.0169539133604	0.0	0.0	0.0260804656177	0.0	0.0	0.00846010953622	0.00830172633462	0.0	0.0	0.0	0.0	0.0	0.010514275178	0.0	0.0	0.0	0.0319996481759	0.0206041680916	0.0	0.0	0.0	0.019059201843	0.0229870544539	0.0	0.0107624966442	0.0100256518677	0.0126778810483	0.00817094091473
AP001527.1	0.0	0.0	0.0262581853302	0.0	0.0	0.0352217602858	0.012370055914	0.0	0.0	0.0065732588234	0.0287627273719	0.0128905065786	0.00768475246605	0.0216926383608	0.0138868580595	0.0488413256728	0.0356736394757	0.0	0.0252042990211	0.00733209249799	0.0	0.0	0.0	0.0	0.0308197263339	0.0195825618355	0.00801484061326	0.0157295867393	0.0254080452483	0.0	0.0	0.0239172048903	0.0443898261134	0.0	0.0127568302843	0.00823491277916	0.0205962066878	0.0151577280833	0.0390394763842	0.0	0.0125294008336	0.00993548707012	0.0180560859565	0.032665814224	0.0147267812443	0.0	0.0569879158794	0.0	0.0
AL139393.1	0.852729680266	0.0531185526387	0.0597873981281	0.0	1.03694864575	0.0400983041765	0.0	0.0	0.0913373191294	0.0	1.32617255812	0.0	0.0	0.0370440604468	0.0	0.0	0.487352966519	0.148988429248	0.0573877989346	0.0	0.164568352724	0.806440900788	0.135545391353	1.04076077978	0.0	0.0334407273229	0.0	0.0	0.0	0.0	0.326189209007	0.0272286038222	0.0	0.714420226492	0.0	0.0	0.0703434144644	0.155307192979	0.200000668282	0.0	0.128377159326	0.0	0.0	0.0743769615315	0.0	0.0	0.0	0.0	0.0
AL603839.1	0.0	0.0	0.0	0.0	0.0	0.0	0.0	0.0	0.0	0.0	0.0	0.0	0.0	0.0	0.0	0.0	0.0	0.0	0.0	0.0	0.0	0.0	0.0	0.0	0.0	0.0	0.0363079700929	0.142512968744	0.0	0.0	0.0432653742502	0.0722314351395	0.0	0.0	0.0	0.0373049173815	0.0	0.343329558554	0.0884262213933	0.0	0.0	0.0450086763802	0.245387223728	0.147979163047	0.0	0.0	0.0	0.0544092394988	0.0
AC105177.1	0.0	0.0	0.0	0.0	0.0	0.0	0.0	0.0	0.0	0.0	0.0	0.0	0.0	0.0	0.0	0.0	0.0	0.0	0.0	0.0	0.0	0.0	0.0	0.0580819018081	0.0	0.0	0.0	0.0	0.0	0.0	0.0	0.0	0.0	0.0	0.0	0.0	0.0	0.0	0.0	0.0	0.0	0.0	0.0	0.0	0.0	0.0	0.0	0.0	0.0
LINC01523	0.0	0.0	0.0	0.0	0.0	0.0	0.0	0.0	0.0	0.0	0.0	0.0	0.0	0.0	0.0	0.0	0.0	0.0	0.0	0.0	0.0	0.0	0.0	0.0716343455633	0.0	0.0	0.0	0.0	0.0	0.0	0.0	0.0	0.0	0.0433188137333	0.0	0.0	0.0	0.0	0.0	0.0	0.0	0.0	0.0	0.0	0.0	0.0	0.0	0.0	0.0336642765687
AC245427.1	0.0	0.0	0.0	0.0	0.0	0.0	0.0	0.0	0.0	0.0	0.0	0.0	0.0	0.0	0.0	0.181715730687	0.0	0.0	0.0	0.0	0.119515419659	0.0	0.0	0.0	0.0	0.0	0.0	0.0	0.0	0.0	0.0	0.0	0.0	0.0	0.0	0.0	0.0	0.0	0.0	0.0	0.0	0.0	0.0	0.0	0.0	0.0	0.0	0.0	0.0
AC078795.3	0.0	0.0	0.0	0.0	0.0	0.0	0.0	0.0	0.0	0.0	0.0	0.0	0.0	0.0	0.0	0.0	0.0	0.0	0.0	0.0	0.0	0.0	0.0	0.0	0.0	0.0	0.0	0.0	0.0	0.0	0.0	0.0	0.0	0.0	0.0	0.0	0.0	0.0	0.0	0.0	0.0	0.0	0.0	0.0	0.0	0.0	0.0	0.0	0.0
AC010329.1	0.874734886844	0.0	1.34926546035	0.0	0.00187753290743	1.77398884396	0.284870742497	0.142263513606	0.0	0.00463395803941	0.00675896463338	0.151457260893	2.6708418098	0.576024464427	0.0	2.03721051821	6.03573306518	0.116178057101	1.45700096582	20.1553183126	0.792607664236	5.07083931362	1.23477164074	0.0	1.82748369987	2.66669321568	1.36547265047	0.367782027408	0.552284806791	0.0	0.0830395943822	2.14883315546	0.744786446308	0.0163849979899	1.25904768058	3.17747590239	5.02382732885	4.48445789968	1.58249808315	0.453832408565	0.0294428883661	0.0	2.51610300296	1.29726978095	1.08664476718	2.70984622818	0.0446387093243	0.0141119064983	0.0218284214062
AC002428.1	0.0	0.0	0.0	0.0	0.0	0.0	0.0	0.0	0.0	0.0	0.0	0.0	0.0	0.0	0.0	0.0	0.0	0.0	0.0	0.0	0.0	0.0	0.0	0.0	0.0	0.0	0.0	0.0	0.0	0.0	0.0	0.0	0.0	0.0	0.0	0.0	0.0	0.0	0.0	0.0	0.0	0.0	0.0	0.0	0.0	0.0	0.0	0.0	0.0
AC106795.5	0.0	0.0	0.0	0.0	0.137762943199	0.050608652628	0.0	0.0	0.0	0.0	0.0	0.0	0.165628420441	0.0	0.0	0.0526335211132	0.0512579386592	0.0	0.0362149876537	0.0948165529861	0.0	0.113091198275	0.0684295235641	0.0	0.0442835568542	0.0422060280969	0.0	0.474624688858	0.0547616129414	0.0	0.0	0.0343656167184	0.0	0.0	0.0	0.0354971901075	0.0	0.130676977353	0.0841412503126	0.0	0.0	0.0428276391987	0.0	0.0	0.0634808610024	0.043950812287	0.0	0.0	0.0
AC005908.2	0.0	0.0	0.0	0.0	0.0	0.0	0.0	0.0	0.0493738526992	0.0	0.0	0.0	0.0	0.0	0.0	0.0	0.0	0.0	0.0	0.0	0.0	0.0	0.0	0.0	0.0	0.0	0.0	0.0	0.0	0.0	0.105796084959	0.0	0.0	0.0	0.0	0.0	0.0	0.0	0.0	0.0	0.0	0.0366863173514	0.0	0.0	0.0	0.0	0.0	0.0	0.0
AC044849.1	0.417084171398	0.0428689164253	0.651387912986	0.1782938591	0.264272012164	1.39152410789	0.170480277631	0.458072012657	0.0368565379304	0.126826862848	0.118919698874	0.14212237394	0.360090182807	0.388649586294	0.153107499845	0.168279004123	0.36053823333	1.60319943586	0.301043460749	0.141468077648	0.354169637975	0.0361573267724	0.196903544565	0.113505125012	0.169899167424	0.0809642398141	0.331374149581	0.108390145242	0.245116064687	0.17359045666	0.737095728071	0.175797070311	0.24470673156	0.219644689352	0.316459227883	0.0	0.170310323189	0.0835596446734	0.107605993357	0.287743913097	0.103605791963	0.164313365039	0.149306029086	0.0600253506444	0.608879807642	0.168622553056	0.130898299737	0.0662106801789	0.0640095399545
AC090572.3	0.0	0.0	0.0	0.0	0.0	0.0	0.0	0.0	0.0	0.0	0.0	0.0	0.0	0.0	0.0	0.0	0.0289441593922	0.0	0.0	0.124928277525	0.0	0.0	0.0	0.0	0.0	0.0	0.0	0.0	0.0309226023326	0.0	0.0	0.0	0.0	0.0	0.0	0.0	0.0	0.0	0.0	0.0	0.0	0.0	0.0	0.0	0.0	0.0	0.0	0.0292348152531	0.0
LINC01378	0.0	0.0	0.0	0.0	0.0	0.0	0.0	0.0	0.0	0.0	0.0	0.0	0.0	0.0	0.0	0.0	0.00575021105789	0.0	0.0	0.00354556585583	0.0	0.0	0.0	0.0	0.0	0.0	0.0	0.0	0.0	0.0	0.0	0.00385519891034	0.0	0.00481676950334	0.0	0.0	0.00497983401138	0.0	0.0	0.0	0.00605881824347	0.0	0.0	0.0	0.00712140125897	0.00493048400749	0.0	0.017423863205	0.0
AC009118.3	1.35683739607	1.74323772405	0.706354208813	1.12378231351	0.537322819692	0.684289273335	1.22011543487	1.19746365606	0.689424128755	0.47152778987	0.83820452127	0.664621525326	1.06806615775	1.58041927989	1.52537512016	0.930642648229	1.43944974132	1.49944139677	0.470836322874	1.72581331838	0.540078270967	0.558719745888	1.93946357565	1.18159745259	1.22056236544	0.636522985022	1.09597666425	0.863893047646	0.939792079139	0.329417552347	1.04907381687	0.571894249352	1.93046421564	0.937829988042	0.714923163412	0.664565950879	0.669471087145	1.08732825142	2.01283604986	0.87756949441	0.477480683084	0.400902024664	3.80476685039	1.78185219009	0.264103650814	0.914257446887	1.2562038433	0.6731039938	0.850283274157
AC138305.2	0.0266303742529	0.0	0.0	0.0	0.0	0.0	0.0	0.0	0.0	0.0	0.0	0.0	0.0540973402016	0.0	0.0	0.0	0.0837090077385	0.0	0.0591424618517	0.0	0.0	0.0	0.0	0.0	0.0	0.0	0.0	0.0	0.0	0.0	0.0	0.0	0.0	0.0	0.0	0.0289851156633	0.0	0.0	0.0	0.0	0.0	0.0699415402742	0.0	0.0383255386309	0.0	0.0	0.0	0.0	0.0
AC010547.1	0.0	0.0	0.0122657282948	0.0	0.00559831509239	0.0164527950542	0.0173349082876	0.0166350124795	0.00936918794506	0.0	0.0100767378208	0.00903212365712	0.032307326694	0.0	0.0291907424517	0.0	0.0249958154149	0.0101886108079	0.0176601550964	0.0359621679663	0.0225080955032	0.00919144361204	0.0111231663796	0.0057707582355	0.0431895484679	0.0205816721332	0.101085132633	0.0661284666998	0.0178029160583	0.0220639499156	0.0334597953385	0.0391027318049	0.006220615088	0.0209382021268	0.0	0.0057700409269	0.0938038120919	0.0318621631139	0.0136770954679	0.1828662534	0.00877910398543	0.0	0.0885608025486	0.0	0.0103187650895	0.0214325121142	0.0931707196123	0.0	0.00542388988754
AL732372.1	0.0	0.0	0.0	0.0	0.0	0.0	0.0	0.0	0.0	0.0	0.0	0.0	0.0	0.0	0.0	0.0	0.0	0.0	0.0	0.0	0.0	0.0	0.0	0.0	0.0316609997036	0.0	0.0494017104887	0.0	0.0391523972841	0.0323488777502	0.0	0.0	0.0	0.0	0.0	0.0	0.0	0.0	0.0	0.0	0.0	0.0	0.0	0.0	0.0	0.0	0.0	0.0	0.0238565739463
AC009117.2	0.0386592378189	0.0	0.0	0.0	0.0	0.0	0.0	0.0303274085217	0.0	0.0	0.0	0.0658661132489	0.1177994301	0.0	0.0	0.0	0.0	0.0	0.0	0.0	0.0	0.0	0.0	0.0	0.0	0.0	0.0	0.0	0.0	0.0	0.0	0.0	0.0	0.0	0.0	0.0	0.0	0.0	0.0	0.0	0.0	0.0	0.0	0.0	0.0	0.0	0.0	0.0	0.0
AC003009.1	0.0	0.0	0.0	0.0	0.0	0.0	0.0	0.0	0.0	0.0	0.0	0.0	0.0	0.0	0.0	0.0	0.0	0.0	0.0	0.0	0.0	0.0	0.0	0.0	0.0	0.0	0.0	0.0	0.0	0.0	0.0	0.0	0.0	0.0	0.0	0.0234923094881	0.0	0.0	0.0	0.0	0.0	0.0	0.0	0.0	0.0	0.0	0.0	0.0	0.0
AL583808.1	2.4628026273	0.36597511818	0.995478150997	0.063421162305	1.12805488158	1.88783458922	0.242567128494	0.325882894776	0.157323498581	0.025779293622	0.676817524651	0.960536485195	1.71788868304	0.723138662951	0.108924173236	1.86759343653	0.0466354792611	0.114055270487	1.44976070816	1.61029795799	3.77946557558	2.26363705084	0.0622585244451	1.93800333688	0.0	0.844797211688	0.408628376838	0.431822863209	0.0	1.52312000549	0.374561957437	0.781662825157	0.0	0.039065062485	1.6509997126	1.61480203495	1.13085144456	0.0	0.0	0.307061390228	1.5724272501	0.0	3.32821789618	0.512440869229	2.83005056885	0.199936560905	0.0	0.0	0.971474113405
AC107959.3	0.319322671519	0.0	0.427741169582	0.0	0.0532443611341	0.938873800854	0.0824342772656	0.158211997237	0.0	0.0438043161773	0.127783558381	0.343610279787	1.48512856994	0.0963734240002	0.0	0.216986320866	0.290558621639	0.646011123415	0.410573549018	0.423463712239	0.39246096376	0.437089137487	0.528950119718	0.585433925149	0.0456407146693	0.0217497579523	0.33826994157	0.192174128114	0.112879783316	0.326426246537	0.46673566047	0.159384687754	0.335256555043	2.69943572527	0.453395993032	0.0	0.0	0.202022750459	1.17071900832	0.34784025817	0.333984618815	0.264841065102	0.280760864379	0.145123719492	0.392558150671	0.090595544964	0.168786002839	0.320156069877	0.017195146942
AL450332.1	0.0	0.0	0.0417273801796	0.0	0.095225907753	0.0279857835483	0.0589724711904	0.226365845823	0.0	0.0	0.0342805465693	0.184360935744	0.0183179787772	0.0	0.0	0.0	0.0283448284425	0.0693222654968	0.0600789441953	0.0	0.0	0.0625376419207	0.0	0.0	0.0	0.0	0.171943224996	0.0187471383975	0.0302823048422	0.0250201429615	0.182125619255	0.0190036418881	0.0	0.0	0.0	0.0392587681092	0.0245473669233	0.0361311496456	0.046528779101	0.0	0.0	0.0236830063291	0.0	0.129774661868	0.0	0.0243041032623	0.0226401444125	0.0	0.0
LINC01506	0.0562984337819	0.0	0.130259236226	0.120331406807	0.059452829099	0.0436812324964	0.0460231928206	0.132495028104	0.0	0.171192153273	0.160518985172	0.0479595463391	0.171548219499	0.524603053742	0.154999512676	0.0	0.0	0.595103973101	0.0625156060638	0.0272792871075	0.239030839318	0.0488055171263	0.0295313723366	0.0	0.0382219293	0.0364287771027	0.0596389470728	0.117044871668	0.330860087315	0.195261762085	0.355335393081	0.415262090992	0.0660615130828	0.0	0.0949243987313	0.0306382591422	0.076628852639	0.0563948172225	0.0726238168097	0.0970998946287	0.139848122232	0.406618308286	0.201534754089	0.0	0.05479146558	0.0	0.0	0.0446859153298	0.0288002366082
AC026785.2	0.0	0.0	0.0	0.0	0.0	0.0	0.0	0.0	0.0	0.0	0.0	0.0	0.0	0.0	0.0	0.0	0.0	0.0	0.0	0.0	0.0	0.0	0.0179163804487	0.0	0.0231888521474	0.0	0.0	0.0	0.0	0.0	0.0	0.0	0.0	0.0	0.0287948291422	0.0	0.0	0.0	0.0	0.0	0.0	0.0	0.0	0.0	0.0	0.0	0.0	0.0	0.0
CDC37L1-DT	0.797086634246	0.297914492613	0.810348445918	0.619520260819	0.535657381915	0.974526159252	1.02677517947	0.416865814362	0.298820544068	0.440687141705	0.596861783906	0.946516462659	1.00587517719	0.865670743721	0.0886674754405	1.05249869789	1.480543331	1.85688678541	1.44836319301	1.56831425162	0.922978787381	1.38200027125	0.304081602265	0.0788795811668	1.18070220755	1.6254484687	1.86787625587	0.677924660454	0.324460323333	1.64198259575	0.731770636584	1.70527459925	2.01234361141	1.68540572193	0.733070315814	0.762407838427	0.29588987634	1.40333856756	0.872433583991	0.916508956479	1.6000024425	0.44406602732	0.749371750114	0.695236524593	0.423136701559	0.911423696236	2.18320426837	2.45400759162	0.889659511277
LINC02405	0.131388631468	0.0	0.105229901757	0.0	0.0	0.0	0.0	0.0	0.0	0.0	0.0	0.0	0.0102655703591	0.0144889055536	0.0	0.0	0.0	0.0388488600498	0.0	0.0	0.0214556691947	0.0	0.0	0.0440074477864	0.0	0.0	0.0107065140479	0.0	0.0	0.0	0.0	0.0	0.0	0.0	0.0	0.0	0.0	0.0	0.0260751724518	0.0	0.0	0.968869364044	0.0	0.0	0.0983628358193	0.0	0.0	0.0	0.0
AC009318.4	0.33512627352	0.187882288037	0.246715281782	0.195352839446	0.0643460660619	0.898251517633	0.298866659551	0.0955999791259	0.0538439134374	0.0264688632045	0.0579101414268	0.467161506932	0.587946812644	0.829832687417	0.0	0.147503818428	1.10130739811	1.1125082505	0.439796002329	0.442867438844	0.388056239139	0.264112160581	1.24651558048	0.431132635335	0.413677671025	0.197135151811	1.5168663061	0.538382326367	0.562715010349	0.126799613404	0.730704098448	0.32102860062	0.42899204792	0.280770089012	0.154105659669	1.49219669526	0.290275139318	0.915545489477	1.33621845661	0.31527496651	0.0	0.160030849352	0.436243953295	0.482302457338	0.177903153673	0.287398521498	0.535444073821	0.193455073774	0.062341252905
AC012676.4	0.610576828232	0.0522971317216	0.235451402938	0.0	0.107464563938	0.0	0.0831896887411	0.0399154552021	0.0449624431797	0.0442057303003	0.145073859451	0.0433448820865	0.129201551341	0.29176971321	0.0466951567397	0.32846211114	0.11995414511	0.684527594176	0.11300071749	1.15876037091	0.48607044387	0.0882189072455	0.18682906004	0.0830810708853	0.138176871559	0.0658472053471	0.269502458422	0.0793371166205	0.128153465337	0.070589475503	0.0963435137942	0.134037714692	0.41793555184	0.200963568866	0.0857907796094	0.0553804959066	0.0346278148523	0.458716606068	0.393815748886	0.175513898882	0.16852259403	0.167042510277	0.303571823169	0.0732268023325	0.0495194345276	0.377131196841	0.287436472618	0.040386239628	0.0520581596423
AC004704.1	0.0	0.0	0.0587618852957	0.0	0.0	0.0	0.0	0.0	0.0897706412712	0.0	0.0	0.0432705340898	0.0	0.0	0.0	0.0	0.0	0.0	0.0	0.0	0.0	3.56673732879	0.133220427522	0.0	0.0	0.131468519767	0.0	0.0	0.0	0.0	0.0961782590536	0.0	0.0	0.0	0.0	0.0	0.0	0.0	0.065523375029	0.0	0.0	0.0333511975922	0.0606102233566	0.0	0.0	0.0	0.0	0.0	0.0
AC005379.1	0.0	0.0	0.0	0.0	0.0	0.0700497813815	0.0	0.0	0.0	0.0	0.0	0.0769107358974	0.0917015888784	0.0	0.0	0.0	0.0	0.0	0.0	0.0437466616419	0.479154807473	0.547871689204	0.0473582373447	0.0	0.0612949232067	0.175257958134	0.0956405065863	0.0	0.227394258617	0.0	0.0569836636466	0.0475670426529	0.0	0.0	0.0	0.0491333058196	0.0	0.0	0.0	0.0	0.0	0.0	0.323192928813	0.129932923651	0.0	0.0608343560315	0.0566693858618	0.0	0.0
AL135790.1	0.0	0.0	0.109102481298	0.0	0.0	0.0	0.0	0.0	0.0	0.0	0.0	0.0	0.191580389504	0.0	0.0	0.0	0.0	0.0	0.0	0.182788598963	0.200207359046	0.0	0.197879004446	0.0	0.0	0.0	0.0	0.0980343988814	0.0	0.0	0.0	0.0	0.331990661289	0.0	0.0	0.0	0.256731060434	0.0	0.243312914917	0.0	0.0	0.495382119649	0.0	0.0	0.0	0.0	0.0	0.0	0.0964899646873
AC009159.1	0.0461261311048	0.0	0.0	0.0	0.0	0.0	0.0377074757378	0.0723700776561	0.0	0.0400743536367	0.0	0.0	0.0234253280001	0.132250757857	0.0	0.0	0.0362478257808	0.132975654142	0.0256099756928	0.0	0.0	0.079974149559	0.0	0.150632969643	0.0	0.0	0.048863062555	0.0	0.0	0.0	0.145565745141	0.0	0.0	0.030363654486	0.0	0.0	0.0627831409472	0.0	0.0595017564516	0.0	0.0381932047217	0.0	0.0	0.0331915879731	0.0	0.0	0.0	0.0	0.0
AC020978.6	0.0	0.0	0.0	0.0	0.0	0.0	0.0	0.0	0.0	0.0	0.0	0.0	0.0	0.0	0.0	0.0	0.0	0.0	0.0	0.0	0.0	0.0	0.013086353706	0.0	0.0169374345508	0.0	0.013214021129	0.0129666391107	0.0	0.0	0.0	0.0	0.0	0.0	0.0	0.0	0.0169784231205	0.0	0.0	0.0	0.0	0.0	0.0	0.0	0.0	0.0168101674628	0.0	0.0	0.0
LINC02500	0.0	0.0	0.0	0.0	0.0	0.0	0.0	0.0	0.0	0.0	0.0	0.0	0.0	0.0	0.0	0.0	0.0	0.0	0.0	0.0	0.0	0.0	0.0	0.0	0.0	0.0	0.0	0.0	0.0	0.0	0.0	0.0	0.0	0.0	0.0	0.0326890959611	0.0	0.0	0.0	0.0	0.0	0.0	0.0	0.0	0.0	0.0	0.0	0.0	0.0
AC093503.1	0.0876123555303	0.0	0.0608133357291	0.0	0.0	0.108763684228	0.0572975134288	0.0549841300062	0.0309682153024	0.0	0.0333068979094	0.089562324406	0.0889885241187	0.0251198185042	0.0321616345828	0.0565576771252	0.0826193046791	0.0	0.0972875999691	0.050942858054	0.074396580758	0.091142137308	0.0183828424249	0.0572227020772	0.0475851711522	0.0453527497184	0.204183992759	0.0	0.0294222157105	0.0486190233642	0.0221191025752	0.0738555739178	0.185050415937	0.0692075722367	0.0590890340031	0.0762874523494	0.0	0.105314818435	0.0452072516472	0.241772992069	0.145088978883	0.0	0.0418174677123	0.10087100345	0.0682137535978	0.141682855231	0.021997110725	0.0834489637757	0.0179277212496
LINC01760	0.0	0.0	0.0	0.0	0.0	0.0	0.0	0.0	0.0	0.0	0.0	0.0	0.0	0.0	0.0	0.0	0.0	0.0	0.0	0.0	0.0	0.0	0.0	0.0	0.0	0.0	0.0	0.0	0.0	0.0	0.0	0.0	0.0	0.0	0.0	0.0	0.0527575608483	0.0	0.0	0.0	0.0	0.0	0.0	0.0	0.0	0.0	0.0	0.0	0.0
MATN1-AS1	0.537213533886	0.19666008877	0.336281827916	0.220208866731	0.104914149958	0.451076027624	0.541435871802	0.381021984399	0.130060347567	0.262136465315	0.125894114613	0.162995714645	0.549389141322	0.611889813564	0.209362330491	0.350358224786	0.641921610535	0.396018946133	0.273754347527	0.413636426976	1.04671034285	0.370019561752	0.60605362582	0.188253778413	0.249810323208	0.414277757896	0.389787352886	0.493412196955	0.327453760089	0.2552377904	0.366938541852	0.779324052688	0.4619873359	0.600693291829	0.539752775192	0.220269591696	0.270448052977	0.398071170077	0.512625967362	0.139617293817	0.268111741297	0.0966389075359	0.500531394723	0.593093424856	0.393915780126	0.406610546675	0.337199745297	1.0105191161	0.395287541717
AC092611.1	0.0692701196942	0.0118662497708	0.153594175425	0.0123380740703	0.0853432034084	0.0268728985885	0.0377515780486	0.0452842006386	0.0	0.0	0.0658346870957	0.0295049372799	0.0996740856893	0.107579417649	0.0211903167427	0.298112980403	0.0816529970221	0.0110942651019	0.0128199644404	0.402776281223	0.0245088151035	0.480406119456	0.175622438059	0.18222772117	0.219466890733	0.037351923501	0.238486035137	0.288026210515	0.0969269874285	0.016016793272	0.0364339993686	0.085157060375	0.0	0.121596670129	0.0583979341902	0.0439805341761	0.117856071603	0.0693887107814	0.32764242032	0.039824206296	0.00955946878414	0.0530628605745	0.234194122295	0.107998827768	0.123595875184	0.178921786316	0.0797127267794	0.0641456297249	0.112214255229
WWC2-AS1	0.0	0.0	0.0	0.0	0.0	0.0	0.0	0.0	0.0	0.0318412562312	0.0	0.0	0.0	0.0	0.0	0.0591475707559	0.0	0.0	0.0406970405811	0.0	0.0	0.0	0.192246310013	0.0398953657222	0.0	0.0	0.0	0.0	0.123078080571	0.0	0.0	0.0	0.0	0.0	0.0617948437285	0.039890406705	0.0	0.0734249352947	0.0	0.0	0.0	0.0	0.0	0.0	0.0	0.0	0.0460088083234	0.0	0.0
AC073487.1	0.391854127003	0.0	0.323801315004	0.119648998073	0.206904836241	0.347468102732	0.183048766909	0.219572730885	0.197868748057	0.0729519897017	0.319217339131	0.286125384208	0.511726068751	0.280876609551	0.0513734994754	0.496884318411	0.219953725438	0.0537935538496	0.0621610752165	0.840862108838	0.178256457676	0.194114949024	0.528550157434	0.517961005255	0.684093055979	0.398444053528	0.296503649908	0.552810230365	0.422979112436	0.232985300999	0.353320258527	0.235946918565	0.131373746244	0.44219583017	0.377544300436	0.3655740864	0.266679995668	0.336449987059	1.22760334577	0.193098467201	0.0	0.147022670671	0.267189113171	0.805633250615	0.27240369466	0.980709618594	0.456783102674	0.0888649960813	0.372279807045
AL160413.1	0.0	0.0	0.0	0.0	0.0	0.0	0.0	0.0	0.0	0.0	0.0	0.0	0.0	0.0	0.0	0.0	0.0	0.0	0.0	0.0	0.0	0.0	0.0	0.0	0.0	0.0	0.0	0.0	0.0	0.0	0.0	0.0	0.0	0.0	0.0	0.0	0.0	0.0	0.0	0.0	0.0	0.0	0.0	0.0	0.0	0.0	0.0	0.0	0.0
AC121338.2	0.339598350565	0.0349047369977	0.265186593016	0.0181463073338	0.0268969507793	0.144919501849	0.12492763464	0.0266408198711	0.0	0.0147521416484	0.0645512126913	0.101254042214	0.422542412974	0.121710129794	0.0	0.178121010098	0.627145582059	0.0979018004121	0.46194874733	0.246827494585	0.468604609878	0.0147200126195	0.953030216656	0.120143612828	0.219030941184	0.571330224377	0.422704716036	0.335363086999	0.0570224134757	0.212011280209	0.289361998426	0.187867998734	0.488150641684	0.994792712168	0.314926932947	1.27521212994	0.392898624024	0.306161771481	2.037048091	0.234286901719	0.351491362261	0.0334468145577	0.0810453215984	0.109966167035	0.0826270381166	0.183061181452	0.042632015052	0.835606118542	0.443001804616
AL358393.1	0.0	0.0	0.0	0.0	0.0	0.0	0.0	0.0	0.0	0.0	0.0	0.0	0.0	0.0	0.0	0.0	0.0	0.0	0.0	0.0	0.0	0.0	0.0	0.0	0.0	0.0	0.0	0.0	0.0	0.0	0.0	0.0	0.0	0.0	0.0	0.0	0.0	0.0	0.0	0.0	0.0	0.0	0.0	0.0	0.0	0.0	0.0	0.0	0.0
BX640514.2	0.450117237773	0.0486990890592	0.0548130866039	0.0506354559843	0.175124253394	0.147048501076	0.116199357234	0.148677087537	0.0	0.164657504223	0.0450309259735	0.201813770995	0.0721874907651	0.0679239892353	0.0	0.11469896921	0.111701299926	0.0455308639783	0.105226268127	0.0	0.0	0.0	0.0497072059169	0.0515767288056	0.0321675756989	0.0613169176192	0.0752882067847	0.418646096983	0.119336506922	0.164332298971	0.0897150800452	0.149779103905	0.0277986847052	1.12282365197	0.639106991778	0.0773554766823	0.0322454211905	0.0	0.0	0.490315627917	0.0	0.0	0.113074432694	0.0	0.184449989728	0.0319258700453	0.208180655902	0.0	0.121191395647
AL161896.1	0.0	0.0	0.0	0.0	0.0	0.0	0.0	0.0	0.0	0.0	0.0	0.0	0.0	0.0	0.0	0.0	0.0	0.0	0.0	0.0	0.0	0.0	0.0	0.0	0.0	0.0	0.0	0.0	0.0	0.0	0.0	0.0	0.0	0.0	0.0	0.0	0.0	0.0	0.0	0.0	0.0	0.0	0.0	0.0	0.0	0.0	0.0	0.0	0.0
AL162390.2	0.166365034659	0.0	0.0137472628922	0.0253990048075	0.0627451607265	0.073760283445	0.116572388878	0.111865786168	0.0210017190454	0.0309723937016	0.0677632313004	0.0404923296538	0.0603493602571	0.0681420437754	0.0218110603712	0.0191778640332	0.0933832429827	0.228385152379	0.131955091451	0.0460639005411	0.0504535399202	0.0206032921416	0.0124666949029	0.0905490323132	0.0484062635918	0.0461353212424	0.0377649512363	0.209995032596	0.0	0.0659439401971	0.0	0.0500866452332	0.0697198151716	0.0938690185233	0.0	0.129339681451	0.0808723444786	0.0238071218773	0.0613164167607	0.0	0.0393580055077	0.0780246717345	0.0	0.239426960436	0.0693907966976	0.0480425411998	0.0	0.0	0.0364741359291
LINC01708	0.0	0.0	0.038753596298	0.0	0.0	0.0	0.0	0.0	0.0	0.0	0.0	0.114148060517	0.0680500478555	0.0	0.0	0.0	0.105299113807	0.0	0.0	0.0	0.0	0.290403868874	0.0702873386835	0.0	0.0909716507322	0.0	0.0	0.0	0.224993414257	0.0	0.0845730392583	0.0	0.0393080948886	0.0441028646606	0.056482164856	0.0	0.0455959010047	0.0	0.0864256281491	0.0	0.0	0.0	0.0	0.192841624242	0.0	0.0451440470098	0.0	0.0	0.0
AC118345.1	0.0	0.0	0.0	0.0	0.0	0.0	0.0	0.0	0.0	0.0	0.0	0.0	0.164361317771	0.0579952093881	0.0	0.0	0.0	0.0	0.0898448327583	0.156818634083	0.0	0.0701412623181	0.0424412618826	0.0	0.0	0.0	0.0	0.0	0.0	0.0	0.0	0.0426283879512	0.0	0.0	0.886739123667	0.0880640672613	0.0550639023062	0.0	0.0	0.0	0.0	0.0	0.482728964712	0.0582213100513	0.0	0.0545182207058	0.0	0.0	0.0413905039779
AP001527.2	0.187720926588	0.241180116181	0.0271459422563	0.300923866785	0.173459046547	0.291300517187	0.383648168362	0.110447519466	0.414709063876	0.652367290898	0.133808219018	0.279852693535	0.0476673869289	0.269112477161	0.215345334568	0.151477772332	0.442556655809	1.17254602163	0.286620678831	0.386579057552	0.0498138753887	0.284789087257	0.196938216787	0.153258900968	0.414202143508	0.668072596882	0.522006188087	0.63419400354	1.10321651935	0.813848548787	0.622034033594	0.29670979379	0.440549678371	0.772324333598	0.0791287380866	0.102159900531	0.319388086277	0.705158649581	0.726468354521	2.18544010066	3.69160626937	0.154070904883	0.615995819946	0.540323283138	0.137022080325	0.379467552044	1.64960900081	0.0	0.408132671554
LINC02702	0.0	0.0	0.0	0.0	0.0	0.0	0.0328024382434	0.0	0.0	0.0	0.0	0.0	0.0	0.0	0.0	0.0	0.0	0.0	0.0	0.0	0.0	0.0	0.0210481054865	0.0	0.0	0.0	0.0	0.0	0.0	0.0	0.0	0.105704539229	0.0	0.0	0.0	0.0	0.0	0.0	0.0	0.0	0.0	0.0263465422713	0.0	0.0	0.0	0.0811124747086	0.0	0.0	0.0410539958155
AL158817.1	0.0	0.0326226480836	0.0	0.0	0.0167589432509	0.0	0.0	0.0	0.0	0.0	0.0	0.0	0.0	0.0	0.0	0.0	0.0	0.0	0.0	0.0	0.0	0.0	0.0	0.0345503274421	0.0	0.0	0.0	0.0	0.0	0.0220166531312	0.0	0.484949313734	0.0	0.0	0.0	0.0	0.0	0.0	0.0	0.0	0.0	0.0416800604421	0.0	0.0	0.0	0.0	0.0	0.0251927025332	0.0
AC020659.2	0.0302481881198	0.0310898168151	0.0	0.0	0.047914486373	0.0	0.0	0.0	0.0	0.0	0.0	0.0	0.0153616553382	0.0433631187662	0.0	0.0	0.023770280032	0.0	0.0	0.0586267825069	0.160533990655	0.0	0.0	0.0987807625235	0.0410719812294	0.0	0.0160214944639	0.0157215532425	0.0	0.0419643255799	0.0	0.0159366598469	0.0	0.0398232199796	0.0255006300984	0.0	0.0	0.0302999732983	0.0	0.0	0.0250460035049	0.0	0.0	0.152362611186	0.0294385198111	0.0611450524361	0.0	0.0240089800444	0.0309477516975
AC126323.3	0.0	0.0	0.0	0.0	0.0	0.0	0.0	0.0	0.0	0.0	0.0	0.0	0.0	0.0	0.0	0.0	0.0	0.0504553013944	0.0	0.0	0.0	0.0	0.0	0.0	0.0	0.0	0.0	0.0	0.0	0.0	0.0	0.0	0.0	0.0	0.0	0.0	0.0	0.0	0.0	0.0	0.0	0.0	0.0	0.0	0.0	0.0	0.0	0.0	0.0
AC104664.1	0.0	0.0	0.0	0.0	0.0	0.0	0.0	0.0	0.0	0.0	0.0	0.0	0.0	0.0	0.0	0.0	0.0	0.0	0.0	0.0	0.0	0.0	0.0	0.0	0.0	0.0	0.0399110510945	0.0	0.0	0.0522685429297	0.0	0.0	0.0	0.0	0.0	0.0	0.0512808861172	0.0	0.0	0.0	0.0	0.0989503724999	0.0	0.0	0.0	0.0	0.0	0.0598086296781	0.0
LINC02698	0.0	0.0	0.0	0.0	0.0	0.0	0.0	0.0	0.0	0.0	0.0	0.0	0.0	0.0	0.0	0.0	0.0	0.0	0.0	0.0	0.0	0.0	0.0	0.0	0.0	0.0	0.0	0.0	0.0	0.0	0.0325620935123	0.0	0.0	0.0	0.0	0.0	0.0	0.0	0.0	0.0	0.0	0.0	0.0	0.0	0.0	0.0	0.0323825062067	0.0	0.0
AL390067.1	0.0	0.0724688825286	0.0	0.075350380929	0.0	0.0	0.0576385700563	0.0	0.0	0.0	0.0670103065081	0.0	0.107421861258	0.0	0.0	0.0	0.0554073908364	0.406525571235	0.0782933542608	0.102492178704	0.449036505289	0.550107900181	0.073969056424	0.0767510845322	0.0478684162186	0.0	0.336108066003	0.696277647294	0.295973479469	0.391267378503	0.0445015278002	0.260033166502	0.330936722681	0.0928260294286	0.178322263331	0.383707721639	0.191937030896	0.211883384708	0.181905369723	0.121606058511	0.0	0.0	1.1778586739	0.304414278268	0.0	0.0475087351865	0.398304826343	0.0559637891988	0.108206603256
AL713965.1	0.0	0.0	0.0	0.0	0.0	0.0	0.0	0.0	0.0	0.0	0.0	0.0	0.0	0.0	0.0	0.0	0.0	0.0	0.0	0.0	0.0	0.0	0.0	0.0	0.0	0.0	0.0	0.0	0.0	0.0	0.0	0.0	0.0	0.0	0.0	0.0	0.0	0.0	0.0	0.0	0.0	0.0	0.0	0.0	0.0	0.0	0.0	0.817557963948	0.0
AC114808.2	0.027624044934	0.0567853183992	0.0	0.0	0.0	0.0	0.0	0.0	0.0	0.0	0.0	0.0	0.0561158976719	0.0396012064105	0.0507025769076	0.0	0.0	0.0	0.0	0.0	0.0	0.0	0.0	0.0	0.0	0.0	0.0	0.0287152996724	0.0	0.0	0.0348706001419	0.0291081902801	0.0324145110835	0.0	0.0	0.0	0.0	0.0	0.0	0.0	0.0	0.0	0.0	0.0	0.0	0.0	0.069356561801	0.0	0.0
AL360014.1	0.00710484073159	0.0	0.0164386656082	0.0	0.00750292420971	0.0441004381826	0.0	0.0	0.0	0.0	0.0135049562061	0.0	0.0144328796315	0.0101853390768	0.0	0.0	0.0334996700834	0.0273097792576	0.0788944548694	0.0206558133664	0.0301656001634	0.0	0.238518262557	0.00773403442982	0.0	0.0	0.00752641222656	0.0147710178737	0.0	0.0	0.0627804662824	0.00748655949623	0.0	0.0	0.0119794226806	0.00773307308485	0.106375849657	0.0	0.146641564844	0.0	0.0235317057882	0.0	0.0508672172028	0.0306751432036	0.027658647692	0.0	0.0267575219232	0.0563934536072	0.0072691576084
LINC01315	0.584312868375	0.480456679747	0.35150460036	0.599472643855	0.789826376792	0.362688686553	1.06997566513	1.48515737106	0.536994230619	0.649792834344	1.79928226315	1.79195337308	0.557881489404	0.88791718367	0.943780247664	0.169739989952	0.459177272125	3.25669656514	0.376327172414	0.475654310007	1.53813609547	0.0607854033349	0.208421098211	0.0254423484637	0.142811849492	0.181482589639	2.03026603405	0.170070725131	0.27471571575	0.697147677166	1.25391045183	1.8471179941	0.479949666872	0.169240827135	0.177337057456	0.839493136845	0.0795319188795	1.19403896355	0.542701103042	0.241868403669	0.38705662875	0.138116601236	0.223114508078	0.201821620951	0.045493781997	1.37014142361	1.26166537994	0.129860726318	3.10869799411
AC026202.3	0.0	0.0	0.0	0.0	0.0	0.0	0.0	0.0	0.0	0.0	0.0	0.0	0.0	0.0	0.0	0.0	0.0	0.0	0.0	0.0	0.0	0.0	0.0137830539921	0.0	0.0	0.0170022508926	0.013917518261	0.0	0.0441202702314	0.0182267412346	0.0165844202982	0.0138438243036	0.0	0.0	0.0	0.0	0.0	0.026320917355	0.0	0.0	0.0435138197539	0.0	0.0	0.0	0.0	0.017705118703	0.0	0.0	0.0134418140691
RNF217-AS1	0.0657044068543	0.19584446177	0.0114016571314	0.126392030136	0.0763243996377	0.0713708888626	0.128909870461	0.108241999885	0.191601660463	0.171251841811	0.149869955536	0.0503750815108	0.123462445377	0.0565154115004	0.253254140525	0.0901321313405	0.0929398435153	0.0505112757691	0.0328321365771	0.00318369314812	0.0278966544222	0.00569596228277	0.106842369053	0.396953135222	0.0802940374113	0.0340120466049	0.0243610609188	0.0068299980583	0.0717113467008	0.100269319319	0.0995286000058	0.11423689143	0.0154197274824	0.138404907424	0.0110783744692	0.0071514197066	0.026829449626	0.0263267573633	0.144087457269	0.0226645416351	0.0489639087823	0.133737784354	0.164644101299	0.0898315930988	0.0767347971468	0.0	0.0206207661001	0.00521517449822	0.134447964996
AC079349.1	0.0	0.0	0.0	0.0	0.0	0.0	0.0	0.0	0.0	0.0	0.0	0.0	0.0	0.0	0.0	0.0	0.0	0.0	0.0	0.0	0.0	0.0	0.0	0.0	0.0	0.0	0.0	0.0	0.0	0.0	0.0	0.0	0.0	0.0	0.0	0.0	0.0	0.0	0.0	0.0	0.0	0.0	0.0	0.0	0.0	0.0	0.0	0.0	0.0
AC131571.1	0.0157014719879	0.0	0.0181644640124	0.0335600848252	0.0165812238102	0.0730954240503	0.0	0.0739049679563	0.0	0.0	0.0596910471546	0.0267515603121	0.0797405120682	0.0225092753298	0.0288192801935	0.0	0.0246777350491	0.211238101702	0.0697416941454	0.0152162301363	0.0	0.0	0.0164724303807	0.0512759101328	0.127919839736	0.0203197632619	0.0665325263209	0.163217397926	0.0	0.065349535646	0.0198204047466	0.016545058314	0.0736974674052	0.0	0.0	0.0683593820098	0.0213715675971	0.0	0.0	0.0	0.0	0.0	0.0	0.0	0.0305623657424	0.0	0.0197110907345	0.0	0.0
AL512785.1	0.0286392419432	0.0	0.0	0.0	0.0	0.0	0.0	0.0	0.0	0.0	0.0544377731788	0.0	0.0290890920233	0.0	0.0	0.0	0.0	0.0	0.0	0.0555083366288	0.0	0.0	0.0300454581219	0.0	0.0	0.0	0.0	0.0	0.0961770687637	0.278125264216	0.0	0.0	0.0	0.0	0.0	0.0	0.0	0.0	0.0	0.0	0.426847846967	0.0	0.0	0.0	0.0	0.0	0.0	0.0	0.0
AL138478.1	0.0	0.0	0.0	0.0	0.0	0.0	0.0	0.0	0.0	0.0	0.0	0.0	0.0	0.0	0.0	0.0	0.0	0.0	0.0	0.0	0.0	0.0	0.0	0.0	0.0	0.0	0.0	0.0	0.0	0.0	0.0	0.0	0.0	0.0	0.0	0.0	0.0	0.0	0.0	0.0	0.0	0.0	0.0	0.0	0.0	0.0	0.0	0.0	0.0
AC012317.1	0.110910023106	0.0	0.0320769467485	0.0	0.0	0.0430268320096	0.0	0.0	0.0	0.0	0.0527047354558	0.0	0.16897820872	0.0	0.0	0.0894966988217	0.697261547604	0.0	0.0307895213385	0.0	0.0	0.0	0.349067457282	0.0301830107711	0.0	0.0	0.0	0.172937085667	0.0	0.0384672984483	0.0	0.350606516632	0.0325359137468	0.182523091573	0.0467511551804	0.0	0.0	0.0	0.0	0.191290429119	0.0	0.0	0.0	0.159617973624	0.377794337576	0.0	0.0	0.0	0.0567375447787
AL355922.1	0.0	0.0	0.0508281589428	0.0	0.0	0.0	0.0	0.27573643831	0.0	0.0	0.0	0.374283699916	0.0446262925106	0.377915370375	0.0	0.0709068800754	0.0	0.0844415133129	0.0487881436047	0.0	0.0932716776565	0.0	0.0460934772969	0.0956541706336	0.0	0.0	0.0465431545405	0.0	0.0	0.182862350487	0.942851360515	0.0	0.0	0.289220566469	0.148160930957	0.0	0.0	0.0	0.0	0.0	0.0	0.0	0.0	0.252925809837	0.0	0.0	0.0	0.0	0.0
ATXN2-AS	0.305288414116	0.062756558066	0.247223973084	0.195755628805	0.0967181075446	0.142121618308	0.0	0.287391277455	0.107909863631	0.159140629081	0.174088631341	0.364097009527	0.217058606252	0.262592741889	0.112068376175	0.689770433393	0.719724870659	1.34949725709	0.203401291482	0.443780567584	0.64809392516	1.0056955426	0.736640293872	0.166162141771	0.373077553209	0.513608201708	0.679146195223	0.285613619834	2.25550098993	0.46589053832	0.616598488283	0.193014309156	1.43292189202	0.200963568866	0.617693613188	1.16299041404	0.207766889114	0.428135498997	1.10268409688	0.631850035975	0.859465229551	0.200451012332	0.655715138046	1.09840203499	0.178269964299	0.493699021319	0.45989835619	0.193853950214	1.18692603984
AC096708.3	0.160940087876	0.0551393671413	0.0930928780636	0.114663623153	0.0283262573425	0.249742698838	0.087710867477	0.252508640517	0.0	0.0233041078214	0.0	0.0	0.190712724696	0.192266726776	0.0	0.0	0.0	0.154656467318	0.0595710304159	0.0	0.056943035091	0.0	0.112561607602	0.0	0.145686484144	0.0	0.255734398046	0.0557659442912	0.135118327584	0.0372129300206	0.270878864871	0.113057898479	0.0314749600376	0.0	0.135679982969	0.0	0.0730195226234	0.0	0.0	0.0	0.0888407153308	0.281793452119	0.128028116728	0.115809779776	0.0	0.0361479506854	0.0673462266763	0.0425811439556	0.0
AL359878.1	0.0208794151072	0.0613153317123	0.0103519880522	0.0446273408403	0.012599592307	0.041657323658	0.097535050055	0.0467985393384	0.0421726703152	0.0155485908752	0.03401812498	0.0406554736089	0.0999776388014	0.0171041471684	0.0547473433169	0.144413488631	0.121887330365	0.114652659091	0.0066243369842	0.118514324287	0.126642044199	0.108603090688	0.078230770795	0.0681853913753	0.109352908928	0.138963602582	0.176946497278	0.226344126829	0.0550925654773	0.0206905090364	0.0376523804917	0.106862945138	0.0175001792312	0.0785393480258	0.100584677141	0.0486977970653	0.178635995717	0.173297047122	0.107736057008	0.113178886044	0.049395724076	0.0430864686057	0.0996576637866	0.0729760256122	0.0290293220136	0.209023121771	0.0636560224749	0.269897887474	0.119018544275
LINC01118	0.0326565683384	0.026852166442	0.0151116802503	0.0	0.0137945249696	0.0202702499278	0.0213570352216	0.0	0.0	0.0226976047947	0.0248295798266	0.0222555989187	0.0398034245507	0.0187262872837	0.0359637157775	0.0316219037301	0.0410606160587	0.0627631009847	0.00725258244145	0.0253178738748	0.0415957944909	0.0566204278968	0.00685200787342	0.0213291500905	0.00886843176525	0.00845237616057	0.0276754178741	0.0	0.164502242669	0.00906111044172	0.00824465887785	0.034411093935	0.0306558058064	0.0	0.0	0.0355441647746	0.0177797867173	0.0130849906745	0.0505515584145	0.0675887224191	0.0216321459473	0.0171537258017	0.0	0.00939964688079	0.0381389204611	0.0	0.00819918772063	0.0103682361992	0.0
LINC00244	0.0241541404317	0.0	0.0279430498592	0.0	0.0	0.0	0.0394913530565	0.0757937844294	0.0	0.0	0.0	0.0823057793616	0.0981341636284	0.0346268297488	0.0	0.0389814332551	0.0	0.0	0.0	0.0	0.0	0.0	0.0253401335221	0.0	0.0	0.0	0.0	0.10043328303	0.0	0.0	0.030490443191	0.0254518596903	0.0283428677663	0.0318001079609	0.0	0.078869776389	0.0	0.0483909850882	0.74780021485	0.0	0.0	0.0	0.230575923112	0.139047304919	0.0	0.0	0.0606445630103	0.0	0.0
AC127894.1	0.0	0.0	0.0	0.0	0.0	0.0	0.0	0.0	0.0	0.0	0.0	0.0	0.0	0.0	0.0	0.0	0.0	0.0	0.0	0.0	0.0	0.0	0.0182532336652	0.0	0.0	0.0	0.0	0.0	0.0	0.0	0.0	0.0	0.0	0.0	0.0	0.0757495854704	0.0	0.0	0.044888516618	0.0	0.0	0.0	0.0	0.0	0.0	0.0	0.0	0.0	0.0
AC013402.2	0.0	0.0	0.0	0.0	0.0	0.0	0.0	0.0	0.0	0.0	0.0	0.0	0.0	0.0	0.0	0.0	0.0	0.0	0.0	0.0	0.0	0.0	0.0	0.0	0.0	0.0	0.0	0.0	0.0	0.0	0.0	0.0	0.0	0.0	0.0	0.0	0.0	0.0	0.0	0.0	0.0	0.0	0.0	0.0	0.0	0.0	0.0	0.0	0.0
AC024361.2	0.0659531763235	0.203364792842	0.0953735499093	0.0704836525394	0.0348242629244	0.127930558425	0.350452775621	0.025869482102	0.291404698559	0.0429750585214	0.0	0.112368469373	0.0837364174613	0.118186228486	0.0605269069543	0.133049101255	0.155486219274	0.0316890757087	0.146473090377	0.0798936805042	0.315025610615	0.114350565739	0.121085203723	0.0	0.0	0.469436312508	0.384266088823	0.102837866087	0.138428576144	0.0914990528792	0.10406816078	0.382231380605	0.406300375007	0.0434152921604	0.0556015965843	0.233301131419	0.0448850517685	0.0	0.510469411696	0.170627654481	0.300356805951	0.0866091233685	0.0393493989052	0.0711881942498	0.128375549644	0.044440242268	0.0620965208107	0.0261746007389	0.0674785053715
LINC01029	0.0	0.0	0.0	0.0	0.0	0.0	0.0	0.0	0.0	0.0	0.0	0.0	0.0	0.0	0.0	0.0	0.0	0.0	0.0	0.0	0.0	0.0	0.0	0.0	0.0	0.0	0.0	0.0	0.0	0.0	0.0	0.0	0.0	0.0	0.0	0.0	0.0	0.0	0.0	0.0	0.0	0.0	0.0	0.0	0.0	0.0	0.0	0.0	0.0
LINC00853	0.403202398674	0.138140381219	1.01064219816	0.0	0.236552103677	0.312839568288	0.256365198133	0.246014469733	0.0791774339805	0.0194612216602	0.383205686234	0.190822400714	0.0455039654344	0.160561623571	0.0411143437557	0.0723014178076	0.457676783611	0.774920150917	0.572098186202	2.19249532054	0.61818943996	0.582565098527	0.258500030771	0.243838543899	0.0304156351162	0.46381934659	0.735607164122	0.83826085095	0.752247270058	0.99444658984	0.537249912021	2.40756880332	1.18281090368	0.855235278699	0.339918383959	0.341331528477	1.3110373593	0.583400544883	1.61815971857	0.695417399655	0.890288802347	0.882469660948	0.374206235277	0.128950072489	0.174404301937	0.0	1.26541624103	0.746748291578	0.4583638262
AP000439.1	0.101937955832	0.0	0.176892491191	0.0	0.0	0.276823232447	0.0833328723706	0.119952469506	0.0	0.0	0.0	0.0868389720287	0.0776543575356	0.0730679746507	0.0	0.246770587801	0.3604818199	0.0	0.11319521098	0.0	0.0541007837698	0.0	0.106943214107	0.0	0.1384146975	0.0	0.0	0.0	0.0	0.141421944037	0.0	0.0537073665753	0.0	0.0335515769019	0.171876880319	0.0	0.0	0.0	0.0657489288157	0.0879079941044	0.0422031625324	0.0	0.0608188644009	0.0	0.0	0.0	0.0	0.0	0.0
DDX11-AS1	0.160628309326	0.0707561348206	0.258827777212	0.0980927082222	0.0363489206967	0.160237857139	0.159449589385	0.189014604215	0.152081413777	0.089713140377	0.0981398522281	0.234576254546	0.291341739172	0.131584636256	0.0842358193646	0.0555496751307	0.297538332814	0.683580387121	0.165626390649	0.322447303788	0.572386711508	0.646517098236	0.656006083513	0.237300912269	0.560844985064	0.824072289778	1.02703304167	0.912392210589	0.125223959543	0.278556299108	0.137590930587	0.447325555703	0.329846849709	0.845900120946	0.502977945389	0.98030558562	0.804261522332	0.436737546162	0.399613888544	0.850912598493	0.399008745492	0.18080199795	0.451793912111	0.189890347932	0.279158377519	0.57209278946	0.331277680698	0.446235870481	0.839324369312
AC022679.2	0.0	0.0	0.0210689908533	0.0	0.0	0.0	0.0	0.0	0.0	0.0	0.0	0.0	0.0	0.0	0.0	0.0	0.0	0.0	0.0	0.0	0.0	0.0	0.0	0.0	0.0	0.0	0.0	0.0378632241682	0.0	0.0	0.0	0.0	0.0	0.0	0.0	0.0	0.0	0.0	0.0	0.0	0.0	0.0	0.0	0.0	0.0	0.0	0.0	0.0867335478358	0.0
LINC00498	0.0	0.0	0.0	0.0	0.0	0.0	0.0	0.0510566921486	0.0	0.0	0.0	0.0	0.0661057607739	0.0	0.0	0.0	0.0	0.0	0.0	0.0	0.0	0.0	0.0	0.0	0.0	0.0	0.0	0.0	0.0	0.0	0.0	0.0	0.0	0.0	0.0	0.0	0.0	0.0	0.0	0.0	0.0	0.0	0.0	0.0	0.0	0.0	0.0	0.0	0.0
LINC02546	0.0	0.0	0.0	0.0	0.0	0.0	0.0	0.0	0.0	0.0	0.0	0.0	0.0	0.0	0.0	0.0	0.0	0.0	0.0	0.0	0.0	0.0	0.0	0.0	0.0	0.0	0.0	0.0	0.0	0.0	0.0	0.0	0.0	0.0	0.0	0.0	0.0	0.0	0.0	0.0570028399271	0.0	0.0	0.0	0.0	0.0	0.0	0.0	0.183631183309	0.0
AP001059.2	0.0	0.0	0.0	0.0	0.0	0.0	0.0	0.0	0.0	0.0	0.0	0.0	0.0	0.0	0.0	0.0	0.0	0.0	0.0	0.0	0.0	0.0	0.0	0.0	0.0	0.0	0.0	0.0	0.0	0.0	0.0	0.0	0.0	0.0	0.0	0.0	0.0	0.0	0.0	0.0	0.0	0.0	0.0	0.0	0.0	0.0	0.0	0.0	0.0
LINC01901	0.0132793615109	0.0	1.56696604081	0.0	0.0	0.0206065724602	0.0	0.020834793657	0.0469383711759	0.0230742018249	0.0252415504336	0.0452497244383	0.013487946705	0.0190369924987	0.0243736154462	0.0	0.0208709454272	0.0	0.0	1.00377990264	0.112762530476	0.414431063813	0.0278627835857	0.0	0.0	0.0	0.0281346064218	0.0	0.0	0.0	0.0167629073328	0.0559712645386	0.0	0.0	0.022390239342	0.332431981258	0.0	0.0798125754055	0.0	0.0	0.0219910649608	0.0	0.0	0.0955560514743	0.0	0.0	0.0	0.0210805304605	0.230970148655
AL008729.1	0.0950657340907	0.0683975969932	0.142971534079	0.162553630768	0.040156902865	0.103264396823	0.147658359245	0.24610472957	0.0588048133271	0.140408184781	0.0813158775604	0.137673920823	0.265537185131	0.129469883173	0.130866362227	0.0613691649063	0.231590442597	0.292332995045	0.0316692219482	0.704777678279	0.363265487425	0.164826337133	0.374000847088	0.191446525462	0.18071671741	0.0738165139879	0.407861473352	0.780687415298	0.359158829019	0.0923215162759	0.198006797853	0.130225277606	0.267724090259	0.0750952148186	0.136246223669	0.289720886451	0.433475766405	0.171411277516	0.466004767381	0.0983779349753	0.10233081432	0.19974315964	0.20418737846	0.287312352523	0.138781593395	0.185764492639	0.268520107647	0.120730871081	0.170212634336
MEIS1-AS3	0.293197783854	0.0	0.0726835483609	0.0	0.0884644642322	0.064996685412	0.273925877495	0.197149603346	0.629219820112	0.0181950035607	0.0	0.035681359794	0.106358278473	0.0300229796832	0.0384392945156	0.0337986118605	0.06583056337	0.0805001131158	0.0465109035213	0.162363847452	0.0444590599296	0.0	0.0439420137172	0.0227973518412	0.0853100487064	0.10841039183	0.155297456239	0.0	0.0	0.0	0.105746204674	0.441357566906	0.02457450911	0.0827162638473	0.176556696367	0.0683835543514	0.256549496742	0.125871317648	0.162093893813	0.0722412228779	0.0	0.0275017654826	0.399838870913	0.0602800551026	0.0815284608064	0.0282230110019	0.0	0.0	0.0857082005992
AC100858.2	0.0	0.0	0.0	0.0	0.0	0.0	0.0	0.0	0.0	0.0	0.0	0.0	0.0	0.0	0.0	0.0	0.0	0.0	0.0	0.0	0.0	0.0	0.0	0.0330959502089	0.0825656460444	0.0	0.0	0.0	0.0	0.0	0.0	0.0	0.0	0.0	0.102526147295	0.0	0.0	0.0609110346182	0.0	0.0	0.0	0.0	0.0	0.0437556457469	0.0	0.0	0.0	0.0	0.0
AC012360.1	0.175744665693	0.0	0.127070397357	0.0	0.0695968578029	0.0681790157066	0.0359172098274	0.0	0.0	0.0572575705522	0.0417571642929	0.0748567399832	0.0223131462553	0.0	0.0403213371254	0.0709068800754	0.0690537215172	0.211103783282	0.121970359012	0.170313412683	0.419722549454	0.0380885786475	0.0921869545937	0.0	0.178973900402	0.199007058297	0.395616813594	0.0228359059709	0.0368869024858	0.0914311752435	0.0	0.0925934124044	0.0515554241566	0.0	0.0370402327394	0.0717317105734	0.0	0.352091084381	0.113353494486	0.151556512091	0.181899387473	0.0288482910923	0.157280831826	0.221310083607	0.0	0.503282446931	0.0827339401899	0.278988622712	0.202285341399
AC021744.1	0.0269699236514	0.0	0.0	0.0	0.0	0.0	0.0	0.0	0.0	0.0	0.0	0.0	0.0	0.0	0.0	0.0	0.0	0.0	0.0	0.0	0.0	0.0	0.0	0.0	0.0	0.0	0.0	0.0	0.0	0.187081396825	0.0	0.0	0.0	0.0	0.0	0.0	0.0	0.0	0.0	0.0	0.0	0.0708333267622	0.0	0.0	0.0	0.0	0.0	0.0	0.0
AL022311.1	0.108288077257	0.0329200424342	0.0802815796404	0.0211893840066	0.0934171255744	0.184605851552	0.0797962898184	0.100504057165	0.0566059930513	0.061616176304	0.105816645938	0.0766572188446	0.111538150131	0.1322814093	0.0699850155091	0.254758603584	0.19776123738	0.184670145153	0.0889147332845	0.181800094487	0.15703326488	0.11503080319	0.251211350464	0.0971247500492	0.182243166815	0.11744040348	0.0993644570899	0.0761008683529	0.197193702638	0.0528984790157	0.112629021225	0.121338096854	0.238921791831	0.177706196635	0.187726980968	0.263117254115	0.0820002920932	0.12833480656	0.147559207517	0.113113175562	0.10987037786	0.086122906102	0.0946363582241	0.252424283071	0.102420758743	0.207593793429	0.177106424294	0.0847412135581	0.0912867821045
AL359095.1	0.0	0.0	0.0	0.0	0.0	0.0	0.0	0.0	0.0	0.040516118165	0.0	0.0	0.0236835599623	0.0	0.0	0.0	0.0	0.0	0.0	0.0	0.0	0.0	0.0	0.0	0.0	0.0	0.0	0.0	0.117457191852	0.0	0.0	0.0	0.0	0.0	0.0	0.0	0.063475238564	0.0	0.0	0.0	0.0	0.0	0.0	0.0	0.0	0.0	0.0	0.0	0.0
ITGB1-DT	0.0496445535109	0.0510258686706	0.071789981407	0.397910645308	0.0262130663085	0.0577778582392	0.142043081279	0.136308101	0.021934737578	0.172524627224	0.0471824454877	0.105728086229	0.0504243439264	0.0177923274401	0.0455600691073	0.180268706847	0.0390127479485	0.0954125397701	0.0551269216925	0.0601379087115	0.131737449163	0.667076917235	0.0390616140378	0.216163993318	0.0505567514128	0.14455476178	0.144623196883	0.0387042765072	0.604351547349	0.895356197244	0.14100232614	0.0261558926909	0.101944044917	0.163398710645	0.18833700905	0.0	0.0844651644764	0.124323863617	0.0960606730308	0.81342526984	0.184979326808	0.684524244964	0.177715474687	0.035723385547	0.0724735395517	0.167256234521	0.311610369869	0.177320304419	0.0507927056359
NREP-AS1	0.0	0.0	0.0	0.0	0.0	0.0	0.0	0.0	0.0	0.0	0.0	0.0	0.0	0.0	0.0	0.0	0.0	0.0	0.0	0.0	0.0	0.0	0.0	0.0	0.0	0.0	0.0184313079673	0.0	0.0	0.0241381167701	0.0	0.0	0.0	0.0229065407521	0.0	0.0	0.0236820073373	0.0	0.0	0.0	0.0	0.0	0.0	0.0	0.0338664052821	0.0	0.0	0.0276202014847	0.0
TCF7L1-IT1	0.032328576604	0.0	0.0	0.0	0.102419830042	0.0	0.0	0.0	0.0	0.0280870469812	0.0614504994179	0.0	0.0	0.0	0.0	0.0	0.0	0.0	0.0	0.0	0.0	0.0	0.0	0.0	0.0	0.0418374164978	0.0342468189523	0.0	0.108566691159	0.179402073113	0.0408092613015	0.0	0.0	0.0	0.0	0.03518717098	0.0	0.0	0.0834063922312	0.0	0.0535371996317	0.0	0.0771523148841	0.0	0.0	0.0	0.0405841890014	0.0	0.0661525085411
AC100791.2	0.0	0.0	0.0564385158607	0.0	0.0	0.0	0.0	0.0	0.0	0.0	0.0927325493687	0.0	0.0	0.0	0.0	0.0	0.0	0.0937620757379	0.108346651695	0.0	0.414267616082	0.169171018177	0.0767718378042	0.0	0.198728844927	0.347243664442	0.439284567319	0.380347626632	0.0	0.101523248952	0.0307918314268	0.0514068862937	0.028623027909	0.0642288836244	0.123386080064	0.743394202054	0.132806512317	0.19547725772	0.188797994935	0.0	0.040395448816	0.0	0.756779049126	0.0351054357146	0.0474799191023	0.0328726009527	0.0306220075167	0.0	0.099828167749
AC091493.1	0.0	0.0	0.0	0.0	0.03804402446	0.0	0.0	0.0	0.0	0.0	0.0	0.0	0.0365913882629	0.0	0.0	0.0	0.0	0.207713795521	0.0	0.0	0.0	0.0	0.0	0.0	0.0	0.139865231796	0.076326243699	0.0	12.4611316028	0.0	0.0	0.0	0.0	0.0	0.0	0.0	0.0	0.0	0.0	0.0	0.0	0.0	0.257925257058	0.0518467140602	0.0	0.0	0.0452252033155	0.0	0.0
AL359091.1	0.00984473941797	0.0	0.0113890223163	0.0210419946743	0.0	0.0305536280494	0.0	0.0	0.0	0.0	0.0	0.0	0.0	0.0	0.0	0.0	0.0309456172225	0.0	0.0	0.0	0.0	0.034137901607	0.0	0.010716574303	0.0267350196966	0.0127403834814	0.0104288850267	0.0102336440322	0.0	0.013657937082	0.0	0.0103736635573	0.0	0.0129610812367	0.0	0.0	0.0133998592048	0.0197231874063	0.0253990210385	0.0	0.0326064327544	0.0	0.0	0.0283364354771	0.0	0.0	0.0	0.0	0.0503621158773
AC090506.1	0.0258854686794	0.0	0.0	0.0	0.0	0.0	0.0	0.0	0.0	0.0	0.0	0.0	0.0	0.0371088227903	0.0	0.0	0.0	0.0	0.0	0.0	0.0	0.0	0.0	0.0	0.0	0.0	0.0	0.0	0.0	0.0	0.0	0.0	0.0	0.0	0.0	0.0	0.0	0.0	0.0	0.0	0.0	0.0	0.0	0.0	0.0	0.0	0.0	0.0	0.0
AL589745.1	0.0	0.0	0.0	0.0	0.0	0.0137747771542	0.0072566545035	0.0348183377212	0.0	0.0	0.0	0.0	0.0360648934678	0.0127255675276	0.0	0.0143259104229	0.0139515012897	0.00853021282567	0.00492853848764	0.0817233799019	0.0	0.0538674802335	0.00931265098864	0.014494359489	0.0120531983284	0.0	0.0	0.0415235628356	0.0298102785077	0.00615753518327	0.0	0.00467685551263	0.0	0.00584336516187	0.0	0.0	0.0120823670528	0.0	0.0114508775905	0.0306202305604	0.00735013112449	0.00582846168952	0.0211845085233	0.0383255386309	0.00863918192298	0.0	0.0055718101207	0.00704580079841	0.0136231335035
AL136320.1	0.0	0.0707835596791	0.119505276026	0.0735980464888	0.0	0.0	0.0	0.0	0.0608561440246	0.0	0.0	0.176000381681	0.0	0.0	0.0	0.0	0.0	0.0661785813638	0.0	0.0	0.0	0.0	0.0	0.0374830877948	0.0	0.0	0.0	0.0	0.0	0.0477710171428	0.043466608549	0.0362836976515	0.0	0.0	0.0	0.0	0.0	0.0	0.0	0.0	0.0	0.0	0.0	0.0	0.0	0.0	0.0	0.0	0.0
AC008652.1	0.0	0.0	0.0	0.0	0.0	0.0	0.0	0.0	0.0	0.0	0.0	0.0	0.0	0.0	0.0	0.0	0.0	0.0	0.0	0.0	0.0	0.0	0.0	0.0	0.0	0.0	0.0	0.0	0.0	0.0	0.0	0.0	0.0	0.0	0.0532305263674	0.0	0.0	0.0	0.0	0.0	0.0	0.0	0.0	0.0	0.0	0.0	0.0	0.0	0.0
AC013269.1	0.0	0.0	0.0	0.0	0.0	0.0	0.0	0.0	0.0	0.0	0.0	0.0	0.0	0.0	0.0	0.0	0.0	0.0	0.0	0.0	0.0	0.0	0.0	0.0	0.0	0.0	0.0	0.0	0.0	0.0	0.0	0.0	0.0	0.0	0.0	0.0	0.0	0.0	0.0	0.0	0.0	0.0	0.0	0.0	0.0	0.0	0.0	0.0	0.0
LINC02860	0.00729743128863	0.0	0.00844213384116	0.0	0.0154126111908	0.0113239666304	0.0238621975591	0.0	0.0128970635439	0.0	0.0	0.0	0.0518843883846	0.0104614325461	0.013394076502	0.0	0.0344077439398	0.0	0.0	0.0565752785355	0.0	0.0126523913299	0.00765574265601	0.0079436805085	0.0297260741427	0.00944383280237	0.00773043030071	0.00758570755268	0.159291788852	0.0	0.0	0.0153789945689	0.0	0.0288222762642	0.0	0.0714842379396	0.00993267040121	0.0	0.0376541425746	0.0	0.0120847892712	0.0	0.0870767871289	0.0	0.0142041946255	0.0590054276343	0.0	0.0	0.0149324045894
AC092747.4	3.89058176968	6.62383499092	3.88418903594	4.84655593617	5.11680885454	3.35817372151	5.08619343076	5.86699280815	4.76679210879	3.97459635814	3.96228593668	4.4461926979	3.91936828554	4.81325958109	5.98731773306	2.5937210931	3.90144250145	4.37326272763	3.18053604628	3.90142178366	4.01985393773	4.8832791569	6.48550829485	5.49094002935	3.18694076813	3.52135710401	3.0510400833	5.56604654498	2.71195044165	4.71318455539	4.52954293171	2.81690953073	4.08914021389	6.6409766567	3.91714891186	5.23912584999	2.46908786655	4.36746192229	7.08170018079	3.75992079889	2.49021336621	2.34035443093	2.90508936764	4.17935776988	5.09504690192	0.879205179915	3.56569500638	2.45025768077	2.96303519718
AL139041.1	0.121364656431	0.0	0.0842414240838	0.0	0.0256329410706	0.0753322239119	0.0396855728257	0.380832703731	0.0	0.0	0.322967706777	0.0413552809415	0.813588522967	0.104391376899	0.0	0.039173145222	0.267045457474	0.18660190155	0.161720698965	0.0470455902248	0.103057558591	0.757525633036	0.0254647571296	0.264225045111	0.164792908294	0.0942370660132	0.154279112264	0.302781651627	0.285299026111	0.235722559999	0.183842377142	0.255770327707	0.142411294596	0.191739011607	0.409264210923	0.105676880714	0.231268389686	1.06983741787	0.50098528055	0.0837287615978	0.0401967826743	0.541874949731	1.39025941837	0.558924576492	0.236232056517	0.196265594541	0.121885629919	0.154129780088	0.0993372095469
AC092954.2	0.0	0.0	0.0796701840173	0.0	0.0	0.106866643224	0.0562981381946	0.0	0.0	0.0	0.0	0.0	0.0	0.0	0.0	0.0	0.108237693727	0.0	0.0	0.133478186219	0.0	0.0	0.0	0.0	0.14026559171	0.0	0.0	0.0	0.0578180750591	0.0	0.0	0.0	0.0	0.0	0.058058411317	0.0	0.0468683447536	0.0	0.088837506144	0.237556021278	0.0	0.0	0.0	0.0	0.0	0.0	0.129680641135	0.0	0.211380341245
TLX1NB	0.0	0.0	0.0	0.0	0.0	0.0	0.0	0.0	0.0	0.0	0.0	0.0	0.0	0.0	0.0	0.0	0.0	0.0	0.0	0.0	0.0	0.0271514563812	0.0492866267024	0.0	0.0212636010701	0.0	0.0	0.00813929171041	0.0788845233488	0.0	0.0	0.0	0.0	0.0	0.0	0.0	0.0	0.0	0.101005096885	0.0	0.0518668163539	0.0	0.018686282505	0.0225372813102	0.0	0.0	0.0196589725676	0.0	0.0
AC126118.1	0.165040472281	0.193865800395	0.0818268609731	0.15118070059	0.149389433628	0.0	0.26983661778	0.147966846673	0.166676063252	0.0614515964207	0.26889486051	0.0401699384942	0.263423035568	0.202798534739	0.129824432592	0.0761006961318	0.333503084971	1.26877407583	0.0	0.616911521498	0.150155519285	0.163514025531	0.420492884449	0.205321372634	0.128055635744	0.945872037319	0.524499848221	0.955835389094	0.0395888093558	0.32709454413	0.625005533754	0.79500585937	0.414988326611	0.217283858694	0.0795067416125	0.102647925534	0.256731060434	0.519586644028	0.608282287292	0.406644463174	0.390446455913	0.123845529912	0.787739877447	0.508972917486	0.229461074005	0.190640147564	0.473568371023	0.149712047538	0.0723674735155
AC068397.2	0.0	0.0	0.0	0.0	0.0	0.0	0.0	0.0	0.0	0.0	0.0	0.0	0.0	0.0	0.0	0.0	0.0	0.0	0.0	0.0	0.0	0.0	0.0	0.0	0.0	0.0	0.0	0.0	0.0	0.0	0.0	0.0	0.0	0.0	0.0	0.0	0.0	0.0	0.0	0.0	0.0	0.0	0.0	0.0	0.0	0.0	0.0	0.0	0.0
AP005264.4	0.0	0.0	0.0	0.0	0.0370523555759	0.0	0.0	0.0	0.0	0.0	0.0666927221171	0.0597789606027	0.0	0.0	0.0	0.0	0.0	0.0	0.0	0.0	0.0	0.0608334170816	0.478520199141	0.0	0.0	0.0	0.0	0.0	0.0	0.0	0.088581240171	0.184857701305	0.0	0.0	0.0	0.0381889201631	0.0477568441802	0.140586132033	0.181043258966	0.0	0.0	0.0	0.08373402895	0.0	0.0	0.0	0.0	0.0	0.0
AC069437.1	0.0	0.0	0.0334552530541	0.0	0.0	0.0	0.0	0.0	0.0	0.0251247412449	0.0	0.0	0.0	0.0	0.0	0.0	0.0	0.111159335885	0.0	0.0	0.0	0.0	0.0	0.0	0.0392670601793	0.0	0.0	0.0	0.0	0.0	0.0	0.0	0.0	0.0	0.0	0.0	0.0	0.0	0.0	0.0	0.0	0.0	0.0	0.0	0.0	0.0	0.0	0.0	0.0
RBM15-AS1	0.107745413101	0.0582859645002	0.157448544439	0.0484828188283	0.0538969155409	0.0527989160317	0.0741729587856	0.0533836727559	0.0400890722797	0.049267972108	0.0538956888805	0.183572464999	0.0748785091876	0.0975545613299	0.0520424764889	0.100670932378	0.0356508680985	0.37055950193	0.0881587367012	0.0604511509782	0.192616195298	0.324460423699	0.202274631508	0.0802491232374	0.154000266655	0.27153460742	0.0961166944781	0.159160404771	0.447530944827	0.141611517689	0.107376340537	0.143411627638	0.0998133546961	0.141852109314	0.0669306082207	0.049377937369	0.108061062971	0.147693512129	0.131674128218	0.195612962752	0.26294946307	0.0148937175	0.0270668404572	0.106096129155	0.0220760711567	0.183411739058	0.199330386731	0.126031053424	0.284296169414
AC002347.1	0.0821062185839	0.0	0.0633238061505	0.0	0.0289022071221	0.0	0.13424140161	0.0429404712155	0.0	0.0	0.0	0.0466297992132	0.0555972664549	0.0784704127025	0.0	0.0	0.0430149799469	0.420802809411	0.0	0.053045859588	0.0	0.569427770982	0.258413154605	0.0595849454778	0.297297372448	0.0708374741442	0.144963429576	0.0853497261981	0.275731300652	0.0759391400051	0.0345483210279	0.0	0.224804520491	0.0360322849908	0.0	0.0893663085517	0.0745042079263	0.109662380255	0.141220434905	0.0	0.0	0.0	0.326578190544	0.0	0.0	0.0737658734873	0.137431116914	0.13034080294	0.0
AC138207.2	0.812551175376	0.556773121866	0.940011012643	0.25729398366	0.381368147635	1.77459446166	1.27929509149	1.32207776011	0.904183765893	0.549067515986	0.17161176057	0.512738239316	0.519642336978	1.46685444233	0.718080398155	1.01993493962	1.18247480444	2.08220414535	1.26988001423	0.349973293136	0.574985768968	1.72188245178	0.599871006366	0.42587492027	1.06244533558	1.20733260048	0.828884390414	0.281550011422	3.18351962063	2.63031880975	0.645814854661	0.792784044214	1.76566848992	0.83203819061	0.913357934134	1.31022148852	0.245773027367	3.13518504201	1.16463803786	2.07620099897	2.24268635042	0.434717947477	0.933668461016	1.29932923651	0.527200809056	0.527231085606	1.70008157585	0.573287596671	0.431066956062
AC091133.1	0.0	0.0	0.0	0.0	0.0	0.0	0.0	0.0	0.0	0.0	0.0	0.0	0.0	0.0	0.0	0.0	0.0	0.0	0.0	0.0	0.0	0.0	0.0	0.0	0.0	0.0	0.0	0.0	0.0	0.0	0.0	0.0	0.0	0.0	0.0	0.0	0.0	0.0	0.0	0.0	0.0	0.0	0.0	0.0	0.0	0.0	0.0	0.0	0.0
LINC01393	0.0404548854771	0.0166322025475	0.0655211076207	0.0	0.0683545095215	0.025110741304	0.0529140971009	0.0126944234577	0.0571981244384	0.0281177432074	0.0615176584337	0.0689254682359	0.073962592997	0.0579952093881	0.014850590832	0.013057715074	0.0635822517795	0.155501584625	0.0628913829308	0.062727453633	0.137410078121	0.996005924917	0.0848825237653	0.132112522555	0.296627234928	0.293181983152	0.162850174056	0.0841060143409	0.108685343281	0.0336746514285	0.0817077231741	0.127885163854	0.0949408630643	0.021304334623	0.0409264210923	0.0176128134523	0.0991150241511	0.210725552004	0.0417487733791	0.0558191743985	0.0	0.0424999960573	0.366874013181	0.360972122318	0.0472464113034	0.0654218648469	0.0914142224393	0.73211645542	0.0993372095469
NADK2-AS1	0.0411291335684	0.422735148083	0.0713712065155	0.175817555501	0.0217167972959	0.127646268295	0.302602492796	0.58076987319	0.763237472975	0.857591167826	0.312714763705	0.280296904159	0.91905370187	0.0294808981056	0.415197768677	0.0995650774392	0.226246845915	0.0	0.0228355616594	0.279006486472	0.218281634516	1.56882623385	0.474634778721	0.111928664943	0.195462699559	0.186292718461	0.15249347439	0.812323921842	0.172651196357	0.0	0.0778776736503	0.23836373596	0.0	0.108297034333	0.173368867127	0.0447659008578	0.195935719039	0.0	0.53055732836	0.354684337324	0.0	0.0270052058281	0.294464668474	0.325554158703	0.0400282095765	0.471128290599	0.0258160535592	0.0326455436993	0.126241037133
AC010974.1	0.0	0.0	0.0	0.0	0.0	0.0	0.0	0.0	0.0	0.0	0.0	0.0	0.0	0.0	0.0	0.0	0.0	0.0	0.0439615090769	0.0	0.0	0.068640914461	0.0830668548077	0.172382114992	0.0	0.204936221989	0.0	0.0	0.0664753269396	0.0	0.0499749777435	0.0	0.0	0.0	0.0	0.0	0.0	0.0	0.0	0.0	0.0	0.0	0.0	0.0	0.0770596547996	0.0	0.0	0.0	0.0
AP001269.1	0.0280425910694	0.0576457020114	0.032441457507	0.0599378030117	0.0296138144944	0.0435157732824	0.0	0.0439977176659	0.0	0.0	0.0	0.0	0.0854492078185	0.0	0.0514707977699	0.0452568533814	0.0	0.0538954355804	0.0	0.0	0.0	0.0	0.0294195110777	0.0305259995298	0.0	0.0	0.0297065209851	0.0583007599408	0.0470866899156	0.0	0.0	0.0	0.0	0.0369194435227	0.0	0.0	0.0	0.0	0.0	0.0967320919975	0.046439464832	0.0	0.0669237882896	0.0	0.1091678443	0.0	0.0	0.0	0.0
OR2A1-AS1	0.594293468947	0.0587963889156	0.474276143747	0.0679269370899	0.338966623601	0.818645738712	0.171468250908	0.194462546078	0.0730169231804	0.0773102147429	0.241634073693	0.335706530416	0.797305851532	0.405480993906	0.0116662722569	0.364153019868	1.24871775871	0.140482114121	1.03752558319	1.93413014631	0.269865253232	0.765908259105	0.366749346082	0.397840457491	0.798320656833	0.292008823713	0.33329454066	1.46018439064	0.394885414978	0.149906046496	0.473383927405	1.2156090076	0.156624913825	0.857729248101	0.171471075279	0.249051760085	1.65673914949	0.101871384792	1.01670225963	0.197325993205	0.178939959791	0.851368240401	1.81267368359	0.823271068078	1.23100276199	0.0128484666956	0.111708873096	0.287566669547	0.113803896964
AL035588.1	0.108871235916	0.0	0.0	0.0	0.0766475198679	0.281572650651	0.0	0.0	0.0	0.0	0.0	0.0	0.0737208851768	0.0	0.0666092677022	0.0	0.0570370199787	0.0	0.0	0.0	0.0	0.0	0.0	0.0	0.0492763108133	0.0469645508726	0.0	0.0	0.0	0.050346905322	0.0	0.0764803430889	0.0	0.0	0.0	0.0	0.0	0.0	0.0	0.0	0.0	0.0	0.0	0.0	0.0	0.0	0.0455577415751	0.0	0.0
AC087721.1	0.0	0.0	0.0	0.0	0.0	0.0	0.0	0.0	0.0	0.0	0.118253482073	0.0529973138116	0.0	0.0	0.0	0.0	0.0	0.0	0.0	0.0	0.0	0.0	0.0326334072459	0.0	0.0	0.0	0.0	0.0	0.0	0.0	0.0	0.0	0.0	0.0	0.0	0.0	0.0423390509329	0.0	0.0	0.0	0.0	0.0	0.0	0.134300416883	0.0	0.0	0.0	0.0	0.031825471546
LINC01033	0.0	0.0	0.0	0.0	0.0	0.0	0.0	0.0	0.0	0.0	0.0	0.0	0.0	0.0	0.0	0.0	0.0	0.0	0.0	0.0	0.0	0.0814328374573	0.0123183995631	0.0	0.0	0.0	0.0	0.0	0.0788636709767	0.0	0.0	0.0	0.0	0.0	0.0	0.0	0.0	0.0	0.0605870382901	0.0	0.0	0.0	0.0	0.0	0.0	0.0	0.0	0.82015132783	0.0240268429118
AC022784.1	0.0	0.0	0.0587283070756	0.0361681828459	0.125088752424	0.0525173218129	0.110666054508	0.159296879504	0.0299064479206	0.014701562877	0.0964948413717	0.0	0.0	0.0485171351681	0.0310589499686	0.0	0.0	0.0	0.0	0.0	0.0	1.20290260839	0.461566912086	0.0	0.0	0.153292294048	0.555698669125	0.0351803442843	0.227307632232	0.399092726073	0.256328800129	0.231800994139	0.0397124067218	0.15594772944	0.713289053324	0.0	0.138194662245	1.11874427126	0.916803063406	0.0583709080853	0.0	0.0444428530199	0.0403837259622	0.146118853569	0.131749992663	0.0684125786685	0.0212429240716	0.0268626188154	0.0
AL359643.2	0.0904765541377	0.120892178004	0.141303213633	0.164375716417	0.0238864864849	0.0912594768746	0.125737668867	0.113563311592	0.127922478121	0.141490751795	0.111786212507	0.146442928846	0.179200538486	0.110249371467	0.132852214959	0.0584066448772	0.15642049842	0.0956384631381	0.0904212890638	0.236737204706	0.105639507813	0.0941217305534	0.142378568736	0.113262370391	0.141279835219	0.204904914898	0.364211205039	0.17399383535	0.0227880589142	0.0313802892933	0.119921623953	0.100104427068	0.0902416819411	0.0714700868195	0.137296701373	0.0837052591659	0.215511331666	0.0906314508373	0.128384174782	0.0624192417656	0.112374140382	0.1485162557	0.399457112137	0.149742434467	0.0968601954921	0.213375620911	0.102223053507	0.114902738593	0.0509129755622
LINC02700	0.0	0.0	0.0	0.0348537004297	0.0	0.025304326314	0.0	0.0	0.0864586187133	0.0141672549751	0.247967654039	0.0277827327911	0.0	0.0	0.0	0.0	0.0	0.0	0.0	0.0	0.0	0.537183191806	0.0	0.816536868481	1.28422314877	0.0	0.01727427652	0.118656172214	0.0	0.339342577721	0.0205844071322	0.154645275233	0.0	0.0	0.302440843094	0.0	0.0887814460091	0.0	0.0	0.0	0.0540088930205	0.171310556795	0.0	1.5958281548	0.0	0.0	0.0	0.0258863342109	0.0
AP001122.1	0.0	0.013497530227	0.0	0.0	0.0	0.01018905911	0.0	0.0	0.0	0.00570459756869	0.0	0.0	0.0	0.0	0.0	0.0	0.0	0.0126194190627	0.0145823542304	0.0	0.0139390489447	0.0	0.0	0.0	0.0	0.0	0.0	0.0	0.0	0.00910932921126	0.00828853289405	0.0	0.0	0.0	0.0	0.0	0.0	0.0	0.0	0.0	0.0	0.0	0.0	0.00944966717462	0.0	0.0	0.0	0.0	0.0
AC090409.1	4.07518020678	0.0	0.728593467681	0.0263946288492	0.37818742914	1.18810037879	0.504758119759	0.426253117938	0.0654749172574	0.0751018120282	0.0938926730056	0.75743283526	2.20756852493	0.743538247468	0.135996236309	2.90972503208	1.940876076	0.427207856344	3.81214847519	0.0478695747074	0.235940782596	0.149876492126	0.336839906652	0.712460025724	0.452733811442	0.159812650175	0.104654165672	0.0385105937224	0.352502192395	0.822346783842	0.420890179528	0.117112518692	4.34716712446	0.0487743107089	1.35340500109	0.120968739599	0.0504254918534	0.371105177553	0.446039855702	0.170390473977	0.26585528491	1.86491329655	0.324181286394	0.106633858943	1.49029130567	0.0998515535195	0.294548467632	0.11762197563	0.10107706059
AC078962.4	0.0	0.0	0.0	0.0	0.0	0.0	0.0502244801321	0.0	0.0	0.0	0.0	0.0	0.0	0.0	0.0	0.0	0.0	0.0	0.0	0.0297695124866	0.0	0.0	0.0	0.0	0.0	0.0397542256349	0.0	0.0957970993219	0.0	0.0	0.0	0.0	0.0	0.0	0.103589696541	0.0	0.0	0.0	0.0	0.0	0.0	0.0	0.0	0.0	0.0	0.041397653067	0.0	0.0	0.0
RC3H1-IT1	0.0	0.0	0.0	0.0	0.0	0.0	0.0	0.0	0.0	0.0	0.0	0.0	0.033569331643	0.0	0.0	0.0	0.0	0.0	0.0367000098098	0.032028805845	0.0	0.0	0.0346729951988	0.0	0.0	0.0	0.0350112568753	0.0	0.0	0.0	0.0	0.0	0.0387816471892	0.0	0.0557257072909	0.107917796711	0.0	0.0662135577211	0.170536284116	0.0	0.0	0.0434012236523	0.0	0.0475647309794	0.0	0.0445394392373	0.0414900860774	0.0	0.0
AC010967.2	0.0	0.0	0.0	0.0	0.0	0.0	0.0	0.0	0.0	0.0	0.0	0.0	0.0	0.0	0.0	0.0	0.0	0.0	0.0	0.0	0.0	0.0	0.0	0.0	0.0	0.0	0.0	0.0	0.0	0.0	0.0	0.0	0.0	0.0	0.0	0.0	0.0	0.0	0.0	0.0	0.0	0.0	0.0	0.0	0.0	0.0	0.0	0.0	0.0
AL024474.2	0.0	0.0	0.0	0.0	0.0	0.0458609347168	0.0	0.0	0.0522318202207	0.0256763822703	0.0	0.0	0.0300180849822	0.0	0.0	0.0	0.0	0.0	0.0	0.0	0.0	0.0	0.0	0.0	0.0	0.0	0.0313074712179	0.0	0.0	0.0	0.0373066700121	0.0311416965871	0.0	0.0	0.0	0.0	0.0	0.0	0.0	0.0	0.0	0.0	0.0	0.0	0.0	0.0	0.0	0.0	0.0
AC103808.4	0.0	0.0	0.0	0.0	0.0	0.0	0.0	0.0	0.0	0.0	0.0	0.0	0.0	0.0542870757955	0.0	0.0	0.0	0.0	0.0	0.0	0.0	0.0	0.0	0.0	0.0	0.0	0.320921597548	0.0	0.0	0.0	0.0	0.0	0.0	0.0	0.0	0.0	0.0	0.0	0.0	0.0	0.0	0.0	0.0	0.0	0.0	0.0	0.0	0.0	0.0
AP001160.1	0.522581932399	0.0	0.649338035748	0.0413688365885	0.408786772629	0.390447408903	0.0632894102579	0.668075148245	0.0684134429557	0.336310261893	0.441479666407	0.0659522127434	0.15727122171	1.19310928804	0.177624713873	1.81169395811	0.760493599715	1.48793673132	0.257907519918	0.956593667904	1.10938430719	0.167788902016	1.27922956404	1.01130840795	1.02494726492	0.676289532565	1.02516621439	1.52908032347	0.909973364329	0.67129207096	0.659669706215	0.632237502868	1.27183524795	0.458669792471	0.620048654196	0.800519638869	0.632263160598	1.58981781467	0.749022110626	0.801169326661	1.89108785418	0.63541660772	0.831429652162	2.00555289212	0.113020827039	1.69540976548	1.62792996562	0.522328699189	0.772298109517
AC243829.2	0.0	0.0	0.0	0.0	0.0	0.0	0.0	0.0	0.0	0.0	0.0461382438253	0.0	0.0	0.0	0.0	0.039173145222	0.0	0.139951426163	0.0	0.0	0.0515287792955	0.0	0.0254647571296	0.2378025406	0.0	0.0	0.0257131853773	0.0	0.0	0.067349302857	0.0	0.0255770327707	0.0	0.0	0.0818528421847	0.184934541249	0.0330383413837	0.437660761855	0.0626231600687	0.0	0.0	0.127499988172	0.0	0.0698655720615	0.0	0.0	0.0	0.115597335066	0.0
AC117500.3	0.0	0.0	0.0	0.0	0.0	0.0	0.0	0.0	0.0	0.0	0.0	0.0	0.0	0.0	0.0	0.0	0.0	0.0	0.0	0.0	0.0	0.0	0.0	0.0	0.0	0.0	0.0	0.0	0.0402946066052	0.0	0.0	0.0	0.0	0.0	0.0	0.0	0.0	0.0	0.0	0.0	0.0	0.0	0.0	0.0	0.0	0.0	0.0	0.0	0.0
AC112242.1	0.0	0.0	0.0	0.0	0.0	0.0	0.0	0.0	0.0	0.0	0.0	0.0	0.0	0.0	0.0	0.0	0.0	0.0	0.0	0.0	0.0	0.0	0.0	0.0	0.0	0.0	0.0	0.0	0.0	0.0	0.0	0.0	0.0	0.0	0.0	0.0396939022385	0.0	0.0	0.0	0.0	0.0	0.0	0.0	0.0	0.0	0.0	0.0	0.0	0.0
AC099654.1	0.0	0.0	0.0	0.0	0.0	0.0	0.0	0.0	0.0	0.0	0.0	0.0	0.0	0.0	0.0	0.0	0.0	0.0340799880077	0.0	0.0	0.0	0.0	0.0	0.0193026679662	0.0	0.0	0.0	0.0	0.0	0.0	0.0	0.0	0.0	0.0	0.0	0.0	0.0	0.0	0.0	0.0	0.0	0.093143703934	0.0	0.0255197598548	0.0	0.0	0.0	0.0	0.0
AC096559.1	0.0	0.0	0.0	0.0	0.0	0.0	0.0	0.0	0.0	0.0	0.0	0.0	0.0	0.0	0.0	0.0	0.0	0.0	0.0	0.0	0.0	0.0	0.0	0.0	0.0	0.0	0.0	0.0	0.0	0.0	0.0	0.0	0.0	0.0	0.0	0.0	0.0	0.0	0.0	0.0	0.0	0.0	0.0	0.0	0.0	0.0	0.0	0.0	0.0379672292128
LINC02730	0.0	0.0	0.0	0.0	0.0303025078547	0.0890555360199	0.0	0.0	0.0	0.0	0.0	0.0	0.0	0.0	0.0	0.0	0.0	0.0	0.0318635744085	0.0	0.0	0.0	0.0602073715079	0.0	0.0	0.0	0.0	0.0	0.0	0.0	0.0	0.0	0.0	0.0	0.0	0.0312320238543	0.0	0.0	0.07403125512	0.0	0.0	0.0	0.0	0.0	0.0	0.0	0.0	0.0	0.0
AC012313.5	0.323542647856	0.689274949437	0.183744703306	0.565801430099	0.242275593194	0.410780601188	0.586690570061	0.673757659799	0.76934545207	0.265761267741	0.223633919217	0.881983107248	1.00977403153	0.371058741353	0.928560184797	0.341772852235	0.841347031294	0.0791408541538	0.339675577484	1.08315135222	0.162345339616	0.469168967973	0.870172332426	0.147281580568	0.407366497975	0.365416672344	0.0810113468581	2.15247239562	0.108652957898	0.244833580112	0.452971451029	0.130171549381	0.586732270546	0.518896398117	0.515767213766	0.102444016266	0.992856631809	0.447842513565	0.136591636383	0.121751000178	0.340961982557	0.0695247253739	0.449242879198	0.558758031624	0.503811553192	0.499436286466	0.472627631311	0.130737815053	0.938908309544
KDM5C-IT1	0.117667454977	0.0	0.0	0.0	0.0207100583484	0.0304322229048	0.0	0.0	0.0	0.0	0.0372772566005	0.0334128759925	0.0	0.0	0.0	0.0316498259409	0.06164530901	0.0	0.0	0.03801034442	0.0	0.0	0.041148349269	0.0213479837772	0.0266287878302	0.0	0.0830995659875	0.0	0.0	0.0	0.0	0.0	0.0230121562129	0.0516383210066	0.0	0.0426906604207	0.0	0.0	0.0505961955522	0.0	0.0	0.0	0.0468023314131	0.0564476807384	0.038172597212	0.0	0.0	0.0	0.0401296012077
AP001381.1	0.138637528882	0.0569979974944	0.288692520737	0.0	0.146405375029	0.172107328038	0.0906674135718	0.0435033612876	0.0	0.0963585581827	0.105409470912	0.0944821025256	0.0844891043599	0.27824667875	0.203569896798	0.0894966988217	0.0871576934505	0.852637902216	0.307895213385	0.349317912437	0.0	0.0961486966608	0.290889547735	0.724392258506	0.112947948381	0.251181193431	0.117490959402	0.172937085667	0.0465576259839	1.115551655	0.0350012016406	0.0876516291581	0.422966878708	0.912615457865	0.0935023103608	0.181075554032	0.0754808548467	0.666599412563	0.0715358195541	0.191290429119	0.275506038554	0.218469080856	0.0661718356122	0.997612335148	0.215882478615	0.261564946532	0.174040810512	0.0	0.0567375447787
AL359693.1	0.0	0.0	0.0	0.0	0.0	0.0190912574102	0.0201148312619	0.0	0.0	0.0	0.0	0.0104805655897	0.00624805175574	0.00881854866474	0.0	0.0099275523828	0.0	0.0	0.00683074549014	0.0	0.0261176197509	0.0	0.0129069396336	0.00669618934431	0.00835261105601	0.0	0.0	0.0	0.0	0.0	0.0	0.0129638471044	0.0	0.0	0.0	0.00669535700408	0.0	0.0123239193432	0.0158704310934	0.0	0.0	0.0	0.0	0.0	0.0119735400478	0.0	0.0	0.0	0.0
CNTN4-AS1	0.0	0.0	0.0	0.0	0.0	0.0	0.0	0.0111794008314	0.0	0.0	0.0	0.0	0.0	0.0	0.0	0.0	0.0	0.0	0.0	0.0	0.0	0.0	0.0	0.0	0.0	0.00922114377094	0.0	0.0	0.0	0.0197704883266	0.0359781360464	0.0450490567569	0.00836100959614	0.0	0.0	0.0	0.0	0.0	0.0	0.0	0.0	0.0	0.0	0.0	0.0	0.0	0.0	0.0	0.0
AC125793.1	0.0	0.0	0.0	0.0	0.0	0.0	0.0	0.0	0.0	0.0	0.0	0.0	0.0	0.0	0.0	0.0	0.0	0.0	0.0	0.0	0.0	0.0	0.0	0.0107955309791	0.0	0.0	0.0	0.0	0.0	0.0137585648837	0.0	0.0	0.0	0.0	0.0	0.0	0.0	0.0	0.0255861538124	0.0	0.0	0.0	0.0	0.0	0.0	0.0	0.0	0.0	0.0
AP003068.3	0.0	0.0	0.0	0.0	0.0	0.0	0.0	0.0	0.0	0.0	0.0	0.0	0.0	0.0	0.0	0.0	0.0	0.0	0.0	0.0	0.0	0.0	0.0	0.0	0.0	0.0	0.0	0.0	0.0	0.0	0.0	0.0	0.0	0.0	0.0	0.0	0.0	0.0	0.0	0.0	0.0	0.0	0.0	0.0	0.0	0.0	0.0	0.0	0.0
AC114810.1	0.406943647146	0.707835596791	0.760488120165	0.20072194497	0.198343687776	0.437181722279	0.409441005051	0.343796119436	0.387266371065	0.108785348984	0.595017520791	0.373334142961	0.381540648864	0.0897515713997	0.459646194038	0.353634947353	0.491989516941	0.0601623466944	0.695205259821	2.82124348145	0.996804081509	0.108548422869	1.05089230268	0.272604274871	0.765085045693	0.567149079459	0.829019190283	0.0650799180735	0.262809432087	0.086856394805	0.395150986809	0.362836976515	0.367318772532	0.618186031078	0.263901869623	0.306641688751	0.340860689117	0.940708473332	0.242284107665	0.107980009672	0.103678805206	0.45218019061	0.672350617235	0.225253694279	0.243723559366	0.337482770035	0.510863131743	0.347851036458	0.800683110777
GNAS-AS1	0.0323904579374	0.0	0.0	0.0173077167023	0.00855132297131	0.0565455167181	0.0264787524459	0.0317620931468	0.00715563082597	0.0140704047223	0.0	0.062083809781	0.0328992301363	0.0174128356325	0.0371569335829	0.00653421344966	0.0699978522462	0.0389072873755	0.00899185364768	0.0	0.0	0.028079520928	0.00424760783403	0.00440736334475	0.00549760317523	0.199108120516	0.00428904650811	0.00841750102509	0.190355379741	0.00561704604085	0.0511092197869	0.0341306863334	0.0522603110059	0.0106609057588	0.0955733213368	0.299663454471	0.0661308884137	0.162229553509	0.0313372663182	0.0139662413384	0.00670495964761	0.0	0.125612491884	0.203941750549	0.0157617232131	0.267358427711	0.320212247593	0.179965589548	0.202979846415
AC244093.3	0.0360255184541	0.0	0.0	0.0	0.0	0.0	0.0	0.0	0.0	0.0	0.0	0.0	0.0365913882629	0.0	0.0	0.116280382411	0.0	0.0	0.0	0.174560888304	0.0	0.0624615620643	0.0755888167837	0.0	0.0	0.0	0.0381631218495	0.0748973266393	0.0	0.0499794096627	0.0	0.0759220924094	0.0	0.189717432409	0.121484753607	0.117633024152	0.0490350078931	0.0	0.0	0.0	0.0	0.0946167795437	0.0	0.0	0.0701224109369	0.0	0.0452252033155	0.0	0.0
LINC01713	0.0	0.0	0.0	0.0	0.0	0.0	0.0	0.0	0.0	0.0	0.0	0.0	0.0	0.0227749427425	0.0	0.0	0.0	0.0	0.0	0.0	0.0	0.0275447446442	0.0166668474775	0.0	0.0	0.0	0.0	0.0165143783523	0.0	0.0	0.0	0.0	0.0	0.0	0.0	0.0	0.0	0.0	0.0	0.0	0.0	0.0	0.0	0.0	0.0	0.0	0.0	0.0	0.0
ZBTB46-AS1	0.0	0.0	0.0	0.0	0.0293360113566	0.0862151155465	0.0	0.0	0.0	0.0	0.0	0.0	0.0	0.0398241025066	0.0	0.0	0.0	0.106779699762	0.0	0.0	0.0589728993813	0.0	0.0	0.0	0.0	0.0	0.0	0.0288769242484	0.279869856759	0.0	0.0350668699364	0.0	0.0	0.0	0.0	0.0	0.0378112349795	0.0	0.0	0.0	0.0	0.0	1.72369562034	0.0	0.0	0.0	0.0697469364452	0.0440990458977	0.0
AC068418.2	0.00399851150003	0.00821953299001	0.0185029322859	0.00854635700518	0.00422254767838	0.0496383003902	0.0392247357661	0.0313675329835	0.0	0.00694780854302	0.00760041283646	0.0613125823303	0.0365518620536	0.00573217570511	0.00733907135363	0.0193591292887	0.0251375686214	0.00768479340709	0.0133202304035	0.00774988118745	0.0	0.0	0.0	0.0	0.0162879299043	0.0	0.0	0.00415646789748	0.00671395416565	0.0	0.0100948645293	0.0126400134946	0.00938383901743	0.0	0.0	0.0087041449143	0.0	0.0	0.0	0.0	0.0	0.0	0.0	0.00575452321868	0.0	0.0	0.0	0.0	0.0
AC004908.3	0.284284571225	0.194796356237	0.13703271651	0.0506354559843	0.125088752424	0.294097002152	0.116199357234	0.557539078262	0.125607081267	0.28815063239	0.225154629867	0.443990296188	0.505312435356	0.44150593003	0.608755419384	0.802892784469	0.484038966347	1.0472098715	0.0	0.482123208624	0.100584177185	0.533971401775	0.64619367692	0.309460372834	0.0965027270967	0.306584588096	0.476825309636	0.295514891988	0.0795576712813	0.230065218559	0.418670373544	0.574153231637	0.917356595273	0.592601371872	0.239665121917	0.0515703177882	0.161227105952	0.617004416268	1.46688490145	0.408596356597	0.0784641197802	0.466649956709	0.282686081735	0.545510386656	0.368899979457	0.223481090317	0.297400937003	0.338468997074	0.145429674777
AF067845.2	0.0	0.0	0.0	0.0	0.0	0.0	0.0	0.0	0.0	0.0	0.0	0.0	0.00493245673206	0.0	0.0	0.0	0.0	0.0	0.0	0.0	0.0	0.0	0.0	0.0	0.0	0.0	0.0	0.0	0.0	0.0	0.0	0.0	0.0	0.0	0.0	0.0	0.0	0.0	0.0	0.0	0.0	0.0	0.0	0.00698884863193	0.0	0.0	0.0	0.0	0.0
RMRP	0.0	0.0	0.0	0.0	0.0	0.0	0.0	0.0	0.0	0.0	0.0	0.0	0.0	0.0	0.0	0.0	0.0	0.0	0.0	0.0	0.0	0.0	0.0	0.0	0.0	0.0	0.0	0.0	0.0	0.0	0.0	0.0	0.0	0.0	0.0	0.0	0.0	0.0	0.0	0.0	0.0	0.0	0.0	0.0	0.0	0.0	0.0	0.0	0.0
LINC00592	0.255284277321	0.0	0.0984430434696	0.0	0.179725219001	0.220079772923	0.0231879304824	0.0445034385586	0.0	0.0	0.269581692849	0.144981157324	0.115241843495	0.203316538659	0.0	0.251773759042	0.0445806592937	0.0545149233457	0.488208559615	0.0412324856855	0.270970304916	0.221307775935	0.193424831454	0.910867756086	0.0770296352943	1.44996303039	0.120191900997	0.398053464424	0.285767497419	0.196758020799	0.358058269657	0.0597777394258	0.0332838657869	0.597500879081	0.0956517887599	0.185238210446	1.79527309071	0.170480884247	0.146360642306	0.0	0.634138899086	0.0558728396443	0.0676930272354	0.0	0.165633970661	0.114676257347	0.178041748684	0.0225141680685	0.24667788865
AC113386.1	0.0	0.0	0.0	0.0	0.0	0.0	0.0635385811645	0.0	0.0	0.0337634318042	0.0	0.0	0.0	0.0	0.0	0.0	0.0	0.0	0.0	0.0	0.0	0.0	0.0	0.0	0.0	0.0	0.0	0.0	0.0	0.0	0.0	0.0	0.0	0.0	0.0	0.0	0.0	0.0	0.0	0.0	0.0	0.0	0.0	0.0	0.0	0.0	0.0	0.0	0.0
AC005486.1	0.0	0.422735148083	0.0793013405727	0.732573147921	0.217167972959	0.0	0.560374986659	0.0	0.242297610468	0.297774711051	0.13029781821	0.116790376733	0.348126402224	0.294808981056	0.12581750566	0.110627863821	0.107736593293	0.0	0.0	0.0	0.0	0.0	0.0	0.0	0.279232427942	0.0	0.0	0.0712564843721	0.0	0.0	0.259592245501	0.0	0.16087201797	0.0	0.0	0.0	0.0933027233521	0.137331823422	0.176852442787	0.0	0.0	0.0900173527603	0.163591482486	0.0	0.133427365255	0.0	0.0	0.0	0.0
AC138894.2	0.0	0.0	0.0	0.0	0.0	0.0	0.0	0.0	0.0	0.0	0.0	0.0	0.0	0.0	0.0	0.0	0.0	0.0	0.0	0.0	0.0	0.0	0.0	0.0	0.0	0.0	0.0	0.0	0.0	0.0	0.0	0.0	0.0	0.0	0.0	0.0	0.0	0.0	0.0	0.0	0.0	0.0	0.0	0.0	0.0	0.0	0.0	0.0	0.0
ZBTB40-IT1	0.10847244018	0.111490588505	0.0627439178158	0.115923662968	0.171825209374	0.2524871241	0.177349446327	0.0850944869143	0.0958539997456	0.14136118151	0.30927833773	0.1848111456	0.771233875695	0.0	0.298643749698	0.875297384081	0.0852421397483	0.0	0.180676971371	0.367920641501	0.115137565459	0.752284307939	0.398294919206	0.236157183176	0.294574869038	0.701887793261	0.287271851285	0.394651298061	0.182137525827	0.0752437266351	0.0684638889234	0.57150146484	0.0	0.142809276044	0.548683887172	0.0	0.738219349599	0.0	0.13992720748	0.0	0.0	0.0	0.388305057329	0.780549431456	0.316706713133	0.219271085476	0.136172590203	0.0860981372289	0.22196226309
AL136162.1	0.123616319816	0.0564692591132	0.286014482511	0.0293572912711	0.1305425292	0.0852553925534	0.17965268589	0.0215499025302	0.0728241426639	0.0954646940066	0.339402851145	0.327619758108	0.209263366086	0.177213561896	0.100840746651	0.0221666220644	0.0647618853932	0.395966465489	0.0457558563862	0.905125734009	0.34989857555	0.690611649577	0.360238911156	0.269127179528	0.298400516687	0.213300965744	1.28041168001	0.385498902466	0.369005896481	0.533546425231	0.606839015457	0.521031205608	0.273989819103	0.470157811392	0.18526988398	0.328892332833	0.542159795063	0.412759840339	0.815030552657	0.331652886849	1.95614398803	0.324663699009	0.753916961956	0.474411862236	0.294084805052	0.925494841295	0.72419059335	1.13381183312	1.16638286627
LINC02241	0.0	0.0	0.213446598925	0.0	0.0	0.0	0.0	0.0	0.0	0.0	0.0	0.0	0.0	0.0	0.0	0.0	0.0	0.0	0.00853665856427	0.0	0.0163201222068	0.279909523456	0.00806516191539	0.00836849831348	0.0	0.0	0.0	0.00799138142491	0.851961043706	0.0	0.0	0.0	0.0	0.0	0.0	0.0669396648341	0.0	0.0	0.0	0.185629185889	0.0	0.0	0.0733868332646	0.0	0.0149638166641	0.0	0.0	0.0	0.0157309703592
AC234917.1	0.0468559749514	0.0	0.054205979632	0.0	0.0	0.0727098996618	0.0	0.0	0.0	0.0	0.0	0.0	0.0	0.0	0.0	0.0	0.0	0.0900531328685	0.0	0.0908158545478	0.0	0.0	0.049156651421	0.102010935138	0.0	0.0606377745443	0.0	0.0487069640012	0.157352989085	0.0	0.118295200482	0.0493733860447	0.0549815757619	0.0	0.0790035343871	0.0509991275596	0.127553090152	0.0	0.120886479879	0.161628305616	0.0	0.0	0.0	0.134867085309	0.0912035154907	0.0631445214504	0.0588213878565	0.0	0.0479396343541
AC107892.1	0.0	0.0	0.0	0.0	0.0	0.0	0.0	0.0	0.0	0.0	0.0	0.00925072290955	0.0	0.0	0.0	0.0	0.0	0.0	0.0	0.0	0.0	0.0	0.0	0.0	0.0	0.0	0.0	0.0	0.0	0.0	0.0	0.0	0.0	0.0	0.0	0.0	0.0	0.0	0.0	0.0	0.0	0.0	0.0	0.0	0.0105685041786	0.0	0.0	0.0	0.0
AC018552.3	0.0266303742529	0.0	0.0	0.0569193525003	0.0281224713184	0.0826486629249	0.0	0.0	0.0	0.0	0.0506192962831	0.0	0.270486701008	0.0381767025828	0.0	0.0859554625374	0.0837090077385	0.0	0.0	0.0516147662538	0.0565333729681	0.230860629572	0.0838138588977	0.0	0.108478784956	0.0344631956043	0.0846315274109	0.0830471256711	0.0	0.110835633299	0.0	0.0561222661516	0.124994085905	0.0	0.0449012893279	0.0579702313267	0.0	0.0533519314012	0.137410531086	0.0	0.0	0.0	0.12710705114	0.114976615893	0.103670183076	0.107663680459	0.0	0.0	0.027246267007
AC009309.2	0.836888456957	0.926341367974	0.297897209804	0.343990869459	0.271932070488	0.549433937444	1.47354257361	0.353512096724	1.42218162666	0.838947881569	0.428283263335	0.658088383679	0.359629709427	1.70732853377	1.8314652563	0.0	1.61885941922	1.54656467318	0.893565456238	0.155966358897	1.98161762117	1.11616095689	0.709138127891	0.315346847317	1.57341402875	1.45794301404	1.26162303036	0.535353065196	0.648567972402	1.87553167304	0.446950127037	2.10287691171	0.339929568406	0.508525204696	0.596991925064	1.9268800804	0.876234271481	2.77290864335	2.07609389358	1.55444266097	5.01061634466	0.211345089089	1.4595205307	1.20442170967	0.313264248859	2.77616261264	0.484892832069	1.5329211824	2.0418115571
AC005332.1	0.0678159759601	0.0697028946458	0.143832049772	0.0	0.0596797482941	0.122774273322	0.166315873903	0.14186744994	0.019975680863	0.0294592385895	0.0429684408144	0.0770281568682	0.241084177173	0.243048625603	0.0207454818492	0.127686511525	0.284227226275	0.803741396564	0.0753050582967	0.295740790459	0.311926121995	0.117580314542	0.343871414979	0.0492144358832	0.138124132295	0.102389891063	0.359199459851	0.270230697985	0.0569353563559	0.188166754547	0.185479650221	0.452576808874	0.291780087555	0.10416355974	0.171516070074	0.123020796251	0.184611190022	0.181152206773	0.437406041701	0.428870221619	0.112305514953	0.0890553352499	0.134869313805	0.47172594266	0.0660007119734	0.396027013921	0.156078736022	0.161483300131	0.0809484512911
PCDH9-AS2	0.0	0.0	0.0253764289833	0.0	0.0	0.0	0.0	0.0	0.0	0.0190575815073	0.0	0.0	0.0	0.0	0.0	0.0	0.0	0.168632829549	0.0	0.0	0.0	0.0	0.0	0.0	0.0	0.0	0.0232371008595	0.0	0.0	0.0	0.0	0.0	0.0	0.0	0.0	0.0238751471242	0.0	0.0	0.0	0.0	0.0	0.0	0.0	0.0	0.0	0.0	0.0	0.0	0.0
AL109811.1	0.066248268835	0.0226971891588	0.0191600554404	0.0235996718793	0.052470114272	0.0342674545759	0.0541570456905	0.051970458451	0.0	0.0239818559236	0.0314813520508	0.00940593638119	0.0168222154095	0.0554003454334	0.010132953476	0.204921412179	0.112798043985	0.0212205741882	0.0306517606167	0.123051758176	0.175797289543	0.105290351265	0.150585774823	0.0781247057318	0.284854557363	0.0785894497823	0.116965272783	0.229551090595	0.0926986289165	0.0765903705122	0.0627202740808	0.133797826164	0.123083288917	0.0508778013647	0.0558503733028	0.114168069302	0.0901717594813	0.0995425297284	0.142431497546	0.0952172717649	0.0639971148468	0.108745795281	0.158101835422	0.254246078792	0.0322374842227	0.044639080041	0.0831658101238	0.0613473304416	0.0847255282769
SSBP3-AS1	0.29906397427	0.139193280466	0.150140647853	0.168849176777	0.0417121411476	0.13134334009	0.350576058727	0.318715174312	0.229370146495	0.151974044603	0.235966170783	0.153821471795	0.343880958294	0.202231770542	0.103569288195	0.145704991374	0.239451147898	0.0433792530281	0.0877219746672	0.442934949125	0.143746442242	0.205451883452	0.106556034025	0.227269789182	0.130251711814	0.0438144895336	0.233123734804	0.756665655696	0.0852728469812	0.0391416489546	0.185196906851	0.511345708518	0.0926975957206	0.200580635236	0.0475707257361	0.0368499793647	0.353298726839	0.0678285225436	0.625992945351	0.214108228019	0.0373781058404	0.037049825069	0.188529208474	0.154295346836	0.208683653585	0.17489877359	0.0637530590945	0.107491424376	0.167423326685
AL031687.1	0.0	0.0	0.0	0.0	0.0	0.0	0.0	0.0	0.0	0.0	0.0	0.0	0.0	0.0	0.0	0.0	0.0	0.0532649321225	0.0	0.0	0.0	0.0	0.0	0.0	0.0	0.0	0.0	0.0	0.0	0.0	0.0	0.0	0.0	0.0	0.0	0.0	0.0	0.0	0.0	0.0	0.0	0.0	0.0	0.0	0.0	0.0	0.0	0.0	0.00708887433594
AC008799.2	0.0	0.0	0.0264746361108	0.0	0.0	0.0	0.0	0.0	0.0	0.0	0.0	0.0389902957872	0.0	0.0	0.0	0.0	0.0	0.0	0.0	0.0	0.0	0.0396780556544	0.0	0.0	0.0	0.0	0.0	0.0	0.0	0.0	0.0	0.0241143585628	0.0	0.090387014745	0.0	0.0	0.0	0.0	0.0	0.0	0.0	0.0300521610452	0.0	0.0	0.0445445299769	0.0	0.0	0.0	0.0
AC069228.1	0.00640973510157	0.0	0.0148303805746	0.0	0.0	0.0	0.0	0.0	0.0	0.00556877381705	0.0	0.0	0.0195312475014	0.0	0.0	0.0	0.0	0.0	0.0	0.0	0.0	0.0777930363892	0.0605201370742	0.0	0.0	0.0	0.0611105574551	0.0	0.0	0.0	0.0	0.00675410822084	0.0	0.0	0.0	0.0	0.0174488209905	0.0	0.0	0.0221101924566	0.0106147348187	0.0	0.0	0.0	0.0	0.0	0.0	0.0	0.0
TTTY4C	0.0	0.0	0.0	0.0	0.0	0.0	0.0	0.0	0.0	0.0	0.0	0.0	0.0	0.0	0.0	0.0	0.0	0.0	0.0	0.0	0.0	0.0	0.0	0.0	0.0	0.0	0.0	0.0	0.0	0.0	0.0	0.0	0.0	0.0	0.0	0.0	0.0	0.0	0.0	0.0	0.0	0.0	0.0	0.0	0.0	0.0	0.0	0.0	0.0
AC022441.1	0.0	0.0	0.0	0.0	0.0	0.0	0.0	0.0	0.0	0.0	0.0	0.0	0.0	0.0	0.0	0.0	0.0	0.0	0.0	0.0	0.0	0.0	0.0	0.0	0.0	0.0	0.0	0.0	0.0	0.0	0.0	0.0	0.0	0.0	0.0	0.0	0.0	0.0	0.0	0.0	0.0	0.0	0.0	0.0	0.0	0.0	0.0	0.0	0.0
AC106736.1	0.0	0.0	0.0	0.0	0.0360278664817	0.0	0.0	0.0	0.0	0.0	0.0	0.0	0.0	0.0	0.0	0.0	0.0	0.0	0.0	0.0	0.0	0.0	0.0	0.0	0.0	0.0	0.0	0.0	0.0572851895747	0.0	0.0	0.0	0.0	0.0	0.0	0.0	0.0	0.0	0.0	0.0	0.0	0.0	0.0	0.0	0.0	0.0	0.0	0.0	0.0
LINC00994	0.0	0.0285927014204	0.0	0.0	0.0	0.0	0.0	0.0654695958505	0.0	0.0120844222803	0.0	0.0118490941166	0.00706390820858	0.0	0.0127649512553	0.0448954787889	0.0	0.0267325410864	0.0	0.0134794786459	0.0	0.0	0.01459229859	0.0	0.00944327609761	0.018000504233	0.0	0.00722940376909	0.0	0.0096484440448	0.0263372123195	0.00732831845474	0.0	0.00915616072335	0.0117262174102	0.0454177293814	0.0283983864407	0.02786629766	0.0179427560554	0.0	0.0	0.0	0.0	0.0200178482656	0.0	0.0	0.0174613044271	0.0	0.0
AC015922.3	12.9610417436	11.8659918088	11.9407131596	11.3746314168	2.49271064614	14.5183755591	14.4547509602	12.6927676633	11.4533027	9.00470726218	2.24338852223	16.1231654001	13.164626939	15.7197275812	12.8793363185	14.060320501	13.557947636	10.9290570238	22.3748790242	4.07592084585	10.4775184568	6.32491208903	21.4092177659	0.840924926178	9.58617065665	2.99919705746	6.52406864348	4.8627903422	5.40473310335	4.07853713026	10.8080667083	4.97454753309	15.3346005303	6.46957065974	7.38099107352	4.13403362705	7.71086158903	10.2318179398	11.4600382926	9.54871920309	3.26933832417	7.69296124286	5.88929336948	7.9059476327	9.02201036715	9.39846717819	9.15908682798	4.49656880171	3.49083911375
AC004691.1	0.0541370679511	0.0556433832943	0.0313146061494	0.0	0.0	0.0420042564774	0.221281530381	0.0	0.0	0.0940685010413	0.0	0.138354961834	0.0274937122049	0.0388048384571	0.0496829638437	0.0436848603024	0.0	0.156070146178	0.0	0.0786960055862	0.114927076308	0.0	0.141988133904	0.0	0.0367545426176	0.0350302317295	0.0	0.0562756878405	0.0	0.0	0.0	0.08556850086	0.0317626653396	0.0712740993784	0.0	0.0589240376922	0.0	0.0	0.0	0.0	0.0	0.0	0.0	0.116868370085	0.105375908209	0.0364783707099	0.0	0.0429703683062	0.0
PSLNR	0.0	0.0	1.88319815086	0.0	0.0	0.644949566123	0.0	0.0271705203832	0.0	0.0	0.0	0.0	0.0	0.0	0.0	0.0	0.0	0.965201063868	0.307679146569	0.0335646901019	0.0	0.480406119456	3.27021091559	0.0	5.17314813871	1.63601424934	2.80679718276	0.0	1.13404575291	0.0	0.0	0.0	0.0	0.0	0.729974177378	8.01074015351	6.24637179494	2.67146536508	0.580820654204	0.119472618888	0.0	0.0	1.73579172995	0.373842096119	0.0	0.0466752486042	0.108699172881	0.0274909841678	0.177180402993
AC099552.2	0.0	0.0	0.0	0.0	0.0	0.0	0.0	0.0	0.0	0.0	0.0	0.0	0.0	0.0	0.0	0.0	0.0	0.0	0.0	0.0	0.0	0.0	0.0	0.0	0.0	0.0	0.0	0.0	0.0	0.0	0.0	0.0	0.0	0.0	0.16424418991	0.0	0.0	0.0	0.083772209741	0.0	0.0	0.0	0.0	0.0	0.0	0.0	0.0	0.0	0.0
AL139220.2	0.0795948228077	1.90635107659	0.0492522890318	1.58651220853	0.0469141464274	0.0201068006066	0.708178355437	1.85579171881	3.47752654984	2.5634460336	0.33425568567	0.167147922595	0.193652111431	0.339662403977	3.13928754214	0.056759189039	0.023274013403	0.163646998297	0.0369982346676	0.0340829097828	0.165041545887	0.0481404588232	0.118457758819	0.0926885206377	0.0276474662995	0.483889289251	0.0372566343946	0.0846632863449	0.105675741638	0.256801317307	0.331800364796	0.0916731503359	0.256301162272	0.0877315642556	0.387007687389	0.165206825019	0.246909869723	0.300382245604	0.219678193715	1.13655068562	0.125680901948	0.0388923579372	0.225293633087	0.527463670058	0.0180149461777	0.0349232857728	0.113863029075	0.0822770547541	0.140145069351
AL132819.1	0.0	0.0	0.0	0.0	0.0	0.0	0.0	0.0	0.0	0.0	0.0	0.0	0.0	0.0	0.0	0.0	0.0	0.0	0.0	0.0	0.0	0.0	0.0	0.0	0.0	0.0	0.0	0.0	0.0	0.0	0.0	0.0	0.0	0.0	0.0	0.0	0.0	0.0	0.0	0.0	0.0	0.0	0.0	0.0	0.0	0.0	0.0	0.0	0.0
AL049569.1	0.0232806416425	0.334997664519	0.0538650615211	0.0497596855192	0.0	0.0722526046954	0.114189619923	0.474843292545	0.0411448772493	0.202262067884	0.0	0.198323281245	0.118231608302	0.233622211403	0.341843788962	0.0375717273355	0.0731795728028	0.0894867609637	0.0258515792371	0.0225611714128	0.0494222568715	0.040364311334	0.0	0.152054035394	0.0632224365151	0.0602564048931	0.0739860522648	0.0242003154471	0.0	0.0645960294698	0.146939006887	0.0245314308021	0.0	0.0306501040566	0.0785066568124	0.101356756659	0.0950631520946	0.139922989901	0.0600630937766	0.481835326176	0.0385535179738	0.0305719311261	0.0	0.301542445454	0.0906299084751	0.313736930477	0.0292257210105	0.0	0.11909531805
AL646090.1	0.0	0.0	0.0348152226905	0.0	0.0	0.0	0.0	0.0	0.0	0.0	0.0	0.0	0.0	0.0	0.0	0.0	0.0	0.0	0.0	0.0	0.0	0.0	0.0315721582298	0.0	0.0	0.0	0.0	0.0	0.0	0.0	0.0	0.0	0.0	0.0	0.0	0.0	0.0	0.0602920200387	0.0	0.0	0.0	0.0	0.0	0.0433109745503	0.0	0.0	0.0	0.0	0.0
AC013391.2	0.0	0.0	0.0	0.0	0.0	0.0	0.0	0.0	0.0	0.0	0.0	0.0	0.0	0.0	0.0	0.0	0.0	0.0	0.0	0.0	0.0	0.0	0.0	0.032171113277	0.0	0.191232901757	0.0	0.0	0.0496242959589	0.0	0.0	0.0	0.0	0.0778182282635	0.0	0.0	0.0	0.0	0.0762477597643	0.0	0.0	0.0776197532784	0.0	0.0850658661827	0.0	0.119483046577	0.0	0.0	0.0
LINC02778	0.0	0.0	0.0	0.0	0.0	0.0	0.0	0.0	0.0	0.0	0.0	0.0	0.0	0.0	0.0	0.0	0.0	0.0	0.0	0.0	0.0	0.112760038104	0.0	0.0	0.0	0.0	0.0	0.0	0.0	0.0	0.0	0.0	0.0	0.0	0.0	0.0	0.0	0.0	0.0	0.0	0.0	0.0	0.0	0.0	0.0	0.0	0.0	0.0	0.0
HCG20	0.0431990899624	0.0888021317637	0.0874570583122	0.0461665353613	0.0342146478185	0.0502764295255	0.105943979972	0.0	0.0381738029622	0.046914177671	0.0410566429371	0.110401406452	0.0438776384422	0.123858477818	0.0198224516575	0.0	0.0678952710468	0.02075622902	0.035977252505	0.0	0.0	0.0187248008814	0.0566502620315	0.0235123672527	0.0293285701121	0.0279526429701	0.034321757287	0.01122640454	0.308278722598	0.0	0.0817971189325	0.147940094728	0.114053684513	0.113747432123	0.0182094214926	0.0	0.0440993178207	0.043273047205	0.0	0.0745069942738	0.017884782955	0.0	0.0773211383302	0.0932560152243	0.0	0.0582163932263	0.0135576648889	0.0171442680259	0.0
C15orf54	0.00481042497876	0.0	0.00556500635598	0.0102817283919	0.0101599051677	0.0149293881047	0.0	0.0	0.00850167054274	0.0	0.0	0.00819581591109	0.0146579537778	0.0137922330319	0.0	0.00776335886465	0.0	0.0369808836731	0.0	0.0139852875425	0.0102120062931	0.0834038401833	0.0151398653499	0.00523642876925	0.0195952581012	0.012450641167	0.0203834218066	0.015001365131	0.0565407426666	0.0600629747701	0.0303616661405	0.0	0.011289264419	0.0	0.00811082419309	0.0157073336343	0.0	0.0289119628256	0.0	0.01659341929	0.0	0.0126340144225	0.0344403121022	0.0276920071199	0.0	0.0129653468345	0.00603884293784	0.00763638449106	0.00492167786092
MIR181A1HG	0.0	0.0	0.0	0.0	0.0	0.0	0.00744867674574	0.0071479369008	0.0	0.00395811308228	0.0	0.0155241362304	0.00462740325417	0.0	0.0	0.0	0.0	0.00875593538044	0.0	0.00441504769802	0.0	0.00789898523336	0.00477953903048	0.0	0.00618607224979	0.0	0.0289570026095	0.00473581557673	0.0	0.018961419112	0.0115019333391	0.0	0.0	0.0	0.0307262976816	0.0	0.0	0.0	0.0	0.0471457334535	0.0	0.0119653835054	0.0	0.0	0.0	0.0	0.0343154927311	0.0	0.0
AL499616.1	0.0	0.0115597913642	0.0195166231261	0.0	0.0	0.0	0.018388301879	0.0	0.0	0.0	0.0106890728194	0.0287429411785	0.0	0.0	0.0	0.0	0.00883824692415	0.0	0.0	0.0	0.0	0.0487499088652	0.0	0.0	0.0	0.00727745414205	0.0119141990734	0.0	0.0377694983295	0.0	0.00709861058719	0.0	0.0	0.0	0.0	0.024482680302	0.0	0.0112661123658	0.0	0.0	0.0	0.0	0.0	0.0	0.0	0.0	0.0	0.0	0.0
AC116345.3	0.0	0.0	0.0381494199637	0.0	0.0	0.0	0.0	0.051738964204	0.0	0.0	0.0	0.0	0.0	0.0	0.0	0.0	0.0518287397579	0.0	0.0	0.0	0.0	0.0	0.0	0.0	0.0	0.0	0.0	0.0	0.0	0.0	0.0	0.0	0.0	0.0	0.0	0.0	0.0	0.0	0.0	0.0	0.0	0.0	0.0	0.0	0.0	0.0	0.0	0.0	0.0
AC120042.1	0.0	0.0	0.124575196827	0.0	0.0	0.0417751423511	0.0	0.0	0.0	0.0	0.0	0.0	0.0	0.0	0.0	0.0434465792462	0.0	0.0517396181572	0.0	0.104355672862	0.0	0.093351643667	0.169456383808	0.0293049595486	0.0365540632942	0.0696783154764	0.0570365202914	0.0	0.0	0.0	0.101948954597	0.0	0.0947682433133	0.0	0.0907822431503	0.0586026338503	0.10992757224	0.0	0.0	0.0	0.0	0.0	0.0	0.0	0.0	0.0725587955575	0.033795561023	0.0	0.0550869980215
AC136285.2	0.0	0.0	0.0	0.0	0.0	0.0607839372834	0.0	0.0	0.0	0.0	0.0	0.0	0.0	0.0	0.0	0.0	0.0	0.0	0.0	0.0379600661867	0.0	0.0	0.0	0.0426394914068	0.0	0.0	0.0	0.0	0.0	0.0	0.0	0.0	0.0	0.0	0.0	0.0	0.0	0.0	0.0	0.0	0.0	0.0	0.0	0.0563730144941	0.0	0.0	0.0	0.0	0.0
AC006333.1	4.59925213491	1.8560872438	2.52978454728	1.71880716478	2.51786555023	3.43714487091	3.65602630648	4.10606237167	2.03211392791	2.76398487391	2.25261897438	2.6680953526	3.71856714577	2.99331539031	2.48589975928	3.77958331127	3.68080351512	4.29766671067	2.92956648101	3.97859110091	3.62395350148	2.91084567794	2.54574780184	2.75667663787	2.51907825417	2.52870208738	3.45235345547	3.40238679834	2.26231467585	0.841625637894	2.09256826769	2.53467298077	2.30938334706	4.29989273051	2.18846188823	1.29754998008	2.42916018378	1.9643881212	3.42145021281	3.55258861739	2.8036250517	1.9082477982	4.98303240791	1.88826770036	3.25412752841	2.31002454175	1.56741203697	1.72450590061	1.53726579757
AL353615.1	0.0	0.0	0.0	0.0	0.0	0.0	0.0	0.0	0.0	0.0	0.0	0.0	0.0	0.0	0.0	0.0	0.0	0.0	0.0	0.0	0.0	0.0	0.0	0.0	0.0	0.0	0.0	0.0	0.0	0.0	0.0	0.0	0.0	0.0	0.0	0.0	0.0	0.0	0.0	0.0	0.0	0.0	0.0	0.0	0.0	0.0	0.0	0.0	0.0
AC010226.1	0.389004613061	0.949592253822	0.351582298106	0.909401149143	0.320937891072	1.11297485164	1.72915710169	0.858280600773	0.966803273297	1.42579812385	0.231070022442	0.807752162233	0.716145741717	0.99334651745	0.624748993621	0.451230892828	0.687815886245	0.280362462921	0.364469062938	0.235614203917	0.412907131301	0.168615448331	0.204052569446	0.052931782436	0.561215914287	0.456227065619	1.72561229289	0.70765060342	0.428651246128	0.25297459817	0.843994492762	0.627666263971	1.34086430742	0.352098732315	0.389439425665	1.28343617238	0.777675901043	0.584505888848	0.313629947799	0.293531865372	0.181182542596	0.159636684698	0.406158163413	0.489862056983	0.212957962279	0.229352514693	0.198389377106	0.501744316955	0.323376055709
LINC02652	0.0	0.0	0.0627439178158	0.0	0.0	0.0	0.0	0.0	0.0	0.0	0.0	0.1848111456	0.0550881339782	0.0	0.0	0.0	0.170484279497	0.0	0.0	0.0	0.0	0.37614215397	0.0	0.0	0.147287434519	0.140377558652	1.55126799694	0.112757513732	0.364275051654	0.0	0.0	0.057150146484	0.0	0.0	0.0	0.0	0.22146580488	0.0	0.279854414959	0.0	0.0	0.0	0.776610114657	0.0780549431456	0.0	0.0730903618253	0.0	0.0	0.110981131545
AL162253.1	0.0	0.0	0.0	0.0417508706995	0.0	0.0	0.0319369385536	0.0	0.0	0.0	0.0371297212842	0.0332806350585	0.0	0.0280029638998	0.0	0.0	0.0	0.0	0.0	0.0189299538503	0.0	0.0	0.0	0.0212634930762	0.0	0.050558144475	0.0206926689712	0.0	0.0	0.0	0.0246578386228	0.0411662005017	0.0	0.0514339477045	0.0	0.0212608500116	0.0	0.0	0.0503959467571	0.0	0.0	0.0	0.0	0.0281121365155	0.0380215183312	0.0	0.0	0.0	0.0
AC027607.1	0.249547551988	0.0569979974944	0.320769467485	0.0592643445509	0.146405375029	0.344214656077	0.362669654287	0.391530251589	0.24502005553	0.505882430459	0.105409470912	0.566892615154	0.873054078385	0.834740036249	0.101784948399	0.402735144698	0.217894233626	0.106579737777	0.21552664937	0.0806118259469	0.412037242681	0.576892179965	0.319978502508	0.27164709694	0.188246580635	0.215298165798	0.381845618056	0.518811257002	0.698364389759	0.269271089138	0.630021629531	0.818081872142	0.130143654987	0.0730092366292	0.233755775902	0.150896295026	0.33966384681	0.444399608375	0.786894015095	0.286935643678	0.551012077108	0.364115134761	0.529374684897	0.518758414277	0.647647435844	1.15835904893	0.382889783126	0.220082317074	0.0283687723893
[truncated: 13,240 more rows]
[truncated: 381 more columns]
