# Supplementary material for: Predictive role of ferroptosis-related long non-coding RNAs in bladder cancer and their association with immune microenvironment and immunotherapy response
Source: World J Surg Oncol. 2022 Feb 24;20:47. doi: 10.1186/s12957-022-02514-4 (PMC8867683; doi:10.1186/s12957-022-02514-4)
Supplement: Supplementary file 2 — Additional file 2: Table S1. The expression matrix of TCGA cohort. Table S2. The downloaded clinical files of TCGA cohort. Table S3. The expression matrix of GEO cohort. Table S4. The downloaded clinical files of GEO cohort. Table S5. The Genome Reference file discriminating lncRNAs and mRNAs. Table S6. The expression matrix of lncRNAs during TCGA cohort. Table S7. The expression matrix of mRNAs during TCGA cohort. Table S8. The expression matrix of lncRNAs during GEO cohort. Table S9. The expression matrix of mRNAs during GEO cohort. Table S10. The detailed list of ferroptosis-related genes. Table S11. The expression matrix of ferroptosis-related genes during TCGA cohort. Table S12. The co-expression analysis results between lncRNAs and mRNAs. Table S13. The expression matrix of ferroptosis lncRNAs. Table S14. Detailed list of 59 differentially expressed ferroptosis genes between bladder cancer and normal tissues. Table S15. Detailed list of 538 differentially expressed ferroptosis lncRNAs between bladder cancer and normal tissues. Table S16. Detailed expression matrix of differentially expressed ferroptosis genes between bladder cancer and normal tissues. Table S17. Detailed expression matrix of differentially expressed ferroptosis lncRNAs between bladder cancer and normal tissues. Table S18. The merged document including both ferroptosis lncRNA expression and clinical information. Table S19. Detailed expression matrix of prognostic ferroptosis lncRNAs. Table S20. Detailed ferroptosis lncRNAs included in risk signature. Table S21. Detailed risk results depending on lncRNA risk signature in TCGA cohort. Table S22. Detailed risk results depending on lncRNA risk signature in GEO cohort. Table S23. The significantly enriched biological activities during high risk group. Table S24. The significantly enriched biological activities during low risk group. Table 25. The infiltration levels of various immune cells from http://timer.comp-genomics.org. Table S26. The detailed [file 12957_2022_2514_MOESM2_ESM.zip › Supplementary table/s-table8.xls]

ID	GSM340537	GSM340538	GSM340539	GSM340540	GSM340541	GSM340542	GSM340543	GSM340544	GSM340545	GSM340546	GSM340547	GSM340548	GSM340549	GSM340550	GSM340551	GSM340552	GSM340553	GSM340554	GSM340555	GSM340556	GSM340557	GSM340558	GSM340559	GSM340560	GSM340561	GSM340562	GSM340563	GSM340564	GSM340565	GSM340566	GSM340567	GSM340568	GSM340569	GSM340570	GSM340571	GSM340572	GSM340573	GSM340574	GSM340575	GSM340576	GSM340577	GSM340578	GSM340579	GSM340580	GSM340581	GSM340582	GSM340583	GSM340584	GSM340585
TTTY7	6.821348	6.984359	7.092939	7.007695	7.105632	7.068555	6.957412	7.030996	7.005781	6.794238	6.995059	7.062155	7.152012	7.17487	6.920824	7.068499	7.004727	7.000146	7.161738	7.139395	7.048418	6.885879	6.964551	6.875443	6.963652	7.328066	6.885415	7.015146	6.993153	7.022995	7.039756	6.906839	6.851367	7.125653	6.957612	6.984473	7.01832	7.027853	6.968135	7.014023	6.936896	6.986885	6.851562	6.915713	7.0845	6.933809	7.090234	7.174331	7.104014
TCL6	7.370859	7.135742	7.009736	7.144469	7.058789	7.199336	7.142876	7.068812	7.191289	7.142254	7.3246	7.129301	7.113776	7.453398	7.164277	7.205117	7.024883	7.201914	7.161738	7.112598	7.165003	7.170742	7.251276	7.048198	7.153716	7.457101	7.123724	7.093436	7.032158	7.15903	7.048809	7.181973	7.134717	7.247329	7.567285	7.064492	7.065127	7.12293	7.075612	6.98416	7.155996	7.113262	7.01237	6.954141	7.074141	7.373437	7.020785	7.08125	7.577646
TTTY1	7.460514	7.406009	7.307891	7.233213	7.167725	7.788027	7.302435	7.049336	7.081689	7.142254	7.466055	7.352578	7.094932	7.805859	7.323328	7.413945	7.173714	7.09623	7.152835	7.166354	6.954346	7.088359	7.403066	7.343001	7.487266	7.517122	7.374521	7.302435	7.257715	7.428079	7.105723	7.172262	7.213665	7.217627	7.072646	7.196462	7.190635	7.191826	7.33229	7.15071	7.292767	7.364505	7.141367	7.132129	7.380898	7.136328	7.63624	7.299424	7.508882
TTTY19	7.242653	7.097925	7.037969	6.700527	7.2214	7.048418	6.809525	7.125007	7.191289	7.208564	7.160091	7.177295	7.152012	6.536621	7.053027	6.988045	7.25293	7.241094	7.011133	7.000771	7.318477	7.079023	7.04502	7.137725	7.10418	7.231582	7.014023	7.212285	7.2214	7.304033	7.188387	7.283535	7.253542	7.217627	7.195474	7.401312	7.238613	7.300697	7.181351	7.301966	7.329355	7.243001	7.281647	7.301569	7.470752	7.326152	7.341758	7.193835	7.064274
MEG3	10.040303	10.85291	9.103394	9.827588	9.202305	7.989121	10.445297	10.716465	9.006882	9.428034	9.445996	7.499603	9.302383	9.114004	7.609359	8.123281	8.341602	9.338796	8.454238	9.112598	8.501992	7.807943	8.240264	8.678008	8.313545	9.512764	10.203027	10.041445	7.39765	9.805576	9.982129	10.003242	10.889134	10.496025	10.153633	10.970723	11.733037	9.930439	9.928027	9.967891	9.719453	9.832373	12.178018	10.227402	10.14457	8.745078	8.702773	8.764062	8.976602
PCOTH	7.210592	7.004089	6.97582	7.085908	7.208086	7.390479	7.147568	7.049336	7.001048	7.064023	6.985566	7.143758	7.238965	7.029837	7.36292	7.053268	7.109609	7.042422	7.074229	7.112598	7.062811	7.079023	7.241418	7.163564	7.080137	7.282962	7.132415	7.170798	7.276006	7.230078	7.188387	7.071712	7.267871	7.170439	7.153066	7.070247	7.268457	7.078926	7.27014	7.107101	7.155996	7.085703	7.187956	7.062256	7.125811	7.055033	7.278564	7.040905	7.040234
TTTY5	6.821348	7.209733	6.861344	7.053164	7.049395	7.245977	7.151582	6.913324	6.945807	7.059492	7.18793	7.062155	7.172174	7.00415	7.609359	7.159616	7.154902	6.884434	6.932321	6.843867	6.945016	6.906406	7.113659	7.110465	7.123561	7.182461	7.014023	7.03418	7.071367	7.130684	7.067715	7.04169	6.937988	6.97873	6.976738	6.993971	6.921761	7.017402	7.133564	7.004089	6.936896	7.02639	7.032018	6.94416	7.063652	7.031032	6.777129	7.040905	7.24832
C15orf32	7.742266	7.34291	7.33543	7.252002	7.353503	7.480573	7.248014	7.190762	7.423281	7.303301	7.505312	7.244063	7.335589	7.934479	7.631348	7.353848	7.392337	7.201914	7.373242	7.416172	7.373818	7.276686	7.281673	7.360859	7.596299	7.536797	7.349102	7.28513	7.240306	7.360981	7.323027	7.219834	7.31263	7.304759	7.129746	7.144609	7.190635	7.329922	7.219264	7.102486	7.100303	7.167598	7.192957	7.052103	7.231348	6.991354	7.585371	7.348066	7.651829
C9orf139	6.897949	6.955938	6.822441	7.117383	6.890625	6.988447	6.868281	6.913324	6.945807	7.031567	6.844756	7.003008	7.036882	7.00415	6.931185	6.825592	7.085059	6.913301	6.942513	7.166354	6.797461	6.856934	6.935207	6.895495	6.821582	6.825752	6.984473	6.80502	7.032158	6.818545	7.116104	7.000679	7.144538	7.048073	6.929596	6.855127	6.942422	6.849531	7.055879	6.98416	6.974766	6.889349	6.889661	6.915713	6.974766	6.933809	6.777129	6.887617	6.757708
GAS5	7.11832	7.269629	7.353867	7.403564	7.343424	7.470319	7.19263	7.199954	7.412658	7.400218	7.035378	6.993076	7.307321	7.315859	7.518639	7.393223	7.403281	7.397148	7.309185	7.38985	7.192109	7.12571	7.292409	7.468379	7.242793	7.222648	7.255547	7.347865	7.276006	7.428079	7.341898	7.448125	7.273317	7.36168	7.265485	7.353424	7.36625	7.182461	7.256289	7.329199	7.426432	7.45292	7.360479	7.408118	7.491139	7.47606	7.288587	7.376504	7.276595
FAM66E	7.185654	7.1454	7.118799	7.33229	7.194899	6.988447	7.322246	7.365238	7.05416	7.371729	7.055033	6.690107	6.716797	6.883662	6.788867	7.098047	7.145213	7.278574	6.991367	7.030267	7.085908	6.936499	7.103574	7.048198	6.913262	6.846621	7.069932	7.149128	7.202484	7.282995	7.137513	7.051823	7.233242	7.067715	7.370332	7.144609	7.602695	6.900859	7.461104	7.227632	7.070163	7.076406	7.192957	7.246813	6.934409	7.031032	7.04084	7.040905	6.935146
FAM106A	6.94916	6.786621	6.926712	6.791035	6.816196	7.018353	6.794076	6.801458	6.798145	6.815898	6.985566	6.944375	6.835996	6.82373	6.975658	6.952246	6.984238	6.928988	6.822852	6.892671	6.801982	6.760514	6.90431	6.905254	6.738604	6.841953	6.919134	6.908997	6.822852	6.953647	6.853359	6.858906	6.93293	6.881309	6.915	6.844678	6.853236	6.691445	6.86207	6.86207	6.772891	6.986885	6.841904	6.851888	6.78832	6.875462	6.941061	6.803516	6.897949
NBR2	7.545762	7.570814	7.809883	7.698167	7.647871	7.315176	7.455534	7.42903	7.659186	7.442676	8.241309	8.240527	7.754899	7.21488	8.445918	8.222158	7.975352	7.659242	7.506292	7.454199	7.701309	7.959059	8.509453	7.388672	8.017441	8.058405	7.66486	7.694463	7.717988	7.835208	7.620716	7.568418	7.858633	7.739867	7.567285	7.715534	7.533216	7.746055	7.555483	7.659105	7.567812	8.111758	7.872207	7.587946	7.994287	7.812695	7.645322	7.508455	7.325298
C11orf40	7.450605	7.032344	6.980929	7.072298	7.249746	7.078589	6.917855	7.096439	7.034648	7.012829	7.112725	7.264824	6.961191	7.547256	7.292816	7.139512	7.164539	7.037871	7.216917	7.095254	7.057832	7.097699	7.241418	6.99208	7.203659	7.212975	7.069932	6.98597	7.012256	7.092539	7.021439	6.990645	6.99543	7.175504	6.997109	6.974618	7.10541	7.173385	7.114141	6.98416	6.993906	7.046641	6.899219	6.782624	7.014121	7.000739	7.129746	7.153066	7.597188
TTTY2	6.745449	6.81069	6.911657	6.921068	6.831582	6.88709	6.977617	6.885376	7.081689	7.003955	6.804782	6.779899	7.104395	7.075293	7.053027	6.825592	7.173714	6.807682	7.011133	6.942656	7.039121	6.837852	6.935207	6.96376	6.821582	6.985801	6.90499	6.827454	6.903604	6.850202	6.972757	6.981514	7.044925	7.019134	7.006816	6.865195	6.990054	6.840671	6.920773	6.797829	6.835117	7.066849	6.974447	6.964007	6.974766	7.222972	7.413682	6.990635	7.152721
PLAC4	7.069251	7.107454	7.218229	7.062943	7.212363	7.199336	7.219727	7.125007	7.137419	7.227656	7.486532	7.322826	7.094932	7.870371	7.323328	7.159616	7.193151	7.201914	7.097041	7.380723	7.240547	7.12571	7.261758	7.093389	7.232464	7.172174	7.302435	7.103057	7.192695	7.130684	7.021439	7.229069	7.144538	7.207783	7.167386	7.093887	7.143581	7.191826	7.246364	7.188981	7.274805	7.140234	7.192957	7.152477	7.19847	7.185742	7.320566	7.226471	7.470186
DSCR9	7.626699	7.333477	7.156035	7.304238	7.479824	7.576411	7.410322	7.410742	7.412658	7.416839	7.3246	7.274598	7.610459	7.284434	7.426406	7.413945	7.581855	7.489189	7.486654	7.463288	7.513122	7.382122	7.281673	7.370156	7.413672	7.602539	7.349102	7.267852	7.427347	7.467412	7.452344	7.495859	7.762158	7.608558	7.343848	7.493301	7.429408	7.560277	7.516094	7.490801	7.410078	7.413184	7.45292	7.390846	7.55681	7.438724	7.795049	7.538324	7.133958
CLLU1	6.569395	7.089106	6.74043	6.820625	6.729551	6.648086	6.647031	6.656582	6.75707	6.936602	6.762695	6.88153	6.746849	6.789173	6.810488	6.825592	6.728994	6.854551	6.671289	7.020265	6.945016	6.964027	6.843262	6.924017	6.788691	6.673594	6.672402	6.499609	6.68627	6.63168	6.838359	6.751729	6.744697	6.654863	6.891191	6.607734	7.037204	6.830645	6.811787	6.461055	6.867536	7.006576	6.889661	6.672676	6.772012	6.708867	6.717708	6.809746	6.707207
TTTY20	6.99958	6.955938	6.961722	6.998029	7.249746	6.907559	6.986885	6.952617	7.05416	7.012829	6.905049	7.081787	7.056392	7.023984	7.144508	6.908223	7.034688	6.818398	6.972689	7.275618	6.864915	6.936499	7.292409	7.039453	6.95375	7.035023	6.994811	6.98597	6.874033	7.13998	7.076582	6.877819	6.957324	6.891211	6.911016	6.974618	6.8929	7.037253	6.920773	6.886159	6.906699	6.927998	6.753203	6.82015	6.994206	7.06083	7.229473	6.970762	7.16252
FAM41C	7.195892	7.041387	7.056392	7.17887	7.021328	7.595654	6.986885	7.068812	6.898451	7.115254	7.14027	7.157917	7.085459	7.626878	7.073203	7.098047	7.173714	6.971198	7.225273	7.184316	6.991855	7.116113	6.985695	7.277943	6.923856	7.162061	7.245215	7.239961	7.266823	7.282995	7.218229	7.061743	7.074023	6.960596	6.966973	6.984473	7.01832	7.163431	6.930252	6.94459	7.146332	7.02639	7.111449	7.092181	7.063652	6.991354	7.310156	7.091484	6.96527
SCARNA9	9.929427	8.879121	11.14832	9.050146	11.274512	8.736152	9.217539	9.442031	9.359063	9.317242	10.487207	10.133135	9.911748	9.758027	10.305195	10.067552	10.881934	9.461211	9.056162	8.863633	10.091836	10.564336	10.679531	9.709514	10.23252	8.416836	8.018701	9.690215	8.985254	9.171113	8.733695	9.186025	9.253242	9.222415	9.046986	8.728841	8.825977	9.878848	8.349121	7.921172	8.963291	9.009023	8.618477	9.127119	7.0845	9.627803	8.171846	8.330592	10.045898
TMEM99	10.87901	11.246471	11.269043	11.062559	11.42873	9.910605	10.021602	10.184375	10.974551	11.25582	10.590273	11.56833	10.736445	11.42376	9.364648	12.084759	10.691328	10.989883	11.14373	10.640788	11.550605	11.464238	10.439648	10.918711	10.709486	10.55959	11.526126	11.347637	10.569141	10.813555	9.628711	11.072279	11.50127	10.463988	10.314854	11.193457	9.706133	10.38665	9.500586	9.65668	11.369971	10.466043	9.418145	11.207467	11.918203	10.460986	11.097646	10.412676	10.813555
DSCR10	8.346237	7.842314	7.887148	7.807437	7.967441	8.362549	7.836641	7.91207	8.318327	7.952764	8.135781	7.951348	7.837852	7.484303	8.291673	8.021426	8.146104	8.222832	7.895299	7.914648	8.235254	8.263516	8.330433	7.752145	8.230449	8.110137	7.900579	7.694463	7.82291	8.196169	8.077253	8.068008	8.582135	8.688721	7.710911	8.069779	7.860739	8.190293	8.062842	7.941413	7.949941	7.944176	7.849775	7.718101	7.933672	7.882676	8.334242	8.230039	7.862578
KCNQ1DN	7.029271	7.1454	6.87069	6.921068	6.911429	7.139023	6.889004	7.058755	6.945807	6.946533	6.85472	7.003008	6.961191	7.085566	6.849759	7.028779	6.984238	6.788242	6.873825	7.050059	6.854907	6.926491	6.99571	6.953783	6.963652	6.917839	6.933783	6.98597	6.883965	6.993359	6.933626	6.906839	6.99543	6.881309	6.929596	6.944206	7.065127	7.074229	7.153652	7.043239	6.835117	7.046641	7.07252	6.94416	6.945573	6.855361	7.17821	6.970762	7.440716
C9orf106	7.27166	8.283809	8.024095	8.170049	7.916309	6.927734	7.729917	7.993454	7.555791	7.762303	8.40458	7.921094	7.695684	6.963691	8.262155	9.032461	8.114346	7.669261	8.021426	7.555205	7.922539	7.625319	8.489297	7.110465	7.005026	7.593776	7.485221	8.059492	7.855566	8.547148	7.907373	8.477106	7.627207	7.84444	7.743193	8.314378	7.991608	7.577461	7.673105	7.509147	7.703379	8.35542	7.43403	7.939297	7.390801	7.39153	7.18891	8.864746	6.984668
SNHG8	7.059492	7.542148	7.449889	7.526325	7.576185	7.511133	7.352246	7.087129	7.342799	7.470234	7.150309	7.449582	7.470752	7.154902	7.43624	7.592121	7.497793	7.580576	7.225273	7.248447	7.146797	7.211836	7.221062	7.406113	7.174806	7.337861	7.366289	7.477731	7.648301	7.667703	7.137513	7.734971	7.26265	7.570745	7.50821	7.634896	7.268457	7.395719	7.303477	7.400143	7.586563	7.432803	7.290446	7.550423	7.481797	7.354922	7.554238	7.319697	7.113965
TTTY6B	6.735	6.821582	6.843018	6.820625	6.749639	6.786318	6.647031	6.865654	6.519531	6.720801	6.905049	6.790078	6.618633	6.767109	6.768682	6.60418	6.749824	6.579609	6.73043	6.82373	6.845293	6.651289	6.758027	6.743555	6.726289	6.866465	6.780163	6.815615	6.696019	6.860439	6.838359	6.944613	6.422559	6.773398	6.85168	6.723213	6.90251	6.664961	6.811787	6.667578	6.569395	6.707607	6.585703	6.620605	6.681563	6.804938	6.717708	6.73207	6.768242
DSCR8	7.029271	7.041387	7.235332	6.979277	7.030801	7.149635	7.124347	7.04043	7.034648	7.003955	6.933994	7.042676	7.056392	6.932949	7.104219	7.177187	7.164539	7.047393	7.069725	6.952461	7.156035	7.070247	7.221062	7.084167	7.194954	7.09416	7.032988	7.064492	7.080911	7.073809	7.105723	7.210326	7.144538	7.077373	7.567285	7.093887	7.171895	7.132168	7.133564	7.198525	7.9075	7.903893	7.565996	7.19173	7.209629	7.127025	7.059967	7.258939	7.04457
FAM87B	7.039424	7.089106	7.04707	7.188364	7.115156	7.058491	7.097422	7.106615	7.072373	6.985254	7.669668	6.939785	7.207715	7.356908	7.043262	7.542461	6.902812	7.162891	7.161738	7.20196	7.112288	7.088359	7.152804	7.010306	7.282878	6.985801	7.042819	7.185387	6.953647	7.304033	7.067715	7.152012	6.99543	7.165195	7.015736	7.064492	6.93207	7.047109	6.920773	7.102486	7.059909	6.966992	7.052227	7.062256	6.864648	7.070703	7.159076	7.030449	6.994053
MALAT1	7.351289	7.66014	7.587142	7.554531	7.884971	7.807314	7.677812	7.709004	7.322773	7.442676	7.71985	8.05863	7.735391	7.879414	7.53847	7.542461	7.975352	7.297549	7.624154	7.64957	7.38292	7.267676	7.796426	7.486582	8.119199	7.978359	7.786963	7.620951	7.919023	7.955645	7.303965	7.400833	7.213665	7.323477	7.556611	7.836055	7.707142	7.860179	7.948343	7.738424	7.693053	7.627295	7.779219	7.597275	8.146104	7.673242	7.554238	7.847337	7.651829
TERC	7.108018	6.85069	7.084173	7.224404	7.249746	7.159544	7.322246	7.246084	7.034648	7.179888	7.074694	7.891068	7.189961	7.616924	7.406032	7.243372	7.486969	6.971198	7.097041	6.963057	7.029538	7.322578	6.945415	7.360859	7.383776	7.074863	7.234857	7.064492	7.155794	7.053236	7.085856	7.172262	7.054443	7.095967	7.195474	7.175467	7.065127	6.987609	7.303477	7.217852	7.002998	7.131588	7.162461	7.132129	7.16623	7.079824	6.911328	7.237614	7.211016
PVT1	6.831348	7.107454	6.961722	7.304238	7.259219	7.511133	6.889004	6.97168	7.16457	7.351436	6.933994	7.71354	7.27014	7.094932	7.073203	7.038672	8.481348	7.172891	7.144157	7.08709	7.057832	7.134717	7.016165	7.214255	7.174806	7.074863	7.123724	7.149128	7.341009	7.244388	7.39498	7.51418	7.589424	7.481963	7.53847	7.410967	7.707142	7.261624	7.275215	7.15071	8.158516	7.085703	7.243255	7.220436	7.985521	7.243021	7.069512	7.836855	6.892637
C17orf77	7.059492	7.396712	7.298501	7.422305	7.489551	7.511133	7.391758	7.345947	7.392166	7.255273	7.579655	7.44082	7.479805	7.164277	7.67209	7.462038	7.352598	7.442335	7.345195	7.380723	7.439499	7.410938	7.372109	7.397188	7.466602	7.647334	7.401361	7.459199	7.501556	7.253789	7.43403	7.437734	7.458796	7.427109	7.422461	7.511992	7.305332	7.415866	7.359922	7.400143	7.39221	7.413184	7.443281	7.481882	7.55681	7.47606	6.920859	7.653506	7.16252
TTTY4	6.892671	6.989906	6.896351	6.92582	6.846309	6.988447	6.982533	6.967186	6.816709	6.97229	7.000146	6.811035	6.936292	6.958652	7.078389	6.982881	7.020469	6.844707	6.967305	7.014219	6.835742	6.901484	6.88488	6.843962	6.990054	7.118486	6.875713	6.821855	6.899072	6.906348	6.99207	6.906839	6.866146	6.983835	6.901403	6.870312	6.863711	6.900859	6.934141	6.979277	7.050488	6.786953	6.946533	6.87126	6.875078	6.928652	6.839648	6.892194	6.954974
C22orf34	7.682324	7.995996	8.213291	8.290234	7.854687	7.650215	7.921615	7.728685	7.813101	7.773008	7.768125	7.312832	8.061133	8.621592	8.150208	7.778232	9.651875	7.974414	7.832633	7.830332	7.600156	8.497402	7.865931	7.604606	7.262913	8.446279	7.986289	7.705605	8.393252	7.824925	7.497793	7.786914	7.722344	8.942174	10.174365	8.015046	8.398984	8.801283	7.426328	7.509147	8.227949	9.466621	8.687461	7.803574	7.700293	10.006504	7.98944	7.518828	8.199525
C11orf72	6.917786	7.089106	7.066025	7.215703	7.000781	7.199336	7.01418	7.096439	7.063506	7.003955	7.588389	7.177295	7.075913	7.075293	7.233945	7.252448	7.362314	7.153652	7.198901	7.211481	7.057832	7.002181	7.083942	6.99208	7.044837	6.846621	7.169144	7.053993	7.21221	7.08334	7.067715	7.01134	7.174023	7.105837	7.006816	6.95444	6.970918	6.948145	7.036943	7.004089	6.984297	7.104355	7.111449	7.122623	6.965072	7.1175	7.069512	7.184365	6.913027
C9orf163	6.849616	7.499154	7.191309	7.459336	7.167725	7.226836	7.159824	7.087129	7.286055	7.371729	8.582757	7.102041	7.113776	7.305319	7.073203	7.571647	7.477422	7.125391	7.496621	7.64957	7.289307	7.313047	7.113659	6.982712	6.984209	7.359922	7.513301	7.411211	8.199785	7.54424	7.303965	7.229069	7.183695	7.237493	7.273418	7.323516	7.055651	7.191826	7.12394	7.179567	7.079987	7.318385	7.162461	7.237988	7.380898	7.222972	7.149551	7.478965	7.489609
DLEU2	7.059492	6.984359	7.316585	7.109036	7.159372	6.978223	7.238389	7.27749	7.361621	7.322539	6.86502	7.230632	7.279811	7.17487	7.35694	6.957637	7.554707	7.245837	7.496621	7.507432	7.289307	7.387422	7.143219	7.268926	7.194954	7.282962	7.220329	7.053993	7.071367	6.870303	7.265985	7.246659	7.015605	7.222021	7.172174	6.899395	7.134079	7.070078	7.313135	7.337793	7.71875	7.393467	7.40166	7.301569	7.182441	7.59167	7.119871	7.395937	7.230107
TTTY17A	6.779642	6.902295	6.881175	6.921068	6.971032	6.937708	6.996211	6.99123	6.926654	6.985254	7.015361	7.032715	7.094932	7.075293	7.063154	7.007952	7.074805	6.75124	7.1896	6.882676	6.914834	6.964027	6.797708	6.864648	7.174806	7.035023	6.865573	6.827454	6.903604	6.765547	6.877093	6.858906	7.134717	6.831641	6.948115	6.904375	6.822168	6.819894	6.930252	6.895918	6.993906	6.927998	6.889661	6.915713	6.88488	6.728828	6.85957	6.990635	6.811589
SPATA8	7.17543	7.004089	6.891159	6.988346	6.961029	7.089106	7.087852	6.97168	7.246364	7.050273	6.74168	7.0525	6.910488	7.11487	7.416523	7.038672	6.944355	6.864609	6.942513	7.040166	6.934811	6.837852	6.88488	7.110465	7.10418	7.054619	7.141602	6.858867	6.943483	6.964004	6.99207	7.000679	7.044925	6.95041	6.938734	7.05416	7.095654	7.113271	6.968135	6.954355	7.022129	6.996938	7.22349	6.983633	6.994206	6.991354	7.168652	6.90875	6.841452
C1orf147	7.049502	7.155137	7.164863	7.043838	7.105632	6.998392	7.023672	7.292656	7.100713	7.152253	7.112725	7.022777	6.94139	6.852972	7.333105	7.342832	7.231924	7.28848	7.000938	6.932012	7.00139	7.097699	7.074268	7.119128	7.014938	6.985801	6.923594	7.083893	7.042061	7.10229	7.218229	7.283535	7.273317	7.390371	7.176709	7.074277	7.180971	7.211836	7.322861	7.207813	7.220103	7.176719	7.262913	7.220436	7.37082	7.194954	7.110046	7.153066	6.975496
SNHG4	12.385938	11.23582	12.344499	11.579277	11.603809	11.282979	12.031338	12.150065	11.810339	11.816895	11.185732	11.807617	12.015127	12.292715	12.02	11.807617	10.990488	11.730244	11.988776	12.089212	11.640625	11.68153	11.949014	12.117441	11.736377	10.724808	11.363779	11.507266	11.610195	11.351074	11.315137	11.225508	11.171038	11.235469	11.393887	11.312568	11.458301	11.361885	11.713828	11.576055	11.640195	12.147813	11.671035	11.631797	10.133984	11.908291	12.009717	11.792637	12.048324
TTTY9B	7.039424	7.041387	7.075273	7.034707	7.000781	6.907559	6.908594	7.096439	6.986689	6.907308	6.954551	6.993076	6.980142	7.295228	6.890176	6.917109	6.862012	6.864609	6.962526	7.05939	6.895765	6.876094	6.985695	7.146016	7.113867	7.064971	7.004229	7.074512	6.833604	7.13998	6.933626	7.021709	6.99543	7.00916	6.957612	6.924017	6.921761	6.976969	6.977643	6.98416	6.857305	7.016299	6.946533	6.75498	6.974766	7.031032	7.278564	7.040905	7.220752
FLRT1	7.519727	7.022754	7.018617	6.998029	6.940889	6.927734	7.219727	8.881953	7.12765	7.133153	7.14027	7.0525	7.161782	7.484303	7.063154	7.168027	6.862012	7.162891	7.031325	7.103346	6.875713	7.070247	6.945415	7.056904	7.282878	7.02541	7.169144	7.03418	7.099362	7.121204	7.323027	7.051823	7.144538	7.00916	6.976738	7.124629	7.543073	7.06498	7.133564	7.043239	6.965485	7.122461	7.131302	7.062256	7.053652	7.041064	7.456758	7.278564	7.286374
C8orf49	6.917786	7.050586	6.9421	6.820625	6.921257	6.670078	6.847142	6.885376	6.842197	6.966781	6.751553	7.25474	6.686895	7.305319	7.043262	7.177187	6.83099	6.884434	6.833184	6.911986	6.895765	6.82792	7.113659	7.056904	6.963652	6.90751	7.187578	6.98597	7.061836	6.922969	7.039756	6.963555	6.841563	6.921953	6.966973	6.783857	6.93207	6.87998	6.839316	7.15071	6.946836	6.986885	7.0221	7.042285	6.945573	7.050752	6.75875	6.897676	7.286374
GTSCR1	7.195892	7.089106	7.173888	7.152568	7.203333	7.305153	7.023672	7.227588	7.034648	7.236863	7.064518	7.37166	7.251686	7.423001	6.990771	7.224043	7.135361	7.269049	7.180488	7.112598	6.963623	7.134717	7.034844	7.137725	7.424902	7.418395	6.974277	7.112598	7.14584	7.313372	7.332734	7.152012	7.203424	7.286064	7.28207	7.154795	7.341172	7.349674	7.143793	7.237246	7.090195	7.176719	7.243255	7.246813	7.326816	7.354922	7.18891	7.268621	6.984668
PRNT	6.800391	6.870423	6.921631	6.742363	6.890625	6.907559	6.927227	6.885376	6.91707	6.829375	6.613447	6.971445	6.921211	6.59877	6.931185	6.937598	6.933984	6.971198	6.740859	6.882676	6.934811	6.691074	6.99571	6.743555	6.788691	7.084583	6.933783	6.908997	6.913008	6.693698	6.972757	6.906839	7.024971	6.831641	6.780312	6.855127	6.8929	6.929984	6.889251	6.974229	6.965485	6.889349	6.918293	6.964007	6.85543	6.844971	7.001465	6.90875	6.779014
C3orf35	7.108018	7.218809	7.262363	7.224404	7.176468	7.159544	7.285186	7.143428	7.146608	7.236863	7.235781	7.16778	7.225553	7.379147	7.144508	7.149932	7.32251	7.125391	7.097041	7.342103	7.201328	7.200765	7.413021	7.180306	7.22304	7.202578	7.069932	7.28513	7.28502	7.244388	7.218229	7.181973	7.292988	7.165195	7.176709	7.217253	7.29627	7.201719	7.228691	7.227632	7.256558	7.186673	7.162461	7.163073	7.209629	7.108105	7.310156	7.395937	7.276595
H19	13.459102	14.111094	12.066699	13.391901	13.3075	13.198366	13.437109	10.576146	10.913359	12.031338	15.198252	12.185306	12.560576	12.677643	13.745557	13.330586	15.566895	13.51623	13.418604	12.870651	13.916709	11.375983	13.325785	13.430312	13.465358	14.171709	10.980273	13.084466	15.497852	11.68334	13.060723	12.315547	13.295775	11.502959	11.582861	12.084049	13.855853	13.565234	13.65625	15.00584	13.846628	14.67875	12.599531	12.466875	13.774368	10.118797	14.255869	10.423799	13.416777
PART1	7.128916	7.235404	7.468252	7.554531	7.371191	7.836309	8.262695	6.923359	7.352142	7.162051	7.025508	7.138867	7.899375	7.356908	8.773444	7.403389	6.994562	7.479687	7.097041	7.304173	7.210877	7.079023	7.575498	7.956387	7.393633	7.546536	7.215495	7.631152	6.974004	7.282995	8.346712	7.246659	7.193574	7.135796	7.238437	7.144609	8.449629	6.900859	8.711396	8.065553	7.192178	7.196683	8.189893	7.728685	7.274414	7.108105	7.17821	6.950918	7.084248
TTTY3B	6.768242	6.703682	6.931904	6.95998	6.961029	7.018353	6.820143	6.875713	6.91707	6.803617	7.035378	6.939785	6.80082	6.984102	7.104219	6.897676	6.944355	6.854551	6.932321	7.000771	6.864915	6.896351	6.778662	6.914863	7.113867	6.784818	6.933783	6.669424	6.758333	6.993359	6.915169	6.810703	7.005479	7.067715	6.760566	6.774134	6.779899	6.722832	6.939232	6.94459	7.079987	6.937679	6.803132	6.829375	6.85543	6.645283	6.671631	6.970762	6.841452
C9orf62	7.310536	7.004089	6.971237	7.091113	7.203333	7.501364	7.042292	6.99123	7.118418	6.994238	7.286455	6.910322	7.251686	7.154902	7.243086	7.23446	7.104492	7.077148	7.180488	7.030267	7.067907	7.180326	7.093711	7.180306	7.044837	7.142352	7.123724	6.867764	7.099362	6.911943	6.953408	6.990645	7.064227	7.03835	6.948115	7.154795	7.124347	7.06498	7.094137	7.062217	7.165469	7.006576	7.062539	7.003607	7.074141	6.844971	7.310156	7.010781	7.257982
TTTY14	7.733125	7.34291	8.056465	8.198867	8.225273	8.188789	7.952178	7.739525	8.126797	7.332546	8.756309	7.411914	8.154453	7.305319	8.018574	8.73057	9.126699	7.768652	7.989844	7.184316	8.034805	7.768574	8.359212	7.903757	7.527578	8.009902	8.018701	8.19709	7.39765	7.514743	8.247715	7.366396	8.592249	7.371406	7.299193	8.271875	8.180723	8.025986	7.416797	7.455199	7.897197	8.396029	8.012207	7.435195	8.474434	7.733125	7.820352	8.240137	8.131758
HCG22	6.683604	6.902295	7.04707	7.072298	6.940889	6.757227	6.666992	6.923359	6.821885	6.740273	6.924466	6.800719	6.87998	6.883662	6.839473	6.908223	6.820918	6.971198	7.031325	6.762783	6.741543	6.778691	7.04502	6.885736	6.974004	6.90751	6.914238	6.726289	6.913008	6.755273	6.972757	7.021709	7.015605	7.175504	6.929596	6.914113	7.037204	7.083942	6.930252	6.837793	6.984297	6.966992	6.871107	6.846875	6.845085	6.963613	6.829827	6.830319	6.975496
TTTY12	6.63252	6.772402	6.588047	6.666035	6.682227	6.670078	6.524824	6.594189	6.724805	6.565234	6.875713	6.609258	6.628164	6.6579	6.619238	6.584863	6.718525	6.648369	6.780443	6.681836	6.807633	6.67084	6.510664	6.582187	6.614834	6.752087	6.591602	6.786318	6.551055	6.602734	6.64333	6.422559	6.330586	6.626113	6.716963	6.803789	6.610078	6.791924	6.704355	6.647031	6.760514	6.556055	6.677676	6.610078	6.540781	6.461055	6.51668	6.672187	6.59793
TTTY10	6.917786	6.975166	7.075273	7.17887	6.991113	6.848568	6.977617	6.932852	6.794023	6.73043	6.804782	6.821885	7.056392	6.932949	7.053027	6.947461	7.004727	6.933649	7.000938	7.020265	6.934811	6.906406	6.90431	7.000752	6.893193	6.917839	6.943789	6.908997	6.804219	6.901211	6.733965	6.926406	7.054443	6.803633	6.938734	6.783857	6.832598	6.987609	7.01709	6.925726	7.059909	6.880335	6.918293	6.895931	6.904146	6.912676	7.051022	6.859268	6.606582
TTTY18	7.128916	7.107454	6.891159	7.198008	7.068252	7.149635	6.947249	7.078291	6.889092	6.916484	7.3246	7.215654	7.123516	7.305319	7.416523	7.01832	7.124785	6.903691	7.25248	7.139395	7.020469	6.964027	7.034844	7.010306	7.034746	7.241035	7.274125	7.083893	7.1175	7.053236	7.021439	6.770977	6.910312	7.029053	7.092529	7.08374	7.009023	7.152835	6.857389	7.052744	7.04112	6.986885	6.841904	6.983633	7.063652	7.050752	7.139714	6.96085	7.354043
CCDC26	7.205361	7.041387	7.156035	7.28708	7.212363	6.988447	7.060975	7.26403	7.081689	7.236863	7.160091	7.062155	7.251686	7.145474	7.224404	6.947461	7.231924	7.259648	7.335684	7.370983	7.201328	7.152875	7.103574	7.277943	7.13335	7.006133	7.169144	7.130163	6.943483	7.13998	7.039756	7.172262	6.889632	7.165195	7.033564	7.093887	7.134079	7.113271	7.085	7.112311	7.022129	7.131588	7.041992	7.072207	7.024202	7.06083	7.04084	7.153066	7.420322
FAM99A	7.390892	6.955938	7.101768	6.921068	7.010868	6.998392	6.908594	6.932852	6.936261	7.236863	6.775104	7.042676	7.104395	6.644785	6.910394	6.917109	6.923457	6.943307	7.011133	6.742432	6.945016	6.964027	6.954883	7.056904	6.871999	6.90751	6.865573	6.966387	7.042061	6.890566	7.001445	7.021709	6.889632	6.901771	6.938734	6.884105	6.96127	7.047109	7.026719	7.043239	6.846621	6.927998	7.092725	7.092181	6.956087	6.954121	7.059967	6.940811	7.024661
XIST	11.450566	12.216185	7.982295	7.797344	7.874505	8.057227	7.846829	8.572764	7.54582	12.460091	7.908145	8.024844	7.942266	11.699609	8.066992	8.174577	8.185801	7.498896	8.083662	11.858604	7.620716	7.778496	7.918965	7.656263	12.51612	8.14332	7.839219	8.059492	12.414395	12.653451	7.927676	12.283857	7.800293	12.502187	11.981064	8.132715	8.284831	8.005391	12.176523	12.28251	7.928307	8.221559	8.232393	12.504834	8.403027	7.763257	12.285977	8.159824	7.547764
DLEU1	7.380828	7.542148	7.74959	7.807437	7.792057	7.697012	7.880433	7.575449	7.737393	7.803001	7.789134	8.326302	7.764095	8.528203	8.119355	7.674902	8.095215	7.570814	7.783643	7.830332	7.760762	7.758105	7.604935	7.99877	7.767676	7.466851	7.503633	7.74501	7.312129	7.234932	7.367383	7.356566	7.193574	7.295547	7.556611	7.31334	7.382803	7.606172	7.613428	7.509147	7.37457	7.596572	7.45292	7.669147	7.326816	7.873066	8.243135	7.215272	7.843418
TTTY23	7.138652	6.984359	6.811979	7.126278	7.105632	7.139023	6.947249	7.058755	6.869915	6.794238	7.074694	7.071966	6.831012	7.588851	7.000762	6.847539	6.974062	7.019723	7.144157	6.981992	6.991855	7.031029	7.143219	7.084167	6.994938	7.016393	7.225007	7.03418	7.090393	6.953647	6.86769	7.04169	6.985986	6.931572	7.072646	6.993971	6.770566	7.06498	6.899766	6.94459	6.974766	6.889349	7.092725	6.954141	7.044004	7.127025	7.208727	6.820039	6.984668
DSCR4	7.078926	7.107454	7.200485	7.091113	7.176468	7.108467	7.13375	7.078291	7.16457	7.170967	7.296136	7.624434	6.998115	7.023984	6.941097	7.36457	7.004727	7.13489	6.922637	6.892671	7.103281	7.229609	7.200918	7.268926	7.18535	7.054619	7.178304	7.157702	7.2214	7.177241	7.265985	7.141621	7.0941	7.135796	7.265485	7.373145	7.29627	7.300697	7.190449	7.207813	7.183304	7.384102	7.213477	7.274303	7.470752	7.336292	7.149551	7.386178	7.201191
INE1	7.232656	7.164333	7.092939	7.117383	7.30513	6.838457	7.115488	7.218385	7.286055	7.434707	7.102969	7.09209	7.335589	7.224634	7.395605	7.44237	7.381484	7.433415	7.260918	7.266367	7.250417	7.313047	7.261758	7.205677	7.242793	7.250488	7.123724	7.338568	7.14584	7.253789	7.39498	7.457764	7.430117	7.617995	7.317332	7.227588	7.322861	7.358936	7.322861	7.283652	7.274805	7.076406	7.233498	7.228942	7.296136	7.307803	7.25918	7.268621	6.994053
HCG27	7.742266	8.079434	7.459268	7.516528	7.425664	7.687539	7.709316	8.198223	7.37193	7.574049	7.286455	7.225397	7.619349	7.411816	7.184542	7.187731	7.283301	7.297549	7.754473	7.416172	7.600156	7.470013	7.191309	7.352031	7.293223	7.768809	7.493525	7.602168	7.579655	7.360981	7.39498	7.477031	7.617598	7.84444	8.696706	7.485306	8.052956	7.515059	7.497734	7.38194	7.693053	7.648158	7.727422	7.648086	7.613275	7.984844	7.18891	7.776357	7.334395
HCG9	8.050833	7.718672	8.045371	7.757861	7.854687	8.825977	8.113496	8.044092	7.659186	7.574049	8.512956	7.782406	7.909648	8.156055	8.773444	8.595391	8.156628	7.629746	7.852676	7.612083	7.581855	7.869922	7.908037	7.977246	7.693428	7.074863	7.532168	7.338568	7.40791	7.467412	7.768047	7.346582	7.762158	7.75731	7.343848	7.575299	7.341172	7.470752	7.642539	7.170059	7.400641	7.711377	7.912578	7.637705	7.074141	7.42959	7.574912	7.612799	8.141064
C8orf31	7.321309	7.589424	7.478047	7.698167	7.462708	7.788027	7.585371	7.635859	7.631279	7.641973	7.679434	7.961055	7.60125	6.984102	7.67209	7.561781	7.362314	7.777891	7.468193	7.679046	7.883073	7.586523	7.544098	7.388672	7.596299	7.328066	7.532168	7.664395	7.559603	7.763052	7.565918	7.867752	7.839033	7.730557	7.50821	7.805791	7.543073	7.568564	7.555483	7.319827	7.614766	7.616738	7.406668	7.568184	7.700293	7.373437	7.403652	7.703437	7.104014
TTTY21	6.869473	6.7525	6.901621	6.93124	7.021328	7.189492	7.01418	7.030996	6.976133	6.946533	7.045312	6.920112	7.027207	6.809238	7.073203	6.897676	7.145213	6.835176	7.097041	7.050059	6.934811	6.946209	7.083942	6.982712	6.882637	6.70252	6.826875	6.946963	6.664668	6.993359	6.924108	6.944613	6.957324	6.940951	6.891191	6.993971	6.93207	7.241113	6.977643	6.750371	6.965485	6.937679	7.052227	6.865742	6.945573	7.070703	6.981325	6.878136	6.811589
HCG18	8.751797	9.070023	8.879531	8.779766	8.693861	8.423379	8.083128	8.394746	8.893984	8.528682	8.678008	9.577266	8.03138	8.589111	8.405221	9.565975	8.979785	9.046582	8.845547	9.19542	8.625143	8.408424	8.429941	9.14666	9.189098	8.308021	8.50291	8.246807	8.728841	8.404766	8.619001	8.548271	8.510312	8.314687	8.758398	9.209297	8.48262	8.262155	8.084902	8.314378	9.013786	9.620615	8.973945	9.03502	8.859648	8.956875	8.914375	9.143437	9.550889
BPESC1	7.528496	7.470449	7.498662	7.412591	7.499837	7.659688	7.557344	7.52542	7.536042	7.451709	7.757861	7.50944	7.60125	7.21488	7.893262	7.695879	7.800937	7.470039	7.561781	7.612083	7.449297	7.625319	7.554388	7.323516	7.672656	7.6729	7.513301	7.258714	7.446396	7.485934	7.507139	7.467383	7.693158	7.541758	7.352891	7.458555	7.349401	7.368724	7.516094	7.436406	7.510605	7.423301	7.43403	7.443991	7.528151	7.485068	7.574912	7.488514	7.334395
TTTY13	6.800391	6.935527	6.911657	6.891191	6.940889	6.897402	6.789427	6.885376	6.832171	6.916484	6.954551	6.811035	6.931367	6.883662	6.839473	7.068499	6.862012	6.913301	7.011133	6.991543	6.875713	6.926491	6.90431	6.895495	6.95375	7.006133	7.159872	6.867764	6.963828	7.032998	6.905669	6.906839	6.870832	7.019134	6.861328	6.95444	6.93207	6.870104	6.61084	6.857344	6.835117	6.660986	6.721816	6.772627	6.845085	6.875462	7.04084	7.030449	7.014805
CASC2	7.232656	7.1454	7.262363	7.252002	7.212363	7.078589	7.312119	7.355742	7.322773	7.293656	7.375215	7.312832	7.405078	6.893516	7.620436	7.26166	7.273607	7.352074	7.41969	7.166354	7.260456	7.410938	7.332793	7.180306	7.262913	7.113926	7.330312	7.27625	7.511595	7.457734	7.452344	7.311219	7.47875	7.342871	7.238437	7.227588	7.341172	7.201719	7.322861	7.310911	7.183304	7.243001	7.36929	7.19173	7.349141	7.166713	7.129746	7.184365	7.181699
C20orf197	7.411172	7.470449	7.118799	7.322884	7.286074	7.586097	7.33229	7.467585	7.382012	7.227656	7.384473	7.44082	7.207715	7.21488	7.174473	7.312493	7.273607	7.369922	7.382702	7.175143	7.174023	7.286074	7.302253	7.180306	7.446348	7.337861	7.458211	7.239961	7.39765	7.438955	7.423994	7.400833	7.411038	7.446113	7.385843	7.353424	7.33229	7.378398	7.275215	7.36375	7.292767	7.413184	7.25332	7.408118	7.470752	7.373437	7.382214	7.429408	7.625365
TTTY6	7.716621	7.629268	7.449889	7.359082	7.528418	7.586097	7.48377	7.555029	7.470355	7.564964	7.748185	7.44082	7.610459	7.125462	7.631348	7.23446	7.549206	7.460742	7.363796	7.360981	7.401178	7.470013	7.522513	7.333516	7.596299	7.457101	7.522552	7.38373	7.40791	7.598874	7.461016	7.52318	7.468887	7.511912	7.50821	7.575299	7.51373	7.690101	7.497734	7.536859	7.519424	7.45292	7.490397	7.435195	7.830046	7.485068	7.776211	7.57582	7.267305
HCP5	12.325078	12.782819	12.410033	12.529395	12.018691	11.476123	10.494961	10.646344	11.50902	11.583281	11.166123	11.787507	11.699609	11.502959	7.97625	10.620508	10.187812	11.507529	12.251553	12.881055	12.606865	12.092578	11.649473	9.230449	9.495645	12.863031	11.213203	10.931445	13.220911	12.31111	10.206563	12.304395	10.409473	12.672227	11.952266	11.854004	11.130313	13.261104	10.699199	10.38665	11.711992	12.315547	10.062842	11.073525	11.980625	12.787523	12.96541	9.961771	11.719355
[truncated: 207 more columns]
