# Supplementary material for: Predictive role of ferroptosis-related long non-coding RNAs in bladder cancer and their association with immune microenvironment and immunotherapy response
Source: World J Surg Oncol. 2022 Feb 24;20:47. doi: 10.1186/s12957-022-02514-4 (PMC8867683; doi:10.1186/s12957-022-02514-4)
Supplement: Supplementary file 2 — Additional file 2: Table S1. The expression matrix of TCGA cohort. Table S2. The downloaded clinical files of TCGA cohort. Table S3. The expression matrix of GEO cohort. Table S4. The downloaded clinical files of GEO cohort. Table S5. The Genome Reference file discriminating lncRNAs and mRNAs. Table S6. The expression matrix of lncRNAs during TCGA cohort. Table S7. The expression matrix of mRNAs during TCGA cohort. Table S8. The expression matrix of lncRNAs during GEO cohort. Table S9. The expression matrix of mRNAs during GEO cohort. Table S10. The detailed list of ferroptosis-related genes. Table S11. The expression matrix of ferroptosis-related genes during TCGA cohort. Table S12. The co-expression analysis results between lncRNAs and mRNAs. Table S13. The expression matrix of ferroptosis lncRNAs. Table S14. Detailed list of 59 differentially expressed ferroptosis genes between bladder cancer and normal tissues. Table S15. Detailed list of 538 differentially expressed ferroptosis lncRNAs between bladder cancer and normal tissues. Table S16. Detailed expression matrix of differentially expressed ferroptosis genes between bladder cancer and normal tissues. Table S17. Detailed expression matrix of differentially expressed ferroptosis lncRNAs between bladder cancer and normal tissues. Table S18. The merged document including both ferroptosis lncRNA expression and clinical information. Table S19. Detailed expression matrix of prognostic ferroptosis lncRNAs. Table S20. Detailed ferroptosis lncRNAs included in risk signature. Table S21. Detailed risk results depending on lncRNA risk signature in TCGA cohort. Table S22. Detailed risk results depending on lncRNA risk signature in GEO cohort. Table S23. The significantly enriched biological activities during high risk group. Table S24. The significantly enriched biological activities during low risk group. Table 25. The infiltration levels of various immune cells from http://timer.comp-genomics.org. Table S26. The detailed [file 12957_2022_2514_MOESM2_ESM.zip › Supplementary table/s-table9.xls]

ID	GSM340537	GSM340538	GSM340539	GSM340540	GSM340541	GSM340542	GSM340543	GSM340544	GSM340545	GSM340546	GSM340547	GSM340548	GSM340549	GSM340550	GSM340551	GSM340552	GSM340553	GSM340554	GSM340555	GSM340556	GSM340557	GSM340558	GSM340559	GSM340560	GSM340561	GSM340562	GSM340563	GSM340564	GSM340565	GSM340566	GSM340567	GSM340568	GSM340569	GSM340570	GSM340571	GSM340572	GSM340573	GSM340574	GSM340575	GSM340576	GSM340577	GSM340578	GSM340579	GSM340580	GSM340581	GSM340582	GSM340583	GSM340584	GSM340585
ZSWIM5	8.37541	8.928962	8.582135	8.69834	8.528496	7.788027	8.531113	8.167575	8.572246	8.660195	7.353867	7.411914	8.648984	8.713096	9.628166	8.902822	7.820352	8.601849	8.443594	8.269746	8.725938	8.210635	8.119355	8.409811	8.198555	7.797344	8.249092	8.622415	7.919023	8.435081	8.874297	8.49653	8.85667	8.284023	8.056523	8.806012	9.45403	7.661885	8.843027	8.293311	7.310934	7.873574	8.760299	8.532005	8.589395	7.520742	7.964303	7.836855	7.625365
PPM1L	6.859313	7.089106	7.101768	7.161338	7.077435	7.018353	7.07834	7.058755	6.996699	6.926536	7.035378	7.381263	7.123516	6.942988	7.302826	7.149932	6.974062	7.086803	6.962526	6.991543	7.260456	7.143857	6.964551	7.163564	6.893193	7.09416	7.321279	7.175654	7.21221	7.073809	7.294805	7.181973	7.26265	7.135796	7.042796	7.175467	7.33229	7.291201	7.143793	7.227632	7.050488	7.122461	7.36929	7.112773	7.125811	7.289316	7.371973	7.203825	7.104014
S100A12	7.069251	7.191641	7.289932	7.025469	7.231035	8.7471	7.836641	7.153589	7.209629	7.040936	7.425527	7.081787	7.036882	8.156055	7.373984	7.177187	9.631615	6.980723	6.972689	7.444336	7.182793	7.116113	7.585371	7.259824	7.18535	7.084583	7.032988	7.083893	7.276006	7.130684	7.01134	7.081055	6.937988	7.095967	7.015736	7.165051	6.970918	7.983363	7.055879	7.292627	8.476318	7.547461	7.31707	7.082061	7.19847	7.577461	8.302598	7.030449	7.410605
OR10R2	7.519727	7.252624	7.101768	7.304238	7.249746	7.305153	7.097422	7.199954	7.209629	7.198952	7.206914	7.196935	7.14263	8.011484	7.174473	7.252448	7.352598	7.153652	7.326113	7.31334	7.240547	7.088359	7.143219	7.020039	7.262913	7.50623	7.105723	7.239961	7.174746	7.149551	7.137513	7.051823	7.253542	7.058001	7.11101	7.206543	7.10541	7.074229	7.246364	7.09215	7.070163	7.186673	7.002617	7.102734	7.274414	7.079824	7.371973	7.174331	7.459424
FREM1	8.570586	9.218066	7.769134	7.787454	8.245905	7.048418	9.423984	8.501992	8.760033	9.295938	9.061569	7.206253	8.599004	9.037861	8.823242	8.201914	8.652962	9.159219	8.294368	7.841523	8.347617	8.876445	9.033594	8.228848	8.541758	8.186348	8.454336	9.333262	6.974004	9.512168	8.833545	9.942298	8.824424	8.598262	7.794785	9.530596	9.878535	7.81584	9.056875	8.40737	8.351758	8.416465	8.566868	9.066348	8.650664	7.307803	7.617324	7.366641	8.46459
TRPM5	7.029271	6.86041	7.000503	7.016602	7.030801	6.710098	6.927227	6.816497	6.965508	7.227656	7.3246	7.411914	7.06627	6.923027	6.799095	7.26166	8.236494	7.00978	7.069725	6.932012	7.192109	7.180326	7.403066	7.41498	7.213496	6.957627	7.438955	6.918444	6.943483	6.953647	7.168145	7.090462	7.273317	7.077373	7.2127	7.304004	6.921761	7.241113	7.153652	6.994316	7.079987	7.176719	7.082907	7.301569	7.400866	7.400508	7.020785	7.101758	6.945381
MAD2L2	10.63543	10.288945	10.331035	10.452012	10.102109	11.786491	10.3346	11.378203	9.866416	9.835703	10.996543	10.782005	10.279997	10.446016	10.794688	10.47873	11.097383	10.039687	9.797402	10.751094	10.411722	10.564336	9.951224	10.175195	10.202539	11.067646	11.486025	10.134629	10.678203	9.887305	10.348047	9.99333	10.10792	10.696729	11.14373	9.989219	10.536875	10.878649	10.43443	10.993115	11.198428	10.897695	10.7775	9.868242	10.547357	10.842949	10.009921	10.831855	10.227402
TRIP10	9.490186	10.129023	9.657422	9.901133	9.78375	10.572246	10.3346	9.677074	9.643066	9.643239	10.590273	9.794023	9.941064	9.849577	10.233984	10.2975	10.652695	10.050566	9.689863	9.995911	9.769043	9.615273	10.092441	9.869893	10.326855	9.838154	10.09362	9.880071	10.287256	9.835703	10.358379	9.891582	10.378789	9.359277	9.847617	10.469632	10.434043	10.022377	10.141816	10.276621	9.280479	9.80082	10.175749	10.148797	10.41028	9.129902	9.69168	9.724872	9.438392
OR5D14	7.242653	7.07944	6.990645	7.17887	6.911429	7.028779	7.219727	6.97168	6.879258	6.956725	7.074694	7.111211	6.931367	7.075293	7.204873	6.968001	7.183477	6.903691	7.07916	7.010049	7.146797	6.926491	7.191309	7.010306	7.164478	7.222648	7.052306	6.858867	7.012256	7.073809	6.943418	7.04169	6.975994	6.940951	7.024531	6.944206	6.942422	6.957656	6.977643	7.16042	6.936896	7.036777	7.0221	6.925374	6.894401	7.031032	7.168652	7.020339	7.315659
TMEM158	11.389492	10.218937	12.564473	12.797852	11.054434	12.233275	11.223164	11.711035	10.500879	10.345251	10.548691	9.209004	11.470563	11.020098	12.02	9.546087	11.752656	12.429297	10.416006	10.086611	9.97082	10.245207	10.689521	11.929121	12.96541	12.345365	8.878574	10.155176	8.475371	9.805576	13.40709	9.91125	10.10792	10.86748	10.500498	10.019108	11.743027	9.889785	11.988372	12.814902	11.711992	10.71791	12.390436	10.617871	10.547357	10.9146	10.798955	10.751502	10.752852
UBE4A	10.969505	10.299043	10.843753	10.16543	10.21389	9.719687	10.425342	10.53583	10.590938	10.729883	10.331699	10.173816	10.776751	11.343994	10.524844	10.387324	10.621875	10.311113	10.557266	10.257324	10.531504	10.756725	10.229902	11.039258	9.868066	8.900495	9.685488	9.890527	10.174551	9.054141	9.751855	9.436455	9.202471	9.077891	8.869316	9.025117	9.121895	10.16543	10.251777	9.616269	9.836309	10.416484	10.144661	10.187305	7.691602	10.371426	11.007988	10.942109	10.873968
PHB	11.038086	11.194609	11.087656	11.416377	11.396592	11.776823	11.192715	10.63582	11.31377	11.17457	12.1075	11.992021	11.398945	11.283486	12.147813	11.730244	10.729313	11.030732	11.016523	11.274512	11.417441	12.1425	11.063105	11.194095	11.26431	11.282979	11.594336	11.347637	11.801211	11.68334	11.477402	11.354062	11.14959	10.857139	11.324395	11.391904	11.210684	10.888542	11.624336	11.054678	11.179307	10.727578	10.847734	11.296699	11.467969	10.591484	10.998437	11.439749	11.386084
SIN3B	9.66411	10.138701	9.566562	9.848711	9.752943	10.238291	9.908242	9.923118	9.515716	9.500312	11.048398	9.925762	9.658594	10.083711	9.31293	9.848984	10.922598	9.929235	10.183561	9.739678	9.573397	9.698392	10.458867	9.417979	10.487715	10.56998	10.27377	9.920828	9.762246	10.047618	10.114307	9.79043	10.138555	9.70934	10.183952	10.509967	10.515859	10.246895	9.778789	10.286387	9.543496	10.727578	10.305195	9.997619	10.310947	9.832881	10.101562	10.252324	9.655514
RAB32	9.418372	8.706305	9.082617	9.080752	8.672259	9.910605	9.623431	9.761621	8.810566	8.549085	8.116283	8.703418	8.96068	9.124492	9.820355	8.702969	7.830469	8.868656	8.423184	8.539082	9.116895	8.813991	8.69791	9.797656	9.349635	8.769902	9.244043	8.922419	9.491172	8.757891	10.277852	8.993359	8.623431	8.841543	8.945983	8.553281	9.868066	9.377781	9.510762	10.305918	8.608828	8.55043	10.295195	8.98389	9.184189	8.745078	8.661527	8.527331	9.375781
DEDD	7.804932	8.060365	8.07623	8.209079	8.162178	8.724974	8.262695	8.27752	8.257188	7.952764	8.502588	8.675462	8.17528	7.870371	8.79263	8.523529	8.673252	8.232588	8.162178	8.358613	8.265501	8.497402	8.349766	8.096758	8.281582	8.456283	9.224063	8.368486	8.414925	8.465804	8.398125	7.977109	8.219199	8.029984	8.291064	8.474434	8.377832	8.221322	8.144868	8.212988	8.680371	8.211738	8.491136	8.208418	8.403027	7.953906	7.89707	9.044453	7.872689
PSCA	11.832871	12.832891	11.918555	12.479583	12.782819	7.420872	8.510081	7.049336	13.212386	13.07332	13.015605	12.840957	10.071501	12.190208	9.354492	13.824316	12.922266	12.878984	13.341237	12.349648	10.052402	11.4925	12.436602	13.108691	12.851309	9.381403	14.359531	13.104756	10.083711	13.731621	11.603809	13.745557	12.413125	10.827139	11.990527	14.136074	8.552702	13.1307	10.209096	11.11626	8.942555	12.878984	11.671035	14.322422	13.80334	9.678516	10.403047	13.80334	13.552598
SLC10A5	7.291921	7.288203	7.191309	7.468301	7.390801	7.008262	7.352246	7.218385	7.218887	7.332546	7.296136	7.206253	7.123516	7.685508	7.352578	7.252448	7.381484	7.241094	7.335684	7.248447	7.299424	7.079023	6.99571	7.146016	7.363398	7.182461	7.096795	7.221309	7.14584	7.553073	7.265985	7.200918	7.134717	7.197441	7.139189	7.206543	7.29627	7.433613	7.237786	7.198525	7.211484	7.21625	7.101826	7.201777	7.306738	7.373437	7.494717	7.215272	7.557549
USP5	11.733037	11.708301	11.463008	11.920238	11.805566	12.583535	11.851816	12.773587	11.601071	11.511865	12.317601	12.443828	11.770752	11.472988	12.331328	12.281289	12.367051	11.76084	11.575117	11.817467	11.599502	11.857031	12.016289	11.546367	11.940078	12.058092	11.892793	11.556797	11.8939	11.553809	11.976689	11.556016	11.743887	11.721647	11.834844	12.04306	11.990977	11.935065	11.860524	11.756035	11.733037	11.855566	11.931139	11.950791	12.079893	11.707236	11.568574	12.046058	11.580039
NDUFB1	7.27166	7.43347	7.316585	7.359082	7.489551	7.557607	7.465566	7.604606	7.489277	7.36168	7.276628	7.653665	7.433698	7.411816	7.406032	8.011094	7.342347	7.352074	7.603516	7.239323	7.552083	7.304883	7.372109	7.370156	7.527578	7.250488	7.485221	7.338568	7.341009	7.263613	7.303965	7.392376	7.740898	7.920488	7.824766	7.33388	7.484232	7.690101	7.775228	7.584225	7.265798	7.149551	7.262913	7.346113	7.439961	7.457734	7.626699	7.203825	6.96527
ILK	10.677188	10.641328	10.885703	11.062559	10.391787	11.628184	11.901553	11.193086	10.338773	9.954883	10.770098	10.173816	11.965908	10.153408	12.788366	10.469121	9.887637	11.301481	10.356777	9.739678	10.662669	10.573945	11.166699	11.5775	11.425781	11.575586	9.838783	10.719922	10.498164	10.251572	12.38377	10.605742	10.469632	10.536484	10.730361	10.449082	12.387891	9.86875	12.423099	11.795459	9.826299	9.761406	12.510156	11.328477	10.234235	9.750152	9.916523	9.724872	9.878105
ZNF527	6.81082	7.060452	6.951829	7.170254	7.231035	6.998392	7.042292	6.806621	7.015278	7.050273	6.786318	6.890508	7.161782	6.974004	7.08374	6.917109	7.024883	6.835176	7.234097	7.121527	7.112288	6.866465	6.853711	7.010306	7.074574	6.92793	6.90499	6.937109	6.953647	6.860439	7.22833	7.100723	7.0941	7.067715	6.997109	7.104307	7.143581	7.261624	7.094137	7.131201	7.256558	6.937679	7.121672	7.072207	6.864648	7.089473	6.777129	7.153066	7.054277
MICALL2	9.096406	8.656221	8.446673	8.748379	8.538639	8.518799	8.012793	10.214941	8.338421	8.323861	10.152249	8.743125	8.144388	8.438242	7.871523	9.346068	8.979785	8.415859	8.334818	8.519102	8.255443	8.305524	8.598906	8.127282	9.189098	8.74043	8.259971	8.652858	7.82291	9.01543	8.794147	9.044336	9.141452	8.678818	8.465293	9.57892	8.754268	8.811855	8.464056	8.915127	7.949941	8.768887	8.306882	8.704948	8.992344	8.463112	8.808965	8.508008	8.288711
WDR1	12.242005	12.026693	12.076328	12.247946	12.108047	12.870651	12.346074	12.090742	12.17707	12.020898	11.844707	11.981973	12.330052	12.149609	12.955469	11.995176	11.403483	12.078848	12.125837	11.929639	12.094062	11.992021	11.996787	12.565703	12.392946	12.254219	12.135153	12.138564	12.051719	11.9979	12.67944	12.123685	11.920651	12.245566	12.247946	11.863945	12.938672	11.955827	12.812773	13.036247	12.519219	12.084049	12.76332	12.21876	12.330052	12.173828	12.373203	12.776016	12.371149
CADPS2	8.774206	8.73626	9.483564	8.940449	9.02401	8.603877	9.207031	8.136621	8.737793	8.880111	8.717012	9.354297	8.648984	9.155459	8.302803	9.071471	7.639722	8.846732	8.814316	8.89332	8.685742	8.886634	9.061569	8.926104	8.832305	8.670156	9.394098	8.733893	8.232393	8.630703	8.286445	8.626465	8.794473	8.526097	8.222832	8.687461	8.673086	8.83209	8.398799	8.730957	8.742617	8.800859	8.638337	8.777383	9.313799	8.9975	9.292607	8.006768	8.688535
SNAP91	11.195332	7.728958	8.489297	8.300527	8.018828	7.028779	8.152129	12.28013	7.89748	7.910938	7.94821	6.861709	7.479805	8.391172	7.154508	9.276318	6.994562	8.487217	8.30498	7.555205	7.873066	8.114798	8.518672	8.539082	7.024826	8.808965	9.867773	7.766563	8.24207	8.279538	7.757754	7.796917	7.174023	8.100332	8.8986	8.227552	7.644033	7.152835	8.084902	7.850905	7.510605	8.830771	8.427588	7.888945	7.439961	8.209613	7.208727	9.153574	8.925508
SFRP2	9.66411	8.716523	9.807845	10.48168	8.214805	7.873574	12.810101	7.505384	8.552227	7.555254	7.178301	6.779899	10.543027	8.733893	10.04333	7.746094	7.074805	10.362813	7.693428	9.030215	9.677355	8.824001	9.192637	10.154414	9.239388	8.577139	7.627656	8.591221	6.993153	7.965693	12.62001	7.684401	8.291673	9.056689	9.106348	9.168841	12.996172	7.633242	10.739121	12.648555	9.56493	7.864209	11.091439	9.148053	7.916172	9.069414	7.931309	7.289504	7.737764
CYB561D2	8.774206	9.413965	9.688926	9.54457	9.549336	9.526755	8.650664	8.552702	9.663767	9.387018	9.871165	9.773311	9.112598	9.4729	8.250866	9.798242	9.177129	9.149134	9.056162	9.630254	9.367188	9.451816	9.499824	8.773281	9.139277	9.502136	9.716719	9.436455	9.323457	10.008574	8.955488	9.830742	9.442031	9.891016	10.051885	9.978535	8.825977	10.226348	8.409811	8.95709	9.739326	9.620615	8.502197	9.096631	9.936328	9.802109	9.458145	9.221895	9.898438
NR2E3	7.528496	7.451133	7.33543	7.341009	7.40985	7.346465	7.322246	7.365238	7.392166	7.400218	7.562715	7.421563	7.384502	7.356908	7.488779	7.383576	7.292627	7.36085	7.392376	7.342103	7.345762	7.362432	7.322451	7.250736	7.413672	7.408945	7.392122	7.329476	7.341009	7.352363	7.443691	7.383576	7.411038	7.427109	7.28207	7.401312	7.33229	7.386895	7.350658	7.319827	7.329355	7.364505	7.325586	7.292461	7.470752	7.326152	7.476183	7.366641	7.238877
CDT1	7.147832	6.821582	7.253477	7.468301	6.85168	6.947383	6.986885	7.319707	7.146608	7.003955	8.843848	8.438639	6.94139	7.195729	6.810488	7.472168	9.332754	7.231657	7.496621	8.95627	7.112288	7.908711	7.261758	7.314329	7.903626	9.250937	9.364395	7.887318	9.403047	7.149551	7.461016	7.684401	7.273317	8.741582	9.275352	7.196462	7.200433	8.382695	7.026719	7.861895	8.922533	8.334687	7.480156	7.335973	8.859648	9.555098	7.278564	7.000801	7.872689
RBM22	12.221641	12.703555	12.824447	12.808343	12.813838	12.535339	12.720807	12.831055	12.799687	12.831055	12.767637	12.700023	12.66137	11.981504	12.187812	12.424707	12.736452	12.927262	12.813838	12.672227	12.785732	12.751986	12.836745	12.30167	12.33248	12.80252	12.454023	12.963281	12.800537	12.758307	12.332969	12.6121	12.693096	13.031898	12.769792	12.845498	12.529395	12.673184	12.413125	12.669072	12.633477	13.002028	12.76332	12.781126	13.028496	12.898398	12.130625	12.995081	12.06877
PTPRR	8.427363	8.200244	8.35752	7.909453	8.050371	7.410879	7.77168	7.477773	9.057432	9.016475	8.037747	8.150452	8.538783	8.766367	8.108392	9.718135	8.552601	8.405713	8.927305	8.172207	9.347559	8.426924	8.25001	7.782051	8.159951	7.759316	8.018701	8.642012	9.154072	8.65957	7.846582	8.69043	9.502754	7.891159	8.271592	8.634004	7.392376	7.661885	7.827305	8.642624	7.558359	7.844111	7.972676	8.179141	8.186882	7.577461	7.981191	10.171146	8.022051
DDO	7.039424	7.164333	7.182531	7.26052	7.141631	7.286243	7.465566	7.31127	7.209629	7.105886	7.276628	7.225397	7.198633	7.295228	7.54832	7.098047	7.193151	7.13489	7.115459	7.175143	7.128604	7.382122	7.162813	7.171895	7.373906	7.427559	7.776445	7.112598	7.482493	7.263613	7.54612	7.110762	7.163633	7.105837	7.378311	7.074277	7.474932	7.221859	7.387484	7.27499	7.454238	7.122461	7.31707	7.201777	7.044004	7.06083	7.393164	7.071777	7.24832
RNF133	7.097993	6.902295	6.931904	6.882275	7.058789	7.245977	6.908594	6.855719	7.015278	6.720801	6.944561	6.920112	6.841074	7.346432	6.920824	6.937598	7.004727	6.854551	6.972689	7.000771	6.875713	6.906406	7.103574	7.048198	6.944385	6.92793	6.826875	6.996276	6.974004	6.911943	6.953408	6.800391	7.104375	6.998887	7.033564	6.944206	7.027607	7.017402	6.811787	6.82792	7.070163	6.976738	6.899219	6.837656	6.913633	6.814473	7.159076	6.887617	6.913027
COL5A2	11.912344	11.246471	10.765098	11.011387	10.102109	11.282979	12.233275	12.309297	10.690479	10.52877	10.800762	9.895296	11.24569	11.42376	11.139893	9.102813	10.580918	11.507529	10.356777	10.470371	10.211182	10.263301	9.788301	11.122383	10.263135	10.092246	10.487715	10.557705	9.500996	9.600684	11.645332	10.466934	10.10792	10.281768	10.061816	10.230479	12.457826	10.347676	11.484805	13.143743	11.309619	10.637227	11.630176	11.254805	8.779355	10.222238	9.722629	9.386055	10.53875
ENPP3	7.500169	7.460645	7.353867	7.224404	7.077435	7.267474	7.566914	7.319707	7.392166	7.303301	6.895059	7.0525	7.496829	7.336605	7.174473	7.028779	7.22181	7.378398	7.021439	6.853379	7.345762	7.332793	7.261758	7.128594	7.333389	6.90751	7.467383	7.366421	7.32124	7.234932	7.43403	7.32998	7.352783	7.464105	7.589023	7.705273	7.757578	7.201719	7.470186	7.418467	7.339004	7.586602	7.518828	7.355654	7.35998	7.364302	7.298814	7.237614	7.104014
CMTM2	7.019346	7.191641	7.066025	7.17887	7.212363	7.53958	7.502109	7.515723	7.05416	7.068688	7.466055	6.910322	7.113776	7.274476	7.164277	7.36457	7.403281	7.28848	7.171133	7.370983	7.077544	7.267676	8.240264	7.074995	7.262913	7.192415	7.401361	7.083893	7.032158	7.130684	7.22833	7.162165	7.283451	7.207783	7.129746	7.185769	7.322861	7.523916	7.133564	7.227632	7.059909	7.45292	7.22349	7.228942	7.044004	7.364302	7.352116	7.226471	7.064274
HTATIP2	9.724872	9.292773	9.637734	9.25582	9.31293	9.107539	8.911221	9.380937	10.065592	9.914219	9.388496	10.093441	9.354108	9.390742	9.722367	9.987285	9.264316	9.978242	9.313672	9.598469	10.042012	10.005078	9.479727	9.292441	9.638125	9.351113	9.08918	9.184873	9.892637	9.522207	9.842432	9.830742	9.718564	9.688711	8.839622	9.540859	8.977676	9.617945	9.363555	9.176387	9.668145	9.394098	9.541094	9.444229	9.546087	9.443242	10.140197	8.725534	9.676064
ZNF772	7.814102	7.679235	7.87672	8.013086	8.050371	7.295547	7.666745	8.198223	7.823223	7.709316	7.729375	8.589268	7.685387	7.915508	7.609359	7.91207	8.014645	7.759095	8.142891	7.861777	7.981403	7.479805	7.625156	7.811895	7.044837	7.123467	7.513301	7.856504	7.638623	7.578281	7.332734	7.606191	7.273317	7.323477	7.710911	7.556182	7.4021	7.479854	7.53597	7.47348	7.491139	7.547461	7.537041	8.082135	7.296136	7.975215	7.403652	7.54806	7.587412
DNASE2	10.889421	10.770859	11.015898	10.885996	10.680947	9.799443	10.906953	11.254453	10.974551	10.982637	10.538223	10.692832	10.963848	11.062256	10.652695	11.033086	10.642526	10.85627	10.804912	10.257324	11.202715	11.104642	10.792305	10.394342	9.965137	10.685846	11.021413	10.941445	10.71791	10.833203	10.776195	10.565898	10.649189	10.90752	10.578926	10.830234	10.59748	11.209824	10.46499	10.810996	10.600186	11.086494	11.009961	10.728613	10.350869	11.427334	11.007988	10.505361	10.972155
GATA6	7.078926	7.570814	7.538936	7.656572	7.444518	7.989121	8.271719	7.419961	7.631279	7.507467	7.456143	7.322826	7.942266	7.17487	8.521976	7.581751	7.639722	7.699277	7.654342	7.488999	7.590658	7.565918	7.776895	7.791956	7.864033	7.711377	7.588112	7.553496	7.379071	7.418109	8.006387	7.532715	7.382415	7.541758	7.378311	7.502699	7.820138	7.577461	7.938997	8.075605	7.501029	7.423301	8.15903	7.658477	7.653281	7.400508	7.298814	7.57582	7.587412
ZNF213	7.77055	8.335459	8.056465	8.260879	8.446882	8.330433	8.073125	8.433887	8.358447	8.112588	8.795765	8.560583	8.285306	8.340645	8.863115	8.789857	8.442559	8.313301	8.181423	8.116283	8.275433	8.628125	8.137936	8.01819	8.088262	8.608438	8.605254	8.522367	8.859463	8.98751	8.823411	8.538112	8.352549	8.416963	8.545046	8.953496	8.418955	8.666855	8.388477	8.324089	8.402734	8.241631	8.179766	8.334948	8.403027	8.097572	7.98944	8.259629	8.396562
PCDHB8	7.019346	7.107454	7.173888	7.043838	6.93083	7.108467	7.27585	7.125007	6.851289	7.012829	7.102969	7.003008	7.027207	7.315859	7.08374	6.836774	7.392337	7.06722	7.097041	7.095254	7.00139	7.050801	7.074268	6.982712	7.153716	6.985801	7.292559	7.083893	6.923086	7.043262	7.137513	7.031523	7.064227	6.912038	7.186647	6.894059	7.180971	6.741123	7.026719	7.112311	7.228711	6.899199	7.131302	7.072207	6.85543	6.823353	7.149551	7.338382	6.945381
BRAF	8.806641	8.766367	9.124668	8.850059	9.085313	7.989121	7.783008	7.759167	9.087676	8.754268	9.358086	9.056875	8.67873	9.350094	9.254668	10.086387	10.146055	8.803633	9.136816	8.490378	8.765	9.688155	10.479305	8.640742	9.408359	8.556973	9.08918	8.843672	8.115195	8.837285	8.236973	8.49653	8.773805	8.209889	8.171299	8.826582	7.71762	8.099023	7.744355	7.872565	9.013786	9.282246	8.94376	8.715605	9.234173	8.764684	8.735029	7.826133	9.129697
BSPRY	9.398867	10.08877	9.989935	10.521152	10.323984	8.854824	8.83889	9.275508	9.916836	10.166633	10.579785	9.474961	9.648311	9.923118	8.904199	11.082305	10.681152	9.636771	10.466043	10.680576	10.211182	10.225215	10.12207	9.817813	10.518099	9.96085	10.849961	10.165703	10.256006	10.191357	9.363975	10.013428	9.821797	9.141452	9.336188	10.550225	8.939701	9.900305	9.274821	9.424385	10.498535	10.355879	9.21515	10.306523	10.861009	10.490332	10.6171	9.772799	10.337852
GALNT4	9.398867	9.958027	8.940859	9.827588	9.885254	9.328203	8.999701	8.732998	9.975439	9.417588	9.49709	9.987285	9.364854	9.266973	9.033089	9.628518	9.37959	9.106758	10.052829	9.09112	10.091836	8.720856	8.616904	9.838551	8.652266	9.61332	9.437324	9.848848	9.24374	10.12042	8.894404	9.942298	9.636771	9.608928	10.305195	9.391504	8.641387	9.859033	8.947676	8.652858	9.180703	9.403047	8.535332	9.606953	9.857582	10.321074	9.642041	8.725534	9.776873
POLR2B	11.550605	11.194609	11.624922	11.436758	11.480352	11.21292	11.461035	11.367695	11.610635	11.641914	10.919717	11.409443	11.388083	11.563457	11.513708	10.762734	11.265488	11.352168	11.512764	11.749932	11.467246	11.502959	11.406738	11.743887	11.416377	11.396592	11.675537	11.448496	11.782676	11.402383	11.256738	11.44446	11.260586	11.513223	11.883398	11.223506	11.406738	11.502959	11.594336	11.156377	12.222347	11.716976	11.190059	11.318799	11.063105	11.858125	11.648164	11.535117	11.766973
ZNF585B	8.76334	9.100391	8.858809	8.739209	8.89125	8.778177	9.382113	9.23248	8.883398	9.140664	8.385195	8.406885	9.15291	8.517246	9.682793	8.092725	9.060208	9.244043	9.056162	8.611133	9.137187	8.876445	8.547354	8.824001	8.026738	9.172803	8.780684	9.265791	8.738854	8.588451	8.903883	8.700898	8.804694	8.598262	9.16627	8.99373	9.239606	8.382695	9.135391	8.852207	9.907572	8.850273	8.94376	8.910566	8.580078	8.702393	8.639365	9.094395	8.386341
PDLIM1	12.092135	12.938672	12.553669	12.776953	13.047874	12.835612	11.771631	10.415781	12.974694	12.831055	12.912129	12.969632	12.651738	12.57235	10.132969	13.138464	11.493457	12.562148	12.93459	12.713822	13.016777	12.641107	12.596855	12.507188	12.634404	11.9875	11.604785	13.104756	13.650439	12.959785	11.899577	12.735391	12.893516	12.295479	11.463408	13.05791	11.880244	12.387891	11.762305	11.766475	11.56998	11.926367	11.763154	12.708441	12.97668	11.716976	11.853066	12.396911	12.201289
TMEM115	11.205586	10.910566	10.926738	11.254043	10.934098	11.303291	10.747806	10.818125	10.853447	10.77125	11.693828	11.339131	10.715882	11.42376	11.150664	11.438398	11.512764	10.866113	10.845996	10.902432	11.303818	11.435449	11.198086	11.039258	10.589258	10.987168	10.960264	10.750879	11.211484	10.953643	10.805215	10.937962	10.909688	10.496025	10.609434	11.091016	10.494961	10.828164	10.789346	10.790332	10.662321	10.866445	10.727578	10.677188	11.124209	10.731133	11.05875	10.873164	11.446973
TMEM92	7.17543	7.107454	7.488379	7.341009	7.096901	7.169017	7.352246	7.199954	7.173714	7.36168	7.394733	7.931309	7.243197	7.326152	7.224404	7.462038	7.25293	7.13489	7.309185	7.332637	7.318477	7.392298	7.113659	7.223291	7.383776	7.231582	7.096795	7.212285	7.61945	7.263613	7.058491	7.283535	7.283451	7.197441	7.28207	7.135251	7.124347	7.415866	7.26561	7.198525	7.292767	7.299574	7.141367	7.310241	7.316566	7.373437	7.079987	7.237614	7.459424
OR4F15	7.138652	6.81069	6.881175	6.998029	7.010868	7.038564	7.005355	6.981045	6.955518	6.985254	7.197311	7.042676	6.980142	7.154902	6.890176	7.01832	7.004727	6.923496	6.893363	6.952461	6.991855	6.973037	6.833519	6.99208	7.213496	6.896546	7.014023	7.093436	6.953647	6.933444	6.953408	7.100723	6.957324	6.881309	6.831113	6.914113	6.739746	6.976969	6.839316	7.033477	6.916364	6.830918	6.899219	6.983633	6.864648	6.844971	7.199346	6.859268	6.945381
CA7	7.078926	6.994238	7.04707	7.091113	6.961029	7.169017	7.248014	7.246084	7.072373	7.040936	7.102969	7.102041	7.007402	7.064518	7.184542	7.058491	7.04457	7.191966	7.050122	7.304173	7.156035	7.190327	7.103574	6.914863	7.232464	7.084583	7.042819	7.112598	7.135781	7.043262	7.147943	7.110762	7.273317	7.146177	7.10217	7.114585	7.115254	7.074229	7.01709	7.033477	7.002998	7.122461	7.052227	7.112773	7.104966	7.136328	7.352116	7.131899	7.211016
ENTPD7	7.871432	8.324987	8.65584	8.605645	8.822773	8.226992	7.647031	7.495951	8.531641	8.224297	8.64002	9.056875	8.285306	8.458314	8.029063	9.216758	7.538551	8.343848	8.543613	8.883613	8.814154	8.555859	8.009785	9.364854	8.802952	8.226732	7.829238	8.398486	8.003145	8.383193	8.408994	8.670029	8.7439	8.347617	7.784189	8.644443	8.128145	8.770596	8.084902	8.271963	8.508008	8.231572	8.169482	8.6846	10.185586	8.371992	8.746113	8.795195	7.982295
LHX4	6.841074	7.050586	6.911657	6.90085	6.791143	6.907559	6.986885	6.932852	6.842197	7.078193	7.102969	6.960648	6.931367	6.883662	7.000762	6.978223	6.994562	6.971198	7.088053	6.82373	6.954346	7.050801	6.88488	7.146016	7.024826	6.966862	7.004229	6.966387	6.913008	6.860439	7.188387	7.01134	6.957324	7.077373	7.2127	7.012988	6.999668	6.997549	6.949136	7.15071	7.501029	6.976738	7.141367	7.052103	6.945573	6.90376	6.829827	6.970762	7.084248
KLHL23	7.716621	7.86291	8.602399	8.719258	8.122031	8.713945	9.237484	7.943223	7.969642	7.972832	7.71985	7.803102	8.84028	7.577813	10.703828	7.620716	8.320664	8.095306	8.230039	7.956641	8.224297	7.869922	8.147969	8.783428	8.292679	8.477298	8.03986	8.144868	8.326484	7.936908	9.099648	8.099453	8.250605	7.804932	8.119531	7.895527	9.966914	7.709805	9.788997	8.94627	8.402734	8.038252	9.570775	8.513327	8.600645	8.278665	7.684121	7.248486	7.508882
ADPRHL1	7.11832	7.315378	7.449889	7.349824	7.4714	7.149635	7.33229	7.302184	7.470355	7.451709	7.514434	7.624434	7.289466	7.484303	7.406032	7.746094	7.467441	7.315117	7.354349	7.463288	7.439499	7.758105	7.251276	7.432803	7.333389	7.308258	7.383066	7.504674	7.464424	7.570111	7.367383	7.383576	7.273317	7.266465	7.28207	7.363232	7.33229	7.163431	7.322861	7.329199	7.201836	7.374473	7.262913	7.416934	7.430068	7.213044	7.362432	7.478965	7.267305
OR10K2	6.869473	6.924577	6.951829	6.988346	6.770182	6.927734	6.917855	7.011237	6.821885	6.976738	6.985566	6.929746	6.779082	7.336605	7.032705	6.968001	6.994562	6.864609	6.883431	6.932012	6.818743	6.982533	6.863652	6.743555	6.963652	6.866465	6.89509	6.80502	6.758333	6.839551	6.858724	6.868301	6.957324	6.940951	7.052858	6.844678	6.811641	6.967155	6.910596	7.052744	6.906699	6.889349	7.01237	6.865742	6.845085	6.991354	7.020785	6.859268	6.984668
CASR	6.841074	7.135742	6.529863	6.722227	6.911429	6.611602	6.677031	6.639043	7.304464	7.351436	6.638672	6.821885	7.297998	6.714727	6.700859	7.37457	6.696257	7.442335	6.822852	6.575273	7.020469	6.926491	6.680449	6.733838	6.768242	6.825752	6.574355	7.572598	6.893555	6.683066	7.188387	7.437734	7.213665	7.446113	6.559219	7.815348	6.832598	6.695371	6.920773	6.759785	6.54543	6.573437	6.851562	7.364619	6.904146	7.108105	6.920859	7.215272	6.913027
FOXJ3	11.278789	11.012754	10.382539	10.433057	11.033997	10.632363	11.090758	11.701328	10.700088	10.639785	9.487432	10.074854	10.846279	10.605371	10.804385	9.890293	10.580918	11.011074	10.516315	10.722344	10.634232	10.311436	10.561107	11.048945	10.47792	10.667334	10.638594	10.840508	10.659102	9.887305	10.398643	10.317164	10.729883	10.198799	10.839365	10.540205	10.949121	10.104847	10.768633	10.687773	10.397262	10.71791	10.837617	10.950801	10.831318	10.421934	10.849414	10.690479	10.177227
LYST	8.816406	8.374902	8.520339	8.219971	8.329248	8.257858	8.78694	9.709082	8.69515	8.81627	7.807852	7.803102	8.69876	8.165703	8.484447	8.133519	7.771771	8.539355	8.464219	8.230934	8.156882	7.908711	8.419329	8.999469	8.612529	8.808965	8.228115	8.813991	7.88624	8.708496	8.924824	8.819264	9.023786	9.097402	8.829551	8.904199	9.595078	8.564596	9.067354	8.730957	8.791621	8.35542	8.863115	8.694541	8.900859	8.348437	8.334242	8.804935	8.159434
CHRNA1	6.908281	6.924577	6.891159	6.851328	7.141631	7.018353	6.857705	6.99123	6.965508	6.956725	6.914434	7.264824	6.831012	6.913324	6.9711	7.087656	6.902812	6.854551	6.982344	6.834079	6.845293	7.050801	7.103574	6.943483	6.788691	7.222648	6.943789	7.03418	7.071367	6.901211	6.933626	7.01134	6.725137	7.115947	7.608965	6.874583	6.999668	7.093711	6.704355	7.170059	7.079987	7.036777	6.993558	7.102734	7.053652	7.176172	7.01134	6.878136	7.267305
PDGFRB	12.045612	11.369971	11.329287	12.186842	10.48168	12.423903	12.553669	11.79027	11.05543	11.094316	10.558965	9.744401	11.196318	10.950117	11.560684	9.738652	9.535791	12.089212	10.386426	11.254248	11.777292	10.993115	10.700088	10.753154	9.99611	11.303818	11.092656	10.405504	9.933252	10.744935	12.107083	10.77791	12.166133	10.878044	11.473887	10.980469	13.019121	11.20043	11.743457	12.833685	11.53957	11.595378	12.121761	11.217832	9.749023	9.946146	10.698213	10.211465	9.817115
SLC25A2	7.331784	7.17354	7.191309	7.053164	7.049395	7.068555	7.01418	7.04043	7.12765	7.189246	7.14027	7.206253	7.14263	7.21488	7.063154	7.26166	7.242611	7.086803	7.124424	7.040166	7.192109	7.079023	7.191309	7.214255	7.456569	7.192415	7.032988	6.898835	7.202484	7.13998	7.127046	7.121237	7.243294	7.105837	7.186647	7.064492	7.124347	7.191826	7.12394	7.09215	7.022129	7.122461	7.052227	7.112773	7.390801	7.079824	7.090234	7.131899	7.354043
DEFB106A	7.252148	7.470449	7.298501	7.20707	7.286074	7.068555	7.312119	7.302184	7.275879	7.460684	7.160091	7.157917	7.251686	7.185488	7.063154	7.21407	7.467441	7.424486	7.392376	7.342103	7.336146	7.170742	7.191309	7.084167	7.353105	7.359922	7.215495	7.175654	7.202484	7.304033	7.198701	7.283535	7.439375	7.390371	7.290628	7.420898	7.322861	7.415866	7.246364	7.372744	7.302075	7.243001	7.281647	7.292461	7.411143	7.410508	7.051022	7.395937	7.430231
TMEM62	10.614805	10.982324	11.036523	11.185352	11.154544	10.155283	10.576146	10.919346	11.154141	11.124632	11.753369	10.713301	11.103291	10.756094	10.573945	11.370273	10.922598	11.301481	11.23791	10.971289	11.073525	11.186357	11.177207	10.573945	10.909434	10.806582	11.243105	11.054434	10.850244	11.234746	11.074473	11.195332	11.440117	11.574658	11.000273	11.413086	10.929414	11.463008	10.779023	10.859883	11.36	11.329688	10.566465	11.156377	11.556406	11.52707	11.448096	10.719922	10.914336
BAHD1	7.724948	8.273398	7.857272	7.889993	8.092637	8.169375	8.022227	8.267891	8.02748	7.982581	8.241309	8.609124	8.244551	7.52681	8.272051	8.222158	7.965371	8.095306	7.914805	8.00651	8.275433	8.274531	8.378164	7.966973	7.635176	7.927474	8.228115	8.069505	8.346569	8.362246	8.195225	8.088975	7.828809	7.785439	7.982021	8.164613	8.00249	7.849056	8.073926	7.982598	7.856712	8.05863	8.073743	8.010244	8.216953	7.943711	7.854082	8.373857	7.804121
WDR53	8.19667	8.456393	8.213291	8.219971	8.338945	8.778177	8.183092	8.423701	8.541523	8.435977	8.60125	9.137187	8.54957	8.102083	8.281943	8.417588	8.733359	8.250866	8.404766	8.409811	8.255443	8.274531	8.240264	8.148145	8.250303	8.74043	8.858809	8.622415	8.728841	8.69876	8.670947	8.527998	8.520674	8.516377	8.808965	8.698223	8.492598	8.525267	8.590475	8.672259	8.781777	8.437031	8.512956	8.513327	8.910811	8.614795	8.006068	8.753324	8.258893
KLHL4	7.166064	7.022754	6.9421	6.90085	7.010868	7.128294	7.219727	7.125007	6.996699	7.02209	6.885156	7.062155	6.971009	6.953369	7.134821	6.847539	6.923457	7.028997	6.780443	6.991543	6.864915	6.936499	6.985695	7.084167	7.044837	6.966862	7.042819	7.03418	6.993153	7.003356	7.358271	7.051823	7.005479	7.058001	7.024531	7.074277	7.218997	6.976969	7.275215	7.464609	6.946836	6.909443	7.131302	7.102734	6.994206	6.933809	7.001465	6.96085	6.975496
POU4F2	7.088477	7.089106	7.028662	7.109036	6.821768	7.325586	6.957412	8.501992	7.12765	7.050273	7.43571	6.890508	7.017458	7.064518	7.243086	7.098047	7.034688	7.047393	7.021439	7.050059	7.020469	7.143857	7.103574	7.146016	7.054727	7.527061	7.105723	6.976715	7.042061	6.818545	6.943418	7.061743	7.084222	6.960596	7.006816	6.964577	7.055651	7.074229	7.094137	6.935314	7.022129	6.986885	7.062539	7.003607	7.034247	6.963613	7.100651	6.950918	7.181699
KRT17	11.10623	10.508993	12.205719	11.661276	13.127975	7.679186	12.465833	7.675723	11.345918	11.378984	15.368008	12.403906	10.807393	11.699609	12.467617	12.616602	11.952819	13.195632	12.978838	12.008916	11.710215	12.366237	14.224092	14.342588	14.977637	12.58737	11.942803	12.775078	14.3125	13.953848	14.262334	13.55612	14.64582	14.315889	12.247946	12.342344	12.268887	13.937962	12.433639	13.85139	14.986738	13.855853	13.385475	13.151351	15.167207	13.743398	14.105254	15.445273	13.248864
MAFA	7.156992	6.935527	6.74043	7.062943	7.314538	6.907559	7.069753	6.942695	6.936261	7.031567	6.975496	6.920112	6.726777	6.994121	7.063154	7.028779	6.954141	6.971198	7.031325	7.19291	6.991855	7.079023	7.034844	6.982712	6.851406	7.035023	6.974277	6.937109	7.012256	7.073809	7.067715	7.121237	6.975994	7.086953	7.10217	7.034102	7.153179	7.027853	7.046943	7.112311	6.916364	6.986885	7.041992	7.102734	7.16623	6.954121	7.208727	7.174331	6.913027
NDUFV2	12.132728	11.661595	12.027747	11.978444	12.088053	11.917461	11.931139	11.79027	12.030801	11.542383	12.287689	12.454023	12.141458	12.079551	11.859915	12.381641	11.630176	11.76084	12.166133	12.407878	12.004141	12.254219	12.144707	12.942695	12.686104	12.273783	12.063008	12.046058	12.521738	12.119199	11.852617	12.133571	11.57043	11.672861	12.138105	12.213496	11.929639	12.367676	12.20821	12.223617	12.401953	12.336094	12.219336	12.209355	12.508646	12.721549	12.85375	12.507188	12.682725
TLR7	8.276328	8.40498	8.982035	8.181042	8.050371	7.595654	8.381445	8.317397	8.107305	8.101807	7.394733	7.342871	7.665189	8.497578	6.9711	8.355293	7.104492	8.250866	7.905488	8.378717	8.105189	7.880352	7.66263	7.575449	7.53709	7.768809	8.168691	7.995889	7.2214	7.936908	7.777412	8.059014	7.693158	8.901224	8.574466	8.015046	7.71762	8.616475	7.153652	7.728545	7.9075	8.344961	7.262913	8.402734	7.337731	9.069414	8.841973	6.980767	8.297214
RPL14	12.897031	13.586465	13.380553	13.399473	13.711309	13.3075	13.288281	12.11984	13.454785	13.496126	13.574805	13.797012	13.42043	13.576855	13.075495	13.986152	14.230869	12.936387	13.705098	13.46209	13.733652	13.684395	13.708848	12.942695	12.48377	10.947637	12.063008	12.914004	13.42043	11.833311	11.256738	11.767363	10.31793	10.485742	11.072578	11.40207	10.79916	12.367676	12.294707	11.906432	13.231992	12.848542	12.09332	13.27918	7.481797	12.69375	12.585749	12.91	13.338092
FXYD4	7.716621	7.760296	7.819095	8.198867	8.631387	6.988447	7.362383	6.865654	9.150605	8.549085	10.425342	7.37166	7.981517	8.965186	7.701895	9.718135	6.944355	8.900296	8.062949	7.719277	7.581855	10.036191	9.328203	8.90515	9.179492	9.241699	11.486025	8.449629	7.18349	9.969541	7.947168	9.114902	8.783682	7.901094	8.415996	9.23	7.357288	7.074229	7.613428	8.354375	12.736452	8.989678	9.479512	8.653555	10.133984	7.316797	8.586562	7.439434	8.012057
OSBP2	8.19667	8.436569	7.887148	8.114616	8.580469	7.390479	7.474674	8.471973	8.705762	9.130605	9.999434	8.448851	8.619121	9.339414	7.840049	9.485234	8.859463	8.633571	9.136816	8.289697	8.856445	9.088721	9.244355	10.284593	8.680537	7.839303	8.148483	8.683984	9.303799	8.808965	8.02625	8.921074	8.96166	8.219401	7.784189	9.168841	7.707142	8.03623	8.398799	7.728545	9.24957	8.150957	8.306882	8.808965	9.496279	8.495202	8.423096	9.772799	9.109434
HDAC4	10.151563	9.785075	10.108867	10.034007	9.252671	10.227402	11.339131	10.3346	9.327148	9.306992	9.162227	9.257334	10.543027	9.758027	11.798711	9.375632	9.937891	10.14165	9.568656	9.690039	9.603778	9.543965	10.210898	10.502871	9.495645	7.711377	8.652266	9.079893	8.956875	7.975352	10.154824	8.353281	7.97252	7.949814	8.332594	7.994414	9.317242	9.150208	11.254453	9.947686	8.608828	9.353184	10.969128	9.728457	6.85543	9.29	9.733477	8.577552	9.200781
ILF3	10.061262	10.690645	10.07873	10.502871	10.578027	11.10498	10.184898	9.791947	10.338773	10.478174	11.393887	10.60207	10.201328	10.214941	10.534564	10.940703	11.413486	10.570908	10.43502	10.91209	10.381992	10.645176	10.900977	10.432773	11.088652	11.190996	11.292832	10.57752	10.668828	10.794688	10.651367	10.536094	11.081357	10.768477	11.113164	10.870859	10.758587	10.653848	10.648223	10.69791	11.618926	10.956211	10.938906	10.45832	10.953281	10.411452	10.30125	11.090758	10.227402
DHFR	7.626699	7.278691	7.298501	7.554531	7.323861	7.759609	7.312119	7.374473	7.433512	7.208564	7.425527	7.546641	7.345332	7.797627	7.558988	7.532715	7.25293	7.182461	7.486654	7.332637	7.250417	7.286074	7.372109	7.441523	7.253438	7.496553	7.3121	7.185387	7.350146	7.205742	7.147943	7.219834	7.183695	7.333066	7.120449	6.984473	7.086185	7.395719	7.39765	7.217852	7.418496	7.327028	7.203164	7.173757	7.285186	8.027061	7.736315	7.193835	7.955547
COPE	10.452422	11.074111	10.755029	11.032178	10.963848	11.40543	10.777236	10.79916	10.873451	10.890983	11.156377	11.728828	10.79709	10.919346	10.804385	11.398945	10.789004	10.651758	10.875879	11.234551	11.153184	11.255156	10.669219	10.706416	11.145918	11.315137	11.544316	11.145918	11.408757	11.144551	10.836465	11.25582	11.041191	11.422773	11.914258	11.312568	10.938906	11.523516	11.074922	11.301481	10.824844	11.057207	10.806582	10.931055	11.242383	11.135664	10.778818	11.042012	11.002539
ZNF281	10.009258	9.375482	9.797656	9.574463	9.53916	10.41028	9.756318	9.791947	9.705078	9.633691	9.69168	9.414492	9.690215	9.901794	10.642526	9.576289	9.484668	9.717342	9.538066	9.995911	9.64625	9.854134	9.401123	10.154414	9.436455	10.251191	9.574463	9.730762	9.762246	9.364395	10.338324	9.759326	9.409805	10.176914	10.324922	9.451816	10.363086	9.990645	9.90735	11.054678	9.990645	9.641729	10.274824	9.433418	9.729121	10.411452	9.733477	10.181152	9.956328
C12orf60	7.607891	7.306349	7.557598	7.198008	7.323861	7.236265	7.219727	8.093652	7.392166	7.516986	6.895059	7.479766	7.260504	7.034648	6.920824	7.674902	7.22181	7.333105	7.541986	7.294964	7.458792	7.313047	7.152804	7.277943	6.841367	7.152119	7.321279	7.602168	7.559603	7.390137	7.105723	7.51418	7.322676	7.247329	7.44181	7.33388	7.258584	6.997549	7.133564	7.217852	7.410078	7.48123	7.203164	7.472367	6.965072	7.438724	7.18891	7.071777	7.064274
RHPN1	7.994014	8.608919	8.192611	8.013086	8.245905	7.989121	7.699277	8.48262	8.207943	7.859925	10.8686	9.474961	7.879281	8.137738	7.508652	10.016328	8.763145	8.374639	9.077038	8.469583	7.770436	8.104785	9.061569	7.936055	9.00541	8.587773	8.878574	8.409062	8.566061	8.837285	8.813613	8.487109	8.262155	8.029984	8.585104	9.460986	7.71762	8.402129	7.673105	8.119954	7.939147	9.251367	8.189893	8.454092	9.33498	8.371992	8.672477	9.476172	8.751289
CAPN10	7.310536	7.089106	7.092939	7.126278	7.124038	7.325586	7.167617	7.227588	7.063506	7.179888	7.206914	7.264824	7.181611	7.423001	7.214935	7.168027	7.332364	7.106211	7.225273	7.112598	7.182793	7.12571	7.312119	7.250736	7.164478	7.074863	7.215495	7.157702	7.341009	7.18728	7.198701	7.210326	7.183695	7.197441	7.139189	7.227588	7.162412	7.163431	7.256289	7.188981	7.165469	7.149551	7.131302	7.142352	7.231348	7.243021	7.17821	7.248486	7.315659
S100G	7.078926	7.050586	7.037969	7.053164	7.058789	7.207832	7.005355	7.02137	6.996699	7.087207	6.813213	7.18707	6.831012	7.224634	7.233945	7.168027	7.085059	7.019723	7.07916	7.130228	6.991855	7.04112	6.824798	7.214255	7.123561	6.985801	6.875713	7.006097	6.974004	7.224844	6.982383	6.944613	7.044925	7.077373	6.948115	6.993971	7.037204	7.074229	7.046943	6.914902	7.079987	6.927998	7.052227	7.052103	7.044004	7.06083	7.494717	7.000801	6.811589
ARFGEF1	11.531025	11.571445	11.563086	11.205254	11.563926	9.930898	10.637227	10.615645	11.620488	11.858125	10.889134	10.978926	11.378594	11.283486	10.633027	10.55959	11.166699	11.669727	11.584961	11.572773	11.457256	11.365645	11.093496	11.304121	11.108467	10.447578	11.395072	11.526598	11.039873	11.48125	10.744587	11.305215	11.663857	11.179307	11.2229	11.71418	10.667637	11.046263	10.627812	10.982637	11.722201	11.350254	10.717305	11.601445	11.68791	11.388083	11.883398	11.110635	11.528307
RNPC3	7.787012	7.718672	8.540221	7.817539	7.957721	7.557607	7.761445	7.821562	7.794082	7.859925	7.729375	7.851576	8.021543	7.195729	9.114736	8.011094	7.477422	7.749792	7.884707	7.498516	7.790977	7.586523	8.119355	7.903757	7.644648	7.250488	7.234857	7.65306	7.668437	7.824925	7.878535	7.946865	7.905488	7.910632	7.804824	7.735625	7.931901	7.690101	7.837972	7.728545	7.586563	7.658906	7.696562	7.688685	7.326816	7.842461	7.320566	7.101758	7.889993
ANKS6	7.029271	7.244092	7.146504	7.17887	7.259219	7.305153	6.986885	6.913324	7.218887	7.264824	7.206914	7.215654	7.027207	7.234707	7.313164	7.159616	6.974062	7.028997	7.29872	7.030267	7.260456	7.170742	7.152804	7.065729	6.934453	7.259297	7.3121	7.311836	7.388672	7.304033	7.067715	7.37499	7.343053	7.019134	7.247148	7.217253	7.086185	7.093711	7.143793	7.131201	7.356608	7.206208	6.956289	7.228942	7.316566	7.166713	7.159076	7.163841	7.24832
ATP2B1	7.645508	7.679235	7.707692	7.516528	7.739941	7.089106	7.77168	7.749326	7.804219	7.87084	7.150309	7.84207	7.619349	7.695153	7.395605	7.301875	7.392337	7.863164	7.593369	7.748945	7.780143	7.440801	7.231348	8.298594	7.635176	7.546536	7.627656	7.795273	7.49168	7.418109	7.526732	7.755762	7.553353	7.541758	7.743193	7.585371	7.644033	7.568564	7.744355	7.481882	7.825898	7.500592	7.480156	7.793418	7.886777	7.711921	7.675	7.488514	7.728477
CAST	10.797617	10.008379	10.71373	10.363662	10.112813	10.41028	10.314854	9.64625	10.431084	10.248713	9.979274	10.006918	10.676523	11.062256	11.849967	10.641328	9.435625	9.585586	10.537324	10.307594	10.062598	10.166633	10.831113	10.716465	9.965137	8.639512	8.55457	9.466406	9.10457	8.62026	9.170137	9.165078	8.510312	8.357031	7.971367	8.474434	8.825977	8.881361	9.729297	9.424385	8.811758	9.282246	9.700087	9.433418	7.411143	9.129902	10.372878	9.605146	10.53875
VAV3	9.978389	10.67153	10.463988	10.53082	10.834578	7.882539	8.797367	7.615407	10.338773	11.023242	10.322135	11.679199	10.091484	10.475508	7.558988	10.245898	11.403483	10.290446	10.745693	10.601543	10.843223	10.604023	10.310586	7.99877	9.359873	10.467578	9.479512	10.630127	10.850244	10.181563	8.691758	9.870964	9.923337	9.46582	9.490039	11.091016	7.860739	9.727344	8.832852	8.894629	10.131543	10.278001	8.545957	10.708428	11.153965	9.854528	9.70207	10.302715	9.03946
HLF	8.560329	7.995996	8.192611	8.280195	7.792057	7.960039	9.382113	7.932594	8.207943	8.354128	7.18793	7.0525	8.950648	7.843831	10.111934	7.301875	7.024883	7.903081	7.684121	7.266367	7.610459	7.899258	8.450205	9.043122	8.036406	7.427559	7.197031	7.985762	7.080911	7.467412	8.884023	7.828701	7.607891	7.390371	7.459678	7.420898	8.898408	7.173385	9.363555	7.861895	7.070163	7.225755	9.378636	7.83502	6.965072	7.634312	7.424062	7.020339	7.430231
PKD1L1	7.440781	7.244092	7.253477	7.252002	7.212363	7.390479	7.115488	7.410742	7.37193	7.142254	7.542461	7.332793	7.14263	7.17487	7.114121	7.353848	7.124785	7.297549	7.1896	7.275618	6.972988	7.200765	7.312119	7.223291	7.456569	7.123467	7.560208	7.375456	7.341009	7.313372	7.294805	7.301836	7.3029	7.47292	7.343848	7.247329	7.314004	7.251917	7.303477	7.346211	7.137124	7.393467	7.281647	7.364619	7.349141	7.166713	7.110046	7.278564	7.479883
IRS2	9.787637	8.385371	8.172812	7.797344	8.376315	9.769941	9.827588	11.092031	8.449434	8.880111	7.305319	7.09209	9.201533	8.487637	10.254951	8.081966	7.50821	9.056387	8.876094	7.768652	8.604883	7.838457	8.736562	9.407051	8.671094	8.556973	8.130117	8.694648	9.392923	9.271631	10.620632	8.69043	8.644092	9.077891	9.500068	8.698223	10.03748	8.232266	9.569844	10.45832	8.487217	8.406025	10.727578	8.869883	8.668317	9.149909	8.586562	8.518037	7.907646
WDR45	8.186074	8.414925	8.347464	8.462676	8.427227	8.768242	8.470166	8.247204	8.428809	8.293984	9.388496	8.939701	8.305345	8.692383	8.262155	9.092041	8.652962	8.333665	8.464219	8.700898	8.553193	8.528457	8.79554	8.228848	9.046074	8.890553	8.967344	8.512174	8.896895	9.035742	8.619001	8.626465	8.982656	8.831973	8.617168	8.856895	8.609697	8.871006	8.17584	8.621318	8.811758	9.018984	8.638337	8.383066	9.052314	8.584258	8.819961	9.454814	8.516504
SYK	8.633145	9.591445	9.451582	9.901133	9.80502	9.088301	8.621758	8.354922	9.506035	9.439023	9.111367	9.343496	9.364854	9.819609	8.425524	10.245898	9.069297	9.431025	9.477142	9.577012	9.687041	9.430527	9.7375	9.188125	9.850342	10.269199	9.54279	9.701055	9.671836	9.707656	8.493242	9.66873	9.586328	10.778613	10.990342	10.17974	8.702207	10.53583	8.536406	8.771816	8.984095	9.945049	8.545957	9.757383	10.471602	10.832598	9.70207	9.36666	9.45959
MZF1	10.614805	11.063613	10.724023	10.785332	10.913672	10.339551	10.687969	10.314121	10.719707	10.79916	11.814492	10.812884	10.654957	10.626504	10.573945	11.330049	11.651621	10.672702	11.258379	10.660771	10.511992	10.635127	11.305918	9.76816	10.980273	11.42541	10.990488	11.033672	11.050234	11.391904	11.215254	11.009961	11.391084	11.039873	11.061953	11.614473	10.90918	11.139082	10.79916	10.800566	10.804609	11.524297	10.556341	10.88002	11.535586	11.025566	10.829538	11.762305	10.933789
ZMYND10	8.226445	7.883525	7.769134	7.89998	7.843717	8.067949	7.826133	8.27752	7.728086	7.731644	8.251953	9.046986	7.764095	8.556439	7.620436	7.991517	8.900859	7.825085	7.946445	8.192435	7.751712	8.517051	7.836797	7.946087	8.324232	9.061969	8.780684	7.908574	8.294102	8.184316	7.836855	7.87707	8.013193	8.264746	8.160664	8.35584	7.961419	8.08792	7.881465	8.026875	8.227949	8.969727	8.021829	7.698408	8.349121	8.371992	8.114616	7.975625	7.982295
ETF1	10.281172	10.770859	10.179199	10.303457	10.588984	11.20251	11.071712	10.818125	10.441318	10.780496	9.243574	10.899883	10.686875	9.870404	11.181563	9.738652	10.105664	10.886621	10.162529	10.712051	10.381992	10.056768	10.111709	11.474766	10.869515	10.477773	10.033529	10.376084	10.185318	10.291562	11.416738	10.335723	10.599777	10.555983	10.609434	10.631917	11.448096	9.920488	11.094316	10.930664	10.488594	10.519004	11.660957	10.910322	11.272917	10.222238	10.352793	10.85291	10.197285
APAF1	10.696387	10.630762	10.804912	10.323984	10.412227	9.719687	10.445297	11.092031	10.400234	10.729883	10.362813	10.509967	10.289668	10.647207	9.374479	9.997168	10.83959	10.259609	10.774355	10.921816	10.311436	10.322135	10.741221	10.104456	10.192246	10.164443	10.547357	10.557705	10.678203	9.929043	9.922324	10.105859	10.178945	10.053594	10.375771	10.140197	9.957148	10.828164	9.629941	10.143465	10.804609	10.927148	10.083451	10.597695	9.967891	11.185352	11.016898	9.992246	10.620632
ZNF526	10.373809	10.308789	10.08877	10.412461	10.164443	10.819531	9.695703	9.771762	9.956328	9.57167	11.048398	10.122822	10.011523	10.92959	10.920693	11.209824	11.493457	10.050566	10.15194	10.317803	10.541465	10.962383	10.659102	9.523089	9.720313	11.089014	10.537656	10.5275	10.07416	10.172354	9.496445	9.891582	9.325289	10.12474	10.081211	10.540205	9.051035	10.465195	9.579648	10.030651	10.244131	11.390215	9.891357	10.080762	9.642188	10.40125	10.484395	9.883623	10.237207
DNASE1L3	9.106758	9.008223	8.582135	8.170049	8.652109	10.379887	8.951283	9.512012	9.017461	8.003525	7.739154	7.352578	8.081966	8.556439	7.323328	8.011094	7.820352	8.42599	7.905488	7.904434	9.264479	8.618105	8.321182	8.228848	7.864033	9.09252	8.34041	8.76375	7.569453	8.005	7.592865	8.710684	8.352549	9.678516	9.357598	8.216582	8.957871	9.407051	8.317617	7.536859	8.466289	8.46681	8.669102	8.179141	8.055059	8.442559	8.253203	7.815348	9.13957
ABRA	6.989102	7.218809	6.980929	7.126278	7.231035	6.927734	7.097422	7.125007	7.034648	7.255273	7.074694	7.264824	7.085459	6.863457	7.08374	6.997808	7.202617	7.182461	7.243372	7.220713	7.240547	7.267676	7.332793	6.864648	6.994938	6.99599	7.052306	7.239961	7.231022	7.08334	7.22833	7.172262	7.233242	7.286064	7.148581	7.154795	7.190635	7.06498	7.026719	7.112311	7.070163	7.094979	7.31707	7.228942	7.094378	7.166713	6.941061	7.062217	7.172891
ZNF264	9.968587	9.218066	9.688926	9.932012	9.282031	9.257812	8.9611	9.533672	9.815889	9.458672	10.393727	9.977552	9.97082	10.573691	10.41623	10.136016	10.652695	9.360254	9.548018	9.101797	9.898584	10.362813	9.798438	9.606289	8.864844	9.022422	8.652266	9.295938	9.74071	9.132174	8.994844	9.59668	9.346465	9.608928	8.924824	9.220117	8.929274	9.329473	9.343926	9.056445	9.042962	9.740892	9.162822	9.433418	8.757891	9.617207	9.848203	10.36162	9.550889
ALDH5A1	10.512389	10.85291	10.542744	10.580635	11.204844	8.088607	9.514914	9.036074	10.690479	11.460306	9.021748	10.153877	10.654957	10.485742	8.823242	9.808418	10.208242	10.815234	10.78458	10.87209	10.36162	9.926621	9.930898	10.532617	10.202539	10.214128	10.284046	11.196318	10.2975	10.543955	9.434941	10.797891	10.690117	10.372237	10.254023	11.00127	9.081563	9.80833	9.808535	9.074176	10.131543	10.077949	8.502197	10.96125	10.89209	10.159961	10.808613	9.8125	10.569287
GPS2	9.76627	10.228906	9.959473	10.412461	10.253535	10.911494	10.074277	10.272266	10.197285	9.914219	10.517754	10.323984	10.431572	10.072676	11.161396	10.831523	9.937891	10.050566	10.013428	9.709687	10.150645	9.420684	10.260273	9.919583	10.55876	10.56998	9.920264	10.226504	10.41873	10.382539	10.702363	10.456527	10.399141	10.566182	10.528359	10.540205	10.434043	10.643525	9.989935	10.071501	9.767822	10.248926	10.274824	9.929427	10.43127	10.2425	9.978389	10.474004	9.826973
STAT3	9.469453	10.027852	9.505293	9.880071	9.467731	10.911494	9.534948	9.985518	9.485508	9.366924	8.464056	9.854922	9.598164	9.256768	9.964951	8.73057	8.969186	9.222591	9.384543	9.651467	9.667402	9.895065	9.052402	9.688535	9.877754	9.75041	9.563939	9.74071	10.498164	9.678516	10.805215	9.974316	10.479785	10.114658	10.396934	9.421563	10.536875	9.930439	10.394889	10.516087	10.081934	9.048457	10.01016	9.381953	10.341152	9.402383	9.517783	10.030651	9.189844
CLDND1	12.035716	11.094316	11.098164	11.113809	10.973437	11.241846	11.731563	12.49876	10.944082	11.144551	10.741221	10.344414	11.601071	11.384668	11.689668	10.651563	10.611443	11.040859	11.175234	10.96125	10.802461	10.432568	10.972155	12.147813	11.36707	10.936888	11.031484	11.318132	11.498984	11.08459	11.675156	11.030146	11.358939	11.26431	11.433184	10.911777	12.229938	10.563096	11.888906	11.656582	11.112305	10.78458	11.823848	11.227607	11.173486	11.116787	11.078125	12.007119	11.487858
SFI1	7.833112	8.231758	8.14041	8.170049	8.225273	8.047012	7.931953	7.790804	8.247555	8.313301	9.730762	8.487324	8.091888	8.202734	7.965244	8.53377	8.801546	8.250866	8.364225	8.399805	8.245342	8.476689	8.68834	7.782051	8.532637	8.760299	8.565049	8.226589	8.35584	8.383193	8.336068	8.059014	8.262155	8.274336	8.64624	8.474434	7.880762	8.98335	7.958672	7.972451	8.330592	8.921842	8.169482	8.324648	7.839033	8.348437	8.586562	9.004238	8.288711
TDRD9	7.581198	7.873574	7.508374	7.385612	7.556953	7.236265	7.981725	7.282572	7.698711	8.18418	7.562715	7.479766	7.573203	7.064518	7.144508	7.403389	7.342347	7.787227	7.335684	7.239323	7.620716	7.71791	7.312119	7.861533	7.18535	7.152119	7.637887	7.887318	7.40791	7.630042	7.91752	8.077852	7.924609	7.794902	8.129658	7.654092	7.268457	7.624154	7.322861	7.198525	7.39221	7.384102	7.68625	7.578376	7.439961	7.289316	7.382214	7.5575	7.479883
SRPK3	7.205361	7.965693	7.344629	7.554531	7.203333	6.937708	8.303008	7.780283	7.443691	7.574049	7.004805	7.694186	8.071595	6.974004	8.343372	7.058491	6.881732	7.719945	7.373242	6.834079	7.260456	7.362432	7.312119	7.791956	8.178945	8.175469	7.786963	8.165498	8.014307	7.773945	9.191895	7.997936	7.283451	7.676149	7.478965	8.132715	8.723574	7.241113	8.579951	7.799401	7.050488	7.711377	8.469883	8.830068	7.125811	7.020747	6.879629	7.040905	6.726289
RPE	8.101084	8.243135	8.376504	8.125781	8.376315	8.159951	8.412197	8.06306	8.338421	8.446006	7.650521	8.385938	8.375664	7.952559	8.553281	8.0307	7.659186	8.466107	8.30498	8.528828	8.093952	8.190195	7.865931	8.461784	8.088262	7.957087	8.280566	8.305345	8.46543	8.425195	8.428994	8.466289	8.449824	8.367109	8.38332	8.304434	8.522712	8.046318	8.721719	8.4682	8.466289	7.844111	8.416963	8.295039	7.830046	8.12748	8.454336	8.269551	8.336302
CYTL1	8.951491	9.019434	8.686289	8.537087	7.843717	9.659837	8.828063	7.585703	9.60467	9.377285	7.475977	7.0525	9.291396	8.589111	7.214935	8.24207	7.04457	9.534665	7.664219	7.882773	9.295605	8.764284	8.068506	8.621758	7.517852	7.231582	7.910632	8.113665	7.12667	7.630042	7.630625	9.455977	8.993135	8.456283	8.38332	8.676445	9.140859	7.860179	8.431628	7.584225	7.444824	7.832633	7.626257	8.541377	7.400866	7.625319	7.352116	7.215272	8.052471
SHC1	10.646111	10.67153	10.602809	11.224336	10.680947	12.263574	10.896953	10.476738	10.328965	10.268672	11.563457	11.268213	10.452217	10.69707	10.694072	11.092031	10.460059	10.938545	10.48543	10.951543	10.634232	10.746973	11.115674	10.78377	11.164551	11.037803	11.203516	10.678203	10.024492	10.603711	10.886924	10.665547	11.118818	10.999326	11.010361	10.86069	11.406738	11.149199	10.830234	11.615937	11.141182	11.32	11.477402	10.657031	11.114219	10.560352	10.646992	11.260156	10.499385
AATK	7.686745	7.812181	7.738586	7.787454	7.837852	7.950381	7.899258	9.195625	7.737393	7.690977	8.017441	7.593945	8.066602	7.085566	7.991608	8.051452	8.19667	7.590282	7.608288	7.636563	7.639518	7.818008	7.714453	7.554717	8.093652	8.03403	7.724531	7.897812	8.058288	8.136758	7.957591	7.839388	7.632441	7.647266	7.872207	8.043799	8.226289	7.957826	8.079297	8.056758	7.960833	7.960299	8.073743	7.771536	8.232871	7.852324	7.212949	8.093493	7.537656
ZNF776	7.724948	7.822813	7.982295	7.739284	7.739941	7.606035	7.77168	7.770104	7.854736	7.952764	7.729375	7.81363	7.705742	7.185488	7.74127	7.746094	7.811289	7.749792	7.774782	8.046875	7.863291	7.979375	7.564964	7.77238	7.373906	7.849206	7.850046	7.65306	7.780215	7.485934	7.479453	7.576595	7.637272	7.552441	7.518047	7.53847	7.484232	7.642656	7.673105	7.62126	7.528083	7.701029	7.656055	7.718101	7.439961	7.743789	7.413682	7.745332	7.489609
ACBD6	9.054844	8.948066	9.18875	9.235527	8.971738	9.42707	9.248262	9.075742	9.306484	9.077598	9.417813	9.723418	9.132832	9.411504	9.722367	9.525996	9.177129	9.036309	8.814316	9.337715	9.275352	9.410514	9.182686	9.311719	9.701707	9.261484	9.46874	9.021562	9.74071	9.629489	9.679678	9.331924	9.759326	9.434453	9.379902	9.320859	9.605146	9.407051	9.363555	9.452664	8.973691	9.077891	9.388047	9.056162	9.936328	9.099814	9.146133	9.772799	9.375781
CERK	9.612467	9.66306	9.238805	9.245674	9.045332	10.186797	10.354961	10.374652	9.306484	9.231816	9.326172	8.036406	9.507637	9.174733	10.164297	8.081966	8.733359	9.656888	8.701016	8.631387	9.58332	9.1925	9.061569	9.407051	8.742272	10.032559	8.888721	9.567754	9.164316	9.122747	9.802438	9.475898	9.933457	10.816602	10.650605	9.13041	10.444346	10.185586	9.928027	10.246387	9.170404	9.559355	9.760029	9.505078	8.589395	10.311436	8.819961	9.404326	9.45959
SLURP1	7.108018	7.17354	6.931904	7.062943	7.077435	7.286243	7.060975	7.32874	7.146608	7.152253	7.71985	8.438639	6.951094	7.24443	7.590755	6.968001	7.312415	7.125391	6.991367	7.322598	7.309648	7.509401	7.231348	7.305469	7.153716	7.437119	7.302435	7.302435	7.599668	7.121204	7.147943	7.246659	7.153939	6.960596	7.139189	6.874583	6.999668	6.967155	7.162461	7.15071	7.137124	7.122461	7.07252	7.550423	7.024202	7.127025	7.534453	8.088434	7.238877
SGCD	7.421178	7.315378	7.577026	7.981725	7.240586	7.616182	8.682305	7.467585	7.402383	7.198952	7.004805	7.0525	8.519102	7.326152	9.831263	6.997808	7.064902	7.699277	7.309185	7.19291	7.429811	7.286074	7.342643	8.399583	7.661973	7.427559	7.042819	7.347865	6.993153	7.149551	9.291904	7.100723	7.233242	7.207783	7.299193	7.093887	8.117432	7.056255	9.520625	8.50985	7.211484	6.996938	8.709277	7.597275	6.974766	7.1175	7.059967	7.030449	7.014805
C15orf39	8.930739	9.157168	9.238805	9.400246	9.182187	9.799443	9.664453	9.472383	8.87252	8.722803	9.538066	10.065859	9.102305	9.695703	10.515313	9.890293	9.323457	9.026982	8.824199	9.184707	9.053496	9.390599	9.223428	9.96085	9.54279	9.54457	9.263879	9.486523	9.382272	9.09376	9.465303	8.950648	9.131543	9.130801	9.614429	9.361396	10.02752	9.889785	9.769043	9.927305	8.994717	9.497656	9.598984	9.300186	10.056494	9.709211	9.897754	9.357002	10.127139
SLC39A1	10.461992	11.033086	10.43334	11.154948	10.814707	11.816895	10.866113	11.274512	11.164287	10.690117	10.019606	10.323984	10.776751	10.377266	10.223916	10.84154	10.287891	10.999902	10.763721	10.941777	11.283486	11.023789	10.561107	10.114658	10.548438	10.71625	11.604785	10.810111	11.301094	10.764004	10.31793	10.797891	10.87901	10.586175	11.103027	11.00127	10.697617	10.848799	10.516315	10.993115	11.227607	10.355879	10.367545	10.637109	10.93332	10.460986	10.140197	10.973047	10.337852
LRP11	11.430205	11.23582	10.79541	10.734248	11.254248	8.432969	10.576146	10.40526	11.074473	11.749043	9.660977	9.577266	11.11293	11.502959	9.628166	10.105859	10.519414	11.639697	11.532832	11.134756	11.21292	10.056768	10.53	11.685566	10.688857	9.880071	11.17457	11.556797	11.579658	10.984902	9.902363	11.544961	10.849082	10.526738	9.479512	10.980469	10.168333	10.347676	10.405016	10.941445	11.450566	10.966719	9.940859	11.510684	10.261445	10.016621	11.68876	9.73487	11.255156
CACNG4	7.049502	7.1454	7.24443	7.188364	7.132523	7.108467	7.023672	7.410742	7.137419	7.031567	6.995059	7.081787	7.181611	7.013735	7.08374	7.149932	6.944355	7.28848	7.171133	6.963057	7.182793	7.45043	7.181836	7.343001	7.084375	7.222648	7.087194	7.212285	7.14584	7.282995	7.198701	7.560208	7.054443	6.95041	7.148581	7.196462	7.095654	7.083942	7.055879	8.108392	7.633379	7.21625	7.203164	7.220436	7.16623	7.145972	7.393164	7.030449	7.257982
ADORA2B	8.720078	8.89974	9.199121	9.672773	9.424876	8.067949	8.67208	8.694069	8.954766	8.933145	8.629814	10.632363	8.35499	9.124492	8.291673	8.961455	8.403027	9.400749	8.90596	9.619492	9.480723	8.114798	8.469401	11.333789	10.589258	9.283145	8.575664	9.588477	11.71999	9.203066	9.025801	10.064694	11.041191	9.823305	8.574466	8.904199	8.48262	10.226348	9.305977	9.473105	9.013786	8.739967	8.366497	9.116777	11.647402	9.699264	9.601641	9.024824	8.792148
ZNF536	8.520674	8.485527	8.748564	8.850059	8.132113	7.53958	8.744961	10.79916	8.237178	8.50847	7.216882	7.381263	8.186455	7.843831	7.779909	7.383576	7.611172	9.056387	8.454238	7.914648	8.255443	7.807943	7.826855	7.801221	8.078063	8.407539	8.018701	8.357604	7.240306	7.896432	7.816872	8.557383	8.301647	8.172493	7.920911	8.227552	8.988437	7.784824	8.514688	7.301966	7.567812	7.648158	8.210635	8.50332	7.46056	7.485068	7.75248	7.309742	7.642832
IL13	7.059492	7.117021	6.961722	6.90085	7.159372	7.346465	7.087852	7.058755	6.986689	6.946533	7.025508	7.30277	7.104395	7.626878	7.114121	7.149932	7.034688	7.028997	7.031325	7.000771	6.954346	6.906406	7.27166	7.039453	7.024826	7.152119	6.974277	7.112598	7.10819	7.032998	6.943418	7.000679	7.015605	6.998887	7.052858	6.993971	7.171895	7.211836	7.275215	6.94459	7.183304	7.113262	7.121672	7.072207	7.063652	7.041064	7.23946	7.020339	7.286374
ATR	7.310536	7.360859	7.316585	7.304238	7.390801	7.367829	7.293535	7.31127	7.352142	7.236863	7.178301	7.25474	7.354922	7.224634	7.302826	7.168027	7.25293	7.259648	7.373242	7.332637	7.299424	7.421035	7.322451	7.197142	7.323574	7.328066	7.245215	7.157702	7.231022	7.253789	7.198701	7.338292	7.333027	7.380723	7.265485	7.217253	7.190635	7.291201	7.219264	7.217852	7.24674	7.186673	7.162461	7.173757	7.274414	7.289316	7.268838	7.366641	7.24832
ADAM19	8.866211	8.294548	8.307617	8.546133	8.194814	10.319023	9.918078	9.096146	8.449434	8.163945	7.729375	7.25474	9.6696	8.381738	10.794688	7.353848	8.372617	8.674375	8.181423	7.914648	8.388398	8.252539	8.398486	9.533672	10.114082	10.60041	8.482891	8.501494	8.014307	8.340996	10.974551	8.517617	8.272051	10.393387	10.22335	8.059336	11.14959	9.738203	10.548047	11.064687	8.932324	9.170996	10.707445	9.066348	8.216953	10.191689	8.515544	8.40498	8.976602
GRB14	7.205361	7.315378	7.289932	7.368034	7.380723	7.378921	7.229069	7.544307	7.322773	7.255273	7.415231	7.361836	7.405078	7.013735	7.373984	7.462038	7.50821	7.315117	7.180488	7.248447	7.458792	7.37207	7.443717	7.323516	7.43582	7.584759	7.234857	7.402637	7.427347	7.370664	7.385749	7.356566	7.468887	7.47292	7.404225	7.485306	7.447116	7.433613	7.435254	7.436406	7.39221	7.45292	7.388018	7.382415	7.481797	7.382754	7.298814	7.528187	7.420322
MAP2	7.554785	7.235404	7.538936	7.565146	7.176468	7.679186	7.539492	9.337969	7.137419	7.322539	7.035378	7.585098	7.279811	6.819609	7.352578	7.353848	7.154902	7.221888	7.354349	7.294964	7.318477	7.382122	7.200918	7.277943	7.064632	7.104209	7.187578	7.139268	7.330866	6.922969	7.31334	7.219834	7.352783	7.125653	7.459678	7.247329	7.533216	7.113271	7.256289	7.372744	7.283398	7.243001	7.528014	7.435195	7.296136	7.270332	6.981325	7.309742	7.074141
ZNF41	7.11832	7.333477	7.146504	7.341009	7.353503	7.325586	7.238389	7.255088	7.256344	7.255273	7.353867	7.381263	7.172174	7.085566	7.292816	7.21407	7.283301	7.259648	7.171133	7.31334	7.230781	7.152875	7.322451	7.314329	7.333389	7.202578	7.330312	7.249707	7.341009	7.18728	7.218229	7.219834	7.253542	7.304759	7.370332	7.33388	7.341172	7.261624	7.313135	7.292627	7.329355	7.354603	7.27252	7.283451	7.349141	7.298301	7.149551	7.309742	7.286374
GTPBP8	9.459342	8.505566	9.145967	8.869883	8.922165	8.991263	8.901042	8.732998	9.128789	9.254115	9.406426	9.701055	8.981289	9.595264	9.354492	9.55597	8.782103	9.086455	8.937559	9.337715	9.264479	9.297734	9.285967	9.407051	8.642148	8.446279	8.50291	8.541377	8.896895	8.279538	8.398125	8.538112	8.208848	8.465684	8.192786	8.415176	8.201276	8.953809	8.359883	8.293311	8.660195	8.951009	8.801546	8.798688	8.454479	9.29	9.733477	9.075433	9.550889
SLC30A10	6.888203	7.209733	7.075273	7.135566	7.186175	7.295547	7.285186	7.383675	7.275879	7.189246	7.394733	7.032715	7.13335	6.778535	7.094137	7.058491	7.352598	7.278574	7.180488	7.248447	7.27951	7.286074	7.210793	7.020039	7.203659	7.006133	7.096795	7.149128	7.21221	7.263613	7.303965	7.32998	7.213665	7.323477	7.308626	7.247329	7.171895	7.320293	7.387484	7.301966	7.24674	7.327028	7.352384	7.335973	7.37082	7.307803	7.090234	7.203825	6.975496
ZFP64	7.814102	7.822813	7.950693	7.909453	7.884971	7.430098	7.783008	7.790804	7.737393	7.881032	8.199173	8.783145	7.81584	8.02877	7.914238	8.164834	8.247715	7.882988	7.822539	7.925117	7.853701	8.008096	7.652246	7.761908	7.576816	7.739867	7.890781	7.866875	8.252666	7.773945	7.888477	7.786914	7.665059	7.580163	7.804824	7.855566	7.685723	7.661885	7.613428	7.902324	7.614766	7.944176	7.757969	7.967907	8.248721	7.943711	8.374639	8.240137	8.141064
ATP6V0D1	9.66411	10.709811	10.361836	10.775117	10.762246	11.354795	10.637227	10.877474	10.771738	10.52877	10.11127	11.139893	10.473203	9.839561	11.130566	11.220313	9.78875	10.570908	10.233555	10.621012	10.662669	10.11752	10.032559	9.76816	11.127002	11.150986	10.990488	10.620332	10.47792	11.124632	11.575586	11.225508	11.320742	11.682979	11.62375	11.151611	11.406738	11.452832	11.094316	11.004121	10.518799	10.426328	10.757344	10.448047	10.994795	10.9246	9.754258	10.05168	9.99611
RNMT	10.20852	10.288945	10.259805	10.256006	10.363086	10.41028	10.637227	10.292988	10.580352	10.37709	9.871165	10.551055	10.462461	10.317803	10.9829	10.318391	10.006504	10.290446	10.466043	10.820524	10.571836	10.34252	10.359932	9.848984	10.839912	10.967109	10.750576	10.630127	10.468066	11.045876	10.744587	10.246895	10.87901	10.516536	10.538008	10.702041	10.60752	10.37625	10.474941	10.497432	10.141963	10.426328	10.526074	10.217546	10.461416	10.058623	10.240801	10.593008	10.237207
IL21R	7.214316	7.451133	7.51875	7.440801	7.462708	7.632197	7.493105	7.585703	7.392166	7.434707	7.669668	7.615286	7.452077	7.274476	7.641973	7.642656	7.732607	7.369922	7.496621	7.425527	7.401178	7.536859	7.615039	7.441523	7.566523	7.918164	7.569453	7.534025	7.599668	7.342871	7.479453	7.495859	7.322676	7.949814	8.045469	7.430801	7.523125	8.046318	7.565794	7.56502	7.576732	7.854512	7.546536	7.472367	7.55681	8.348437	7.218789	7.653506	7.651829
NT5M	7.138652	7.288203	7.459268	7.554531	7.259219	7.817786	7.804479	7.821562	7.37193	7.142254	7.150309	7.062155	7.461483	7.185488	8.229453	7.139512	7.50821	7.333105	7.288779	7.22988	7.192109	7.012174	7.372109	7.441523	7.556383	7.517122	7.383066	7.375456	7.658633	7.196836	7.897715	7.191582	7.223594	7.237493	7.44181	7.353424	8.117432	7.261624	7.754365	7.56502	7.183304	7.176719	7.696562	7.443991	7.187988	7.06083	7.249707	7.386178	7.220752
AK7	7.261208	7.507321	7.372261	7.295586	7.596855	7.480573	7.511523	7.467585	7.361621	7.312594	7.3246	7.803102	7.553245	6.942988	7.569346	7.322826	7.680563	7.28848	7.561781	7.488999	7.27951	7.221062	7.433203	7.388672	7.566523	7.389609	7.541621	7.504674	7.599668	7.390137	7.341898	7.32998	7.401979	7.409707	7.432728	7.502699	7.484232	7.624154	7.545645	7.536859	7.501029	7.520049	7.556064	7.52117	7.662168	7.467065	7.218789	7.449329	7.054277
MRM1	7.440781	7.278691	7.209609	7.341009	7.371191	7.189492	7.01418	7.292656	7.443691	7.381367	7.514434	7.401979	7.488434	6.984102	7.406032	7.482305	7.413307	7.406953	7.124424	7.248447	7.289307	7.509401	7.074268	7.268926	7.477451	7.104209	7.4489	7.375456	7.446396	7.234932	7.39498	7.504767	7.637272	7.481963	7.394626	7.511992	7.4021	7.443477	7.443528	7.346211	7.43543	7.528457	7.43403	7.416934	7.613275	7.438724	7.23946	7.57582	7.084248
ACAT1	11.691348	11.042956	11.310352	11.53957	11.144229	11.878945	12.650241	12.10069	11.255156	10.99291	9.212275	10.92792	12.120908	10.735397	12.634404	10.19459	11.118535	11.557813	10.875879	10.551719	10.963848	10.564336	11.256279	11.608652	11.164551	11.150986	10.567695	10.900566	11.060365	10.78458	12.638984	10.71668	10.889134	11.216045	10.990342	10.820993	12.487855	10.716465	12.476562	12.019453	10.529258	10.578604	12.55291	11.449424	10.790703	11.066816	10.17082	9.833145	10.843496
AKR1C1	7.078926	6.935527	6.7525	6.998029	7.105632	7.068555	6.917855	6.70748	6.745938	6.966781	7.112725	7.003008	6.889935	6.974004	6.638301	7.177187	6.881732	7.106211	6.922637	7.121527	7.103281	7.031029	7.162813	7.205677	6.800508	7.074863	7.052306	6.966387	6.913008	6.983802	6.82792	6.858906	7.124434	7.019134	6.976738	7.034102	6.87347	6.770488	6.848242	6.807051	6.769111	6.754414	6.793672	6.993477	6.913633	6.865469	7.208727	7.215272	6.92429
LRP6	7.82291	7.718672	7.809883	7.615599	7.709639	7.731367	7.750947	7.52542	7.774782	7.79332	7.709883	7.832168	7.784023	7.577813	8.098203	8.021426	8.004694	7.669261	7.764448	7.719277	7.691387	7.818008	7.855684	7.585186	7.718838	7.457101	7.476673	7.420885	7.464424	7.282995	7.526732	7.477031	7.617598	7.590078	7.343848	7.363232	7.314004	7.415866	7.443528	7.329199	7.586563	7.528457	7.576411	7.481882	7.326816	7.558314	7.86291	7.612799	7.392298
UGT2B10	6.989102	7.297461	7.961611	7.48743	7.40985	7.078589	7.060975	6.806621	7.218887	7.536426	8.974795	6.939785	6.998115	8.428809	7.934746	7.342832	6.872109	7.144375	7.832633	7.631416	7.477031	8.597061	7.72918	7.370156	6.95375	7.113926	8.849609	6.996276	6.822852	6.964004	6.933626	6.887507	7.064227	6.931572	7.432728	6.833841	6.800957	6.997549	6.987513	7.112311	9.777409	7.423301	7.779219	7.255273	6.913633	7.127025	6.911328	7.338382	7.12416
KPNA1	9.633477	9.364854	9.228346	9.452563	9.62273	10.339551	9.413633	9.543965	9.506035	9.530982	9.347734	10.822461	9.403047	9.492344	9.831263	9.880071	9.641562	9.400749	9.598711	9.729805	9.242871	9.605146	8.951009	10.432773	9.887471	9.261484	9.553506	9.353184	9.943437	9.31293	10.063906	9.485967	10.036191	9.59859	9.685488	9.341738	9.745713	9.329473	9.729297	9.707871	10.141963	9.59072	9.901364	9.514914	9.623079	9.770176	9.743883	10.761768	9.898438
KIAA1210	6.939232	7.315378	8.268945	7.739284	7.586855	6.957632	7.719453	6.923359	7.209629	7.498516	7.074694	6.890508	7.784023	7.11487	7.590755	7.058491	7.22181	7.561619	7.873457	7.211481	7.27951	7.304883	7.652246	7.534453	7.282878	7.565443	6.816803	7.212285	6.804219	6.911943	7.497793	7.121237	6.937988	6.998887	6.901403	7.08374	8.073359	7.006904	7.525778	7.301966	7.002998	6.849974	7.500277	7.283451	6.772012	6.844971	6.981325	7.020339	6.779014
SKAP2	10.737428	10.388037	10.453848	9.777066	10.49998	9.457019	10.26584	10.292988	10.620632	11.328477	8.543268	10.036504	10.614551	10.515313	10.006504	9.70834	9.37959	10.541133	11.258379	10.420195	10.582305	9.749395	10.260273	10.543027	10.589258	10.675859	10.59748	11.196318	10.317803	12.167448	10.559131	11.354062	11.56	11.382754	11.29417	11.322676	10.96875	10.206029	10.627812	10.617266	10.376582	9.965771	9.921426	10.738848	11.084277	10.500645	10.46499	10.131875	10.972155
MEN1	7.528496	7.551855	7.498662	7.477731	7.509831	7.788027	7.474674	7.457344	7.68877	7.507467	8.262409	8.108392	7.384502	7.780072	7.620436	7.778232	7.851416	7.442335	7.561781	7.719277	7.610459	7.970267	7.69041	7.432803	7.756191	7.700918	7.656393	7.631152	7.896634	7.742402	7.488514	7.560208	7.617598	7.47292	7.627441	7.735625	7.438184	7.680762	7.359922	7.500371	7.614766	7.637887	7.43403	7.52117	7.985521	7.568027	7.709883	7.965479	7.479883
NINJ1	10.424333	10.548438	11.178779	10.964111	10.578027	10.319023	10.856855	10.374652	10.529805	10.268672	11.294512	9.784187	10.624229	11.10207	10.900771	10.700967	10.248926	10.53082	10.183561	10.470371	10.984355	10.11752	10.710586	11.293496	10.779355	10.307926	10.114082	10.456867	10.356982	10.614297	11.153965	11.072279	10.990342	10.768477	10.959922	10.489521	11.497744	11.046263	11.225508	10.880303	10.17166	10.446152	11.071445	10.850244	11.173486	10.641797	10.454453	11.68334	10.579596
TNNT1	6.888203	6.975166	7.24443	7.252002	6.93083	7.058491	7.229069	7.030996	6.907559	6.946533	7.888809	9.228984	6.889935	6.852972	6.870449	7.243372	7.790703	7.241094	7.059756	10.026494	8.115482	7.421035	7.093711	7.645322	6.974004	7.859063	8.321182	7.239961	12.621621	7.205742	7.218229	7.04169	7.024971	7.105837	7.459678	6.884105	7.180971	7.586797	7.085	7.982598	7.002998	7.616738	8.021829	7.326465	9.133994	7.298301	7.341758	7.925615	6.945381
ZNF350	9.86209	9.693363	9.329277	9.276094	9.414229	8.921169	9.094521	8.85168	9.474473	9.366924	9.111367	8.649141	9.201533	9.975156	9.384543	9.70834	9.42638	9.12752	9.649141	9.441077	8.917285	9.047383	9.369694	9.010332	8.159951	8.919658	8.720602	9.051689	8.974629	9.141803	8.556344	8.870645	8.272051	8.172493	8.64624	8.953496	8.316875	8.616475	8.947676	8.573623	9.170404	9.128789	8.963711	9.045332	8.538496	8.877764	9.226644	8.753324	9.334736
KCNS3	9.36793	8.273398	8.107715	7.992249	8.356471	8.910811	8.67208	10.156855	8.247555	8.912383	8.303193	8.823802	8.829707	8.507428	9.470332	8.74875	8.114346	9.747909	8.937559	8.459147	9.137187	8.77457	9.013086	9.114902	8.583174	8.416836	9.304277	8.743516	9.491172	9.81626	9.291904	9.064919	8.633571	8.314687	8.38332	8.335114	8.552702	8.190293	9.135391	9.967891	8.67041	8.67041	8.863115	9.179492	8.659863	8.68374	9.344775	9.36666	9.438392
AGTR2	7.500169	7.489805	7.392337	7.349824	7.400391	7.520345	7.391758	7.319707	7.536042	7.536426	7.71985	7.37166	7.488434	7.034648	7.662497	7.532715	7.518348	7.5525	7.373242	7.342103	7.429811	7.727686	7.575498	7.296328	7.403564	7.457101	7.485221	7.449535	7.589541	7.570111	7.787227	7.704297	7.637272	7.647266	7.432728	7.595576	7.456309	7.523916	7.516094	7.445928	7.491139	7.48123	7.537041	7.472367	7.662168	7.485068	7.684121	7.63374	7.084248
CYP4X1	8.137936	7.985521	8.386543	8.839883	7.926914	7.548691	7.815166	7.615407	8.288711	8.204668	8.199173	9.495423	7.97252	7.336605	7.831068	7.901094	8.552601	8.20335	8.374316	8.388555	7.942002	7.778496	8.039375	7.925391	8.742272	8.298047	7.941413	7.805723	8.664746	8.161963	8.066361	7.967087	9.409805	7.863945	7.845885	7.775908	7.788177	8.392373	7.683867	7.659105	8.033812	8.05863	7.587266	8.040072	8.79834	8.473457	8.263105	8.109642	7.537656
DERL2	9.851406	9.94793	9.708896	10.066484	9.904746	10.379887	9.248262	9.58583	9.826299	10.016133	10.172539	10.592266	9.658594	9.860049	9.062279	9.525996	9.407627	9.737852	9.859443	10.125456	10.082158	9.369694	10.042559	9.565082	9.92554	9.701367	9.777562	9.82834	10.378107	10.181563	9.068008	10.02416	9.994061	10.239922	10.051885	9.848984	9.112227	10.36668	9.394271	9.777238	9.958631	9.791035	9.172637	9.566094	9.53541	10.129687	9.938096	10.232354	10.065859
PRDM5	7.232656	7.107454	7.344629	7.215703	7.077435	7.199336	7.27585	7.199954	7.227793	7.105886	7.12208	7.16778	7.06627	7.638158	7.164277	7.119082	7.124785	7.106211	7.180488	7.112598	7.094355	7.070247	7.143219	7.223291	7.262913	7.389609	7.123724	7.112598	7.350146	7.168027	7.178086	7.152012	7.203424	7.029053	7.092529	7.124629	7.305332	7.103262	7.228691	7.179567	7.165469	7.006576	7.233498	7.112773	7.19847	7.1175	7.524966	7.258939	7.343965
IL6	8.795368	7.182793	7.146504	7.144469	7.240586	11.517305	8.901042	8.582757	7.155457	7.21819	7.130755	7.215654	6.921211	7.224634	7.760352	7.139512	7.183477	7.768652	7.144157	6.981992	7.240547	7.079023	7.162813	8.571172	7.625365	7.437119	7.052306	7.121826	7.312129	7.224844	7.98748	7.427852	9.575879	8.209889	7.752764	7.440677	13.1307	7.699759	9.877207	10.256709	10.15194	7.48123	12.608688	7.355654	9.66257	7.783818	7.249707	9.894154	7.074141
RNH1	10.050566	10.842949	10.542744	10.991706	10.609912	11.094863	10.586452	9.873506	10.229453	10.258867	10.477012	10.733223	10.201328	10.815879	10.821592	11.30998	10.218145	10.259609	10.173105	10.409473	10.551553	10.371922	10.551055	10.532617	10.36832	10.357871	9.899414	10.073027	10.215938	10.341787	10.651367	10.288301	10.036191	9.760996	9.908838	10.519941	10.444346	10.446152	10.46499	10.286387	9.767822	10.067552	10.356553	10.527695	10.234235	9.617207	10.362598	9.434697	10.448311
FBLIM1	7.563379	7.769805	7.577026	7.89998	7.586855	8.432969	7.804479	7.419961	7.737393	7.672949	8.116283	8.579609	7.899375	7.11487	8.262155	7.91207	7.581855	7.610459	7.603516	7.294964	7.710791	7.392298	7.681289	7.801221	8.178945	7.818389	7.818496	7.887318	7.628675	8.048268	8.156055	8.137936	8.039746	7.930524	7.835137	7.884824	8.117432	7.922227	8.237773	8.172812	7.9075	7.753975	7.943057	7.718101	8.205508	7.595879	7.585371	8.29043	7.238877
MC3R	7.029271	6.60418	6.990645	6.86209	6.951035	6.868395	6.73958	7.190762	6.889092	6.916484	6.905049	6.982712	6.768405	7.094932	6.931185	6.778691	6.820918	6.913301	6.77013	6.873424	6.924419	6.818457	7.025275	6.639766	6.944385	6.80681	6.875713	6.867764	6.874033	6.933444	6.76625	7.01134	7.044925	6.891211	6.870973	7.034102	6.842715	6.760215	6.762471	6.817778	6.965485	6.802227	6.880417	6.875977	6.945573	6.944251	7.100651	6.96085	6.975496
COPS7A	12.491211	12.555146	12.410033	12.448509	12.631312	12.312793	12.303838	12.432135	12.65099	12.436602	11.957656	12.103477	12.419102	12.55209	11.969043	12.4025	12.668203	12.394385	12.460091	12.35834	12.436602	12.762422	12.696364	12.403906	12.452695	12.714616	12.335313	12.628105	12.17248	12.480618	12.257113	12.620879	12.6121	12.553669	12.011553	12.722406	12.171953	12.479583	12.371797	12.350215	12.596035	12.526341	12.440387	12.647155	12.886836	12.251553	12.656908	12.713822	12.59293
TRIM3	7.994014	7.822813	7.607969	7.89998	7.679766	8.694251	8.460469	8.842129	7.555791	7.612549	7.729375	7.961055	8.102083	7.505072	8.884355	7.901094	7.752145	7.863164	7.624154	7.454199	7.691387	7.828506	7.806035	8.07623	7.903626	7.859063	7.724531	7.766563	8.063171	7.926243	8.597852	7.694902	7.703226	7.617995	7.773008	7.705273	8.571328	7.541497	8.525726	8.364342	7.501029	7.566501	8.566868	7.989922	7.682578	7.595879	7.424062	7.612799	7.642832
TTC9B	7.029271	7.244092	6.951829	7.100713	7.068252	7.226836	7.167617	7.32874	7.081689	7.031567	7.130755	7.071966	7.161782	7.685508	7.134821	7.224043	7.085059	7.028997	7.152835	7.030267	7.011071	7.152875	7.123844	7.010306	7.194954	7.113926	7.114666	7.130163	7.090393	7.332933	7.021439	7.100723	7.084222	6.931572	7.033564	7.08374	7.086185	7.201719	7.036943	7.071816	7.070163	7.056803	7.062539	7.062256	7.104966	7.1175	6.951055	7.071777	7.557549
C8orf33	9.519727	10.288945	9.628008	9.662369	9.915208	10.601875	9.847617	9.954229	9.89624	10.006504	8.649642	9.895296	9.950801	9.421855	10.063437	9.928857	9.417363	9.501953	9.628711	10.016914	9.951012	9.390599	9.101104	9.647445	9.349635	9.371074	10.507051	10.124219	9.551377	9.84654	9.982129	9.557187	9.461816	9.327344	9.806452	9.451816	9.878535	8.90194	10.219357	9.595937	9.67832	8.729668	9.580508	9.55597	9.244531	8.946455	8.789502	8.854824	9.755937
CHCHD5	9.675115	10.811328	10.443828	10.353646	10.954004	9.789375	10.105283	9.431361	10.719707	10.618945	10.770098	11.228008	10.170983	10.406875	9.954883	11.467607	9.710146	10.483779	10.455651	10.640788	10.624082	10.697764	10.408594	9.981061	10.990342	10.397591	10.730361	11.135996	10.508125	11.124632	10.21681	11.286966	10.969714	10.6554	10.650605	11.292832	9.99748	10.475273	10.292988	10.296016	10.10168	10.08877	10.225215	10.92041	10.942979	10.159961	10.180488	10.001992	10.09626
SLC29A1	9.327344	10.65125	9.668613	9.992676	10.353164	10.541914	10.042559	9.221895	10.41028	9.904238	9.90075	8.448851	10.431572	10.104596	10.604023	10.883232	9.719453	10.07998	9.933047	9.58752	10.062598	9.483379	10.102109	9.565082	10.23252	9.899875	9.867773	10.376084	8.294102	10.281768	10.886924	10.166143	10.26833	9.392168	9.724426	10.990693	11.112012	9.022207	10.384355	10.235576	10.161413	11.027256	10.496934	10.306523	10.065726	8.803633	9.051504	8.425885	9.602663
PLD1	8.795368	9.008223	9.288405	9.452563	9.182187	8.23668	9.030664	8.56291	9.265527	9.17127	8.947129	9.146849	9.24127	9.819609	7.99737	9.565975	9.574961	8.782233	9.639062	9.070023	9.316035	8.555859	9.203066	8.539082	8.742272	8.699271	8.544473	9.079893	9.044453	9.405186	8.754268	8.911221	9.141452	8.557178	8.405221	9.411504	8.784951	9.476445	8.388477	8.293311	8.207598	9.048457	8.598262	8.930176	9.032285	9.007734	8.947676	9.663592	8.966517
POLR1D	11.314805	11.702363	11.69709	11.624922	11.765352	11.166953	11.710566	10.716465	11.765352	11.641914	11.902044	11.614473	11.838926	11.278027	11.898444	11.690059	12.016836	11.659596	11.507793	11.568086	11.786966	12.031338	11.433535	11.598379	11.596286	11.633516	11.378984	12.245052	12.346784	12.066699	11.700254	11.985391	12.171426	11.672861	11.705195	11.894622	11.619668	11.377305	11.688437	11.514587	11.456348	11.379629	11.660957	11.611719	11.762754	11.224092	11.313496	11.688437	11.201367
FREM2	8.877051	7.718672	7.65793	7.49666	7.916309	7.189492	7.032959	10.303574	8.187422	8.204668	8.482507	7.102041	7.805088	8.056523	7.043262	8.542969	7.114766	7.963877	8.021426	7.709512	7.201328	9.130605	7.939297	7.831257	7.466602	7.457101	8.15792	7.952178	7.090393	7.88584	7.048809	8.270101	7.449049	7.019134	7.404225	8.037852	7.075913	6.976969	7.256289	7.400143	8.52833	8.476689	7.299932	8.247012	7.439961	7.031032	7.972949	7.395937	8.874648
ACAD11	10.858955	10.900566	10.996543	10.944688	10.74165	10.369687	11.288301	10.970723	10.580352	10.639785	11.048398	11.188672	10.973437	10.584316	10.285703	10.156035	11.761855	10.765508	11.112617	10.349023	10.181152	10.166633	10.561107	10.185187	11.028535	11.017272	10.346084	11.275749	11.271924	10.423281	11.406738	10.436221	11.031191	10.747435	10.558223	10.880898	11.582441	10.938545	11.244336	11.656582	10.824844	11.534326	11.660957	10.910322	10.790703	10.893711	10.504512	10.922598	10.106904
SPOCD1	10.63543	10.832598	9.349635	8.860322	10.263135	10.562402	8.001927	9.565234	11.194609	11.094316	13.525677	12.901413	10.101445	10.69707	9.196523	11.110938	7.104492	10.259609	11.460306	11.45874	10.753154	8.476689	11.857578	10.938184	11.627129	8.699271	8.614355	11.074922	10.999121	11.533418	12.087656	11.865371	12.036979	11.391904	7.824766	11.151611	8.38832	11.391904	10.373809	11.426631	8.598809	9.292441	10.526074	10.780309	11.928096	9.864932	12.383027	13.81248	12.117874
TEAD3	9.978389	9.988096	10.200117	10.206029	10.091836	10.520599	10.637227	8.492891	9.734603	9.98582	10.579785	10.103617	10.341152	10.435693	11.321523	10.328965	10.359687	10.211182	10.466043	10.430605	9.97082	10.432568	10.910889	10.363662	9.809775	9.320859	9.08918	9.567754	9.263879	9.035742	9.863008	9.084355	9.131543	8.43638	8.013633	8.866211	9.625312	9.287116	10.272598	10.356328	9.471514	9.781188	10.516087	9.919147	9.857582	9.29	10.646992	10.001992	9.986621
PRR12	7.664082	8.189893	7.87672	7.940169	7.977985	8.247396	8.233783	8.227376	7.765381	7.859925	8.873379	8.355293	8.03138	8.411178	8.630703	8.562441	9.050146	8.014102	7.873457	8.269746	7.971143	8.200039	8.068506	7.761908	8.088262	7.999707	8.049486	8.027952	7.971732	7.609629	7.797207	7.551055	7.580843	7.531953	7.814844	7.836055	7.737588	7.690101	7.754365	7.759023	7.703379	8.007188	7.872207	8.059629	7.95431	7.682812	7.684121	8.415273	7.991426
DOC2A	7.390892	7.975557	7.971602	8.023239	8.008652	8.634629	8.342536	7.943223	8.088105	7.699818	8.984095	8.181289	8.205964	7.484303	8.823242	8.483213	8.693506	7.777891	8.153154	7.925117	8.105189	8.085889	8.450205	7.77238	8.502197	8.058405	7.952969	7.826484	9.064453	7.784189	8.247715	7.817897	7.656439	7.45541	7.567285	7.755762	7.911211	7.952305	8.144868	7.861895	8.075951	7.873574	8.306882	7.83502	8.258346	7.812695	7.341758	8.589111	7.661885
OXER1	7.761777	8.294548	8.056465	7.909453	7.792057	7.46002	9.175711	7.645801	8.016084	7.662497	8.125937	7.244063	8.091888	8.507428	8.425524	7.768229	8.175967	8.333665	7.754473	7.788177	7.951543	7.738242	8.388477	7.615365	8.230449	8.329733	8.23875	8.226589	7.844603	8.630703	8.016084	8.312188	8.520674	8.010488	8.677578	8.604385	9.112227	8.575664	8.568538	7.809303	7.410078	8.264287	8.306882	8.208418	7.896836	7.586826	7.905908	7.585186	7.661885
REST	7.509567	7.53375	8.202598	7.50638	7.906426	6.998392	7.437666	7.410742	7.621406	7.641973	8.424043	8.069062	7.53334	7.305319	8.229453	7.788545	7.742539	7.570814	7.506292	7.398571	7.410938	7.596367	7.719121	7.645322	7.728105	7.536797	7.588112	7.534025	7.668437	7.639264	7.497793	7.587204	7.430117	7.617995	7.589023	7.615671	7.456309	7.479854	7.479333	7.500371	7.519424	7.384102	7.443281	7.597275	7.821436	7.595879	7.709883	7.49832	7.747129
BAX	7.440781	7.769805	7.459268	7.50638	7.751152	8.453652	7.502109	7.881289	7.611598	7.652246	8.088607	8.316807	7.60125	7.943711	7.631348	8.164834	7.59196	7.600384	7.515508	7.872005	7.701309	7.798652	7.575498	7.699189	8.099258	7.656328	8.228115	7.684473	8.003145	7.723812	7.516875	7.828701	7.952432	7.541758	8.222832	8.049001	7.777559	7.912168	7.754365	7.941413	7.793926	7.914238	7.606836	7.845226	8.002852	7.655544	7.393164	7.847337	7.755879
CRNKL1	8.07973	7.873574	8.213291	7.828125	7.843717	7.93168	8.193164	8.044092	8.016084	8.073047	7.69957	8.229922	8.164479	7.9071	8.611243	8.428027	7.891641	8.162305	7.925449	7.659186	7.931901	8.055908	7.767598	8.539082	7.413672	7.807314	7.734219	7.995889	7.971732	7.936908	8.236973	7.839388	7.868001	7.83502	7.910085	7.845508	7.991608	7.443477	8.237773	8.108392	7.928307	7.975488	8.169482	8.092988	8.045469	7.821901	7.727754	7.395937	7.499535
NUDT17	6.94916	7.060452	7.316585	6.93124	6.861764	6.927734	7.248014	7.26403	7.05416	7.152253	6.905049	7.129301	7.207715	7.379147	7.253098	6.997808	6.944355	7.153652	7.050122	7.095254	7.039121	7.134717	7.113659	7.101978	6.81085	6.8764	7.032988	7.093436	7.1175	7.177241	7.237861	7.219834	7.005479	7.019134	7.352891	7.304004	7.258584	7.06498	7.284313	7.121527	7.04112	6.870973	7.141367	7.163073	7.074141	7.070703	7.585371	7.030449	7.577646
SLC29A4	8.774206	8.686419	8.129507	7.817539	8.102287	10.728805	9.495423	8.822539	8.469401	8.497578	9.588652	7.991517	8.4368	8.733893	9.673086	8.464056	10.198008	8.313301	7.989844	8.998555	8.224297	8.036608	8.209154	8.340996	8.209079	8.639512	8.533555	8.871133	8.137122	8.29875	8.515251	7.917412	8.352549	7.531953	8.109277	7.933184	9.020195	8.412529	8.916611	8.447891	8.147607	8.729668	8.973945	8.454092	8.74875	7.852324	7.981191	8.340645	8.730684
ALG10	7.078926	7.022754	7.618802	7.17887	7.249746	6.776364	7.060975	7.04043	7.392166	7.52681	6.71347	7.694186	7.007402	7.295228	6.671973	7.312493	6.841497	7.479687	7.198901	7.488999	7.326865	7.37207	6.778662	7.388672	7.005026	7.359922	7.513301	7.572598	7.379071	7.370664	7.275952	7.52318	7.31263	7.409707	7.556611	7.595576	7.258584	7.320293	7.219264	7.292627	7.713831	7.374473	7.262913	7.502187	7.95431	7.577461	7.119871	6.887617	7.152721
RPS23	13.735684	13.51623	13.805352	13.648555	13.65625	13.297223	13.774368	13.298672	13.548971	13.369746	13.194349	13.597676	13.72709	13.824316	13.919375	13.743398	13.456204	13.364395	13.494479	13.30472	13.636523	13.624883	13.617044	14.093086	13.284173	13.121504	12.521738	13.297223	13.636523	12.891191	13.011025	12.893516	12.315547	12.529395	12.735391	12.629023	13.0075	12.781126	13.430312	12.993991	12.907441	13.42043	13.344238	13.113887	12.274596	13.385475	13.622715	13.673896	13.731621
NACA	9.602435	10.427178	9.598848	9.612467	10.273203	9.619961	9.259453	8.96334	9.875726	10.618945	8.209154	9.505703	10.110879	9.266973	9.275182	8.720313	9.351113	9.787732	9.767822	9.598469	10.022187	9.564434	8.668887	9.05374	9.32873	9.340977	9.838783	10.165703	10.346855	10.241279	9.549102	10.325967	10.168757	10.12474	10.011211	9.588174	9.121895	9.446621	9.788997	9.386208	9.440625	8.901738	8.863115	9.616953	9.51709	9.210283	9.226644	9.153574	9.655514
EIF4G3	10.928906	11.389492	11.544316	11.224336	11.194609	11.608652	10.986191	10.73791	11.550251	11.460306	12.1075	11.56833	11.659596	11.283486	11.628916	11.598379	11.712979	10.755488	11.248086	11.284033	10.8729	10.864788	11.659258	10.836465	11.707236	11.525137	11.716641	11.186357	11.369229	11.431484	11.516943	11.504756	11.56	11.6625	11.072578	11.213447	11.210684	11.463008	11.225508	11.105934	11.4404	10.866445	10.876934	10.860404	11.352168	11.135664	11.248389	11.833311	11.13418
GATA4	7.390892	7.060452	7.271862	7.20707	7.000781	7.400684	7.142876	7.199954	7.218887	7.264824	7.14027	7.032715	7.094932	7.495	7.08374	7.149932	7.183477	7.172891	7.25248	7.239323	7.201328	7.12571	7.372109	7.065729	7.18535	7.308258	7.274125	7.202734	7.12667	7.380632	6.982383	7.090462	7.253542	7.135796	7.129746	7.074277	7.027607	7.152835	7.237786	7.121527	7.059909	7.131588	6.889661	7.032528	7.063652	7.031032	7.692314	7.258939	7.765208
MTNR1B	7.519727	7.306349	7.325977	7.126278	7.2214	7.078589	7.19263	7.273011	7.063506	7.236863	7.18793	7.138867	7.198633	7.075293	7.352578	7.159616	7.820352	7.333105	7.278822	7.030267	7.326865	7.190327	7.251276	7.074995	7.313828	7.318066	7.087194	7.28513	7.303145	7.196836	7.303965	7.346582	7.31263	7.266465	7.352891	7.33388	7.277598	7.40597	7.341427	7.337793	7.37457	7.225755	7.352384	7.292461	7.430068	7.23291	7.069512	7.319697	7.143475
BUD13	9.128789	9.672627	9.09252	9.442578	9.722629	10.095049	9.259453	9.543965	9.411768	9.458672	9.628711	9.794023	9.354108	9.061191	9.451084	9.769043	9.565082	9.297734	9.354297	9.544766	9.376748	9.286787	9.537142	9.240645	9.015846	9.172803	9.54279	9.353184	9.283854	9.151836	8.945479	9.044336	9.003184	8.811436	9.126855	9.168841	9.081563	9.515924	9.125859	9.434453	9.141634	9.384381	9.133066	9.200107	9.680875	9.402383	8.872949	9.191475	9.273955
NFXL1	9.388721	8.948066	9.939141	9.050146	9.231816	8.582135	9.310723	9.29612	9.684531	9.864043	9.720518	9.505703	9.444229	9.891133	9.500449	9.565975	9.887637	9.534665	9.859443	9.859443	9.407051	9.688155	9.645957	9.616734	9.25019	9.051689	9.817813	9.425931	9.79166	9.342988	9.191895	9.353184	9.357266	8.901224	9.137402	9.381543	8.939701	8.841973	9.035879	9.195817	10.355426	9.791035	9.153086	9.606953	7.242533	9.372707	9.642041	10.041211	9.714674
LRRC58	8.962246	8.345658	8.777383	8.401536	8.437305	9.536797	9.207031	9.512012	8.266784	8.405801	8.993135	9.006693	8.850615	8.924824	9.702988	8.702969	9.857486	8.06666	8.473669	8.924658	8.491901	8.517051	8.499316	8.420576	8.138887	8.340176	8.139554	8.165498	8.728841	7.570111	7.997448	7.532715	8.069141	7.608558	7.950381	7.644033	8.512956	8.221322	8.843027	8.884355	8.392539	8.192611	8.901367	8.070732	8.507428	8.524626	8.778971	8.362549	8.454238
WNT5B	8.276328	8.109642	8.838294	9.204375	8.347617	8.311543	9.104948	7.71875	8.562441	8.101807	8.303193	7.556113	8.416133	8.578105	9.761621	8.769551	8.491136	8.222832	8.142891	7.997604	8.754743	8.325931	8.537845	8.399583	8.51166	8.929648	8.049486	8.532637	9.10457	8.01543	8.336068	8.670029	8.623431	8.942174	8.465293	8.122142	9.416828	8.923145	8.701416	8.324089	7.836523	8.416465	8.523809	8.354375	8.538496	8.330127	8.383997	7.71354	8.268704
ELMO2	7.77055	7.790303	7.528945	7.544902	7.916309	7.864121	7.605098	8.073203	7.659186	7.79332	6.985566	7.342871	7.675	7.453398	7.74127	7.342832	7.87167	7.787227	7.593369	7.861777	7.801045	7.479805	7.575498	7.450286	7.587038	7.759316	7.734219	7.664395	7.780215	7.667703	7.816872	7.817897	7.849206	7.766074	7.898975	7.895527	8.042246	7.479854	7.929626	7.688945	7.567812	7.49041	7.528014	7.568184	7.46056	7.577461	7.844937	7.886689	7.926914
TFPT	9.297529	9.364854	9.390332	9.338577	9.363809	9.890898	9.083945	9.327148	9.306484	8.891094	10.660283	10.551055	9.181631	9.706328	9.912246	10.28666	9.691504	9.233874	9.425645	9.555781	9.778965	9.844902	9.70834	9.167441	10.161712	10.269199	10.507051	9.679512	10.174551	10.038008	9.791947	9.79043	10.003867	9.96207	10.599063	10.239609	9.416828	10.317164	9.384219	9.686895	9.937627	9.730254	9.378636	9.066348	9.83832	9.822637	9.313672	10.423799	10.006016
OR5AU1	7.138652	7.182793	7.000503	7.152568	7.343424	7.305153	7.151582	7.172106	7.361621	7.133153	7.14027	7.042676	7.216367	7.676357	7.104219	7.139512	7.231924	7.06722	7.382702	7.351436	7.250417	7.180326	7.152804	7.180306	7.113867	7.241035	6.914238	7.193726	7.099362	7.293516	7.021439	7.152012	7.193574	7.019134	7.063174	6.993971	7.037204	7.083942	7.046943	7.043239	6.787454	7.158906	7.0221	7.003607	7.0845	7.089473	7.466987	7.000801	7.642832
CCDC74B	7.27166	7.619746	7.828809	7.587038	7.425664	8.037383	8.541523	7.635859	7.313418	7.21819	8.53334	7.18707	8.225273	7.034648	8.531823	7.592121	7.173714	7.892676	7.613971	7.545358	7.590658	7.46002	7.671481	7.87084	7.767676	7.681764	7.420697	7.866875	8.346569	7.620355	9.323457	7.560208	7.617598	7.608558	7.950381	7.705273	8.367861	7.661885	8.762751	8.842493	7.228711	7.528457	8.58792	7.824336	7.906641	7.326152	7.413682	7.985	7.152721
FAM124A	7.470518	7.415866	7.528945	7.565146	7.425664	8.489531	7.595085	7.52542	7.461641	7.255273	7.216882	7.489746	7.53334	7.861009	7.893262	7.301875	7.445215	7.278574	7.326113	7.239323	7.477031	7.332793	7.522513	7.423916	7.566523	7.517122	7.503633	7.329476	7.330866	7.524473	7.367383	7.210326	7.203424	7.227478	7.394626	7.31334	7.591621	7.358936	7.377676	7.518672	7.24674	7.309121	7.565996	7.183138	7.263971	7.373437	7.494717	7.268621	7.833867
CD69	7.994014	7.542148	7.577026	7.295586	7.739941	8.179355	9.073115	7.575449	7.275879	8.013467	7.055033	7.206253	7.433698	7.667217	7.08374	6.947461	7.04457	7.952559	7.743691	7.535755	7.401178	7.46002	7.908037	7.966973	7.487266	7.288164	7.485221	7.44	7.1175	7.399902	7.021439	7.84876	7.343053	7.920488	8.045469	7.323516	7.870596	7.784824	7.416797	7.256481	8.340996	8.05863	7.490397	8.049648	7.074141	8.391426	8.253203	7.193835	7.955547
U2AF1	10.787676	11.369971	10.885703	11.322969	11.396592	11.897578	11.319141	11.061563	11.264577	10.951904	11.794121	11.679199	11.11293	11.112617	11.441035	11.618926	11.028835	11.061758	11.258379	11.345576	11.17293	11.523906	11.53957	11.781188	11.766475	11.454245	12.04236	11.297031	11.291253	11.370977	11.832871	11.856504	11.56	11.412627	12.080234	11.511055	11.593516	11.575117	11.513708	11.60569	11.510684	11.279023	11.773483	11.469238	11.868574	11.546914	10.888542	13.104756	10.991947
ACBD4	8.031012	8.818145	8.161963	8.250176	8.376315	7.891159	8.333203	8.572764	8.15792	8.053184	9.557819	8.467152	8.477858	8.202734	8.046875	9.216758	8.330592	8.456204	8.241484	8.162178	8.378301	8.764284	8.636445	7.925391	8.209079	8.154333	8.473311	8.216582	8.314844	8.330433	8.525726	8.167575	8.301647	7.959229	8.425885	8.70834	8.263369	7.870508	8.24791	8.065553	7.54832	8.476689	8.406885	8.581289	8.155879	7.793477	8.192282	7.965479	7.804121
WIF1	7.370859	7.424616	7.325977	7.242533	7.277253	7.139023	7.437666	7.365238	7.489277	7.719648	7.405293	7.381263	7.297998	7.064518	7.580078	7.503584	7.680563	7.561619	7.288779	7.275618	7.620716	7.430993	7.382891	7.388672	7.424902	7.132695	7.274125	7.293656	7.350146	7.54424	7.565918	7.486481	7.572796	7.446113	7.256979	7.440677	7.382803	7.191826	7.443528	7.354727	7.310934	7.290822	7.343757	7.426484	7.45043	7.176172	7.069512	7.357334	7.354043
CLK3	8.897773	9.837109	9.043389	9.452563	9.559355	9.71002	9.505293	9.380937	9.337441	9.458672	9.710811	9.854922	9.536969	9.236729	9.374479	9.236097	9.928561	9.451348	9.496797	9.286413	9.687041	9.728271	9.788301	9.375482	10.647891	9.889785	9.500068	9.880071	9.984023	9.745052	9.971667	9.840977	10.990342	10.032917	10.091484	10.009258	10.119814	9.798242	9.679512	9.827588	10.000918	9.893815	9.739678	9.505078	10.420605	9.545293	9.010866	10.05168	8.925508
RAB17	7.673242	8.006387	7.982295	7.708242	8.194814	7.018353	7.322246	7.106615	7.99776	8.153555	9.130801	8.476914	7.523916	7.24443	7.204873	8.081966	7.570583	8.03459	8.284297	7.956641	7.942002	8.315404	8.230039	7.406113	8.230449	7.681764	8.15792	7.805723	7.88624	8.425195	7.797207	8.15748	8.352549	7.968994	7.608965	8.613874	7.277598	8.14125	7.313135	7.500371	7.633379	8.285703	7.36929	7.967907	8.507428	8.016084	8.263105	7.954863	7.862578
SKIV2L	10.442471	11.002539	10.78458	11.00127	11.004121	11.20251	10.375312	10.446016	10.964375	10.710137	11.875742	11.298164	10.583685	10.848125	10.703828	11.44877	11.365225	10.979805	11.153965	11.174883	10.942979	11.315889	11.344414	9.919583	11.564844	11.755146	11.373594	10.688379	11.060365	11.822695	11.174043	11.286966	11.330049	11.783955	11.243105	11.634922	11.041768	11.625234	10.527285	10.800566	11.12209	11.63623	10.949121	10.738848	11.42832	11.447695	10.978926	11.692871	10.833203
NUP107	10.502617	10.269346	10.453848	10.206029	10.548691	10.582305	10.354961	10.023574	10.368789	10.457988	9.841641	10.222793	10.483779	10.267178	10.174365	10.105859	10.671055	10.382266	10.396562	10.971289	9.980299	10.34252	10.270244	10.584001	10.326855	10.826797	10.849961	10.548047	11.160371	10.593281	10.388965	10.675039	10.739961	11.071055	11.473887	10.348809	10.870439	10.206029	10.41457	12.339753	11.690449	10.497676	10.456311	10.487881	10.67082	10.9246	10.46499	12.419102	10.448311
HMGA1	7.252148	7.17354	7.281152	7.117383	7.186175	7.439199	7.142876	7.153589	7.237188	7.284069	7.466055	7.196935	7.335589	6.984102	7.094137	7.332637	7.424023	7.324264	7.207845	7.370983	7.192109	7.430993	7.103574	7.296328	7.313828	7.152119	7.132415	7.175654	7.240306	7.352363	7.332734	7.265674	7.382415	7.352406	7.195474	7.247329	7.153179	7.261624	7.19958	7.217852	7.237852	7.176719	7.22349	7.211836	7.316566	7.156361	7.341758	7.429408	7.064274
RUVBL1	8.286279	8.374902	8.172812	8.339837	8.590475	9.829857	8.29181	8.501992	8.408607	8.405801	8.324089	10.036504	8.578955	8.165703	8.343372	8.573477	8.723887	8.364574	8.325273	8.762751	8.553193	8.720856	8.110371	8.340996	8.732135	8.789199	8.858809	8.601562	9.332031	8.708496	8.629346	8.800273	8.867695	8.881159	9.449697	8.593652	8.68252	8.262155	8.741582	8.702207	9.122624	8.375781	8.396761	8.314844	9.103203	8.412897	8.475885	9.259453	8.526097
LIMK1	10.281172	9.633477	9.588301	9.922324	9.33373	9.289528	9.485801	10.435449	9.663767	9.530982	11.194971	9.946934	9.281816	10.667334	9.33373	10.359043	10.53043	9.616734	9.292773	10.036348	9.778965	10.187305	9.328203	9.748786	9.486133	9.970967	9.636426	9.608928	9.851227	9.453363	9.232949	9.66873	9.335664	10.413262	10.449082	9.320859	9.525488	10.134805	9.166426	10.20418	10.254023	10.006918	9.780488	9.444229	9.915635	10.411452	10.270879	10.782005	10.52877
CD74	13.316035	13.382201	13.05791	13.538047	12.610563	12.922266	12.543105	14.800273	12.670605	12.051211	12.217305	13.086367	12.330052	13.060723	9.692793	11.66888	11.45249	12.897031	12.561387	13.489183	13.3146	13.151351	12.267829	11.753008	11.81804	14.075098	13.467116	12.609603	13.112627	12.844395	12.316243	13.045664	12.57235	14.296709	14.369463	12.712109	13.069779	14.457012	11.793063	12.390937	12.686104	13.198366	11.630176	12.457194	12.238685	13.927246	13.636523	12.931572	13.07332
TMPRSS12	6.869473	6.800697	7.04707	7.062943	6.87194	7.038564	6.868281	6.895	6.91707	6.916484	6.824046	6.811035	7.007402	6.942988	6.849759	6.88696	6.944355	6.894248	7.021439	6.853379	6.972988	7.002181	6.925016	6.905254	6.984209	6.896546	6.914238	6.858867	6.923086	6.880335	6.943418	6.93569	6.937988	6.95041	6.976738	6.904375	6.93207	6.890397	7.007031	6.847799	6.877223	6.937679	6.832422	6.895931	6.984347	6.894414	6.575273	6.859268	6.883057
MMP28	8.406504	8.89974	7.928691	8.96958	8.971738	7.501364	7.971484	8.832256	9.128789	8.880111	8.974795	9.095993	8.638337	9.155459	8.262155	9.405703	6.963887	8.611891	8.612269	9.070023	8.877223	8.408424	8.746367	9.188125	9.758789	8.266289	8.03986	8.860993	9.851227	8.110371	8.115937	9.557187	9.606504	8.446465	9.24498	9.177891	8.052956	8.963867	8.504941	8.203027	7.652038	8.365459	7.68625	8.879928	9.904746	7.595879	8.433516	8.280078	7.955547
SPA17	8.806641	8.485527	9.40041	8.860322	8.703262	8.724974	8.571973	8.453125	8.716523	8.538783	10.070312	10.084219	8.718366	9.145127	8.913467	9.04125	9.525996	8.739967	8.814316	9.451973	8.784785	8.710078	8.68834	9.470332	9.379902	8.769902	9.058268	9.011055	10.206029	9.151836	9.088926	9.104759	9.275182	9.254668	8.405221	8.676445	8.542832	9.377781	9.046582	8.80166	8.822637	9.118418	8.659102	8.570967	9.988488	9.585586	9.54874	9.992246	9.53043
OR1D5	6.879095	6.81069	6.733711	6.804707	6.916113	6.75334	6.770859	6.70748	6.860742	6.823952	6.900755	6.746973	6.681074	6.913324	6.854316	6.92709	6.862012	6.788242	6.903086	6.742432	6.859805	6.792061	6.829883	6.833271	6.835599	6.85654	6.811758	6.848594	6.844056	6.812109	6.972757	6.756289	6.910312	6.870973	6.811035	6.899395	6.882866	6.685625	6.843027	6.777773	6.728994	6.875658	6.822734	6.800742	6.672402	6.717708	6.915827	6.945853	6.984668
S100A11	12.987842	13.444499	13.117738	13.408799	13.430312	12.860527	11.931139	12.003457	13.264326	13.269951	13.911318	13.696445	12.838841	13.447578	11.321523	13.675645	13.080804	12.986797	13.351914	13.765723	13.225189	13.324336	13.083288	13.300176	13.117738	12.58737	13.628184	13.390228	13.103633	13.030586	11.813652	13.3032	12.774333	12.4025	11.864368	13.298672	10.789004	13.077979	11.840273	12.861348	12.755303	13.054434	11.497383	13.27918	13.741416	12.529395	13.39625	14.395273	13.720345
ITIH2	7.261208	7.479854	7.51875	7.516528	7.576185	7.595654	7.557344	7.52542	7.631279	7.351436	7.588389	7.499603	7.523916	7.44358	7.569346	7.631152	7.800937	7.433415	7.486654	7.507432	8.176644	7.518431	7.554388	7.352031	7.661973	7.517122	7.476673	7.468665	7.379071	7.504414	7.497793	7.457764	7.515244	7.481963	7.394626	7.556182	7.429408	7.719277	7.525778	7.527754	7.558359	7.55681	7.470742	7.491748	7.763646	7.891445	7.320566	7.703437	7.420322
ZNF330	10.101035	10.630762	10.210645	10.14571	10.567939	11.022207	10.555339	9.923118	10.41028	10.578604	8.965449	9.784187	10.421934	9.584828	10.662321	9.485234	10.125918	10.342275	10.283809	9.964492	10.082158	9.708525	9.90075	10.074453	10.548438	10.667334	10.5275	10.236699	10.07416	10.634824	10.79541	10.064694	10.628477	10.208797	10.345801	10.49916	10.88002	10.053063	10.951309	10.365869	9.927852	9.955488	10.74762	10.237012	10.234235	9.895527	10.042012	10.271875	10.327285
OSGEPL1	8.306266	8.02834	7.961611	7.909453	7.967441	7.530339	7.962103	8.083496	7.875684	7.952764	7.178301	7.910938	8.021543	7.771536	8.171426	7.851257	7.771771	7.863164	8.011094	7.621823	7.853701	7.625319	7.322451	7.719648	7.424902	7.259297	7.684766	7.826484	7.687578	7.323189	7.479453	7.645645	7.458796	7.647266	7.646934	7.556182	7.571865	7.661885	7.929626	7.593047	7.614766	7.701029	7.576411	7.845226	7.274414	7.722344	8.12391	7.538324	7.587412
PEX1	9.317479	8.938594	9.390332	8.658574	9.09541	8.279027	9.207031	8.842129	9.027373	9.439023	8.424043	8.542832	8.84028	9.145127	9.344492	8.305524	9.264316	9.212041	9.158535	9.152598	8.66418	8.53835	9.101104	9.364854	9.067354	8.456283	9.304277	9.276211	8.91624	9.232949	9.25207	9.2475	9.399032	9.182002	9.216611	9.23	9.434941	8.90194	9.589561	9.256211	9.259831	9.028984	9.07209	9.21959	8.589395	9.210283	9.817115	9.269746	9.469795
MLXIPL	7.82291	7.297461	7.430417	7.667051	7.801221	9.000801	7.362383	8.115098	7.313418	7.371729	7.14027	8.375537	7.23466	7.125462	7.032705	7.128916	7.820352	7.416126	7.225273	7.31334	7.449297	7.392298	7.465472	7.41498	7.615039	7.630085	7.330312	7.553496	8.820371	7.390137	7.39498	7.495859	7.780283	7.608558	7.459678	7.884824	7.484232	7.661885	7.470186	7.500371	7.37457	7.472507	7.80042	8.157305	7.811289	7.54832	7.01134	7.612799	7.014805
JMY	8.031012	8.099141	7.950693	7.838275	8.416465	7.759609	8.052155	7.686582	8.257188	8.465924	7.988639	8.406885	8.285306	8.428809	9.062279	8.222158	8.4325	8.250866	8.284297	7.96752	8.255443	7.948613	8.459805	7.811895	8.057386	8.029421	8.049486	8.326302	8.147969	8.340996	8.577266	8.445394	8.510312	8.577939	8.0239	8.335114	8.552702	8.169883	8.257363	8.037565	7.897197	7.844111	8.416963	8.228115	8.064141	8.038848	8.161963	8.589111	8.0625
SAT1	13.478669	12.852936	13.644453	12.93252	12.954391	13.846628	13.050576	13.841608	12.432135	13.084466	13.060723	12.082715	12.55042	13.212386	10.713936	12.658063	12.335313	13.447578	13.138464	13.607194	12.957096	13.042363	12.872461	13.481943	13.382201	13.05791	13.778398	13.043545	13.404115	13.672148	13.324336	13.385475	13.916709	13.68999	13.895439	13.037513	13.673896	14.747578	12.371797	13.548971	13.590117	13.198366	14.049795	13.120352	13.215166	15.213711	14.862734	14.203857	13.563262
FGFR2	7.17543	7.07	7.325977	7.252002	7.380723	7.018353	7.219727	7.087129	7.313418	7.208564	7.130755	6.920112	7.14263	6.953369	7.194687	7.028779	7.302533	7.172891	7.171133	7.31334	7.289307	7.313047	7.241418	7.074995	7.094033	6.92793	7.159872	7.04375	7.14584	7.08334	7.358271	7.200918	7.213665	7.352406	6.997109	7.104307	7.286797	7.211836	7.246364	7.179567	7.410078	7.167598	7.121672	7.052103	7.145371	7.156361	6.991113	7.101758	6.96527
WIPF3	7.069251	7.060452	7.04707	7.269922	7.186175	7.480573	7.410322	7.125007	7.072373	7.133153	6.924466	7.120332	7.225553	6.984102	7.528496	7.048486	7.183477	7.144375	7.021439	7.078135	7.128604	7.060775	7.103574	7.370156	7.393633	7.278027	7.061426	7.074512	7.39765	7.043262	7.556383	7.172262	7.034766	7.155934	7.221178	7.206543	7.209629	7.142069	7.313135	7.27499	7.174754	7.140234	7.738179	7.132129	7.242533	7.1175	6.991113	7.122578	7.034629
RAB11FIP2	9.694414	9.322871	9.546087	8.999701	9.323457	9.020264	9.888652	9.493314	9.535566	9.924102	8.158809	8.150452	9.709514	9.401123	9.451084	8.483213	8.287891	9.797842	9.60875	9.367188	8.937926	9.141803	9.203066	9.554473	9.03502	9.09252	9.130801	9.74071	8.887803	10.201488	10.012627	9.2475	9.502754	9.118906	8.996198	9.490186	9.89873	8.382695	10.160898	9.636426	9.739326	8.901738	9.76984	9.668145	9.072676	8.673711	9.438164	8.128952	10.20708
KCNJ3	6.928275	6.800697	6.901621	6.830645	6.821768	6.967801	6.837536	6.865654	6.821885	6.812109	6.71347	6.832103	6.870332	7.094932	6.829635	7.007952	6.974062	6.913301	7.011133	6.803711	7.00139	6.82792	7.04502	6.905254	6.800508	6.816035	6.816803	6.898835	6.853066	6.943086	6.86769	6.91707	6.879941	6.794434	6.880684	6.944206	6.921761	6.800977	6.997383	6.876152	6.778535	6.909443	6.871107	6.772627	6.965072	6.923057	7.001465	6.950918	6.872865
OR52I2	7.321309	7.191641	7.156035	7.188364	7.203333	7.430098	7.201191	7.049336	7.332793	7.124347	7.353867	6.950182	7.152012	7.695153	7.134821	7.068499	7.085059	7.077148	7.124424	7.157617	7.326865	7.152875	7.322451	7.180306	7.242793	7.380143	7.215495	7.221309	7.032158	7.304033	7.188387	7.152012	7.223594	7.175504	7.167386	6.993971	7.143581	7.083942	7.143793	7.033477	7.155996	7.122461	7.041992	7.042285	7.176875	7.031032	7.199346	7.062217	7.44998
TRAF3	7.291921	7.551855	7.567812	7.817539	7.556953	8.352012	7.5761	7.486891	7.54582	7.507467	7.818213	7.84207	7.573203	7.401003	7.682695	7.654261	8.124701	7.489189	7.664219	7.768652	7.52151	7.565918	7.544098	7.782051	7.942266	8.416836	7.860651	7.65306	8.294102	7.667703	7.827031	7.84876	7.790303	8.357031	8.787207	7.745918	7.767197	8.454043	7.652715	7.708652	8.002767	7.864209	7.676563	7.728685	8.064141	8.524626	7.585371	8.159824	7.577646
PDE7B	10.363965	10.941777	9.918997	10.076797	10.333613	9.880071	11.490801	9.823929	11.22498	11.063105	8.696706	9.178691	11.094316	10.495762	10.346084	9.808418	8.299062	11.352168	10.183561	10.226348	10.723711	10.14738	10.961484	10.762969	10.397858	10.508457	10.043786	11.054434	7.780215	11.214297	10.479305	11.276738	11.940566	10.281768	10.061816	10.96125	11.368145	9.86875	11.11499	10.286387	9.927852	10.006918	10.295195	10.982324	10.185586	8.55457	9.010866	9.075433	10.09626
ZFPL1	8.326924	8.666299	8.635156	8.8004	8.78194	8.757422	8.650664	8.404766	8.727344	8.620137	9.295605	9.1686	8.669102	9.103732	8.943301	9.44499	9.078135	8.654072	8.464219	8.519102	8.804935	8.945697	8.826416	8.560195	8.752891	8.900495	8.868496	8.891094	9.115781	9.282432	9.057656	8.993359	8.879121	8.87209	8.955703	9.239824	8.806012	8.90194	8.546719	8.81166	8.752891	8.690244	8.698281	8.726211	9.103203	8.348437	8.639365	9.289375	9.069753
SLC18A2	7.019346	6.78208	7.037969	6.86209	6.951035	6.829121	6.996211	7.058755	6.821885	6.838971	7.015361	6.790078	6.80082	7.064518	6.931185	6.978223	6.994562	6.884434	6.863115	7.068678	6.90584	6.885879	6.90431	6.814121	6.974004	6.83668	6.974277	6.87806	6.863115	6.933444	7.030801	6.800391	6.800996	7.029053	6.911016	6.803789	6.718086	6.751211	6.867813	7.023874	6.965485	7.006576	6.956289	6.915713	6.834336	6.954121	7.100651	7.010781	6.902812
CMTM8	10.101035	10.760264	10.662669	10.550225	10.609912	10.145342	8.931439	8.723496	10.41028	10.416357	9.660977	9.864932	10.14165	10.805557	8.077813	10.518799	10.277852	10.039687	9.982539	9.890713	10.571836	10.804609	9.499824	9.879576	9.720313	8.919658	9.606074	10.507324	10.245664	9.716914	8.702207	10.685085	11.190059	10.463988	10.407402	10.771738	9.514465	9.778613	9.60927	9.98832	10.376582	9.476777	8.963711	10.468066	10.861009	10.170625	10.525547	9.163359	9.469795
CACNA1G	6.989102	6.891273	6.980929	7.062943	7.000781	6.947383	7.01418	6.942695	7.025169	6.994238	6.924466	7.081787	6.921211	6.942988	6.990771	7.078092	7.004727	6.971198	6.982344	6.972689	6.991855	7.060775	6.91479	7.030065	6.963652	7.02541	6.933783	6.966387	7.042061	7.003356	6.953408	6.810703	6.831383	6.940951	7.015736	6.933919	6.96127	6.976969	6.977643	6.954355	6.984297	6.976738	7.0221	6.983633	7.053652	6.944251	6.991113	6.96085	7.034629
GOLT1B	10.040303	9.218066	10.43334	9.641436	9.602109	9.699973	10.485117	10.486914	10.105859	10.066924	8.629814	9.536191	9.97082	10.153408	10.386201	9.667402	9.323457	10.190703	10.052829	10.399297	9.918225	9.688155	9.401123	10.474004	9.339414	9.051689	10.183561	9.931133	10.277044	9.212969	9.87265	9.496279	9.377533	9.567959	10.000918	9.209297	9.735664	9.667633	10.43443	10.497432	10.459102	9.923828	10.215225	10.027852	7.0845	10.451445	10.210391	9.79418	10.246992
PLEKHF1	9.529551	10.770859	10.210645	10.703164	10.973437	9.789375	10.455376	8.592533	10.441318	10.268672	11.068672	9.833398	10.69707	10.236104	10.604023	10.700967	10.136016	10.412461	11.007207	10.680576	10.624082	11.326465	11.042956	9.292441	10.064492	11.493457	12.205719	10.850527	8.974629	11.154544	10.805215	10.72709	9.943672	10.947637	11.592988	11.223506	9.766777	11.463008	10.648223	10.468066	10.479018	10.239219	10.346084	10.247285	10.114082	10.530664	10.251016	10.761768	11.094863
ART4	6.917786	7.1454	7.075273	6.851328	7.010868	7.439199	7.175703	7.106615	7.081689	6.916484	7.045312	6.842002	6.831012	6.913324	6.890176	6.816089	6.923457	6.96209	6.952227	7.040166	7.103281	6.856934	7.04502	6.933405	7.164478	7.084583	7.042819	7.121826	6.974004	6.818545	6.99207	6.944613	7.005479	7.086953	7.157819	7.02377	7.134079	7.047109	7.046943	6.954355	7.090195	6.976738	6.993558	6.973965	6.945573	6.944251	7.090234	6.940811	6.945381
HIPK3	7.069251	7.041387	7.056392	7.007695	6.921257	7.739792	7.382324	7.337197	7.100713	7.050273	7.18793	7.215654	7.123516	7.51582	7.74127	7.196895	7.034688	7.172891	7.171133	7.14875	7.354727	7.161738	6.91479	7.286934	7.424902	7.447438	7.096795	6.98597	7.276006	6.953647	7.488514	7.256458	7.712686	7.36168	7.325716	7.196462	7.829238	7.142069	7.754365	7.554971	7.319733	6.986885	7.360479	7.211836	7.390801	7.185742	7.020785	7.040905	7.459424
ARHGAP4	10.130703	10.437852	10.12875	9.827588	9.815247	10.970176	10.24543	10.818125	9.785339	9.551836	9.771922	8.39638	8.981289	9.676064	8.680859	9.628518	9.701367	9.421328	9.848711	10.086611	9.748444	9.813584	9.778066	8.560195	9.359873	11.783613	10.750576	9.869893	11.579658	10.090176	9.751855	9.820156	9.728457	12.078848	12.089974	10.24915	10.332324	12.20487	9.046582	9.847461	10.600186	12.186074	10.607256	9.728457	9.946702	11.938838	10.515313	9.695129	10.579596
GDPD1	7.617324	7.52568	7.65793	7.477731	7.479824	7.189492	7.097422	7.645801	7.60209	7.564964	7.888809	7.969984	7.655742	6.893516	7.558988	7.971367	7.570583	7.342347	7.572188	7.050059	7.503809	7.596367	7.709004	7.441523	7.466602	7.486969	7.569453	7.524395	7.628675	7.399902	7.358271	7.457764	7.563438	7.323477	7.422461	7.477227	7.382803	7.424766	7.516094	7.38194	7.528083	7.520049	7.518828	7.491748	7.62334	7.711921	7.229473	7.62334	7.392298
TSGA10IP	7.460514	7.032344	6.971237	7.025469	7.141631	7.09849	7.042292	7.030996	7.237188	7.227656	7.639518	7.293223	7.198633	7.135638	7.194687	7.139512	7.114766	7.047393	7.115459	7.121527	7.094355	7.615671	7.231348	7.030065	7.094033	7.212975	7.383066	7.302435	7.042061	7.390137	7.058491	7.210326	7.114585	7.095967	7.024531	7.304004	7.115254	7.06498	7.055879	7.071816	7.183304	7.149551	6.993558	7.274303	7.024202	7.079824	7.413682	7.091484	7.181699
C1QTNF7	8.982035	8.828633	8.013633	8.638337	8.008652	7.390479	9.878848	7.393096	8.673711	9.254115	7.150309	7.469082	9.102305	9.114004	7.954863	7.271523	7.699635	9.036309	7.743691	7.659186	8.083828	7.807943	7.968073	9.114902	7.833418	7.989121	8.301973	8.26526	7.350146	7.835208	8.215586	8.780547	7.942266	8.314687	8.202598	8.015046	8.512956	7.962852	9.325889	8.151602	7.319733	7.690244	8.669102	9.03502	7.145371	7.558314	7.554238	7.366641	8.762751
IFNA5	7.341738	6.984359	7.101768	7.26052	7.115156	7.189492	6.908594	6.923359	7.256344	7.059492	7.22623	6.971445	7.152012	7.52681	7.043262	6.917109	7.273607	7.106211	7.198901	7.20196	7.085908	7.143857	7.210793	7.146016	6.934453	7.47675	7.178304	7.006097	7.002894	7.130684	7.039756	7.100723	7.153939	7.067715	7.082637	6.944206	7.10541	6.997549	6.949136	7.082008	7.059909	6.918911	6.965072	6.964007	7.231348	7.031032	7.82835	7.051611	7.587412
ADCY9	9.255293	9.137187	8.489297	8.830068	8.406631	8.940449	9.928672	9.370254	8.581888	8.975605	7.828809	7.832168	9.383994	9.08252	10.19459	8.305524	8.004694	9.265791	8.443594	8.289697	9.022422	8.753324	8.897773	9.428672	8.832305	8.819727	8.311543	9.164805	8.70834	8.916797	10.094082	9.165078	8.560928	8.567777	8.849805	8.728841	10.129687	8.535332	9.90735	9.978066	7.803887	8.160723	9.921426	9.494434	8.518281	8.209613	8.692256	7.734805	8.782715
HOXB8	9.735169	9.672627	8.972188	9.070625	9.67334	8.257858	7.783008	9.046582	10.48168	11.195332	11.403483	12.113656	10.061992	9.912891	8.281943	11.598379	7.064902	10.672702	11.948652	9.869404	10.733984	11.003633	11.417441	9.637266	10.045271	7.47675	11.263164	10.000078	11.457256	11.833311	10.206563	10.476738	10.409473	8.526097	8.222832	9.628166	7.655544	9.900305	8.610693	8.130482	10.982324	8.038252	8.326924	9.03502	9.440039	10.581426	10.091484	7.57582	12.027747
PATZ1	7.370859	7.451133	7.307891	7.422305	7.689001	7.128294	7.352246	7.273011	7.470355	7.612549	7.343356	7.703809	7.424258	7.305319	7.395605	7.37457	7.064902	7.526191	7.468193	7.22988	7.571647	7.46002	7.241418	7.406113	7.194954	7.288164	7.467383	7.795273	7.599668	7.804736	7.584023	7.755762	7.496377	7.561781	7.577928	7.715534	7.666055	7.31043	7.683867	7.47348	7.480937	7.261553	7.360479	7.426484	7.306738	7.252448	7.534453	7.193835	7.354043
FGF16	6.968835	7.050586	7.04707	7.007695	7.077435	7.295547	7.032959	7.319707	6.945807	6.976738	6.762695	7.003008	6.910488	7.075293	6.951094	6.897676	6.963887	6.952681	7.031325	7.112598	6.954346	7.02152	6.935207	6.875443	6.903301	7.016393	7.042819	7.053993	6.833604	7.043262	7.01134	6.926406	7.054443	7.00916	7.092529	6.924017	7.143581	7.027853	7.055879	6.954355	7.031771	7.056803	7.052227	7.023193	6.834336	6.912676	7.341758	6.929668	6.800602
MBD4	12.143252	12.016289	12.155957	12.067236	11.933346	11.958477	12.031338	12.081631	11.790645	12.010635	11.763857	11.951172	11.965908	11.950791	11.680277	11.398945	11.902044	11.957656	11.968242	12.249163	11.650781	11.68153	11.747559	12.117441	11.205586	12.19793	11.843398	11.79027	11.761348	11.312568	11.675156	11.525137	11.490439	12.502187	12.980195	11.614473	11.813652	11.855156	11.813014	11.805566	11.955827	12.418477	11.853516	11.911865	9.440039	12.926204	11.883398	11.956641	12.038086
ALG12	7.607891	7.831992	7.828809	7.859238	7.874505	7.950381	7.910208	7.655423	7.928672	7.812861	8.220495	8.181289	7.735391	7.51582	7.954863	8.211868	8.257747	7.787227	7.905488	7.768652	7.670918	8.085889	7.949082	7.645322	7.854512	7.829355	7.964766	7.826484	8.033457	7.995036	7.888477	8.077852	7.97252	8.111016	7.877324	8.271875	7.707142	8.03623	7.694463	7.820352	7.980723	7.764883	7.779219	7.803574	7.994287	7.821901	7.82835	7.975625	7.765208
TCF23	7.166064	7.050586	7.056392	6.979277	7.087207	7.179084	7.042292	7.199954	7.313418	7.198952	7.333913	7.50944	7.335589	6.942988	7.302826	7.128916	7.114766	7.201914	7.106413	7.030267	7.146797	7.152875	7.361191	7.119128	7.164478	7.337861	7.274125	7.329476	7.303145	7.092539	7.168145	7.229069	7.26265	7.197441	7.195474	7.295482	7.228958	7.261624	7.303477	7.179567	7.237852	7.281133	7.309362	7.201777	7.349141	7.307803	7.069512	7.338382	7.064274
LRRC8C	8.110508	8.049219	7.982295	7.807437	7.833271	8.23668	8.022227	9.442031	7.698711	7.812861	7.571647	8.210954	7.665189	7.453398	7.02209	7.601491	6.891855	8.014102	7.429782	8.250605	8.115482	7.615671	7.69041	8.699121	7.517852	8.019766	8.100332	7.897812	8.014307	7.936908	7.6404	8.363408	8.602686	8.770596	8.859648	7.90582	9.229229	8.513867	7.938997	8.458057	8.710885	8.426592	8.58792	8.030221	8.216953	8.9975	7.820352	8.119355	7.680762
SETD6	10.019349	9.322871	9.505293	9.777066	9.653047	9.308516	9.073115	9.316836	9.653561	9.439023	10.040303	9.505703	9.55752	10.246895	10.053389	10.518799	10.066191	9.727344	9.933047	9.630254	9.697461	9.844902	9.819805	9.848984	9.169766	8.516973	9.253945	9.323535	9.662168	9.292988	8.884023	9.154355	8.763643	8.557178	8.687227	9.290527	8.562227	8.801283	9.166426	8.872949	9.350918	9.873633	9.253831	9.678516	7.491139	9.341182	10.161074	9.663592	10.075547
IL4R	11.669727	11.708301	11.635391	12.018379	11.733971	13.000892	11.951719	10.625524	11.733037	11.511865	12.942695	12.072236	11.905911	11.592988	12.2382	11.189639	11.433535	11.843398	11.999521	11.948652	11.767363	11.886172	12.368818	11.878945	12.585749	12.80252	11.18443	11.655723	11.801211	12.028281	12.629775	11.647109	12.354115	12.45207	12.299229	11.784297	12.478105	12.439512	12.238685	12.605957	12.340465	12.217744	12.893516	11.854004	12.399466	12.579727	12.06877	13.320205	12.089212
UNC45A	9.347383	10.378107	10.12875	10.682161	10.442148	10.738848	10.395566	9.606289	10.115742	9.845264	11.224658	10.899883	10.757035	9.891133	11.161396	11.160371	11.195332	10.311113	10.273486	10.204951	10.551553	10.645176	10.639199	9.301934	10.617871	10.967109	10.659102	10.467158	10.96875	10.995462	11.134941	10.476738	10.569434	10.646111	10.588711	10.90168	10.88002	10.573121	10.789346	10.5371	10.052943	10.199121	10.74762	10.217546	10.341152	10.006504	9.580779	10.883477	9.509727
FAM24B	7.331784	7.639473	7.353867	7.48743	7.71985	7.520345	7.647031	7.595231	7.470355	7.516986	7.542461	7.703809	7.619349	7.5371	7.302826	7.243372	7.639722	7.479687	7.532949	7.398571	7.503809	7.536859	7.564964	7.423916	7.718838	8.019766	7.986289	7.735319	7.88624	7.723812	7.536348	7.551055	7.752389	7.501816	7.845885	7.664808	7.543073	7.461383	7.48849	7.584225	7.624186	7.606924	7.406668	7.550423	7.613275	7.682812	7.100651	7.786491	7.567637
ZNF133	9.592246	10.138701	9.868066	9.901133	10.05209	9.769941	10.032314	9.854528	9.866416	9.99611	10.650303	10.194046	10.12085	9.584828	10.204375	10.245898	11.682979	10.101035	10.081211	9.910791	10.160723	10.166633	10.092441	8.793939	10.045271	10.298848	10.628477	10.365869	10.559131	10.663906	10.22666	10.236543	10.459326	9.931133	9.97082	10.791514	9.878535	10.175352	9.970049	10.286387	9.657422	10.618281	10.052715	10.070078	10.420605	9.822637	9.5382	10.201113	9.755937
RGS16	10.858955	10.437852	10.814971	10.313461	11.376875	11.313203	10.125456	11.729863	10.136016	10.972155	11.471582	10.437139	9.627598	10.015052	8.973252	11.101768	12.264248	11.352168	11.007207	11.958477	10.442148	11.084277	11.126025	10.303457	10.064492	10.765508	10.800218	11.53625	10.618672	11.461328	10.499385	11.657363	10.779355	10.331035	11.553809	11.624922	12.153125	11.513223	10.941445	13.284173	13.045664	11.785605	12.359538	11.011904	12.009717	11.126025	11.157383	11.895547	10.569287
AMTN	6.859313	6.800697	6.990645	6.872773	6.85168	6.947383	6.729473	6.895	6.821885	6.783965	6.914434	7.042676	6.870332	6.923027	6.900641	6.806621	6.728994	7.057215	6.991367	6.82373	6.778633	7.097699	6.985695	7.030065	6.861374	6.784818	7.069932	7.024971	7.061836	6.943086	6.858724	6.820703	6.910312	6.912038	7.006816	7.064492	6.882866	6.791924	6.889251	6.94459	6.936896	6.957476	6.993558	7.013496	6.864648	6.77541	7.069512	6.96085	7.074141
TTC31	10.029805	10.760264	10.279199	10.353646	10.412227	10.227402	9.980299	9.913975	10.378975	10.457988	10.282578	10.183763	10.441833	9.933252	10.12207	9.93877	10.93332	10.521152	10.43502	10.287666	10.461777	10.046484	10.102109	9.39623	9.954492	10.755488	10.537656	10.456867	10.579167	10.684707	10.589521	10.74762	10.490332	10.816602	10.959922	10.791514	10.60752	10.62374	10.343281	10.286387	10.529258	10.426328	10.205371	10.508125	10.271465	10.432568	10.372878	9.914617	10.127139
TMEM45B	9.98832	10.448047	11.370977	11.53957	11.054434	7.008262	8.571973	7.058755	10.984629	10.468066	12.157982	8.542832	10.341152	11.183164	10.102109	12.210433	10.359687	11.020905	10.986191	10.691328	10.994795	12.132728	12.075898	9.667865	11.307109	10.56998	10.446563	10.588238	7.982202	10.78458	10.134629	10.928281	11.10999	10.393387	9.255293	10.310586	7.484232	10.858955	8.474092	9.046279	9.200586	11.379629	8.459147	10.426953	11.104642	11.175586	11.068672	8.640742	11.437324
OVOL1	7.252148	7.708711	7.24443	7.477731	9.02401	6.998392	7.465566	7.199954	7.668965	8.163945	8.394938	8.229922	7.665189	7.5371	7.54832	7.861641	7.538551	9.286787	9.201953	7.768652	7.903457	8.150586	10.429121	8.590817	10.142109	7.536797	7.890781	7.826484	7.728398	9.84654	8.387904	8.605449	8.470332	8.709941	7.589023	8.99373	7.218997	7.523916	8.073926	7.445928	8.781777	8.487109	7.738179	8.849932	10.133984	7.326152	9.226644	9.546217	8.268704
SOD1	14.391367	13.991484	14.239863	14.230869	14.005742	14.155684	14.044238	14.64168	13.969863	13.991484	14.071992	14.044238	14.026605	14.210645	14.369463	14.114043	14.809102	14.044238	13.86041	14.083623	14.014473	14.262334	13.972578	14.332559	13.841608	14.24292	14.826504	14.055234	14.237021	14.017578	14.520449	14.102054	14.119941	14.190654	14.283223	14.089922	14.002822	13.821895	14.237021	14.290039	14.557129	14.369463	14.395273	14.423086	13.874619	14.171709	14.402246	14.747578	13.924687
SLC4A8	7.707402	7.589424	7.847337	7.992249	7.586855	7.998281	7.880433	8.783535	7.526589	7.416839	7.579655	7.941543	7.23466	7.657344	7.840049	8.0625	8.03623	7.451543	7.593369	7.659186	7.495	7.67707	7.322451	7.892949	7.615039	8.186348	7.569453	7.553496	7.39765	7.418109	7.536348	7.366396	7.382415	8.485182	8.606403	7.605859	7.571865	8.20166	7.377676	7.509147	7.713831	8.252539	7.666426	7.463359	7.594131	9.049102	7.466987	7.954863	7.401133
ALLC	7.166064	6.975166	7.110046	7.188364	7.030801	7.089106	7.19263	7.116113	7.109673	7.087207	7.257148	7.225397	7.056392	7.264323	7.144508	7.205117	7.085059	7.047393	7.1896	7.14875	7.137676	7.152875	7.034844	7.197142	7.272754	7.132695	7.042819	7.157702	7.192695	7.177241	7.085856	7.051823	7.174023	7.115947	7.10217	7.206543	7.153179	7.142069	7.153652	7.188981	7.070163	7.122461	7.182624	7.152477	7.220866	7.070703	7.129746	7.131899	7.211016
KIN	7.156992	7.041387	7.325977	7.016602	7.249746	7.179084	7.13375	7.106615	7.237188	7.264824	7.064518	7.312832	7.075913	7.401003	7.104219	7.301875	7.302533	7.21221	7.216917	7.020265	7.210877	7.276686	7.123844	7.146016	7.213496	7.241035	7.178304	7.112598	7.341009	7.214609	7.147943	7.200918	7.243294	7.186217	7.221178	7.144609	7.153179	7.211836	7.114141	7.121527	7.256558	7.261553	7.07252	7.142352	7.094378	7.108105	7.119871	7.289504	7.392298
VPS8	9.70451	10.407402	10.157617	10.16543	10.462461	9.609434	9.847617	10.446016	10.389912	10.355193	9.881351	10.164297	10.052402	9.891133	9.863516	9.869893	10.015937	10.239922	10.15194	9.759727	10.251367	9.986348	9.971341	9.386055	10.315879	10.279479	10.395918	10.688379	10.437344	10.423281	10.236855	10.516973	10.80891	10.706943	10.324922	10.921396	10.423652	10.155391	10.241279	10.336367	9.709687	9.976287	9.861777	10.158437	10.599961	9.770176	9.868584	10.690479	9.766348
OR6F1	7.009668	7.218809	7.173888	7.152568	7.049395	7.420872	6.996211	6.942695	7.044395	7.087207	7.12208	6.993076	7.123516	7.054193	7.243086	7.109137	6.994562	7.019723	7.288779	7.257148	7.048418	7.161738	7.016165	7.15489	7.333389	7.113926	7.105723	6.918444	7.021875	6.953647	7.246914	7.090462	7.134717	7.03835	7.063174	7.093887	7.086185	7.142069	7.133564	6.895918	7.031771	7.196683	7.041992	6.895931	6.984347	7.108105	7.030762	7.112513	7.181699
GTF2E1	8.602399	8.61888	8.788008	8.564701	8.79168	8.844844	8.980514	9.003281	8.562441	8.858809	8.125937	9.424072	8.861387	8.420215	9.364648	8.454336	8.166348	9.00654	8.58291	8.987822	8.856445	8.904863	8.499316	9.094648	8.721572	8.859873	8.820527	8.622415	9.135254	8.537259	8.994844	8.720195	9.074814	8.811436	9.216611	8.718366	9.051035	8.513867	8.822539	8.967158	9.073516	8.610801	8.687461	8.890908	9.052314	8.907663	8.576172	9.259453	8.607871
KCTD14	8.129658	8.324987	8.738105	8.739209	8.225273	8.169375	7.656572	9.221895	8.14666	8.497578	7.818213	7.931309	7.97252	7.805859	7.580078	8.041038	7.538551	8.20335	8.083662	8.439268	8.573984	8.295378	7.532949	8.248926	7.913649	7.849206	7.996426	8.491136	9.662168	8.089492	7.443691	8.538112	8.61319	8.284023	7.960944	7.874648	7.523125	7.870508	7.673105	7.427347	7.724883	7.55681	7.415938	8.168516	8.768516	7.984844	7.736315	7.112513	7.804121
IRX3	10.909434	9.764445	12.466354	12.589701	12.712109	9.910605	9.714902	9.118262	10.933555	10.437344	12.420677	14.086758	9.719219	10.724808	9.33373	12.18957	14.083623	11.331152	11.897578	10.541465	11.895547	11.135664	10.468242	9.43929	8.006387	12.117874	10.193496	12.148652	13.393206	11.09459	10.610137	9.678793	9.851602	10.361836	11.961504	11.18293	8.377832	11.755586	7.958672	9.01613	9.132344	11.329688	8.659102	10.799515	11.576582	11.858125	10.978926	12.439512	10.137152
CCAR1	12.540537	11.680586	12.265475	11.690449	11.775921	11.99874	11.380215	11.23377	12.308372	11.652344	12.47165	11.858125	11.510117	12.836745	11.139893	11.916387	12.696364	11.690449	12.251553	12.118753	11.417441	12.001621	13.094023	12.3725	12.506436	12.437432	11.526126	11.635391	11.669727	11.604785	11.134941	11.615937	11.832236	11.99874	11.602871	11.874238	11.41709	12.034395	11.274814	11.457256	11.831309	13.187939	12.023066	12.11082	10.974551	13.037513	12.874023	10.402355	12.889368
PRIM1	8.147422	8.436569	8.645498	8.381445	8.652109	8.23668	8.313301	8.306569	8.277109	8.690723	7.798288	8.438639	8.305345	8.329733	8.291673	8.454336	8.146104	8.270827	8.423184	8.833477	8.440674	8.367695	7.988548	7.782051	8.067949	8.973252	9.234333	8.572109	8.475371	8.372617	7.927676	8.527998	8.31141	8.96334	9.255293	8.18709	8.149922	8.20166	8.17584	8.130482	8.476318	8.375781	7.626257	8.324648	8.559531	8.866797	8.192282	7.386178	7.936908
ST8SIA5	7.138652	7.07944	7.226865	7.33229	7.186175	7.277253	7.097422	7.374473	7.322773	7.227656	7.639518	7.782406	7.056392	7.474583	7.323328	7.981191	6.994562	7.378398	7.225273	7.360981	7.260456	7.152875	7.423105	7.41498	7.303965	7.259297	7.141602	7.38373	7.341009	7.524473	7.208415	7.292578	7.0941	7.207783	7.920911	7.353424	7.228958	7.047109	7.153652	7.372744	7.201836	7.243001	7.233498	7.399219	7.285186	7.47606	7.18891	7.694232	7.946445
PSMD10	11.349902	11.3996	11.401758	11.154948	11.44877	10.800566	11.410566	11.418711	11.406113	11.573125	10.070312	11.339131	11.480645	10.715039	10.804385	9.798242	10.489014	11.372959	11.367695	11.520215	11.427334	11.044277	10.840781	11.525632	11.244642	11.42541	11.952819	11.655723	11.740176	11.48125	11.624922	11.647109	11.704219	11.62375	11.77766	11.461035	11.635811	11.149199	11.663037	11.301481	11.701846	10.917074	10.969128	11.368789	11.576582	11.347637	11.248389	10.802188	11.154544
RRS1	9.777066	9.516797	9.09252	9.54457	9.815247	11.182422	9.685937	9.139072	9.785339	9.551836	9.202129	9.823305	9.821543	9.308059	10.355652	8.942555	10.339434	9.777562	9.37486	9.954229	9.553115	9.781188	9.625918	10.815557	9.92554	10.05209	10.59748	9.80959	10.256006	10.27167	10.04333	10.003242	9.964219	10.07376	10.681152	10.019108	9.735664	9.567285	10.229902	10.122559	10.693027	9.456533	10.285088	10.059717	10.760098	9.464322	9.90735	10.321481	10.752852
RAP2B	7.928691	7.442214	7.65793	7.646299	7.69938	7.53958	7.709316	7.477773	7.68877	7.489004	7.650521	7.851576	7.384502	7.326152	7.558988	7.620716	7.680563	7.590282	7.439434	7.398571	7.701309	7.665801	7.816602	7.831257	8.017441	7.517122	7.467383	7.592526	7.559603	7.553073	7.536348	7.597021	7.515244	7.599668	7.488379	7.705273	7.552826	7.560277	7.506777	7.659105	7.491139	7.658906	7.480156	7.607083	8.002852	7.625319	7.776211	8.394434	7.577646
ZNF141	7.331784	7.352384	7.697376	7.20707	7.380723	7.139023	7.391758	7.255088	7.402383	7.479707	7.315117	7.50944	7.433698	7.224634	7.456829	7.332637	7.124785	7.324264	7.524346	7.709512	7.336146	7.276686	7.594883	7.423916	7.074574	7.222648	7.215495	7.302435	7.231022	7.043262	6.924108	7.100723	7.144538	7.077373	7.157819	7.093887	6.951719	7.132168	7.246364	7.062217	7.265798	7.21625	7.203164	7.326465	7.074141	7.346113	7.320566	7.153066	7.364121
GABRB2	7.078926	7.032344	6.822441	7.072298	7.021328	7.139023	7.07834	7.143428	7.044395	7.078193	7.074694	7.18707	7.017458	7.154902	7.08374	6.968001	7.074805	7.106211	7.088053	6.972689	6.982422	7.097699	7.181836	6.924017	7.18535	7.006133	7.061426	7.139268	7.061836	6.993359	7.030801	7.061743	7.153939	7.135796	7.006816	7.02377	7.009023	6.976969	7.007031	6.994316	6.936896	7.066849	6.946533	6.973965	7.004165	7.000739	7.119871	7.101758	6.872865
KRT6B	7.304661	7.204844	7.285817	7.135566	7.254596	7.295547	7.205276	7.268867	7.214193	7.193574	7.333913	7.708242	7.230632	7.532025	7.416523	7.182581	8.119954	7.227279	7.207845	7.332637	7.224993	7.216882	7.297122	7.214255	7.430592	7.298158	7.239447	7.366421	8.121322	7.318171	7.260423	7.196654	7.223594	7.242018	7.422461	7.266494	7.190635	7.420697	7.204303	7.394701	7.211484	7.221204	7.173008	7.211836	7.380898	7.448356	7.736315	7.304108	7.410605
HMGN2	8.611891	8.345658	8.086914	8.114616	8.356471	8.713945	8.581641	8.433887	8.197878	8.700898	7.296136	7.861777	8.499424	7.647578	8.415273	7.342832	7.630684	8.250866	8.413792	8.046875	8.594727	7.788906	7.767598	8.894629	8.281582	8.197227	7.871084	8.388164	8.12623	8.708496	8.97512	8.860547	8.834401	9.087676	8.514688	8.059336	8.929274	8.492344	9.235964	8.529629	9.023363	7.637887	8.210635	7.957591	8.413792	8.288991	8.403516	7.724355	8.730684
EIF4E	7.039424	6.913346	6.8525	7.081689	6.90123	7.078589	7.097422	6.913324	7.146608	6.838971	7.064518	7.102041	6.910488	6.963691	6.799095	7.038672	6.984238	6.903691	6.982344	6.873424	7.029538	6.992148	6.91479	6.905254	6.913262	7.054619	6.984473	6.898835	6.883965	6.964004	6.858724	7.162165	7.074023	7.00916	7.063174	7.044258	7.086185	6.987609	6.879004	7.062217	6.835117	6.976738	7.22349	7.042285	7.094378	6.794977	6.839648	6.840146	6.789525
ACO2	9.851406	10.209609	9.729297	10.264863	10.442148	10.033242	9.980299	10.253008	10.368789	10.268672	9.710811	10.365869	10.401764	10.015052	10.524844	9.967148	10.006504	9.98832	10.013428	9.954229	10.421654	9.854134	9.584707	9.970967	10.397858	9.869893	9.747344	10.385977	10.648926	10.191357	10.408867	10.675039	10.26833	10.12474	10.213398	10.24915	10.078164	10.396934	10.850964	10.030651	10.202539	9.720179	10.01016	10.017676	9.709854	9.946146	9.888229	10.131875	10.167363
HTRA3	7.77055	7.297461	7.402249	7.394531	7.2214	7.650215	8.152129	7.337197	7.227793	7.381367	7.296136	7.196935	7.675	7.234707	7.779909	7.413945	7.22181	7.387725	7.216917	7.103346	7.429811	7.37207	7.332793	7.604606	7.343197	7.389609	7.105723	7.487075	7.10819	7.360981	8.184316	7.219834	7.343053	7.295547	7.290628	7.391374	8.347744	7.300697	7.734971	7.892949	7.256558	7.290822	8.221322	7.52117	7.430068	7.23291	7.466987	7.309742	7.499535
OR2M2	7.282194	6.955938	7.156035	6.86209	7.176468	7.439199	7.219727	7.181296	7.256344	7.236863	7.112725	7.381263	6.998115	7.390137	7.184542	7.301875	7.04457	7.057215	7.059756	7.14875	7.077544	7.190327	7.302253	7.180306	7.333389	7.123467	7.330312	7.139268	7.2214	7.063633	7.030801	6.990645	7.163633	7.095967	7.148581	7.124629	7.046884	6.957656	7.085	7.014023	7.059909	7.076406	7.041992	7.082061	7.16623	7.127025	7.159076	6.980767	7.295957
RNF167	10.12085	10.357529	9.969766	10.69248	10.223125	9.962578	10.504775	10.146404	10.176914	10.187305	10.919717	10.782005	10.431572	10.406875	10.672702	10.892884	9.37959	10.622793	10.131543	9.910791	10.442148	10.2729	10.599594	10.185187	10.242637	10.49835	9.952207	10.790518	10.839912	10.695091	10.37916	10.526738	10.307767	10.350869	10.547832	10.642526	10.638174	10.226348	10.607676	10.112588	9.969316	10.455872	10.648926	10.567402	10.850964	10.380859	9.988656	11.141445	10.256523
ATP13A4	7.252148	7.333477	7.037969	7.135566	7.333389	7.048418	7.312119	7.393096	7.382012	7.27474	7.315117	7.381263	7.172174	6.903431	7.063154	7.322826	7.312415	7.378398	7.069725	7.444336	7.250417	7.430993	7.27166	7.188981	7.113867	7.182461	7.283047	7.239961	7.32124	7.390137	7.323027	7.292578	7.26265	7.36168	7.352891	7.430801	7.33229	7.488931	7.284313	7.337793	7.183304	7.374473	7.388018	7.416934	7.537109	7.568027	7.17821	7.468848	6.92429
RALA	12.073564	11.256738	11.544316	11.364805	11.386523	11.628184	11.349902	12.613564	11.255156	11.307852	11.844707	11.548545	11.679199	11.971553	11.462031	11.71999	11.981504	11.352168	11.14373	11.274512	11.446729	11.774961	10.972155	11.525632	11.058457	11.474355	11.343574	11.318132	11.903997	11.381748	11.225947	11.215254	11.100762	11.304121	11.314424	10.951309	11.535117	10.908164	11.355098	11.475176	11.319141	11.177656	11.209824	11.177207	11.607767	11.244336	11.568574	11.429883	11.749512
PTPRK	10.482604	10.129023	11.117695	10.135137	10.422139	9.289528	10.354961	9.21168	10.461562	10.38665	9.436455	10.792572	10.69707	10.90918	10.365869	9.859443	8.772852	10.53082	10.506016	11.114453	10.833525	10.2729	9.778066	10.532617	10.132969	10.428379	10.5275	10.335723	10.47792	10.57434	10.559131	10.246895	10.388965	10.15582	9.837552	10.279997	10.850745	10.36668	10.748906	10.869863	10.784258	9.631029	9.960645	10.237012	10.557705	10.006504	10.988027	10.021064	10.187178
FLI1	9.265791	8.869131	9.279727	8.919805	8.621318	9.920488	9.603778	9.543965	8.684303	8.630501	8.281943	8.365459	8.688721	9.359873	8.375664	8.633783	8.481348	8.760495	8.494434	8.924658	8.927676	9.400579	8.578105	8.773281	8.442559	8.859873	8.482891	8.294902	8.346569	8.161963	8.046406	7.917412	7.895391	8.274336	8.776901	8.227552	8.673086	9.002939	8.741582	8.672259	8.901839	9.65084	9.243574	8.602539	8.279303	10.380859	8.808965	8.696947	9.119082
PTGER3	7.242653	7.050586	7.056392	6.988346	6.971032	7.882539	7.420195	7.02137	7.109673	7.068688	7.093848	7.081787	7.198633	7.21488	7.373984	7.149932	7.064902	7.259648	7.021439	7.020265	7.077544	7.02152	7.133877	7.259824	7.164478	7.113926	7.023633	7.103057	7.135781	7.10229	7.672441	7.121237	7.203424	7.095967	7.092529	7.196462	7.268457	7.047109	7.387484	7.455199	7.100303	7.085703	7.500277	7.163073	7.115684	7.108105	7.100651	7.010781	7.084248
NMRAL1	11.146152	11.288955	11.269043	11.467969	11.366729	10.830039	10.95499	10.605742	11.24569	11.24569	12.65099	11.578203	11.265921	11.612113	11.100439	12.094062	11.771631	11.133789	11.327188	11.661276	11.509753	12.153125	11.639697	10.49293	11.627129	11.864792	11.716641	11.307852	11.883398	11.89002	11.556406	11.56584	11.674206	11.373594	11.442826	11.754219	11.061563	11.575117	10.911777	11.034629	12.125837	11.513223	11.051777	11.126025	11.566387	11.036191	11.337422	11.468379	11.549896
ANXA3	9.034033	7.852207	9.09252	8.830068	8.205104	8.582135	7.836641	10.314121	9.087676	9.182187	7.445854	7.081787	8.225273	7.985605	7.184542	8.513141	7.352598	8.487217	8.652708	9.670752	7.741525	9.936328	8.100456	9.282881	8.493027	7.278027	9.67625	8.069505	8.167721	7.485934	7.54612	8.527998	7.607891	7.237493	7.469564	7.575299	7.474932	8.373027	8.185703	9.707871	10.021895	9.128789	8.922533	9.076367	7.16623	8.9775	9.878691	7.508455	9.857871
SIPA1	11.096602	10.508993	10.734512	10.38292	10.333613	11.26123	10.534206	11.460742	10.431084	10.37709	11.058164	10.283516	10.031895	10.815879	9.863516	10.982012	10.157617	10.502061	10.506016	10.592373	10.833525	10.854688	11.042956	9.616734	10.647891	11.735605	10.507051	10.548047	9.963604	10.543955	10.083711	10.466934	10.60918	11.632939	11.243105	10.661973	10.526738	11.634922	9.86792	10.637227	10.764688	11.420996	10.021064	10.119814	10.67082	11.516943	10.788477	10.792021	10.981709
TBX4	7.147832	7.089106	7.421126	7.554531	7.049395	7.410879	7.502109	7.116113	7.275879	7.21819	7.296136	7.401979	7.414098	7.484303	7.518639	7.26166	7.242611	7.201914	6.991367	6.963057	7.401178	7.276686	7.251276	7.524014	7.424902	7.427559	7.105723	7.329476	7.32124	7.514743	7.907373	7.274785	7.0941	7.247329	7.308626	7.2761	7.921615	7.027853	7.796781	8.282031	7.109673	7.131588	7.565996	7.390846	7.187988	7.089473	7.413682	7.14222	7.295957
GAS2L3	8.992695	7.902526	7.538936	7.576309	7.71985	7.367829	7.605098	11.132891	8.167721	8.122754	9.101982	7.537041	7.655742	8.146439	7.831068	7.433145	8.471758	7.442335	7.532949	8.300107	7.922539	7.546289	8.009785	7.450286	8.036406	7.946445	7.941413	7.795273	7.929948	8.037852	7.728757	8.323197	7.617598	7.979375	7.804824	7.923398	7.931901	7.826569	7.407601	7.574863	7.633379	7.566501	7.912578	7.739023	8.900859	7.644728	7.701029	7.395937	7.794492
SLC27A2	8.611891	8.997344	9.145967	9.307451	9.242246	6.998392	7.585371	7.172106	9.515716	9.387018	8.364342	8.713691	8.65957	9.462041	7.032705	9.155566	8.166348	9.501953	9.82834	9.388496	9.1686	8.967158	9.002324	9.43929	8.842285	8.890553	9.162227	9.557354	8.232393	9.37486	7.827031	9.342441	8.867695	8.780039	8.271592	9.411504	7.305332	9.012393	8.164746	8.977324	9.668145	9.039183	7.518828	9.228757	10.690479	9.392051	9.570029	9.191475	9.109434
EIF2AK3	9.76627	9.633477	9.349635	9.142363	9.935127	8.592682	9.153574	9.740127	9.623789	9.99611	8.313301	8.928962	9.261621	9.676064	8.272051	8.345352	8.471758	9.83832	9.91252	9.879816	9.789186	9.813584	9.537142	9.76816	9.03502	8.910293	9.87832	9.750957	8.790026	8.896338	8.377637	9.186025	9.074814	8.942174	9.176719	9.431361	8.673086	8.635303	8.926865	8.936289	9.917984	9.65084	9.172637	9.959473	8.589395	9.545293	9.837552	9.221895	9.878105
VAMP3	11.773802	12.063008	11.939141	12.155957	12.018691	11.888184	11.89224	12.269395	12.000332	12.071641	11.794121	11.899349	12.024766	11.840273	12.049258	12.341761	11.742503	12.108594	11.81804	11.948652	12.114899	11.68153	11.417441	11.939141	11.82877	11.654648	11.811367	11.956234	12.269941	12.088451	12.352764	12.254219	12.135892	11.773802	11.675156	12.114899	12.05375	11.634922	12.027747	11.737178	11.743027	11.544316	11.862995	11.989668	12.180547	11.488216	11.780303	11.843398	11.416377
ATG12	8.90875	8.243135	9.318965	8.899508	8.590475	9.659837	9.133535	9.036074	8.984775	8.567956	9.598984	9.577266	8.819961	9.727129	9.550447	9.597881	9.515716	8.858184	9.282432	9.008857	9.032848	9.440762	10.042559	8.90515	9.29918	9.391602	8.868496	9.011055	8.393252	8.896338	8.783828	8.637487	8.664033	8.890908	8.545046	8.953496	8.673086	9.496445	8.652559	9.155459	8.752891	10.436221	9.871367	9.045332	9.203809	9.648086	9.226644	8.864746	9.263372
OR3A2	7.341738	7.227617	6.980929	7.17887	7.186175	7.595654	7.293535	7.365238	7.182106	7.236863	7.267178	6.993076	7.161782	7.52681	7.282463	7.205117	7.231924	7.019723	7.345195	7.266367	7.165003	7.097699	7.423105	7.205677	7.153716	7.370176	7.245215	7.130163	7.135781	7.063633	6.953408	7.061743	7.084222	6.998887	6.997109	6.984473	7.10541	7.113271	7.007031	7.082008	7.04112	7.131588	6.956289	6.954141	7.125811	7.041064	7.371973	7.071777	7.201191
NDUFA8	12.273783	12.044993	12.313828	12.287689	12.327715	11.806602	12.365423	11.480352	12.27627	12.051211	12.808343	12.144004	12.398151	12.463434	12.77793	12.647855	11.609258	12.158906	12.019453	12.149131	12.205719	12.04236	12.045612	12.536953	12.174515	12.273783	11.92375	12.420677	12.600566	12.371797	12.541328	12.47307	12.232087	12.285303	12.11984	12.361989	12.367051	12.408643	12.574626	12.419102	12.056549	11.716976	12.449824	12.238685	12.816823	12.162324	12.089212	12.469583	12.360736
SORBS1	12.295479	10.299043	11.769912	11.891087	10.903633	12.847572	12.710322	12.622363	10.782005	9.511094	9.910977	8.219971	12.997279	10.543955	14.083623	9.869893	9.877617	11.833311	11.357324	9.58752	11.053516	10.411992	12.206569	12.526341	12.695482	12.097422	8.301973	10.890049	7.61945	10.644473	13.522051	9.891582	9.677715	9.880762	10.164297	10.009258	13.019121	8.923145	13.456204	12.881055	9.31207	9.580508	13.624883	12.101185	9.476777	10.170625	9.477738	7.935055	9.284473
ZNF28	8.784951	9.261348	8.982035	9.193584	9.446309	8.634629	8.499316	8.384661	9.139277	9.530982	9.69168	9.086055	9.091719	9.027373	8.89418	9.758945	9.681406	8.932324	9.568656	8.987822	9.285732	10.066777	8.930176	8.388555	8.292679	8.388701	8.888721	8.963242	9.023786	9.522207	8.577266	9.033177	9.09346	8.789687	9.006387	9.63793	8.128145	8.770596	8.359883	8.324089	8.720488	8.661367	8.221322	8.994844	9.143906	8.330127	8.894844	9.546217	9.03946
TFB2M	9.829987	9.876576	9.637734	9.193584	10.223125	9.186888	9.456133	8.683496	9.975439	10.268672	8.482507	10.143516	9.781188	9.870404	9.206429	8.993135	8.959922	9.98832	9.880544	10.349023	10.031895	9.359492	8.962002	10.114658	8.895228	8.808965	9.646717	10.062383	9.462266	9.81626	9.130029	9.984199	9.513623	9.910977	9.887842	9.709687	8.918783	9.082617	9.828965	9.356533	9.79584	9.486768	9.03373	10.100215	9.193584	9.606504	9.826973	9.762979	9.966667
PRAMEF4	6.888203	7.097925	6.931904	7.016602	6.911429	7.089106	7.097422	7.172106	6.926654	6.820625	6.975496	7.138867	6.921211	6.913324	7.144508	6.877038	6.872109	6.913301	6.972689	7.121527	6.778633	6.856934	6.863652	7.010306	7.064632	7.006133	6.875713	7.064492	6.696019	6.839551	7.01134	6.981514	7.104375	7.029053	6.705537	6.894059	6.882866	6.890397	6.949136	6.82792	7.079987	6.764785	6.871107	6.934193	6.994206	6.834062	7.18891	6.940811	6.800602
AGBL2	7.166064	7.479854	7.392337	7.412591	7.36248	6.978223	7.032959	7.106615	7.452959	7.652246	6.944561	7.283743	7.326387	6.932949	6.941097	7.139512	7.164539	7.36085	7.458105	7.332637	7.230781	7.304883	7.133877	7.010306	7.064632	7.016393	7.245215	7.592526	7.2214	7.763052	7.31334	7.486481	7.563438	7.276338	7.273418	7.735625	7.228958	7.261624	7.094137	7.023874	7.155996	7.309121	7.082907	7.301569	7.390801	7.166713	7.110046	7.174331	7.0941
NQO2	9.255293	9.435625	9.199121	9.452563	9.153682	10.075078	9.341182	8.683496	8.408607	8.933145	9.021748	8.997344	9.201533	9.308059	9.901794	8.673418	8.632119	9.056387	8.142891	8.742998	8.462008	9.266973	9.052402	9.417979	9.379902	9.512764	9.08918	9.032285	9.10457	8.708496	9.812695	9.416172	8.763643	8.325931	8.749271	8.728841	9.796822	9.407051	9.530762	9.443691	8.319805	9.180391	9.659375	9.024824	8.300527	8.845189	8.947676	9.075433	9.099814
COMMD1	11.460742	11.225508	11.614844	11.59875	11.418389	11.677292	11.390215	11.335879	11.519648	11.328477	11.713477	11.81804	11.285423	11.919824	11.521908	11.877695	10.990488	11.172715	11.08459	11.689082	11.540234	11.671035	11.324023	11.21292	11.627129	11.82457	11.526126	11.347637	11.508652	11.604785	11.437666	11.40543	11.45987	11.60569	11.42376	11.441387	11.41709	11.625234	11.333789	11.146621	11.48125	11.279023	11.150322	11.136328	11.586494	11.62638	11.68876	11.120908	11.53957
TIGD6	7.707402	7.507321	7.607969	7.440801	7.462708	7.640742	7.493105	7.709004	7.583366	7.709316	7.475977	7.634092	7.637197	7.013735	7.641973	7.503584	7.50821	7.719945	7.582695	7.564805	7.710791	7.899258	7.465472	7.468379	7.477451	7.132695	7.321279	7.543301	7.589541	7.570111	7.620716	7.684401	7.780283	7.68354	7.385843	7.664808	7.438184	7.470752	7.48849	7.455199	7.454238	7.432803	7.406668	7.502187	7.380898	7.39153	7.544023	7.663411	7.276595
EPS15	9.612467	9.080352	9.566562	9.131773	9.202305	8.675612	9.788301	10.125918	9.306484	9.337715	8.573037	8.743125	9.475137	9.390742	9.541367	8.789857	9.313799	9.380762	9.364648	9.471846	9.190449	8.967158	9.14127	9.879576	9.399197	9.534665	9.294141	9.276211	9.413105	9.531875	9.659199	9.353184	9.586328	9.678516	9.857582	9.490186	9.94793	9.082617	9.579648	9.595937	9.401016	9.548262	9.669948	9.48375	9.867129	9.739883	9.517783	9.454814	9.776873
NOL10	8.35584	8.716523	8.635156	8.96958	8.911963	9.186888	8.817695	8.753724	8.791621	8.81627	8.620544	8.150452	8.882266	8.448066	9.511484	8.643561	9.303633	8.343848	8.937559	8.793939	8.917285	8.699681	9.379902	7.821484	9.128789	9.132949	8.810566	8.236758	8.698066	8.798574	8.165498	8.393535	8.352549	8.446465	8.321055	8.376908	8.263369	8.645938	8.398799	8.182826	8.392539	8.20209	8.169482	8.092988	8.46459	8.402559	8.475885	9.269746	8.647461
SLC39A11	9.939141	10.148539	10.240234	10.42291	10.381758	9.030664	8.531113	8.611891	10.288096	10.437344	10.060234	11.318457	9.690215	10.505361	8.690723	10.266074	10.380293	10.181152	10.062168	10.155391	10.160723	11.145615	10.102109	10.144277	9.674598	9.711193	11.193776	10.186377	9.933252	10.362383	9.078887	10.288301	10.10792	9.96207	10.254023	10.642526	8.66321	10.042559	8.967158	9.697988	10.449229	10.17043	8.822539	10.187305	10.599961	10.139945	11.269043	10.181152	10.833203
CPT2	10.17043	10.347861	10.463988	10.155605	10.680947	9.42707	9.594053	9.533672	10.853447	10.789346	9.891016	10.395918	10.381191	10.446016	10.223916	10.408301	9.907793	10.53082	10.547098	10.582305	10.511992	10.505039	10.329707	9.879576	9.944453	10.347676	10.416357	10.405504	10.2975	10.873451	10.247285	11.009961	10.388965	10.616631	10.091484	10.870859	9.495072	10.878649	10.18876	10.256709	10.233984	10.386426	9.930898	10.508125	10.850964	10.510967	10.949121	9.914617	11.124632
RCOR2	7.430931	7.718672	7.629473	8.064287	7.61667	7.731367	8.233783	7.447865	7.470355	7.498516	9.222415	9.146849	7.665189	7.125462	8.018574	7.513021	7.559456	7.561619	7.693428	7.73873	7.600156	7.818008	7.604935	7.514147	7.804932	7.829355	7.996426	7.705605	8.211113	7.79418	8.346712	7.356566	7.362565	7.552441	7.855684	7.696257	8.492598	7.596299	7.849355	7.536859	7.886475	7.566501	7.768086	7.728685	7.585547	7.420618	7.554238	7.847337	7.133958
SPINK2	6.841074	7.893223	7.056392	7.072298	7.049395	7.008262	7.455534	6.895	7.479824	7.351436	6.914434	7.062155	7.59124	7.164277	7.02209	7.068499	7.01474	7.333105	7.171133	7.040166	7.42043	7.410938	6.99571	6.895495	7.014938	7.647334	7.321279	6.996276	6.833604	7.18728	7.058491	7.448125	6.937988	8.172493	8.687227	7.31334	7.115254	7.12293	7.055879	7.247038	6.984297	7.432803	7.062539	7.399219	6.875078	7.682812	7.001465	6.990635	7.557549
OR4F17	6.869473	6.913346	7.289932	7.072298	6.951035	7.048418	7.032959	6.865654	6.91707	6.916484	7.102969	6.920112	6.80082	7.104513	7.243086	7.007952	6.83099	6.913301	7.069725	6.921738	6.934811	6.946209	7.103574	6.895495	7.253438	7.162061	6.963923	6.815615	6.993153	6.953647	6.933626	6.963555	6.92001	7.03835	6.801523	6.894059	6.980322	6.859551	7.085	6.905195	6.936896	6.909443	6.841904	7.072207	7.0845	7.070703	7.100651	7.101758	6.96527
THUMPD2	9.510439	9.31334	9.4729	9.182813	9.435625	9.068691	9.827588	9.106758	9.684531	9.954883	9.771922	9.905311	9.811676	9.615527	9.33373	9.186328	9.918225	9.777562	9.953522	10.195163	9.428555	9.462266	9.920658	10.194876	9.581229	9.869893	9.848545	10.05168	10.196016	10.392334	10.358379	9.984199	10.338027	9.802767	10.031543	10.310586	9.957148	9.545859	10.062168	10.184375	9.826299	10.098965	10.094082	9.997619	10.380859	9.585586	9.498086	10.43443	9.705283
PCDHGA9	7.232656	7.218809	7.182531	7.198008	7.380723	7.295547	7.229069	7.116113	7.402383	7.36168	6.895059	7.411914	7.384502	7.094932	7.114121	7.493037	7.434512	7.297549	7.278822	7.248447	7.182793	7.362432	7.292409	7.074995	7.313828	7.318066	7.274125	7.357122	7.446396	7.428079	7.285579	7.410264	7.362565	7.36168	7.308626	7.391374	7.305332	7.386895	7.237786	7.292627	7.292767	7.327028	7.262913	7.326465	7.576289	7.382754	7.149551	7.376504	6.954974
SLC35A5	11.569053	10.971859	11.842393	11.354492	11.335189	10.41028	11.17293	11.886992	11.53957	11.491641	10.710586	10.937962	11.307109	11.553281	10.862422	11.42832	9.819193	11.36291	11.297764	11.26431	11.314043	10.84431	10.851263	11.007988	10.607676	11.140586	10.950322	11.297031	10.938906	11.09459	10.755791	11.204844	10.719707	10.937741	10.558223	11.070234	10.779023	11.007207	10.970723	10.951904	10.903887	11.117109	10.918711	11.217832	10.913047	11.656953	11.588633	10.883477	11.031875
RAMP3	8.76334	7.943997	7.790016	8.879928	7.71985	10.719141	8.342536	8.083496	8.177344	8.09207	8.925508	8.219971	7.81584	8.194092	7.840049	7.799056	7.771771	7.952559	7.803887	8.36877	8.431074	8.607311	7.806035	7.936055	7.477451	8.819727	8.148483	7.514687	7.697259	7.926243	8.006387	7.937129	8.644092	8.526097	8.829551	7.895527	8.743708	8.575664	8.843027	8.437461	8.53835	8.132051	8.687461	7.728685	7.772751	7.901895	7.905908	8.640742	7.430231
ZNF157	7.300785	7.406009	7.316585	7.368034	7.519395	7.346465	7.312119	7.319707	7.392166	7.564964	7.579655	7.411914	7.414098	7.44358	7.194687	7.493037	7.486969	7.460742	7.29872	7.471478	7.391947	7.470013	7.361191	7.171895	7.635176	7.749521	7.458211	7.477731	7.521406	7.477227	7.526732	7.51418	7.553353	7.541758	7.432728	7.565443	7.429408	7.488931	7.426328	7.38194	7.558359	7.596572	7.518828	7.472367	7.633789	7.485068	7.298814	7.724355	7.257982
NSFL1C	10.009258	10.308789	9.817813	10.412461	10.599594	10.350293	10.876465	10.63582	10.308223	10.278516	11.345576	10.84154	10.9829	10.204785	11.43084	10.812051	11.000273	10.392617	10.325342	10.551719	10.492363	10.453301	10.648926	10.563652	10.799515	10.289375	10.567695	10.538008	10.529258	10.873451	11.437666	10.506865	10.479785	10.218691	10.407402	10.69248	11.368145	10.185586	10.901328	10.667819	10.407666	10.139102	11.071445	10.687773	10.93332	9.843359	9.999141	11.63208	10.227402
CNKSR2	7.36085	7.369225	7.262363	7.26052	7.333389	7.576411	7.437666	7.477773	7.322773	7.460684	7.475977	7.352578	7.384502	7.264323	7.416523	7.423965	7.528265	7.460742	7.354349	7.425527	7.318477	7.430993	7.443717	7.305469	7.13335	7.380143	7.3121	7.27625	7.427347	7.428079	7.452344	7.486481	7.439375	7.541758	7.290628	7.521009	7.392376	7.461383	7.452305	7.455199	7.39221	7.344704	7.396885	7.373789	7.528151	7.47606	7.476183	7.508455	7.364121
FSTL1	13.142363	12.59293	13.138464	13.247604	12.098405	13.620547	14.032757	13.620547	12.421855	12.610563	12.148232	11.288027	13.264326	12.26057	13.240498	11.260586	12.021816	13.294098	12.047884	12.109163	12.598604	12.710322	12.006523	13.146478	12.811904	13.285407	12.125228	12.529971	12.394385	12.018379	14.387461	12.726296	12.733285	12.682725	12.503984	12.477334	14.203857	12.37776	13.874619	14.269258	13.0075	12.233906	14.303271	12.905371	11.928096	12.102227	11.527933	11.566387	11.965908
ZNF226	8.731387	8.928962	9.072822	8.779766	9.182187	8.892256	8.921263	8.642865	8.916426	9.016475	8.582757	9.036514	8.931875	9.071904	9.21554	9.22651	9.060208	8.570967	9.147129	9.030215	8.856445	9.068154	8.897773	9.05374	9.218604	8.74043	8.939141	8.911553	8.686289	8.746895	8.794147	8.69043	8.499889	8.495853	8.656973	8.749932	8.774206	8.912793	9.046582	8.791621	8.822637	8.951009	8.89125	8.819727	9.072676	8.813613	9.123457	8.854824	9.469795
PLA2G2A	7.957721	7.579819	7.128164	8.043506	7.576185	10.920693	8.682305	7.143428	7.765381	7.409355	7.739154	7.081787	8.344961	8.301107	7.518639	7.930371	7.781426	7.81584	7.712077	7.808034	7.801045	10.515313	7.671481	8.096758	9.896722	8.266289	7.476673	7.876886	8.053242	8.383193	11.675156	9.40502	7.770664	7.464105	7.28207	7.685918	9.140859	7.952305	8.062842	12.16874	9.805781	7.463389	11.2196	8.314844	8.507428	8.159616	7.17821	7.289504	7.014805
TAF11	7.261208	7.013275	7.018617	6.941038	7.077435	7.199336	6.996211	7.068812	7.118418	7.068688	7.14027	7.032715	7.152012	7.164277	7.144508	7.36457	7.22181	7.047393	7.07916	7.257148	6.963623	7.12571	7.034844	7.093389	7.113867	7.02541	7.123724	6.776172	6.983633	7.121204	6.953408	6.93569	7.064227	6.912038	6.676836	7.02377	6.911712	7.017402	6.949136	7.071816	7.059909	7.066849	6.984131	7.042285	6.956087	6.973037	7.288587	7.101758	7.084248
FGF8	7.11832	6.86041	6.891159	6.9504	6.749639	6.917839	6.996211	7.078291	7.12765	6.783965	6.985566	7.157917	6.94139	6.705703	6.931185	6.937598	6.872109	6.990599	6.873825	6.882676	6.885667	6.946209	6.954883	6.895495	6.913262	7.044658	6.933783	6.966387	7.052041	6.839551	6.905669	7.031523	7.005479	7.03835	6.891191	6.914113	6.790553	6.911074	6.949136	7.004089	6.787454	6.966992	6.956289	6.934193	6.923781	6.933809	7.04084	6.919219	7.024661
SBNO2	9.337168	8.839622	8.55112	8.90998	8.549395	10.350293	8.333203	9.482861	8.398242	8.264619	9.609434	9.414492	8.186455	9.523613	8.160781	8.843496	9.455244	8.793398	8.721426	9.049814	8.522559	9.172803	8.815957	9.688535	9.189098	9.461367	9.500068	8.491136	9.710957	8.64085	9.005215	8.860547	9.575879	9.403457	10.071149	9.187939	9.806732	10.084219	8.843027	10.194408	9.585324	9.751115	10.678613	8.940996	10.038262	9.906204	10.251016	10.730586	9.325164
TIMP2	12.491211	11.857031	11.880244	11.988372	10.954004	11.333789	12.41376	12.480101	11.214609	11.25582	9.871165	9.146849	11.89653	12.28251	12.458457	10.651563	10.178105	11.71999	10.604023	10.73207	11.757031	11.355439	11.166699	11.638568	10.859648	10.022699	10.576729	10.850527	8.455449	9.463281	11.305215	10.05498	9.586328	9.588652	9.430215	9.817949	11.169727	10.327523	11.783145	11.544961	10.161413	10.508457	11.892793	11.177207	8.611628	10.282285	10.87901	9.574746	11.56
PHF11	12.045612	12.245566	12.085768	12.155957	12.138105	12.125228	12.233275	12.462259	12.130625	12.180547	12.057529	12.566846	12.261631	11.481953	11.55125	11.528307	12.03251	11.947334	12.241563	12.585117	11.92584	11.71248	11.965908	11.404365	12.011553	12.559766	12.000703	12.249163	12.901413	12.604492	12.441263	12.223617	12.492695	12.874023	12.707428	12.417852	12.478105	12.479583	12.249163	12.309919	12.281289	12.37707	11.992021	12.131621	12.37849	12.251553	11.862995	12.449824	11.776823
SAP30BP	9.539902	9.682793	9.359873	9.524043	9.424876	10.430605	9.196973	10.135742	9.575514	9.285459	10.496934	9.556621	9.739678	9.666328	9.663767	9.987285	9.957715	9.636771	9.659375	9.337715	9.614429	10.254023	10.201113	9.39623	10.447207	10.307926	10.013262	9.415352	9.560859	10.14165	9.982129	9.465898	9.698477	9.951699	9.695703	9.978535	9.645778	9.839668	9.481016	9.50373	9.595527	10.149395	9.999434	9.413105	10.195586	9.464322	9.888229	9.982129	9.806888
RWDD3	8.592249	9.070023	8.41665	8.300527	8.73125	8.453652	8.734134	8.501992	8.459388	9.026982	7.206914	8.118262	8.569326	8.253203	8.181165	7.413945	7.486969	8.497754	8.783145	8.388555	8.481807	7.848952	7.929076	8.228848	8.366963	7.887695	8.586328	8.632119	8.10444	8.65957	8.608919	8.961455	8.654072	8.284023	8.617168	8.465156	8.743708	8.14125	8.916611	8.584395	8.056214	8.038252	8.512956	8.704948	8.114258	8.278665	8.545332	7.458958	8.58722
SYT14	6.939232	6.85069	6.861344	6.979277	6.981081	7.038564	6.889004	7.04043	6.889092	6.946533	6.924466	7.042676	6.716797	6.953369	7.063154	6.725293	7.01474	6.923496	6.942513	6.942656	6.864915	6.847695	7.172793	6.953783	6.861374	7.02541	7.178304	6.918444	7.071367	6.953647	6.886986	6.858906	6.957324	6.901771	7.186647	7.034102	6.779899	6.713757	6.910596	6.914902	6.984297	6.918911	6.974447	7.013496	6.845085	6.875462	6.951055	6.90875	7.238877
BRSK2	7.490137	7.17354	7.411696	7.412591	7.049395	7.089106	7.302435	8.187422	7.286055	7.434707	7.315117	7.102041	7.307321	7.24443	7.094137	7.291354	7.212259	7.297549	7.278822	7.545358	7.192109	7.362432	7.352116	7.232656	7.113867	7.241035	7.032988	7.249707	7.32124	7.293516	7.218229	7.32998	7.401979	7.371406	7.2127	7.2761	7.392376	7.231488	7.53597	7.427347	7.228711	7.344704	7.424902	7.346113	7.430068	7.222972	7.090234	7.458958	7.152721
PCGF2	11.399219	11.895547	11.411523	11.661276	11.62375	11.232461	11.813652	12.563691	11.53957	11.583281	12.096914	11.807617	11.327188	10.637109	11.161396	11.690059	10.969922	11.629297	11.665654	11.679583	11.710215	12.031338	11.53957	10.563652	11.494336	11.64416	12.010635	11.8939	11.8939	12.038086	11.315137	11.615937	11.940566	10.957598	10.969922	11.531445	11.7946	11.513223	11.484805	11.66707	11.937178	11.716976	11.26123	11.42873	11.868574	10.781113	10.8686	11.68334	10.894072
STXBP4	7.881289	7.352384	8.024095	7.748564	7.739941	7.891159	8.203701	7.840228	7.698711	7.709316	7.618457	7.851576	8.000618	7.815553	8.982233	7.73598	7.242611	7.610459	7.561781	7.43502	7.52151	8.066481	7.72918	8.239072	7.786699	7.807314	7.578841	7.826484	7.436755	7.824925	8.367861	7.817897	7.740898	7.701224	7.710911	7.696257	8.815684	7.746055	8.442559	8.151602	7.642142	7.606924	8.770596	7.739023	7.430068	7.821901	7.23946	7.847337	7.916758
ZNF490	6.989102	7.022754	7.271862	7.224404	7.124038	6.988447	7.097422	7.383675	7.286055	7.105886	7.579655	7.624434	7.123516	7.453398	7.569346	7.493037	7.292627	7.241094	7.29872	7.157617	7.42043	7.440801	7.361191	7.305469	7.024826	7.212975	7.169144	7.093436	7.042061	6.933444	7.137513	7.100723	7.174023	6.988504	7.157819	7.227588	6.999668	7.056255	7.075612	7.033477	7.211484	7.270859	7.01237	7.183138	7.004165	7.289316	7.331279	7.174331	7.459424
GTF2H3	8.489414	8.1496	8.540221	8.229753	8.427227	8.713945	8.161963	8.501992	8.810566	8.630501	7.94821	8.685156	8.295579	8.093161	8.484447	8.284023	8.004694	8.086416	8.513867	8.230934	8.337881	8.336576	7.806035	8.659297	8.522367	8.388701	8.565049	8.804063	8.770684	8.547148	8.450723	9.022803	9.09346	9.337842	8.696706	8.515684	8.552702	8.481563	8.782539	8.397106	9.280479	7.996143	8.200449	8.363408	9.294375	8.68374	8.313154	7.603447	8.288711
TAPBP	10.383965	11.689375	10.874473	11.426631	10.993574	10.800566	10.51459	10.646344	10.661527	10.739961	11.355439	11.698486	10.715882	10.706094	10.174365	11.150664	10.892308	10.928281	10.915527	11.858604	11.243105	11.502959	11.093496	10.144277	10.789346	11.272637	11.092656	10.981406	11.740176	10.882988	10.297305	11.142425	11.021413	11.343574	11.544316	10.990693	10.60752	11.795459	10.312305	10.566465	10.954004	11.187637	10.245898	10.799515	11.293164	11.224092	10.998437	11.288301	10.833203
CYP4A22	7.370859	7.164333	7.218229	6.95998	7.186175	6.907559	7.032959	7.125007	7.12765	7.02209	7.150309	7.003008	7.056392	7.616924	7.032705	7.01832	7.074805	7.106211	7.124424	7.010049	7.182793	7.143857	7.200918	7.197142	7.232464	7.359922	7.023633	7.249707	7.1175	7.342871	7.116104	7.000679	7.134717	7.105837	7.10217	7.165051	7.086185	7.047109	7.12394	7.043239	6.846621	7.104355	7.0221	7.102734	7.135586	7.020747	7.168652	7.153066	7.374072
KCNG4	7.252148	7.050586	7.110046	7.081689	7.049395	7.048418	6.847142	7.058755	7.025169	7.087207	7.169294	6.982712	6.921211	7.064518	7.343066	7.058491	7.135361	7.06722	6.991367	7.040166	7.029538	7.079023	7.083942	7.128594	7.14332	7.202578	7.225007	7.103057	6.974004	7.063633	6.953408	7.100723	7.124434	7.019134	6.948115	6.964577	7.027607	7.056255	7.01709	7.004089	6.946836	7.131588	6.946533	6.954141	7.024202	7.000739	7.059967	7.101758	7.615999
PHF1	8.37541	9.435625	8.65584	8.950648	8.922165	8.971367	9.456133	9.013786	8.511045	8.630501	8.984095	8.723887	9.343496	8.766367	9.344492	8.835107	8.471758	9.149134	8.89583	8.873828	8.814154	8.507318	9.574463	8.804063	9.25019	9.292988	9.018887	9.011055	8.831133	8.9275	9.261836	8.749271	8.867695	8.546045	9.468984	9.37207	9.94793	8.55457	9.216758	9.065742	8.54888	9.009023	9.598984	9.392354	9.103203	8.250736	8.243135	9.395332	8.730684
B3GNT6	7.450605	7.126621	7.363327	7.242533	7.167725	7.058491	7.266589	7.31127	7.37193	7.400218	7.628851	7.332793	7.384502	6.819609	7.124531	7.44237	7.262998	7.600384	6.991367	7.239323	7.373818	7.410938	7.392988	7.286934	7.333389	7.427559	7.339967	7.221309	7.32124	7.457734	7.651396	7.587204	7.762158	7.657188	7.343848	7.511992	7.484232	7.488931	7.387484	7.391035	7.37457	7.423301	7.443281	7.426484	7.55681	7.457734	6.849268	7.508455	7.054277
BDH2	7.787012	7.489805	8.034486	7.422305	7.444518	7.217103	8.001927	7.555029	7.774782	7.82333	7.394733	7.556113	7.59124	7.390137	7.253098	7.36457	7.135361	7.580576	7.764448	7.444336	7.562168	7.479805	7.513021	7.956387	7.164478	6.957627	7.551367	7.514687	7.589541	7.342871	7.414154	7.392376	7.193574	7.247329	7.247148	7.217253	7.200433	7.300697	7.470186	7.319827	7.237852	7.627295	7.470742	7.749453	6.719551	7.448356	7.382214	7.131899	7.587412
LGI4	11.185029	8.189893	7.728096	7.656572	7.489551	8.130286	8.621758	13.083288	7.621406	7.751362	7.968994	7.391621	7.610459	7.577813	7.692858	7.684971	7.164539	8.014102	7.582695	7.380723	7.903457	7.635293	7.625156	7.656263	7.272754	8.058405	7.871084	7.919189	7.18349	8.340996	8.276865	8.198223	9.084355	7.541758	7.804824	8.015046	9.888652	7.606172	8.671901	7.820352	7.784824	8.018574	9.428555	7.957591	7.613275	7.252448	7.82835	7.348066	7.44998
HLCS	8.147422	8.746113	8.456829	8.595791	8.812002	8.226992	8.333203	8.227376	8.821865	8.764684	9.030924	8.968008	8.559336	8.965186	8.272051	9.256484	9.585137	8.591631	8.395345	9.060046	8.3064	8.466641	8.188789	8.451634	9.349635	8.577139	9.46874	8.733893	8.738854	9.161299	8.723496	9.044336	9.151475	8.953047	8.554857	9.320859	8.580469	8.770596	8.409811	8.519512	8.660195	8.416465	8.139401	8.830068	8.962246	8.107949	8.926104	9.933457	8.46459
PAPSS1	11.813014	11.500859	11.635391	11.761855	11.633984	10.671055	11.450859	12.003457	11.742503	11.6625	10.558965	10.958379	11.571445	11.800801	11.369971	10.86209	10.91209	11.730244	11.408451	11.478906	11.599502	11.836514	11.246471	11.821582	11.108467	11.474355	12.04236	11.556797	11.981973	11.69332	11.267383	11.985391	11.674206	12.019072	12.18873	11.794121	11.7946	11.281211	11.387021	11.716976	11.671621	11.117109	11.161396	11.711992	11.918203	11.687383	11.558525	11.369668	11.528307
NBPF11	7.27166	6.955938	7.110046	7.152568	6.951035	7.078589	6.917855	7.030996	7.313418	7.236863	6.944561	7.120332	7.364844	7.315859	7.272438	6.836774	7.145213	7.125391	7.260918	6.882676	7.299424	7.170742	6.874424	7.171895	7.064632	7.044658	7.032988	7.193726	7.446396	7.323189	7.22833	7.495859	7.26265	7.637705	6.997109	7.064492	7.037204	7.300697	7.075612	7.09215	7.109673	7.036777	6.984131	7.003607	7.0845	7.279473	7.069512	7.49832	7.230107
TRIM24	9.899688	9.703828	10.08877	9.672773	9.794541	9.268857	9.654922	9.493314	10.389912	10.066924	10.741221	10.016328	9.861777	10.515313	9.810986	10.52877	11.559258	9.867617	10.081211	10.571836	9.439157	12.011553	10.54043	10.154414	10.40793	10.032559	11.436445	10.395381	9.730254	10.684707	9.881979	10.14571	10.209395	9.698997	9.887842	10.320557	9.655514	9.727344	9.520625	10.296016	11.471276	11.411045	10.124414	10.080762	11.022793	9.832881	10.031719	10.782005	10.09626
GDI1	11.31957	10.709811	10.43334	10.723398	10.372552	10.930664	10.758281	11.660957	10.461562	10.198008	11.917832	10.84154	10.736445	11.232998	11.400814	11.408757	11.347461	10.672702	10.604023	10.257324	10.531504	10.993115	11.156377	11.039258	10.579408	10.518594	10.669219	10.226504	10.287256	10.008574	10.681797	10.17555	10.077513	9.841309	9.980941	10.449082	10.505039	10.327523	10.474941	10.749121	10.345251	11.137266	11.328066	10.829788	10.123779	10.432568	11.048672	11.061563	11.012754
HYI	8.286279	8.859023	8.33752	8.52707	8.631387	8.109118	8.807832	8.48262	8.418955	8.50847	8.313301	8.047314	8.759245	8.301107	9.124492	8.922695	8.848574	8.385049	8.513867	8.378717	8.614961	8.295378	8.877223	8.086123	8.732135	8.859873	9.047835	8.733893	8.790026	9.384863	9.413799	9.154355	9.295938	8.667891	8.945983	9.421563	9.787285	8.211504	9.145801	8.702207	7.917734	8.171299	8.863115	8.541377	8.518281	7.891445	8.133519	8.139212	8.526097
ZXDC	8.855859	9.74334	9.002324	9.514122	9.66306	9.078379	9.051689	9.106758	9.525996	9.794902	9.891016	9.640996	9.230977	9.006693	8.873828	9.405703	9.867617	9.349147	9.880544	9.651467	9.573397	9.119824	9.971341	8.804063	9.609951	9.61332	9.666781	9.74071	9.994061	9.649824	9.261836	9.719687	9.492529	9.46582	9.755293	9.968125	9.495072	9.598316	9.225977	9.434453	9.646717	9.903232	9.285459	9.668145	10.056494	9.139863	9.051504	10.730586	9.273955
HDDC3	8.708955	9.653561	9.359873	9.296865	9.693936	9.317715	8.650664	9.06625	9.555527	9.479727	9.406426	9.733802	9.281816	9.205596	8.150208	9.94793	9.671309	9.212041	9.445801	9.462041	9.728457	9.390599	9.052402	8.399583	9.339414	9.241699	9.797656	9.638359	9.851227	10.12042	8.660732	9.587207	9.596406	9.476445	9.66411	9.938955	8.562227	9.308287	8.369635	8.730957	9.301426	9.311426	8.396761	9.505078	9.988488	9.199922	9.344775	9.024824	9.479824
SATL1	7.645508	7.489805	7.325977	7.385612	7.489551	7.616182	7.740469	7.457344	7.517852	7.652246	7.445854	7.129301	7.433698	7.667217	7.569346	7.252448	7.302533	7.516986	7.41969	7.631416	7.495	7.430993	7.423105	7.259824	7.446348	7.50623	7.357578	7.504674	7.359668	7.694775	7.40473	7.366396	7.458796	7.436484	7.432728	7.343984	7.523125	7.368724	7.714453	7.436406	7.347666	7.261553	7.325586	7.292461	7.349141	7.23291	7.719199	7.174331	7.718672
CAMKV	7.097993	7.004089	7.137344	7.100713	7.096901	7.277253	7.07834	8.093652	7.044395	7.078193	7.045312	7.332793	7.017458	7.135638	7.063154	6.957637	7.709395	7.153652	7.011133	6.972689	7.156035	7.211836	7.025275	7.101978	7.113867	7.466851	7.132415	7.267852	7.28502	7.273317	7.323027	7.172262	7.174023	7.207783	7.176709	7.217253	7.171895	7.231488	7.181351	7.188981	7.211484	7.196683	7.290446	7.19173	7.285186	7.252448	7.17821	7.215272	7.606582
ZNF622	11.450566	11.267969	11.258789	11.488574	11.500859	11.567754	11.17293	11.162969	11.164287	11.24569	11.593516	11.50902	11.226797	11.719668	11.908789	12.10418	11.255156	11.221875	11.074697	11.274512	11.550605	11.795459	11.217477	11.598379	10.607676	10.706416	11.373594	11.196318	11.508652	11.134756	10.936589	10.899434	10.80891	10.927559	11.000273	11.041768	10.870439	10.917969	11.215254	11.229746	11.299971	11.127002	11.387949	11.156377	9.709854	11.306328	11.10748	11.751768	11.72958
NFU1	10.432773	10.200117	10.453848	10.086611	10.223125	10.003467	10.668219	10.20458	9.936836	10.146404	8.904759	10.173816	10.309619	10.495762	10.684023	10.105859	9.360635	10.029209	9.982539	10.204951	9.961055	9.410514	9.625918	10.857139	10.171914	9.574395	9.304277	10.165703	10.124219	9.805576	10.408867	10.356328	10.148539	10.002578	9.87748	9.978535	10.515859	9.798242	10.768633	10.45832	10.294212	9.660527	10.436504	10.306523	10.027344	10.222238	10.393727	9.065339	10.006016
ZNF613	9.128789	8.706305	9.178691	8.869883	9.075241	8.592682	8.911221	8.67208	9.068008	8.922695	9.378848	9.046986	8.950648	9.236729	9.042845	9.788525	9.235833	8.835879	9.180801	9.101797	8.795195	10.362813	9.081673	8.977995	8.473164	8.388701	8.73125	8.724753	8.645312	9.271631	8.702207	8.839814	8.982656	8.367109	8.627005	9.149909	8.428809	8.60627	8.896133	8.711562	9.421504	9.180391	8.801546	8.840081	8.434727	9.059883	9.146133	9.075433	9.294717
ZNF92	7.223372	7.07	7.271862	7.081689	7.105632	7.199336	7.115488	7.04043	7.034648	7.152253	7.064518	7.003008	7.152012	7.379147	7.224404	7.205117	7.25293	6.913301	7.270199	7.360981	7.00139	7.097699	6.99571	7.296328	7.123561	7.084583	7.096795	7.064492	6.863115	7.15903	7.039756	7.01134	7.034766	7.077373	7.015736	6.993971	7.065127	6.929984	7.026719	7.043239	7.090195	7.186673	6.965072	7.152477	6.875078	7.156361	7.596693	6.980767	7.430231
XBP1	11.164941	10.941777	10.916338	11.032178	10.993574	10.642129	10.616934	9.894362	11.194609	11.094316	10.700586	11.209131	10.807393	11.354795	10.184609	11.199958	9.554734	11.71999	11.112617	11.396592	11.1632	11.785195	10.820716	11.929121	10.263135	10.836855	11.384375	10.931445	11.128906	11.361016	10.297305	11.504756	11.358939	12.068271	11.403867	11.272148	10.546777	11.985391	10.505684	10.566465	12.232643	11.524297	10.717305	11.318799	11.647402	12.662174	12.51377	10.699502	11.806084
TBL2	9.265791	9.968125	8.972188	9.524043	9.66306	9.840186	9.351475	9.411582	9.172148	9.521094	8.649642	9.536191	9.16252	8.756016	9.124492	8.584395	9.966914	9.727344	9.222415	9.566328	9.64625	9.688155	8.982842	9.240645	9.00541	9.491426	10.06416	9.486523	9.953743	9.659837	9.159437	9.699687	9.688155	9.588652	9.939375	9.839453	9.368402	9.387507	9.669805	9.857727	10.081934	9.486768	9.21515	9.728457	9.642188	9.149909	9.236895	9.289375	9.53043
CNTNAP3B	6.99958	7.126621	7.128164	7.109036	7.058789	7.46002	7.293535	7.087129	7.146608	7.170967	7.055033	7.012539	7.251686	7.094932	7.272438	7.252448	7.01474	7.115918	7.069725	7.050059	7.077544	6.916426	7.162813	7.286934	7.164478	7.064971	6.974277	7.074512	7.071367	7.214609	7.265985	7.246659	7.253542	7.165195	7.092529	7.135251	7.543073	7.173385	7.237786	7.207813	7.127744	7.158906	7.162461	7.142352	7.242533	7.089473	7.030762	7.071777	7.064274
CCKBR	7.088477	7.013275	6.961722	6.95998	6.940889	7.139023	6.996211	7.534404	6.832171	7.012829	7.102969	7.14832	6.910488	6.953369	6.829635	7.048486	7.04457	7.086803	7.04084	7.211481	7.240547	7.050801	6.985695	6.875443	7.174806	6.866465	6.984473	6.908997	7.2214	7.15903	6.962933	6.990645	7.114585	7.077373	6.929596	7.044258	7.162412	6.870104	6.867813	7.062217	7.031771	6.909443	7.01237	6.934193	7.063652	7.000739	7.554238	6.980767	6.994053
WNT6	7.232656	7.117021	7.110046	7.242533	7.176468	7.199336	7.312119	7.555029	7.332793	7.227656	7.246016	7.138867	7.161782	7.284434	7.282463	7.187731	7.273607	7.406953	7.198901	7.220713	7.182793	8.200039	7.181836	6.96376	7.333389	7.268379	7.458211	7.239961	7.341009	7.609629	7.218229	7.274785	7.3029	7.295547	7.33457	7.227588	7.357288	7.093711	7.219264	7.207813	7.410078	7.327028	7.243255	7.211836	7.274414	7.252448	7.218789	7.062217	7.267305
GADD45B	10.261299	8.848994	8.635156	8.708496	9.985518	12.039805	10.767949	10.065859	8.641387	10.136797	8.33418	8.666152	9.091719	9.103732	9.618721	8.809355	9.887637	10.651758	10.183561	8.601084	8.584395	9.771006	10.910889	10.938184	10.889824	9.411348	9.384381	8.783828	8.926621	10.241279	11.79349	10.605742	11.590996	9.972592	9.87748	10.428906	13.120352	9.749023	11.333789	11.835117	10.042559	11.067109	13.192005	10.950801	11.596855	9.637734	10.707741	10.873164	9.325164
SLC25A16	9.128789	8.818145	9.738887	9.400246	9.31293	9.42707	9.290264	9.085713	9.161299	8.964922	10.303457	9.640996	8.96068	9.574961	10.082158	10.428379	10.105664	8.921462	9.848711	9.533916	9.253831	9.349883	10.279997	9.240645	9.638125	8.940996	8.533555	8.541377	8.831133	8.847656	9.323457	9.29083	8.929648	8.96334	8.554857	9.140664	8.33707	9.749023	8.546719	8.652858	8.791621	9.965771	9.479512	9.014596	9.354108	9.689141	9.580779	9.386055	9.509727
SNX8	8.257637	8.335459	8.288506	8.452891	8.256725	9.588477	8.571973	8.36446	8.257188	8.133161	9.466836	9.006693	8.133857	8.835381	8.056523	9.123457	9.565082	8.104053	7.914805	8.945479	8.3064	8.844648	8.368613	8.490378	8.592845	9.250937	8.957734	8.347311	8.46543	8.445605	8.783828	8.538112	8.342536	9.578415	9.76627	8.515684	8.641387	9.525664	8.196263	8.751133	8.891699	9.068691	8.790889	8.344961	8.890723	9.565082	8.596807	9.124036	9.179307
TXNDC2	6.922275	6.880684	6.87069	6.988346	6.965311	7.133483	6.952051	6.918496	7.025169	6.951398	6.990508	6.900046	6.926367	7.085566	7.000762	6.897676	6.939863	6.864609	7.000938	6.952461	6.997109	6.968594	6.91479	6.864648	6.958555	7.02541	6.928652	6.972096	6.839971	6.968867	6.886986	6.967949	7.054443	6.921953	6.891191	6.933919	6.947373	6.920824	6.943779	6.920859	6.926491	6.981694	6.984131	6.880915	6.875078	6.865469	7.159076	6.980767	7.098857
LLGL2	7.310536	7.442214	7.33543	7.50638	7.509831	7.245977	7.124347	7.16306	7.382012	7.381367	7.878789	7.479766	7.316966	7.453398	7.416523	7.642656	8.247715	7.324264	7.506292	7.370983	7.467946	7.645645	7.72918	7.296328	7.736953	7.380143	7.617884	7.44	7.540677	7.494951	7.168145	7.400833	7.524619	7.342871	7.28207	7.458555	7.171895	7.424766	7.237786	7.337793	7.37457	7.48123	7.15168	7.292461	7.839033	7.410508	7.709883	7.915508	7.354043
PSKH1	7.664082	7.619746	7.819095	7.961611	7.988086	8.179355	7.729917	7.87167	7.949082	8.023652	7.532949	8.298438	7.81584	8.253203	8.343372	8.503047	8.442559	7.639264	8.011094	7.689001	7.991608	8.104785	8.009785	7.946087	7.625365	7.700918	7.807437	8.080534	7.919023	8.048268	8.077253	7.807705	7.243294	7.47292	7.488379	7.595576	7.685723	7.699759	7.881465	8.075605	7.595879	7.711377	7.872207	7.739023	7.430068	7.733125	7.665674	7.935055	7.814492
TPH1	6.879095	7.107454	7.137344	7.034707	6.93083	7.277253	6.898757	6.895	7.072373	6.936602	6.813213	6.900046	6.971009	6.953369	7.282463	6.908223	6.984238	7.06722	7.115459	7.103346	6.864915	6.926491	7.221062	7.128594	6.974004	6.99599	7.052306	6.937109	6.68627	7.15903	6.905669	7.100723	6.975994	7.266465	7.10217	6.914113	6.970918	6.87998	7.143793	6.974229	7.04112	7.281133	6.899219	7.023193	7.187988	7.031032	7.149551	7.051611	7.074141
CALM1	13.459102	12.766016	12.975879	13.177653	12.863893	13.332119	13.747715	14.352715	12.789417	12.579727	11.433535	12.133571	13.480273	12.28251	14.17792	12.250449	12.757279	13.05791	12.641107	12.278867	12.529395	12.700023	12.911064	13.341237	12.811904	13.099844	12.325078	12.775078	12.891191	12.187812	13.895439	12.294023	12.203141	12.502187	12.55127	12.33248	13.884912	12.163464	13.817129	13.243564	12.232643	12.37707	14.239863	13.027223	12.429297	12.406035	12.647155	12.076826	12.360736
CRMP1	7.724948	7.306349	7.459268	7.440801	7.212363	7.286243	7.502109	9.106758	7.37193	7.341602	7.778955	7.44082	7.354922	7.185488	7.373984	7.159616	7.538551	7.526191	7.270199	7.592461	7.467946	7.392298	7.261758	7.450286	7.174806	7.546536	7.429668	7.43069	7.249271	7.399902	7.350254	7.383576	7.533916	7.49166	7.589023	7.256979	8.66321	7.415866	7.827305	8.584395	7.418496	7.537187	7.443281	7.292461	7.337731	7.222972	7.090234	7.357334	7.152721
ZWILCH	7.460514	7.26052	7.344629	7.304238	7.277253	7.108467	7.201191	7.246084	7.146608	7.470234	7.102969	7.391621	7.085459	7.326152	7.000762	7.098047	7.104492	7.221888	7.41969	7.640599	7.240547	7.276686	7.00585	7.524014	7.074574	7.162061	7.374521	7.093436	7.240306	7.08334	7.218229	7.181973	7.144538	7.095967	7.273418	7.064492	7.046884	7.142069	7.181351	7.140951	7.54832	7.354603	7.182624	7.211836	7.024202	7.568027	7.48484	7.237614	7.680762
ZNF790	7.707402	7.53375	7.392337	7.50638	7.462708	7.470319	7.557344	7.595231	7.640293	7.52681	7.296136	7.411914	7.452077	7.685508	7.750605	7.224043	7.434512	7.620143	7.506292	7.444336	7.503809	7.401263	7.361191	7.699189	7.546641	7.447438	7.476673	7.524395	7.417402	7.409492	7.423994	7.495859	7.47875	7.304759	7.413105	7.353424	7.411211	7.433613	7.764954	7.56502	7.302075	7.413184	7.406668	7.390846	7.45043	7.410508	7.836211	7.528187	7.410605
ZNF302	8.050833	7.694648	7.934479	7.620355	7.689001	7.669717	7.976504	7.886602	7.823223	7.778184	7.665319	7.552168	7.739792	7.902728	7.826387	7.503584	7.766133	7.580576	7.995156	8.016172	7.736061	7.40541	7.719121	7.620273	7.379473	7.113926	7.220329	7.307051	7.325042	7.144961	7.246914	7.256458	7.104375	7.111507	7.167386	7.196462	7.200433	7.358936	7.506777	7.270039	7.256558	7.409072	7.37362	7.386416	7.160687	7.433415	7.91752	7.429408	8.092637
RPL5	15.224238	14.925762	15.162725	15.04918	15.014629	14.826504	15.301426	14.835566	15.058008	15.102871	15.17582	14.546289	15.203164	15.224238	15.028291	14.968887	15.265898	15.04123	15.045205	14.89041	15.045205	15.089258	15.122754	15.213711	15.148555	15.093555	14.835566	14.800273	15.032754	15.301426	15.290957	15.224238	15.162725	15.148555	14.876426	15.234395	15.089258	15.053594	15.158242	14.964648	14.89041	15.058008	14.734609	14.37291	14.800273	14.996465	15.167207	15.290957	15.234395
BTN2A1	9.096406	9.703828	9.288405	9.225547	9.172041	9.437578	9.898584	9.306992	9.203203	9.439023	9.436455	9.086055	9.496445	8.874814	9.974958	8.852207	9.351113	9.595605	9.486133	9.441077	8.990667	8.977109	9.390465	9.209297	9.289375	9.859443	9.82834	9.313926	9.471846	9.745052	9.87265	9.485967	9.452129	9.782793	10.04168	9.778965	10.271875	9.727344	9.828965	9.777238	9.440625	9.771602	9.891357	9.616953	9.690469	9.474961	9.70207	9.495072	9.220117
CBR3	9.592246	9.31334	9.238805	9.755615	8.881562	10.430605	10.074277	9.964766	9.04765	8.681016	9.326172	8.542832	10.170983	9.492344	10.49668	9.385869	11.365225	9.276318	8.95709	9.798926	9.469795	9.152461	9.50998	8.968092	8.791865	9.421445	10.043786	9.265791	10.569141	9.512168	9.931719	9.2475	8.449824	9.274629	9.510645	9.720046	9.858438	9.350094	10.241279	9.847461	8.227949	9.161299	9.760029	9.728457	8.788984	9.189668	8.83126	9.715039	8.454238
CCL11	7.331784	7.324687	7.182531	6.921068	6.749639	9.098125	7.836641	6.885376	7.12765	7.208564	6.786318	7.225397	7.433698	7.075293	6.890176	6.816089	7.01474	8.333665	6.802295	7.068678	7.531953	7.798652	7.671481	7.065729	7.044837	6.752087	6.994811	7.04375	7.341009	7.15903	7.526732	7.121237	7.005479	7.019134	7.404225	7.266494	7.839033	6.911074	6.930252	7.668965	7.090195	7.944176	8.031673	7.274303	7.135586	7.127025	6.747168	7.131899	6.524824
FAM86B1	7.804932	7.822813	7.544307	7.708242	7.854687	8.279027	7.683343	7.680996	7.959316	8.023652	7.593457	7.885534	7.81584	7.690244	7.779909	7.799056	7.999707	7.773594	7.919922	7.877236	7.863291	7.727686	7.742832	7.714963	7.878704	7.797344	7.941413	8.048493	8.137122	8.415078	8.195225	8.328415	8.098613	7.940273	8.03403	8.043799	7.78293	7.75624	8.114899	7.93168	8.125781	7.711377	7.727422	7.749453	7.975664	7.634312	7.84	8.02166	7.818633
KCNMB4	10.72709	7.801221	8.024095	7.757861	7.537314	8.23668	8.422187	12.062493	7.774782	7.622246	8.09778	7.73387	7.784023	8.517246	7.590755	8.355293	7.630684	7.845226	7.373242	7.454199	7.893379	7.586523	7.585371	7.946087	7.393633	7.621641	7.637887	7.631152	7.687578	7.578281	7.719365	7.551055	7.449049	7.590078	7.824766	7.485306	8.231387	7.728105	7.585625	9.083613	9.013786	7.586602	7.982109	7.587946	7.316566	7.702344	8.006068	8.373857	8.248451
DOK7	7.664082	7.779746	7.667422	7.708242	8.060645	7.286243	7.391758	7.209258	7.804219	7.592673	9.710811	8.269746	7.496829	7.943711	7.373984	8.326816	7.761445	8.02444	7.822539	7.768652	7.751712	7.788906	8.499316	7.615365	8.099258	7.787669	7.349102	7.929867	7.511595	8.089492	7.672441	7.907793	8.039746	8.24791	8.056523	8.304434	7.4021	7.719277	7.516094	7.527754	7.886475	7.753975	7.45292	7.845226	8.528682	7.693158	8.273047	7.965479	7.814492
RRM2	7.261208	7.52568	7.538936	7.359082	7.453763	7.267474	7.322246	7.52542	7.489277	7.479707	7.456143	7.537041	7.496829	7.577813	7.488779	7.462038	8.124701	7.297549	7.561781	7.808034	7.52151	7.286074	7.143219	7.388672	7.786699	7.946445	8.0293	7.459199	7.750137	7.196836	7.237861	7.427852	7.47875	8.862493	9.53043	7.285622	7.484232	7.81584	7.470186	7.554971	8.392539	7.606924	7.141367	7.255273	8.338421	8.77457	7.554238	7.319697	7.518265
ZNF721	10.63543	10.190156	10.513613	9.817285	10.472383	9.930898	10.385332	10.466043	10.248926	10.578604	10.435449	10.385811	10.320371	10.465516	9.275182	9.656888	10.818711	9.997961	10.75457	10.470371	9.728457	10.14738	10.408594	11.091016	9.916523	9.292988	10.233288	10.144945	10.215938	9.988656	9.539023	9.689141	10.328145	9.870964	10.164297	10.009258	9.966914	9.778613	9.938535	9.616269	9.969316	10.897695	10.144661	10.396934	8.328844	10.750879	10.636602	10.792021	10.712051
SLC17A3	7.059492	6.840996	7.629473	7.376576	7.010868	6.947383	6.937393	7.116113	7.044395	7.236863	6.975496	7.120332	6.870332	7.075293	6.990771	6.92709	6.923457	6.777676	6.893363	6.911986	6.991855	6.982533	7.123844	7.084167	6.882637	7.132695	6.914238	6.976715	6.953647	6.744697	7.01134	6.896895	7.163633	6.831641	7.015736	7.363232	7.055651	7.083942	6.782718	6.954355	7.022129	7.006576	6.993558	7.072207	6.934409	6.912676	6.930547	6.90875	6.96527
WDR4	9.265791	8.808506	8.838294	9.111579	8.881562	10.369687	8.361393	8.812598	9.006882	9.005791	9.891016	10.065859	8.619121	9.216133	8.281943	9.535791	9.651875	8.782233	8.97416	9.388496	9.032848	9.141803	8.930176	9.544375	9.318682	9.869893	9.82834	8.953389	9.500996	9.181445	8.903883	9.074551	8.753874	9.306484	9.64471	9.168841	8.571328	9.102441	8.662448	9.29612	9.259831	9.631029	9.530166	9.330879	9.936328	9.495423	9.102813	10.643525	9.386055
NPBWR2	6.928275	7.032344	7.066025	6.988346	6.971032	7.108467	6.996211	7.058755	7.109673	7.059492	7.160091	6.929746	7.027207	7.145474	7.104219	6.917109	6.933984	7.057215	7.07916	7.294964	6.945016	6.982533	7.04502	6.895495	7.034746	7.016393	6.923594	6.918444	6.993153	6.953647	6.933626	6.981514	7.064227	6.97873	7.120449	7.02377	7.01832	6.987609	7.094137	6.94459	6.824889	6.947591	7.01237	6.925374	6.894401	6.894414	7.139714	6.919219	6.821777
SRP9	10.004043	10.169095	9.68362	9.318223	9.870964	9.317715	9.75041	9.269961	9.885586	10.543652	7.674551	8.629668	9.695703	8.745078	8.923145	7.757578	8.216029	9.732188	9.988096	9.814473	9.732949	8.502773	8.47418	9.49709	9.42707	9.491426	10.335479	10.067552	9.094395	10.125208	9.695703	10.190156	10.409473	10.271465	10.386426	9.765273	9.966914	9.577793	10.607676	9.994061	9.94293	9.134258	9.153086	9.531203	9.734069	9.555098	9.754258	8.640742	10.20708
TRIT1	11.399219	11.256738	11.339688	11.205254	11.552979	10.350293	10.668219	10.075313	11.194609	11.398945	11.185732	11.298164	11.042956	11.553281	9.842432	11.001494	12.151803	11.011074	11.604785	11.572773	10.882666	11.145615	11.166699	11.172715	10.23252	9.981263	11.133789	11.779492	11.271924	10.46366	10.032917	10.36668	10.046484	9.413965	11.933809	10.560586	9.277695	10.114658	10.353405	10.347109	11.071712	11.513223	10.446357	11.35862	9.690469	10.550225	11.388083	11.358939	11.709863
PDZD3	7.242653	7.424616	7.307891	7.33229	7.30513	7.068555	7.322246	7.337197	7.526589	7.516986	7.918057	7.225397	7.470752	6.819609	7.43624	7.631152	7.183477	7.535057	7.458105	7.22988	7.373818	7.527406	7.544098	7.030065	7.272754	7.152119	7.637887	7.357122	7.39765	7.578281	7.43403	7.615407	7.589424	7.552441	7.361279	7.530146	7.349401	7.415866	7.275215	7.481882	7.576732	7.586602	7.415938	7.52117	7.633789	7.400508	7.020785	7.357334	7.064274
PCSK2	7.862135	7.396712	7.961611	7.341009	7.390801	7.108467	8.601849	7.739525	7.461641	7.762303	7.197311	6.900046	7.243197	8.084121	7.620436	7.353848	7.004727	7.5525	7.278822	7.211481	7.542363	7.286074	7.143219	7.719648	7.064632	7.09416	7.302435	7.44	7.002894	7.121204	7.323027	7.256458	7.124434	6.97873	6.841709	6.974618	7.563063	7.074229	7.209629	7.004089	6.974766	6.927998	7.396885	7.531045	7.024202	6.794977	7.268838	6.849336	7.230107
ADIPOR2	12.346074	11.511055	11.832871	11.99874	11.663037	12.783802	12.143252	12.651738	11.467607	11.552334	12.157982	11.972109	11.719668	12.098405	11.77766	12.487116	12.37707	11.813014	11.644746	11.551992	11.630596	12.123685	11.826309	11.959883	11.525632	11.885264	11.323174	11.45792	11.599883	11.144551	11.556406	11.061953	11.091227	11.060365	11.263555	11.292832	11.80418	11.452832	11.573838	11.525137	12.015127	11.825254	12.209355	11.671035	11.525137	11.858125	11.831602	11.566387	12.089212
TYRO3	9.337168	9.559531	8.437617	8.879928	8.590475	9.799443	9.675115	10.292988	8.842129	8.880111	9.285332	9.485234	8.67873	9.22651	9.154072	9.236097	10.571191	9.400749	8.483545	8.66182	8.897129	9.813584	9.348906	8.915566	8.408424	8.962246	9.807643	9.342988	8.698066	9.054141	8.408994	9.66873	8.392373	8.648385	8.879297	9.35127	8.692012	9.359492	8.196263	8.751133	8.762344	9.180391	8.843262	9.576484	8.890723	8.382129	8.79957	9.201699	9.571816
COMMD2	8.919512	8.40498	8.921074	8.8004	8.911963	8.971367	9.083945	9.190664	8.760033	8.805781	8.444652	10.056494	8.8004	9.442148	8.435693	8.932666	8.733359	9.106758	8.947676	9.25582	8.696198	8.886634	8.69791	10.013018	8.936865	8.919658	9.364395	8.357604	9.433037	8.62026	8.195225	8.921074	8.633571	8.761084	9.216611	8.6236	8.492598	9.092646	8.79207	9.29612	9.67832	9.456533	9.560566	8.819727	8.839622	9.474961	9.324063	8.933086	9.418145
TXN	13.964502	13.684395	13.597676	13.380553	13.632207	14.014473	13.561429	13.205215	13.618796	13.895439	13.332119	13.559596	13.618796	13.724984	13.201266	13.503187	12.77793	13.634365	13.665739	14.114043	13.652324	12.901413	13.094023	14.020586	13.607194	13.415313	14.060781	13.895439	14.217324	13.682002	13.454785	13.836807	13.84388	14.139395	13.465358	13.686221	13.333652	13.969863	13.715791	13.538047	14.39876	13.338092	13.365605	13.895439	13.404115	13.261104	13.980781	14.171709	13.948555
TMEM130	7.617324	7.52568	7.084173	7.50638	7.453763	7.367829	7.636641	9.118262	7.275879	7.198952	7.14027	7.283743	7.461483	7.505072	7.032705	7.224043	7.273607	8.03459	7.288779	7.184316	7.363965	7.180326	7.475601	7.379473	7.413672	7.241035	7.225007	7.157702	7.1175	7.273317	7.367383	7.152012	7.223594	7.276338	7.28207	7.391374	7.870596	7.142069	7.29403	7.265423	7.155996	7.186673	7.092725	7.163073	7.053652	7.156361	7.362432	7.174331	7.295957
COMP	7.300785	7.135742	7.382012	8.250176	7.729375	7.390479	7.382324	7.049336	7.382012	7.012829	10.141816	7.71354	7.251686	7.52681	8.71806	7.205117	8.277354	7.369922	7.603516	7.882773	7.770436	7.768574	7.241418	7.575449	7.68377	8.266289	7.931494	8.017441	7.427347	7.304033	10.196221	7.366396	7.487484	7.227478	8.373743	7.675215	8.641387	7.358936	7.39765	12.019453	7.775078	7.679844	7.616543	7.326465	7.19847	7.793477	7.298814	7.449329	7.383232
MAOB	10.101035	9.250801	10.018867	10.560352	9.262051	10.4204	11.43084	10.446016	8.831719	8.933145	7.818213	7.663721	10.932198	8.621592	12.416992	7.921265	7.699635	9.787732	9.343926	7.851914	9.116895	8.785283	10.003467	10.734512	9.51377	9.431025	7.941413	9.021562	7.648301	8.037852	11.0446	8.435081	7.993454	8.199912	8.202598	7.965586	10.220273	7.922227	11.333789	9.847461	7.672441	7.965479	11.357021	9.536016	7.821436	7.922539	7.820352	7.653506	8.317563
GSTA5	7.390892	7.089106	8.961455	9.204375	7.416807	7.018353	7.124347	7.068812	8.136758	7.592673	7.415231	7.575299	7.297998	8.438242	7.36292	7.70638	7.104492	7.019723	7.754473	7.830332	7.741525	7.362432	6.99571	6.924017	7.074574	6.917839	7.921172	7.357122	6.903604	6.943086	7.021439	7.01134	7.005479	6.96972	7.567285	7.08374	6.999668	7.515059	7.026719	7.112311	7.002998	7.627295	6.984131	8.484447	7.0845	9.300273	7.268838	7.131899	7.220752
FGL2	10.071501	9.968125	9.637734	9.641436	9.034453	9.890898	11.752305	10.425869	10.136016	8.985039	7.838905	7.634092	11.620488	9.656201	12.278118	8.284023	8.206113	9.857871	8.58291	9.598469	10.052402	9.329697	9.941531	10.244131	10.015658	10.269199	9.068691	9.780488	8.084733	9.785075	12.296777	10.075547	8.834401	9.316836	9.887842	9.391504	12.171953	10.407402	11.813014	9.777238	8.791621	8.921842	11.528307	10.177832	9.574961	9.689141	8.545332	8.555859	9.189844
KLHL11	7.17543	7.164333	7.307891	6.988346	7.021328	7.357122	7.238389	7.172106	7.118418	7.27474	7.375215	7.09209	7.094932	7.843831	7.569346	7.513021	7.154902	7.13489	7.021439	7.112598	7.27951	7.286074	7.143219	7.296328	7.605586	7.370176	7.187578	7.239961	7.135781	7.380632	7.218229	7.229069	6.975994	7.095967	7.167386	7.185769	7.218997	7.152835	7.341427	7.131201	7.059909	6.986885	7.162461	7.023193	7.220866	7.222972	7.298814	7.040905	7.853008
CXorf38	9.02401	9.261348	9.440625	9.318223	9.231816	8.788008	8.092988	8.85168	9.422598	9.530982	9.538066	9.762979	9.030794	9.379902	9.451084	10.036641	9.264316	8.622311	9.343926	9.430859	9.242871	9.182187	9.285967	9.585455	9.239388	9.232617	8.858809	9.353184	9.57127	9.433994	8.783828	9.851048	9.667402	10.134971	9.960332	8.924658	8.263369	9.268564	8.359883	8.573623	9.668145	8.778971	8.366497	8.890908	9.680875	9.362627	9.355234	8.854824	9.375781
CTNND1	7.833112	7.790303	7.971602	8.083662	8.590475	7.969844	7.729917	7.902064	7.988548	8.013467	8.915127	8.855859	8.051104	8.056523	8.992344	8.503047	9.009414	8.313301	7.968555	7.935937	8.176644	8.295378	9.061569	8.377637	8.802952	7.999707	7.818496	8.103086	8.455449	8.938594	8.440417	8.586328	9.677715	8.274336	7.668203	8.314378	8.571328	8.14125	8.144868	8.108392	8.508008	7.965479	8.012207	7.94875	9.496279	7.995156	8.345059	9.299053	8.082135
ESPN	7.049502	7.155137	6.901621	7.188364	7.058789	6.978223	7.159824	7.963877	7.137419	6.858659	7.353867	9.228984	6.910488	6.903431	6.920824	7.393223	8.134876	7.269049	6.972689	7.05939	7.192109	6.954974	6.778662	6.973242	6.994938	7.978359	7.3121	7.04375	7.638623	7.273317	7.178086	6.906839	6.811035	6.860439	7.773008	7.556182	7.086185	7.271452	6.704355	7.004089	6.877223	7.93377	7.01237	7.399219	7.491139	7.298301	6.890889	8.650215	7.143475
PLEKHM1	9.337168	9.723154	9.546087	9.714447	9.508691	9.629489	9.248262	9.180801	9.857391	9.763917	10.23377	9.701055	9.577451	9.442148	9.374479	9.819102	9.505293	9.747909	9.628711	9.533916	10.000918	10.525811	9.891133	9.331924	9.692363	9.584828	9.65668	9.679512	9.37207	9.629489	9.506875	9.759326	9.596406	9.719219	9.458828	9.938955	9.211123	9.930439	9.216758	9.462926	9.350918	9.80082	9.780488	9.616953	10.076016	9.658301	10.071149	10.011523	9.655514
CDC6	7.128916	7.013275	6.971237	7.161338	6.841563	7.357122	6.937393	7.030996	7.237188	7.124347	7.18793	7.30277	7.172174	7.154902	6.860371	7.01832	7.154902	7.115918	6.972689	7.220713	7.020469	7.170742	7.055033	7.296328	7.094033	7.389609	7.383066	7.27625	7.231022	6.943086	7.039756	7.131471	7.163633	7.237493	7.308626	6.993971	7.046884	6.900859	7.094137	7.102486	7.491139	7.176719	7.01237	7.152477	7.349141	7.270332	7.001465	7.122578	7.24832
TTC3	12.479583	12.294023	12.136432	12.047884	12.117874	11.436445	12.374655	12.480101	12.17707	12.180547	12.641107	11.698486	12.398151	12.521068	11.958802	11.690059	12.950205	12.06877	12.241563	11.551992	11.92584	11.795459	12.085264	12.067773	11.68791	12.128125	12.608688	12.1075	11.550251	11.948652	11.889551	11.707236	11.520605	11.651982	11.433184	12.073564	11.970996	11.656211	12.047884	11.656582	11.491221	12.035055	11.813652	12.091217	11.708301	11.66707	12.373203	12.278867	12.089212
ZBTB39	7.588776	7.739154	7.707692	7.615599	7.781426	8.067949	7.870371	7.697715	7.823223	7.859925	8.230934	8.001927	7.826755	8.011484	8.056523	7.73598	7.943613	7.759095	7.803887	8.106569	7.790977	7.869922	7.575498	7.742031	7.625365	8.14332	8.0293	7.74501	8.137122	7.926243	7.797207	7.587204	7.243294	7.522129	7.784189	7.805791	7.613275	7.75624	7.881465	7.640049	7.537839	7.711377	7.790703	7.749453	7.585547	7.693158	7.844937	7.815348	7.824258
GPNMB	12.847572	13.267168	12.430033	12.056966	12.673939	9.659837	12.57235	12.983743	9.946702	12.692441	10.83959	9.762979	11.875742	13.318672	10.573945	12.465833	11.275749	12.048763	9.477142	12.398151	12.02375	13.413848	12.045612	12.108047	11.494336	11.614844	10.252773	12.914004	9.193809	11.03584	11.695449	12.294023	12.47307	11.523145	12.268379	12.251553	12.073564	12.398151	11.284277	11.886172	12.508646	12.233906	11.387949	12.955469	12.498027	11.707236	12.615703	10.831855	12.44265
ITGB1	12.356361	11.622129	12.047884	11.780303	11.563926	12.432887	12.153125	11.886992	11.570937	11.631797	11.543281	11.52918	11.845068	12.2	12.406035	11.380215	10.642526	11.710215	11.378203	11.572773	11.477676	11.284033	11.042956	12.229938	11.658281	11.474355	11.476123	11.398164	11.150322	11.074697	12.296777	11.374668	11.291667	11.029727	10.969922	10.752305	12.309919	11.09791	12.268379	12.233906	12.025469	11.006885	12.111523	11.379307	10.528125	10.965745	11.638307	11.594336	11.72958
CNBD1	6.888203	6.955938	6.931904	6.941038	7.141631	7.018353	7.032959	7.049336	7.237188	6.888086	6.914434	6.800719	6.989014	7.034648	7.032705	6.836774	7.004727	6.923496	7.021439	7.030267	7.146797	7.02152	7.123844	7.030065	7.005026	7.192415	7.014023	7.139268	6.923086	6.983802	6.915169	6.780664	6.870832	6.753711	6.997109	6.844678	6.882866	6.713757	6.939232	6.914902	6.993906	7.085703	6.927227	6.829375	6.894401	6.834062	7.069512	7.010781	7.201191
CLTCL1	7.195892	7.451133	7.51875	7.50638	7.194899	7.687539	7.566914	7.635859	7.322773	7.332546	7.045312	7.361836	7.479805	7.315859	7.840049	7.23446	9.313799	7.470039	7.326113	7.220713	7.38292	7.258345	7.352116	7.163564	7.203659	7.398848	7.339967	7.420885	7.919023	7.418109	7.565918	7.437734	7.683203	7.464105	7.804824	7.430801	8.201276	7.532025	7.796781	7.699102	8.277354	7.537187	7.820352	7.568184	7.242533	7.39153	7.534453	7.258939	6.984668
SERPINA11	7.470518	6.945527	7.200485	7.053164	6.991113	7.179084	7.069753	7.133958	7.109673	7.078193	7.257148	7.215654	7.161782	6.87377	7.154508	6.978223	7.25293	7.125391	6.852812	7.342103	6.972988	7.031029	7.361191	7.020039	6.882637	7.044658	7.206143	6.996276	7.28502	7.13998	7.095801	6.944613	7.005479	6.870973	7.378311	7.064492	7.046884	7.056255	6.968135	7.131201	7.002998	7.196683	7.141367	7.072207	7.19847	7.145972	7.515059	7.299424	7.181699
ENTPD3	10.12085	10.8729	9.546087	10.003008	10.48168	7.491283	8.031673	8.198223	11.094316	11.083691	8.313301	9.21959	10.746533	10.647207	7.934746	10.136016	8.146104	10.745114	10.774355	10.369492	10.672969	10.494961	10.171146	10.794287	10.23252	9.183242	9.941531	10.405504	8.537464	11.154544	9.528066	11.585498	10.818125	9.497871	7.971367	11.17207	8.284831	9.12209	9.374063	9.26668	9.907572	8.951009	8.189893	10.69791	10.400469	8.784551	10.403047	8.65874	10.784014
ZMYND8	8.941133	9.5382	9.546087	9.25582	9.633105	9.051182	8.848994	8.983418	9.380088	9.774316	10.050088	9.701055	9.383994	9.027373	9.033089	9.04125	10.318391	9.222591	9.618375	9.492529	9.043389	9.359492	9.63626	8.499531	9.739883	9.779443	9.65668	9.920828	9.452664	9.707656	9.384381	9.61708	10.189847	9.96207	9.595078	9.769479	9.031149	9.778613	9.135391	9.176387	9.777409	9.486768	8.871855	9.361123	10.175195	9.433037	9.458145	9.505703	9.080117
ADI1	12.413125	12.304395	12.975879	12.155957	12.245566	10.562402	11.593516	12.190208	12.728151	12.436602	12.307861	12.345365	12.408643	12.531279	12.559766	12.964395	11.992021	12.581914	12.384512	12.179336	12.539746	12.690651	12.318262	12.218184	12.15457	11.946875	12.135153	12.015742	11.92375	12.511543	12.362598	12.443239	12.403906	12.274596	12.128125	12.804658	12.031875	11.625234	12.15709	11.875742	12.576875	12.418477	12.390436	12.11082	12.600566	12.44709	11.970996	12.345365	12.632786
PBX2	10.230195	10.378107	10.119115	10.502871	10.353164	10.840508	10.555339	10.727334	10.630999	10.288555	10.569141	10.447578	10.299424	10.072676	10.941445	10.387324	10.498828	10.171403	10.654957	10.399297	10.531504	10.263301	10.972155	9.667865	10.678359	10.916621	10.27377	9.981061	9.751641	9.756035	10.063906	9.779551	10.056875	9.793174	9.01627	9.829141	10.158887	10.475273	10.131543	9.857727	10.042559	10.287441	10.346084	9.959473	10.164717	10.36162	10.19043	9.822637	9.724872
CTTNBP2NL	8.806641	8.294548	8.307617	8.093802	8.319036	8.257858	8.133366	9.29612	8.266784	8.333887	7.958574	8.001927	8.186455	8.084121	8.139824	7.610677	7.761445	8.302598	8.314766	8.499424	8.255443	8.066481	7.796426	8.873828	8.419538	7.859063	8.433887	8.206986	8.221797	8.29875	8.408994	8.5764	8.900098	8.172493	8.140029	8.335114	9.060781	8.323737	8.751953	8.821865	8.791621	8.20209	8.638337	8.305059	8.413792	8.087607	8.746113	8.340645	8.484964
AXIN2	10.404734	11.288955	10.08877	10.42291	10.691328	10.329089	11.162676	9.29612	10.519678	11.348203	8.611354	8.326302	10.894072	10.094375	10.9829	9.910293	10.146055	11.71999	10.896074	9.608928	10.802461	11.754219	10.619258	9.428672	9.278545	9.779443	10.133799	10.991947	10.134219	11.074697	10.785762	10.57434	10.669782	10.166143	9.595078	11.061016	11.092656	9.798242	11.134756	11.989222	8.973691	9.842871	10.617422	11.217832	9.384219	9.485098	8.75668	8.753324	10.499385
STARD3	9.357725	9.271182	9.072822	9.131773	9.153682	9.407627	8.499316	9.316836	9.150605	8.964922	9.910977	9.268564	8.789687	9.174733	8.7275	9.495645	9.505293	9.212041	9.136816	9.19542	9.316035	9.644941	9.369694	8.590817	9.339414	9.603578	9.384381	8.551253	8.946885	9.282432	8.874297	9.186025	9.555098	9.434453	9.01627	9.24988	8.63013	9.638125	8.484342	8.489297	9.937627	9.913545	8.81166	8.788398	9.26501	8.907663	9.743883	9.476172	9.018701
RNF13	9.479629	9.008223	9.535566	9.142363	9.221465	8.724974	9.613828	10.16584	9.380088	9.530982	8.385195	9.300098	9.250937	9.246699	9.75207	8.800081	8.673252	9.461211	9.282432	9.367188	9.275352	9.1925	8.858506	9.544375	9.179492	8.618766	9.09998	9.342988	9.212441	9.353529	9.485508	9.331924	9.335664	9.152051	9.057207	9.269961	9.368402	8.933652	9.541094	9.33652	9.321582	8.739967	9.285459	9.361123	8.808184	8.784551	9.282031	9.054414	9.45959
KIR2DL1	7.17543	7.200703	7.218229	7.14832	7.1639	7.272793	7.36748	7.351436	7.260918	7.293656	7.343356	7.177295	7.354922	7.125462	7.229316	7.285929	7.332364	7.250176	7.129069	7.139395	7.146797	7.362432	7.205361	7.201123	7.14332	7.172174	7.29749	7.193726	7.140801	7.293516	7.193561	7.146753	7.243294	7.125653	7.247148	7.242227	7.12926	7.211836	7.171628	7.247038	7.174754	7.261553	7.192957	7.242773	7.209629	7.257126	7.670215	7.278564	7.305879
C4B	6.779642	6.994238	6.911657	6.911055	6.911429	6.897402	6.857705	6.786289	6.724805	7.02209	6.683066	6.88153	6.618633	6.59877	7.134821	6.736172	6.872109	6.990599	6.852812	6.932012	6.954346	6.712461	6.945415	6.696019	6.81085	6.825752	6.780163	6.765117	6.974004	6.704453	7.728757	6.944613	7.124434	7.058001	6.85168	6.735137	7.009023	6.900859	7.219264	7.688945	6.787454	6.802227	6.974447	6.865742	6.762783	6.944251	6.991113	6.704102	6.92429
KIF11	7.185654	7.352384	7.577026	7.468301	7.314538	7.267474	7.493105	7.393096	7.470355	7.426009	7.71985	8.345505	7.23466	7.968701	7.333105	7.187731	8.299062	7.36085	7.309185	8.358613	7.182793	7.698496	7.292409	7.495804	7.661973	8.900495	8.939141	7.725586	9.08377	7.609629	7.536348	7.635762	7.496377	9.26501	9.919365	7.31334	7.580843	8.323737	7.359922	7.699102	8.843672	8.048268	7.537041	7.453568	8.570098	9.585586	7.947396	7.203825	7.804121
TIAM2	7.617324	7.396712	7.209609	7.198008	7.231035	7.400684	7.804479	7.319707	7.402383	7.390713	7.394733	7.244063	7.433698	7.805859	7.965244	7.128916	7.312415	7.406953	7.29872	7.285072	7.354727	7.313047	7.361191	7.77238	7.253438	7.250488	7.255547	7.239961	7.276006	7.380632	7.40473	7.274785	7.343053	7.237493	7.265485	7.285622	7.238613	7.241113	7.48849	7.329199	7.329355	7.270859	7.424902	7.310241	7.349141	7.382754	7.844937	7.268621	7.597188
SLC44A3	10.928906	11.88582	11.208346	11.385303	11.682617	7.400684	9.163867	10.146404	11.529473	12.10168	10.670299	10.87002	11.429512	11.384668	7.701895	10.84154	10.339434	11.770752	12.047884	11.304121	11.837461	11.631406	10.479305	10.804609	10.151751	9.77041	11.082305	10.961484	10.618672	11.604785	9.403311	11.625964	11.391084	10.80624	9.137402	11.593516	7.991608	10.8686	9.808535	9.636426	10.111055	10.647422	8.669102	11.379307	11.371465	10.721299	11.279258	10.931922	11.063105
GTF2F2	11.057383	10.388037	10.955566	10.461562	10.630762	10.970176	10.996543	10.667031	10.700088	10.55876	10.21389	10.968535	10.864928	11.082305	11.340495	10.812051	10.308359	10.521152	10.346367	10.630999	10.170625	10.381191	10.279997	11.474766	10.668001	10.259609	9.747344	10.446357	10.569141	10.372552	11.23582	10.526738	10.680059	10.646111	10.710918	10.289987	10.899688	10.337676	10.891445	10.790332	10.590273	10.455872	11.281514	10.677188	10.557705	10.945195	10.888542	10.653184	10.833203
CCNA2	7.554785	7.728958	8.182751	8.033184	7.453763	7.53958	7.54832	8.003372	7.479824	7.662497	8.854111	8.876094	7.60125	7.985605	7.600456	7.971367	9.671309	7.620143	7.743691	8.528828	7.741525	8.160781	7.897764	7.604606	8.109798	9.691914	9.838783	8.186722	9.232949	7.896432	7.630625	7.897324	7.496377	9.729805	10.710918	7.485306	7.533216	8.666855	7.479333	8.162451	9.259831	8.610801	7.747799	7.617231	9.021934	10.222238	8.133519	7.407422	8.012057
HBP1	10.061262	10.057747	10.179199	9.848711	10.042793	9.829857	10.494961	9.873506	9.815889	10.086504	8.726562	9.364141	10.042324	10.347363	10.703828	9.315531	9.293574	9.83832	10.062168	9.964492	9.898584	9.4729	9.63626	9.470332	9.581229	9.721445	9.87832	10.041445	9.953743	9.775488	9.842432	9.577793	9.842109	9.567959	9.64471	9.698604	10.098633	9.648311	10.082158	10.154121	9.532949	9.690469	9.861777	9.678516	9.729121	9.739883	9.826973	9.605146	9.685937
OR52E6	7.607891	7.424616	7.421126	7.385612	7.40985	7.845671	7.52111	7.410742	7.443691	7.371729	7.628851	7.459121	7.479805	8.065234	7.53847	7.561781	7.570583	7.416126	7.373242	7.545358	7.391947	7.342507	7.532949	7.314329	7.68377	7.638711	7.3121	7.524395	7.579655	7.390137	7.43403	7.457764	7.47875	7.304759	7.317332	7.511992	7.392376	7.31043	7.479333	7.536859	7.43543	7.596572	7.43403	7.426484	7.62334	7.501875	7.249707	7.54806	7.69957
CCDC62	7.185654	6.975166	7.137344	7.198008	7.040358	7.018353	6.996211	7.106615	7.182106	7.142254	7.130755	7.102041	6.989014	7.274476	7.032705	7.342832	7.173714	7.13489	7.097041	7.050059	7.077544	7.286074	7.034844	7.074995	7.094033	7.172174	7.141602	7.112598	7.090393	7.092539	7.22833	7.162165	7.114585	7.058001	7.120449	7.104307	7.190635	7.047109	6.968135	7.023874	7.031771	7.104355	7.111449	7.122623	7.145371	7.031032	7.278564	7.08125	7.305879
LRRC49	9.255293	9.404121	9.657422	9.307451	9.602109	8.218037	9.413633	9.159072	9.765586	9.864043	9.336953	9.28984	9.801484	9.145127	8.84418	9.41569	7.371699	9.997961	9.848711	9.430859	9.439157	9.057432	9.574463	9.575514	9.446621	8.680059	8.790889	9.658809	8.221797	10.27167	9.822637	9.729453	9.596406	9.274629	8.26166	9.778965	9.444658	8.738105	9.619668	9.094128	7.897197	9.077891	9.659375	9.494434	10.065726	8.764684	9.642041	9.465742	9.469795
ARMC8	7.673242	7.708711	7.629473	7.62584	7.801221	8.067949	7.962103	7.709004	7.640293	7.803001	7.425527	7.90127	7.920397	7.224634	7.903893	7.52209	7.648971	7.872689	7.674502	7.893262	7.701309	7.518431	7.503535	8.178945	8.109798	7.739867	7.796953	7.716198	7.658633	8.048268	8.398125	8.01819	8.510312	8.100332	8.182214	7.923398	8.562227	7.596299	8.420312	8.037565	8.002767	7.537187	8.084733	7.718101	8.227839	7.595879	7.554238	8.190195	7.615999
CETN3	8.919512	8.02834	8.582135	8.043506	8.347617	7.817786	8.193164	8.27752	8.077891	8.476172	7.679434	8.458057	8.113164	8.914922	7.74127	8.513141	7.975352	7.796882	8.364225	8.310684	8.074199	7.899258	8.167721	8.742445	7.084375	7.162061	7.123724	7.375456	7.359668	7.053236	7.157904	7.131471	7.114585	7.186217	6.997109	7.044258	7.095654	7.339473	7.368783	7.102486	7.444824	7.48123	7.396885	7.728685	7.263971	7.733125	9.032285	7.348066	8.708955
ADCY2	6.959258	7.191641	7.307891	7.126278	7.194899	7.325586	7.060975	6.942695	7.286055	7.371729	7.045312	7.012539	7.123516	6.994121	7.302826	7.342832	6.820918	7.115918	7.216917	6.991543	7.165003	6.992148	7.281673	6.953783	6.923856	7.02541	7.032988	7.166543	6.863115	7.111986	7.095801	7.210326	6.957324	7.186217	7.015736	7.430801	6.942422	7.037253	7.026719	7.082008	6.824889	7.176719	7.111449	7.255273	7.014121	7.185742	7.168652	7.020339	6.92429
C11orf71	8.866211	8.63724	9.13499	8.899508	8.812002	8.23668	9.341182	9.442031	8.883398	8.732773	9.567959	8.783145	8.759245	9.134863	9.323457	9.375632	9.887637	8.528828	8.711396	9.184707	8.846042	9.276934	8.877223	8.957871	9.03502	8.769902	8.761211	8.724753	9.144365	8.588451	9.242708	8.615713	8.41153	8.546045	8.636191	8.6236	9.131357	9.012393	9.115391	9.006182	8.973691	9.486768	9.183555	8.726211	8.951875	9.160166	9.427874	8.677383	8.956875
NANOS3	7.138652	7.288203	7.618802	7.368034	7.537314	6.808652	7.585371	8.23668	7.402383	7.564964	9.101982	7.157917	7.665189	6.863457	7.373984	8.00125	8.156628	7.442335	7.551748	7.79793	7.760762	7.727686	7.261758	7.699189	8.334495	7.016393	8.463613	7.65306	8.383796	7.639264	7.91752	7.400833	7.703226	7.286064	7.44181	7.440677	7.523125	7.368724	7.775228	8.04751	7.793926	7.576515	7.707507	7.472367	8.687979	7.354922	6.961621	8.875254	7.597188
DEFB1	10.63543	12.016289	10.682767	11.732012	11.355781	7.891159	9.613828	7.068812	11.274512	10.639785	9.860846	9.744401	10.79709	10.815879	7.184542	11.022207	13.432181	11.211484	11.133398	9.492529	10.351377	9.936328	8.757012	10.762969	11.028535	11.232148	9.888838	11.11626	10.447207	9.938955	9.119082	10.075547	11.71418	9.056689	8.798457	12.596855	8.357848	10.986533	10.0725	10.406875	10.233984	9.822051	8.993555	11.198086	10.498994	10.371426	10.494287	7.594131	8.367109
TMEM126B	10.696387	10.328721	10.895781	10.273486	10.292656	10.249375	11.269043	10.857734	10.680576	10.860404	9.212275	10.561107	10.786582	10.485742	10.305195	9.485234	9.525996	10.53082	10.495762	10.601543	10.160723	9.926621	10.082383	10.716465	10.252773	10.347676	10.013262	10.567549	10.639199	10.019108	10.776195	10.556341	10.036191	10.576146	10.588711	9.769479	10.809766	10.37625	11.084277	10.769844	10.459102	10.077949	10.617422	10.517926	10.14457	10.682526	10.808613	9.67418	11.021924
CCL28	7.223372	7.52568	7.718164	7.677217	7.343424	6.710098	7.248014	7.790804	7.322773	7.332546	7.364922	8.326302	6.971009	7.044544	6.829635	7.631152	6.779082	7.352074	7.278822	7.184316	7.354727	7.276686	7.074268	7.137725	6.903301	7.241035	7.684766	7.44	7.811895	7.177241	7.323027	7.410264	7.292988	7.511912	7.993301	7.654092	7.382803	7.201719	7.143793	7.014023	7.174754	7.566501	7.121672	7.502187	7.220866	8.016084	7.069512	7.54806	7.276595
TEX11	6.841074	6.913346	7.173888	6.761855	6.93083	6.868395	7.167617	6.696257	6.926654	6.994238	6.85472	6.761787	6.674756	6.953369	6.788867	6.968001	6.820918	6.874518	6.843008	6.752969	7.011071	7.286074	6.758027	7.450286	6.330586	6.646201	7.061426	7.053993	6.813213	6.890566	6.896406	7.219834	7.034766	6.931572	7.167386	6.855127	6.779899	7.261624	6.704355	7.071816	6.877223	7.176719	7.141367	7.173757	6.875078	7.261281	6.807305	6.753711	7.084248
SLC9A3R1	10.281172	10.599328	10.523796	10.834578	10.313461	10.064896	9.745713	10.646344	10.308223	9.975156	11.108066	10.592266	9.679678	10.959922	8.553281	10.52877	11.630176	9.947812	9.922695	10.582305	10.492363	10.804609	10.289987	8.988008	10.181855	11.464238	11.193776	10.609912	10.758864	10.684707	9.353919	10.325967	10.127715	11.574658	11.705195	10.731406	9.987139	11.725801	8.937383	10.164443	10.693027	10.936289	8.973945	9.778245	10.528125	11.516943	10.607363	10.402355	10.732637
RUFY4	7.871432	7.769805	7.707692	7.698167	7.61667	7.941159	7.420195	7.495951	7.765381	7.662497	7.59793	7.528014	7.610459	7.588851	7.609359	7.452207	8.52082	7.561619	7.764448	8.358613	7.639518	7.656113	7.699277	7.432803	7.546641	8.068704	7.617884	7.553496	7.501556	7.906426	7.469987	7.694902	7.617598	7.68354	7.567285	7.836055	7.543073	8.005391	7.525778	7.536859	7.605495	7.794863	7.518828	7.669147	7.925003	7.66457	7.795049	7.886689	7.785137
ABCA1	12.2629	11.857031	12.476562	11.732012	11.815762	11.375094	12.731491	13.234941	12.57235	12.339281	12.451445	11.139893	12.29209	12.030322	12.518408	11.739932	11.619668	12.210433	12.302764	12.158906	11.767363	11.905426	11.975557	11.781188	10.909434	11.396592	11.853516	12.097422	10.979258	12.44265	13.141051	11.556016	10.849082	11.721647	11.8939	12.155264	12.468359	12.034395	12.487116	12.438262	11.812376	11.708301	12.55291	12.060313	10.480313	12.466875	11.893346	12.602194	11.580039
MCFD2	9.653912	8.977995	9.566562	9.019701	9.064919	9.516348	10.145872	10.034883	9.337441	9.551836	7.888809	8.666152	9.526992	9.256768	10.12207	8.051452	8.4325	9.757812	9.384543	9.451973	9.295605	8.967158	8.951009	10.043516	9.259642	9.113242	9.140859	9.466406	8.985254	9.025371	10.003008	9.475898	9.09346	9.295859	9.79584	9.140664	10.02752	9.178906	10.251777	10.050566	9.958631	8.941133	9.812305	9.647059	8.632119	9.372707	9.344775	8.65874	9.210723
PRICKLE2	10.8686	10.951904	10.986191	11.254043	10.529531	11.21292	12.335313	11.680277	10.771738	10.880898	10.477012	9.238164	12.004805	10.647207	12.527793	10.215508	9.465527	11.281816	10.294492	9.974958	10.792021	10.14738	10.659102	11.474766	11.336445	10.696077	9.930898	10.87002	8.053242	10.392334	12.228223	10.706416	10.919473	10.26093	9.53043	10.399141	12.346074	9.930439	11.888906	11.737178	10.111055	10.219357	12.57235	11.245319	9.546087	9.250801	9.642041	9.992246	10.378107
TRIM9	8.37541	7.779746	7.597852	7.667051	7.792057	8.14041	7.677812	9.554268	8.572246	8.133161	7.571647	7.851576	8.4368	7.44358	7.85028	8.081966	7.497793	7.922682	8.762751	7.574186	8.420029	7.527406	7.968073	7.881377	7.635176	7.797344	7.5975	8.176191	8.093952	8.120853	7.768047	8.038848	7.656439	7.446113	7.599668	8.14332	7.971367	7.606172	7.881465	7.799401	7.624186	7.510605	7.991761	7.866992	7.95431	7.655544	7.434512	8.18041	7.508882
TBC1D14	10.603711	10.709811	10.423281	10.560352	10.510234	10.399297	10.737428	11.303291	10.368789	10.679199	11.079287	10.703164	10.676523	10.554414	10.703828	10.55959	11.223506	10.672702	10.624229	10.500498	10.85291	10.687363	10.418926	9.879576	10.045271	11.02748	10.810456	10.890049	11.311133	10.943672	10.866445	10.695768	10.077513	11.274118	11.314424	10.752305	10.899688	10.705788	10.87209	10.820524	9.969316	10.519004	10.678613	10.738848	9.857582	10.36162	10.362598	11.260156	10.237207
SI	7.138652	7.107454	7.173888	7.100713	7.259219	6.978223	7.060975	7.255088	7.352142	7.227656	7.14027	6.982712	7.251686	6.819609	7.032705	7.26166	7.202617	7.259648	7.021439	7.266367	7.057832	7.421035	7.034844	7.000752	7.194954	7.035023	7.004229	7.157702	7.18349	7.352363	7.294805	7.219834	7.543301	7.352406	7.11101	7.420898	7.228958	7.221859	7.153652	7.329199	7.183304	7.167598	7.233498	7.237988	7.285186	7.145972	7.585371	7.215272	7.024661
RHBDD3	8.784951	9.090853	8.666152	9.276094	9.045332	9.42707	8.621758	8.572764	8.927305	8.620137	10.741221	9.495423	8.499424	9.061191	8.708955	9.465078	10.095996	8.879297	8.947676	9.112598	8.795195	9.256582	9.192637	8.631543	9.218604	9.192744	9.172637	9.032285	9.173835	9.01543	8.884023	8.880293	8.867695	8.87209	9.126855	9.441257	8.641387	9.278027	8.772852	9.01613	9.210723	9.660527	8.822539	9.106553	9.223916	8.987383	9.215723	8.875254	9.13957
KCNH3	6.928275	7.050586	7.33543	7.304238	7.087207	6.917839	7.13375	7.133958	7.382012	7.303301	7.18793	7.081787	6.94139	7.205479	7.104219	7.433145	6.994562	7.269049	7.243372	6.991543	7.085908	7.200765	7.055033	7.360859	7.014938	7.132695	7.042819	7.258714	7.135781	7.003356	6.972757	7.071712	7.183695	7.186217	7.404225	7.237454	7.238613	7.837754	7.055879	6.994316	7.090195	7.344704	6.984131	7.112773	7.104966	7.438724	7.030762	7.000801	7.074141
FAM3A	12.304395	12.05375	12.225469	12.227578	11.978711	11.878945	11.960898	12.003457	12.080234	11.797773	12.621621	12.15457	12.090358	12.511543	12.29041	12.58737	12.850495	12.108594	12.146006	11.968242	12.263574	12.082715	12.32832	12.058092	12.072236	12.314687	12.245566	11.874238	12.061439	12.20821	12.325078	12.035716	12.232087	11.988776	11.8939	12.49599	12.102227	12.133571	12.19707	12.253359	12.116035	12.712109	12.219336	12.209355	12.399466	11.969619	12.383027	12.218184	12.302764
AADACL2	7.019346	6.85069	7.128164	7.072298	7.176468	7.149635	7.372363	6.99123	7.209629	6.966781	6.933994	7.022777	7.225553	7.17487	7.114121	6.978223	8.383193	6.971198	7.124424	7.095254	7.201328	6.916426	7.181836	7.370156	7.313828	7.212975	6.994811	7.006097	7.090393	6.807051	7.076582	6.849473	7.153939	6.97873	7.082637	7.012988	7.027607	7.027853	6.949136	6.994316	7.183304	7.056803	7.032018	6.865742	7.024202	7.031032	7.48484	7.000801	7.152721
GPR22	7.039424	6.913346	7.200485	7.016602	7.049395	7.008262	6.9675	7.116113	7.209629	7.003955	6.914434	6.950182	6.980142	7.264323	6.931185	7.109137	7.01474	7.019723	7.124424	7.040166	6.90584	7.031029	7.025275	6.973242	6.994938	6.948418	7.159872	7.103057	6.993153	7.149551	6.82792	7.04169	7.114585	7.115947	7.139189	7.114585	6.90251	6.967155	6.949136	7.102486	7.165469	7.056803	6.965072	7.112773	7.16623	7.06083	7.371973	7.062217	7.374072
CLDN23	10.593281	10.85291	9.598848	10.264863	11.574199	7.969844	9.446309	7.963877	11.014932	11.622474	10.640501	9.464824	10.644473	11.333558	9.052314	11.380215	10.460059	12.55291	11.796777	10.601543	10.672969	12.285303	12.51612	12.436602	12.193203	9.981263	11.011387	11.105934	9.671836	12.734089	11.194609	12.543711	11.810853	10.917747	9.420273	12.023066	9.625312	9.889785	9.858154	10.112588	12.663216	11.32	10.114658	12.270488	12.529395	9.648086	11.408757	7.585186	12.392246
TMEM88	7.976182	8.119355	7.790016	8.190293	8.173047	10.155283	9.051689	8.652962	7.774782	8.112588	9.264316	8.713691	8.000618	7.815553	7.893262	8.192611	7.231924	8.706895	8.021426	8.439268	7.833192	8.160781	9.479727	9.188125	10.579408	7.839303	8.23875	7.995889	7.455534	8.746895	8.84418	8.231146	8.53	8.38832	8.013633	8.474434	10.79916	8.3443	8.937383	9.026074	8.872832	8.739967	11.161396	8.50332	10.942979	8.118359	9.051504	10.340811	8.209333
FAT2	7.597576	8.060365	7.738586	8.136172	8.474902	7.336035	7.410322	7.365238	7.928672	7.890586	8.262409	9.874714	7.805088	7.685508	7.406032	8.192611	8.782103	7.974414	8.122415	7.748945	7.873066	7.807943	8.110371	7.397188	7.953604	7.829355	7.607467	8.017441	8.675462	8.383193	7.728757	7.956514	7.942266	7.701224	7.459678	8.425306	7.392376	7.849056	7.555483	7.464609	7.54832	7.854512	7.576411	8.114434	8.195937	7.615407	7.655908	8.240137	7.651829
OLFM3	7.252148	6.994238	7.271862	7.215703	7.2214	7.089106	7.051484	7.030996	7.218887	7.003955	7.093848	7.111211	6.998115	7.326152	7.446602	7.028779	7.054707	7.086803	7.354349	7.304173	6.972988	6.954974	7.241418	6.943483	7.232464	7.278027	7.197031	6.966387	7.002894	7.053236	6.972757	6.810703	6.937988	6.960596	7.033564	7.104307	7.037204	7.047109	6.968135	6.954355	7.109673	6.986885	6.965072	6.895931	6.923781	7.010736	7.168652	7.174331	7.276595
NSUN4	10.101035	10.047618	10.147148	10.196221	10.112813	9.649609	9.603778	9.63626	10.389912	10.406123	10.965745	10.958379	10.081377	10.456094	9.692793	10.883232	10.036348	10.121406	10.314854	10.510762	10.371674	10.942109	10.072012	10.164844	9.859033	9.74071	10.252773	10.306729	10.287256	10.523148	10.277852	10.257109	10.628477	10.012773	9.573637	10.369133	9.817115	9.86875	9.738652	10.071501	10.072012	10.149395	10.175749	10.3871	10.243477	9.739883	10.220586	10.484395	10.52877
API5	11.419665	11.083984	11.45249	11.144229	11.235205	11.124632	11.241846	11.346777	11.025234	11.2775	10.203984	11.159248	11.285423	11.343994	11.58209	10.641328	10.258223	11.281816	11.103027	11.244336	10.922861	10.982637	10.831113	11.801748	11.09891	11.089014	10.929766	11.266354	11.369229	11.09459	11.426914	11.215254	11.200898	11.254805	11.413887	11.262207	11.368145	10.83833	11.313203	11.136758	11.18834	10.698516	11.101768	11.274512	10.801221	11.155247	11.388083	10.112363	11.275433
PIGT	10.849414	11.379629	10.986191	11.467969	11.064687	11.064277	11.288301	10.898301	11.113809	11.348203	10.820524	11.308262	10.903379	10.805557	11.361016	10.620508	11.138232	11.438008	10.654957	10.96125	11.335879	11.125277	10.551055	11.039258	10.809766	10.987168	12.503984	11.064687	11.109258	10.995462	11.775921	11.595378	11.219824	11.323701	11.787507	11.223506	11.571953	11.180078	11.42541	11.367695	10.934408	10.657708	11.310352	11.530605	10.821592	11.014932	10.988027	11.380713	10.873968
OR1N2	7.185654	7.07	7.182531	7.072298	7.159372	7.567363	7.115488	7.096439	7.100713	7.152253	7.353867	7.215654	7.198633	7.224634	7.333105	7.205117	7.262998	7.21221	7.097041	7.05939	7.192109	7.258345	7.261758	7.188981	7.232464	7.259297	7.197031	7.093436	7.135781	7.022995	7.105723	7.121237	7.084222	6.97873	7.052858	7.165051	7.095654	7.142069	7.104121	7.062217	7.059909	6.996938	7.041992	7.082061	7.074141	7.070703	7.249707	7.14222	7.392298
EPC2	7.787012	7.975557	8.288506	8.053506	8.018828	8.047012	8.214277	8.414144	8.328415	8.173516	8.385195	8.487324	8.17528	7.789395	8.395166	8.366016	7.902939	8.172493	8.092813	7.997604	8.285306	8.446094	8.177783	7.821484	7.974626	8.029421	7.850046	7.74501	7.658633	7.667703	7.967441	7.858083	8.069141	8.089492	7.488379	7.685918	7.623678	7.766104	7.979687	7.77875	7.633379	7.914238	7.953112	7.749453	7.975664	7.733125	8.192282	7.925615	7.459424
SLK	10.492646	10.239414	10.240234	9.703496	10.223125	9.078379	10.19459	9.575879	10.509967	10.830039	9.040371	10.065859	10.441833	10.277044	9.609105	8.673418	9.166807	10.473555	10.915527	10.84127	10.13042	9.666328	10.092441	11.618643	10.699004	8.951491	9.87832	10.29707	10.648926	10.221475	10.032917	10.466934	10.63875	9.96207	9.176719	10.061539	9.908965	10.175352	10.861543	9.947686	10.9246	10.08877	10.175749	10.738848	10.341152	10.069242	11.016898	9.684948	10.600186
GRK1	7.088477	6.935527	7.056392	6.988346	6.921257	7.078589	6.927227	7.106615	7.015278	7.087207	7.035378	7.177295	7.046685	6.932949	7.053027	7.078092	7.262998	7.106211	7.069725	7.130228	7.210877	6.982533	6.91479	7.065729	7.203659	6.93834	7.014023	6.837451	6.974004	7.073809	7.168145	7.100723	7.024971	7.03835	7.052858	7.175467	7.046884	6.976969	7.12394	6.974229	6.965485	7.056803	7.131302	7.062256	6.984347	6.982282	7.434512	7.112513	6.861934
PLN	9.04457	7.542148	8.406504	7.971484	7.906426	10.379887	10.385332	7.292656	7.917412	7.451709	7.375215	7.264824	9.709514	8.074811	9.75207	7.36457	7.242611	8.232588	8.122415	7.332637	7.639518	7.527406	8.388477	9.817813	8.292679	7.593776	7.245215	7.65306	7.192695	7.514743	10.04333	7.181973	7.333027	7.276338	7.265485	7.196462	8.316875	7.201719	10.981035	10.133135	7.283398	7.252201	10.436504	8.208418	7.242533	7.156361	7.534453	7.258939	7.872689
ZBTB26	7.545762	7.288203	7.146504	7.322884	7.323861	7.028779	7.342305	7.292656	7.37193	7.460684	7.235781	7.391621	7.289466	7.064518	7.063154	7.21407	6.954141	7.36085	7.335684	7.078135	7.467946	7.440801	7.103574	7.423916	7.242793	7.104209	7.493525	7.602168	7.446396	7.457734	7.565918	7.635762	7.533916	7.637705	7.53847	7.449484	7.552826	7.395719	7.416797	7.445928	7.37457	7.327028	7.480156	7.531045	7.537109	7.568027	6.911328	7.348066	7.084248
C14orf178	7.059492	6.945527	7.028662	7.016602	7.010868	6.947383	6.937393	7.02137	7.005781	7.133153	7.025508	7.274598	6.921211	7.164277	6.62873	7.128916	7.04457	7.09623	7.000938	6.932012	6.895765	6.926491	7.123844	7.000752	6.903301	7.172174	7.042819	6.996276	7.071367	7.053236	7.039756	6.896895	7.134717	7.019134	7.10217	7.034102	7.055651	7.074229	7.237786	7.071816	7.137124	6.909443	7.041992	7.092181	6.974766	7.031032	7.110046	7.14222	7.305879
MYO7B	7.049502	7.097925	7.200485	6.998029	7.010868	7.189492	7.219727	7.125007	7.304464	6.985254	7.025508	7.391621	7.046685	6.830879	6.96127	7.128916	6.994562	7.191966	7.124424	7.121527	6.982422	7.238784	7.292409	7.030065	7.174806	7.288164	7.283047	7.329476	7.303145	7.263613	7.198701	7.256458	7.322676	7.186217	7.157819	7.237454	7.143581	7.31043	7.143793	7.337793	7.127744	7.158906	7.243255	7.201777	7.306738	7.213044	6.981325	7.226471	6.831419
RAB2B	11.559258	11.947334	11.949375	11.969043	11.951719	11.588203	11.94165	12.563691	11.94165	11.779102	11.875742	11.478906	11.875742	11.283486	12.119199	11.578896	11.702363	11.957656	11.886523	11.978177	11.530186	11.701846	11.826309	11.44446	11.31709	11.80418	11.584238	11.883398	11.629736	11.783955	11.976689	11.615937	11.782676	11.62375	11.452832	11.815137	12.1425	11.432832	11.840273	11.785195	11.369971	12.024258	11.981504	11.92112	11.938086	11.816895	11.598018	11.358939	11.376445
OR6C3	7.108018	7.004089	7.110046	6.998029	7.049395	7.008262	7.087852	7.078291	7.072373	7.170967	7.102969	7.071966	7.189961	7.336605	7.011504	7.128916	6.933984	7.09623	6.972689	6.82373	7.220703	7.097699	7.152804	7.137725	7.10418	7.359922	7.004229	7.053993	6.974004	7.121204	7.095801	6.981514	7.064227	6.921953	7.072646	7.003385	7.027607	7.027853	6.949136	6.925726	7.012539	7.149551	6.880417	7.013496	7.094378	7.050752	7.288587	7.040905	7.459424
AKR1D1	6.79027	6.821582	6.7525	6.711426	6.780664	6.757227	7.051484	6.827266	6.794023	6.750615	6.71347	6.811035	6.746849	6.893516	6.747168	6.937598	6.759157	6.740137	6.780443	6.873424	6.885667	6.866465	6.730684	6.765117	6.851406	6.846621	6.732451	6.848594	6.750371	6.786143	6.943418	6.896895	6.831383	6.813047	6.861328	6.814375	6.790553	6.741123	6.68627	6.876152	6.81554	6.78208	6.832422	6.875977	6.894401	6.834062	6.901403	6.840146	6.902812
IL12A	7.390892	7.406009	7.092939	7.403564	7.519395	7.390479	7.420195	7.71875	7.256344	7.52681	7.405293	7.469082	7.384502	7.085566	6.931185	7.177187	7.659186	7.570814	7.743691	7.818496	7.485827	7.12571	7.475601	7.801221	7.363398	7.408945	7.3121	7.338568	8.10444	7.409492	7.651396	7.560208	7.468887	7.47292	7.636823	7.530146	7.456309	7.523916	7.506777	7.445928	7.347666	7.500592	7.707507	7.70819	7.906641	7.520742	7.310156	7.478965	7.470186
GLDN	9.317479	9.445996	8.437617	9.612467	8.922165	9.962578	8.4325	9.472383	10.197285	8.953574	8.444652	8.753223	8.981289	8.825208	8.129888	10.469121	8.03623	9.534665	9.354297	9.555781	9.326439	8.844648	9.348906	9.262422	8.957598	9.351113	8.360469	9.126536	8.232393	8.027363	8.994844	9.91125	9.063994	9.056689	7.710911	10.082158	9.180176	9.515924	8.349121	7.861895	8.456204	9.476777	8.698281	9.392354	9.476777	9.35168	9.385443	8.650215	8.506094
ABLIM2	8.050833	7.801221	7.363327	7.646299	7.141631	9.619961	8.092988	9.595937	7.146608	7.442676	7.343356	7.274598	7.405078	7.135638	7.831068	7.098047	7.581855	7.740469	7.050122	7.31334	7.192109	7.313047	7.210793	7.432803	7.282878	7.556064	7.627656	7.420885	7.249271	7.342871	7.907373	7.587204	7.810654	7.237493	7.732773	7.585371	8.377832	7.358936	8.226992	8.065553	7.825898	7.627295	8.58792	7.718101	7.60334	7.289316	6.911328	7.338382	6.975496
SERTAD2	10.849414	10.65125	10.682767	10.293244	10.620156	10.216992	10.637227	11.680277	10.431084	10.739961	9.212275	10.682526	10.573691	10.475508	10.276371	9.829521	10.349473	10.846279	10.865781	10.621012	10.541465	10.254023	10.181318	11.831016	10.507861	10.307926	10.385811	10.64874	9.481445	10.382539	10.358379	10.695768	10.859238	10.878044	10.951074	10.369133	10.627285	10.337676	10.229902	10.820524	11.53957	10.436221	10.697764	10.749463	11.74666	10.832598	10.858955	11.242168	10.489199
C6orf58	7.078926	7.26052	7.24443	7.28708	7.231035	6.978223	7.266589	7.32874	7.200173	7.390713	7.216882	7.09209	7.279811	6.923027	7.154508	7.403389	7.193151	7.324264	7.288779	7.52681	7.112288	7.382122	7.433203	7.119128	7.153716	7.123467	7.105723	7.175654	7.1175	7.205742	7.237861	7.410264	7.352783	7.371406	7.157819	7.323516	7.209629	7.132168	7.219264	7.16042	7.211484	7.104355	7.121672	7.274303	7.209629	7.166713	7.331279	7.237614	7.325298
DPPA3	6.959258	7.032344	6.931904	7.072298	7.077435	6.957632	7.051484	7.068812	6.860742	7.031567	6.885156	7.003008	7.027207	7.346432	7.164277	6.877038	7.164539	7.09623	7.011133	6.853379	6.924419	6.769958	6.964551	6.924017	6.913262	6.99599	6.963923	7.053993	6.993153	7.092539	6.886986	7.051823	7.024971	6.97873	6.976738	6.993971	7.075913	6.859551	7.007031	7.023874	7.022129	6.937679	7.092725	7.092181	6.934409	6.982282	7.268838	6.849336	7.325298
SULT1C2	8.276328	7.769805	7.478047	7.576309	7.71985	7.855215	7.826133	8.115098	7.804219	7.603164	7.466055	7.499603	7.563063	8.02877	7.528496	7.452207	7.680563	7.526191	7.674502	7.535755	7.660781	7.499707	7.513021	7.514147	7.615039	7.621641	7.485221	7.620951	7.501556	7.784189	7.367383	7.684401	7.810654	7.599668	7.394626	7.420898	7.602695	7.642656	7.516094	7.36375	7.383145	7.364505	7.325586	7.435195	7.491139	7.373437	7.939779	7.348066	8.072507
GALNT6	7.450605	7.852207	8.003831	8.074063	7.679766	8.067949	7.971484	7.902064	7.804219	7.82333	8.364342	9.566777	7.582822	8.211999	8.302803	8.326816	9.078135	7.610459	7.873457	7.79793	7.971143	7.859668	7.958467	7.719648	7.709727	7.908037	7.776445	7.65306	8.35584	7.704163	7.54612	7.828701	7.607891	7.959229	8.26166	7.775908	7.71762	8.402129	7.806966	8.252539	8.095703	8.150957	7.830244	7.718101	8.320488	8.484193	8.142891	8.677383	8.169883
NRIP3	10.666768	9.197949	9.628008	9.514122	9.262051	9.760156	9.633906	11.701328	9.09832	9.130605	10.670299	9.424072	9.648311	9.778424	10.992549	9.928857	9.768447	9.201826	9.251592	9.101797	9.306045	9.884375	9.809004	9.96085	9.965137	9.760156	9.941531	9.394271	9.341953	9.639566	9.863008	9.445605	9.357266	9.66873	9.176719	9.55027	10.210391	9.515924	9.989935	9.766982	9.877005	9.710273	10.042324	9.158926	9.555654	9.29	9.186328	9.644941	9.375781
GPR155	7.440781	7.442214	7.33543	7.394531	7.249746	7.336035	7.410322	7.790804	7.342799	7.27474	7.305319	7.225397	7.394834	7.013735	7.790449	7.353848	7.32251	7.259648	7.326113	7.416172	7.220703	7.392298	7.312119	7.250736	7.333389	7.172174	7.274125	7.212285	7.155794	7.196836	7.414154	7.32998	7.223594	7.380723	7.394626	7.256979	7.438184	7.300697	7.516094	7.36375	7.24674	7.252201	7.37849	7.246813	7.306738	7.213044	7.149551	7.376504	7.004414
RABL2B	7.814102	8.335459	7.647979	7.880433	8.050371	8.23668	7.815166	8.462676	7.928672	8.18418	7.768125	7.910938	8.011094	7.934479	7.893262	7.799056	8.025387	7.759095	7.925449	7.778281	7.913105	7.546289	7.747637	7.841914	8.12877	8.277109	7.996426	8.357604	8.527562	8.393848	8.184316	8.538112	8.392373	8.495853	8.373743	8.227552	8.231387	7.880866	8.369635	8.075605	8.056214	7.669521	7.790703	8.082135	8.320488	7.873066	8.049323	8.546133	8.072507
ABCA5	8.129658	8.038659	8.49971	8.125781	8.286914	7.089106	7.931953	7.861445	8.237178	8.384782	7.384473	7.546641	8.061133	7.825254	7.373984	7.921265	7.559456	8.261035	8.3443	7.997604	8.327396	7.869922	7.897764	8.218861	7.635176	7.486969	7.850046	8.027952	7.811895	7.975352	7.662363	8.01819	8.188577	8.04875	7.743193	8.293311	7.644033	7.932168	7.744355	7.509147	7.501029	8.089258	7.666426	8.179141	8.064141	7.984844	8.535566	7.653506	8.307305
GNG11	12.190846	11.760381	11.544316	11.165332	10.620156	12.525	13.041165	11.779492	12.090358	11.593516	9.253717	9.257334	12.04236	11.153184	12.187812	9.133535	9.177129	11.813014	10.003691	10.369492	11.488216	11.033997	11.479316	12.067773	10.929766	10.408115	10.939902	11.002539	9.811676	10.715882	11.614473	11.019746	11.91082	11.216045	11.113164	10.279997	12.71888	10.705788	12.812773	12.498027	10.662321	10.466043	12.239264	11.407988	9.915635	9.627803	9.517783	9.833145	10.944082
TTBK1	7.078926	6.772402	6.980929	6.791035	6.841563	6.757227	6.837536	7.26403	7.005781	6.73043	7.004805	6.971445	6.726777	7.224634	7.000762	7.109137	6.779082	6.807682	6.802295	6.82373	6.90584	6.964027	7.083942	6.854492	6.748281	6.763701	6.875713	6.937109	6.883965	6.818545	6.953408	6.906839	6.791426	6.714375	6.911016	6.803789	7.046884	6.870104	7.114141	6.974229	6.824889	6.830918	6.956289	6.846875	6.913633	7.031032	6.920859	6.929668	7.04457
OR5B17	6.99958	7.060452	7.118799	7.109036	6.93083	7.217103	7.069753	6.895	7.063506	7.078193	7.22623	7.215654	7.027207	7.315859	7.032705	7.109137	7.145213	7.125391	6.982344	7.05939	6.954346	7.097699	7.025275	7.286934	7.034746	7.222648	7.087194	7.074512	7.012256	6.973848	7.058491	6.93569	7.044925	6.97873	7.082637	7.003385	7.086185	6.890397	6.899766	6.98416	6.906699	7.085703	6.909157	7.003607	7.014121	7.09874	6.941061	7.051611	7.286374
GPBP1L1	9.76627	10.228906	9.929043	10.115285	10.173998	9.557187	9.918078	9.543965	10.045605	10.036777	9.527832	9.733802	10.12085	9.695703	9.831263	8.881361	10.208242	10.331699	10.193496	9.890713	10.042012	9.995303	9.871165	10.134453	9.975439	10.327952	10.5275	10.365869	10.687969	10.502871	10.368961	10.416484	10.60918	10.506348	10.740508	10.731406	10.567402	9.990645	10.209096	9.957715	10.03207	9.781188	10.01016	10.306523	10.749932	10.016621	10.091484	10.131875	9.582008
PEMT	8.266986	8.436569	8.951009	8.960156	8.833271	9.779336	8.243135	8.384661	8.810566	8.598604	9.851227	9.178691	8.416133	8.537845	8.553281	9.890293	8.320664	8.560703	8.494434	8.611133	8.814154	8.377529	8.537845	8.48125	8.895228	8.369043	8.575664	8.79431	8.738854	9.203066	8.567337	9.022803	9.121895	8.901224	8.150452	9.120944	8.347744	8.272051	8.464056	8.621318	8.227949	8.211738	8.200449	8.541377	8.839622	7.953906	8.515544	9.376543	8.678906
ATXN7	7.166064	7.406009	7.421126	7.27873	7.323861	7.325586	7.33229	7.292656	7.342799	7.303301	7.562715	7.50944	7.243197	7.411816	7.446602	7.433145	7.486969	7.333105	7.468193	7.322598	7.345762	7.421035	7.465472	7.352031	7.393633	7.466851	7.493525	7.302435	7.28502	7.149551	7.385749	7.383576	7.372256	7.409707	7.299193	7.373145	7.420651	7.415866	7.350658	7.292627	7.365806	7.327028	7.360479	7.335973	7.400866	7.336292	7.249707	7.429408	7.343965
GPAA1	8.962246	10.299043	9.588301	10.206029	10.20418	10.196852	9.654922	9.985518	9.995303	10.15625	10.425342	10.376084	9.759902	9.645599	9.404121	10.630999	10.308359	9.636771	9.727129	9.848984	9.819805	9.644941	9.430527	9.417979	9.887471	9.807845	10.919717	9.890527	9.923337	10.191357	9.96207	10.257109	10.098027	9.413965	9.704723	10.320557	9.695416	9.910293	9.778789	9.87832	9.615742	9.108887	9.560566	10.048984	9.936328	9.018174	9.580779	9.79418	9.210723
AKT1	8.633145	8.938594	8.879531	9.152256	8.941836	9.869893	9.310723	9.190664	8.974502	8.74332	9.081406	9.773311	9.020866	8.713096	9.75207	9.718135	9.819193	8.890049	9.046279	9.070023	9.12752	9.420684	9.275352	8.804063	9.278545	8.962246	9.08918	8.922419	9.08377	8.62026	8.833545	8.477106	8.510312	8.304551	8.677578	8.846465	8.723574	8.923145	9.035879	9.327246	8.762344	8.921842	9.123665	8.920137	9.223916	8.824199	8.914375	9.595605	8.597246
IMP3	12.558848	12.959785	12.804658	12.912129	12.945039	12.703555	12.346074	12.45207	12.942695	12.861348	12.74998	13.311689	12.681104	12.629775	12.15709	13.138464	12.696364	12.653451	12.662174	12.852122	12.97748	13.177653	12.436602	13.003164	12.47307	12.843421	12.939951	12.945039	12.870651	12.806592	11.879824	12.775078	12.914004	12.774333	12.888102	12.681104	11.544316	12.547028	12.218184	12.149131	12.85375	12.780016	11.743457	12.656908	12.927262	12.662174	12.533613	12.755303	12.91
TMEM69	9.013786	9.516797	8.767617	9.060781	9.403633	8.901839	8.531113	8.683496	9.453583	9.763917	8.434414	9.076465	9.000801	8.556439	8.512767	8.643561	9.177129	9.255195	8.937559	9.040371	9.367188	8.854668	8.440417	8.688271	8.864844	8.890553	9.364395	9.526755	9.531582	9.364395	8.833545	9.881139	9.555098	9.413965	9.614429	9.421563	8.999469	9.238164	9.325889	9.176387	9.239824	8.811309	8.577552	9.158926	9.476777	8.755195	8.914375	8.933086	8.966517
GFER	6.939232	7.164333	6.881175	7.007695	7.194899	6.819268	7.042292	7.26403	7.182106	7.133153	7.025508	7.391621	7.207715	6.830879	6.951094	7.078092	7.054707	7.269049	6.932321	6.882676	7.182793	7.200765	7.034844	7.093389	6.95375	6.886504	6.963923	7.293656	7.090393	7.130684	7.303965	7.191582	7.31263	7.237493	7.2127	7.373145	7.162412	7.12293	7.153652	7.256481	7.237852	7.140234	7.31707	7.310241	7.296136	7.289316	7.079987	7.131899	6.768242
CCDC27	7.138652	7.126621	7.075273	6.998029	7.096901	7.295547	7.042292	7.237044	7.313418	7.096865	7.112725	7.312832	7.123516	6.984102	7.02209	7.312493	7.04457	7.315117	6.942513	7.000771	7.094355	7.238784	7.292409	7.180306	7.203659	7.09416	7.187578	7.258714	7.18349	7.304033	7.265985	7.356566	7.183695	7.266465	7.422461	7.353424	7.29627	7.300697	7.237786	7.391035	7.137124	7.290822	7.352384	7.335973	7.390801	7.382754	7.362432	7.248486	6.913027
HTR4	7.039424	6.965781	7.009736	7.053164	6.93083	7.108467	6.996211	7.096439	7.12765	7.096865	6.895059	7.071966	6.980142	6.903431	7.124531	7.01832	6.984238	7.106211	7.011133	7.010049	7.182793	6.973037	7.152804	7.010306	7.014938	7.09416	7.15061	7.04375	7.090393	7.013177	7.147943	7.090462	7.163633	7.095967	7.120449	7.144609	7.180971	7.132168	7.046943	7.15071	7.050488	7.066849	7.111449	7.201777	7.125811	7.203926	6.890889	7.08125	7.064274
SORD	11.832871	11.661595	11.463008	12.287689	11.999521	10.379887	10.524108	11.123005	12.010635	12.04166	13.10125	12.216185	11.581279	11.940078	10.164297	12.507917	12.304395	11.823848	12.105586	12.662174	12.10418	13.042363	11.610195	11.243105	11.596286	11.464238	12.135153	11.847324	13.180283	12.109163	10.610137	11.374668	11.663857	11.62375	11.883398	11.531445	9.636094	11.543281	10.689121	11.054678	11.56	11.503281	10.377266	11.439085	11.808711	11.796309	11.800801	12.817884	12.252744
ZFYVE21	12.356361	12.346784	11.870234	12.20708	12.235176	11.628184	12.212881	11.99375	12.149131	12.121335	11.127002	11.518672	12.261631	11.971553	11.58209	11.779492	11.651621	12.271816	12.095488	11.929639	12.314687	12.092578	12.085264	11.25334	11.475176	11.525137	11.40543	11.976152	11.468379	11.513223	11.930156	12.005996	11.643555	11.534004	10.691484	11.734762	11.71248	11.382285	11.753008	10.880303	11.021641	11.248691	10.938906	11.894622	11.192715	11.076914	12.02	11.410566	11.446973
TMEM127	8.226445	8.61888	8.900677	8.668688	8.631387	9.154687	8.631279	7.963877	8.641387	8.640957	9.092383	9.464824	8.779492	8.610967	9.033089	9.405703	8.257747	8.760495	8.603486	8.935013	9.074368	8.904863	8.616904	8.763145	8.602539	8.308021	8.50291	8.683984	8.485527	9.064287	8.945479	8.829307	8.623431	8.485182	8.425885	8.953496	8.733223	8.94376	8.79207	9.035977	8.752891	8.641855	9.07209	8.715605	9.485654	8.877764	8.672477	8.686771	8.782715
AGBL3	7.108018	6.840996	7.009736	7.072298	7.124038	7.236265	6.927227	7.001465	7.137419	6.966781	7.130755	7.234759	7.085459	6.974004	6.990771	7.028779	7.024883	7.028997	7.04084	7.030267	7.174023	7.116113	7.143219	6.982712	7.14332	7.064971	6.875713	7.03418	6.963828	7.032998	7.085856	7.021709	6.975994	6.988504	6.880684	7.003385	7.095654	7.074229	7.026719	6.964479	6.965485	7.066849	7.01237	7.042285	6.934409	7.000739	6.97158	7.091484	7.430231
RASGRP3	8.65584	8.516699	8.858809	8.280195	7.916309	9.407627	8.442559	8.083496	8.541523	8.549085	8.795765	8.793203	7.858633	8.663652	7.652793	8.174577	7.851416	8.42599	8.473669	9.101797	9.053496	9.099108	8.785801	9.637266	8.198555	9.970967	8.710885	8.103086	8.43526	8.61041	8.985039	8.769902	9.103008	11.354062	11.403867	8.455954	9.525488	10.236699	8.206722	9.195817	9.31207	9.873633	8.983418	8.157305	8.46459	11.368467	8.181706	8.383997	9.571816
CSRP2	11.155547	11.083984	10.833525	11.224336	10.691328	11.395514	11.731563	9.493314	10.641058	10.739961	10.23377	11.728828	11.013164	11.315137	11.181563	10.378107	8.859463	11.618926	10.325342	10.055684	10.963848	9.760488	10.659102	11.142155	9.906738	9.910605	10.497188	10.517188	11.478496	9.735469	11.406738	10.616328	9.954229	10.134971	10.547832	9.878535	11.939609	11.413486	11.713828	11.68668	9.79584	10.129912	11.357021	10.971859	9.354108	9.916211	10.808613	10.171146	10.509701
PEX3	9.62273	8.848994	9.608928	8.810859	9.055156	8.539355	9.623431	9.306992	8.87252	9.109844	8.444652	9.076465	9.132832	9.798926	9.033089	9.061367	8.782103	9.138125	9.548018	9.859443	8.685742	8.497402	9.182686	9.890059	8.822705	8.068704	8.671367	8.622415	8.304551	8.069277	8.306133	8.250303	7.982598	7.901094	7.971367	8.175654	8.095306	8.354375	8.947676	8.130482	8.598809	8.860547	8.973945	9.179492	7.285186	9.018174	9.65208	8.71625	9.714674
C12orf29	10.029805	8.476029	10.523796	9.348906	9.262051	9.041074	10.115514	10.415781	9.985215	9.601826	9.081406	9.620332	10.042324	10.214941	10.233984	10.016328	9.398457	9.656888	9.507773	9.954229	9.396504	9.644941	9.584707	10.603711	9.370254	9.391602	9.203066	9.588477	9.88223	9.323145	9.832617	9.506035	9.013193	9.130801	9.336188	9.13041	9.584707	9.112227	10.179453	9.616269	10.021895	9.660527	10.134453	9.838783	8.951875	9.739883	10.091484	8.577552	10.448311
IRX5	7.128916	7.288203	8.777383	8.668688	9.003281	6.917839	7.465566	7.16306	7.823223	7.603164	7.415231	11.129268	7.345332	7.054193	7.063154	8.336413	9.691504	7.749792	7.979141	7.748945	7.991608	7.401263	8.188789	7.831257	7.507715	7.829355	7.330312	8.315618	9.31416	7.370664	7.682246	7.551055	7.505573	8.162598	7.646934	8.593652	7.200433	8.423008	7.094137	7.227632	7.37457	8.951009	7.121672	8.860322	9.51709	8.50571	8.077813	7.439434	7.054277
ST6GALNAC1	8.897773	8.425758	9.847461	9.869219	9.153682	7.759609	7.870371	7.830677	8.358447	8.795195	8.116283	8.9775	7.764095	8.320488	7.104219	7.684971	8.206113	8.395488	8.572246	8.813359	9.053496	9.109434	7.633848	8.258893	8.178945	7.868132	8.898835	8.294902	8.770684	7.926243	7.806966	8.5764	8.342536	9.014922	7.690586	8.583711	7.666055	9.486328	8.237773	7.445928	7.519424	7.596572	7.546536	8.653555	9.384219	10.36162	10.150469	7.54806	8.772686
SIN3A	10.322744	11.288955	10.53362	10.934743	10.973437	10.779998	11.038525	10.818125	11.004629	11.216045	10.68041	10.499609	11.154544	10.173105	11.281211	10.378107	10.328965	10.989883	10.614297	10.902432	10.994795	11.023789	10.359932	10.334336	10.719922	10.897305	10.960264	11.216813	10.850244	10.964375	11.256738	11.08249	11.880244	11.179307	11.413887	10.921396	11.672031	10.663906	11.194352	10.951904	11.102383	10.219357	11.071445	11.031875	11.272917	10.442471	10.020605	10.942109	9.847461
SERTAD1	10.552793	10.448047	10.443828	10.855996	11.064687	11.99874	11.213203	11.041191	10.569434	10.426953	11.403483	10.899883	10.391523	10.858359	10.305195	11.110938	10.359687	11.578516	11.542832	10.770859	11.043402	11.315889	12.066162	11.638568	12.102773	11.150986	10.820088	10.517188	10.579167	11.9875	11.899577	11.415762	11.68416	11.363779	10.375771	11.674206	12.229938	11.685059	10.617871	11.208346	12.16498	11.524297	11.972109	10.819531	12.28013	10.442471	11.87334	11.711504	11.314424
ZNF540	8.751797	8.818145	8.55112	8.494141	8.071426	7.777969	8.390918	8.881953	8.705762	8.538783	8.135781	7.891068	8.991263	8.578105	8.67041	8.720313	8.03623	8.466107	8.642148	8.230934	8.398486	8.190195	8.259473	7.903757	8.047012	8.416836	7.931494	8.541377	7.678125	8.777383	8.608919	8.240967	8.13694	7.910632	8.281204	8.826582	8.652708	7.880866	8.621318	8.182826	8.963291	8.719681	8.347464	8.402734	7.400866	8.148643	8.059014	8.026875	8.307305
SLC39A7	8.365625	8.918942	8.798574	9.060781	8.89125	10.085143	9.143672	9.380937	8.308633	7.890586	9.285332	9.321436	9.132832	8.81582	8.833613	8.693506	9.235833	8.162305	8.927305	9.306309	8.573984	8.648984	8.84793	8.461784	9.465635	9.302881	9.294141	8.911553	9.382272	8.967617	7.806966	7.755762	7.780283	8.058848	8.574466	8.846465	8.79623	9.178906	9.006882	9.046279	9.31207	8.870254	9.093262	8.673418	9.392923	9.129902	8.68252	9.259453	8.956875
RLN2	7.029271	7.17354	7.156035	7.072298	7.259219	7.018353	7.032959	6.952617	7.173714	7.179888	6.995059	7.264824	7.075913	7.224634	6.768682	7.177187	7.302533	7.172891	7.198901	7.257148	7.137676	7.238784	7.04502	7.020039	7.164478	7.035023	7.330312	7.04375	7.341009	7.092539	6.962933	7.100723	7.034766	7.237493	7.469564	7.012988	6.980322	6.997549	6.968135	7.023874	7.04112	7.432803	7.07252	7.220436	7.063652	7.279473	7.001465	7.000801	7.152721
PRB3	7.291921	7.516377	7.118799	7.27873	7.4714	6.988447	6.977617	7.02137	7.182106	7.245938	7.394733	7.042676	7.113776	7.195729	6.981097	7.205117	7.292627	7.125391	7.050122	7.050059	7.240547	7.031029	7.025275	7.232656	7.034746	7.035023	7.438955	7.496113	7.455534	7.18728	7.030801	7.400833	7.253542	7.115947	7.052858	7.256979	7.027607	6.948145	6.949136	6.94459	7.022129	7.006576	7.01237	7.142352	7.242533	6.963613	7.119871	7.694232	7.410605
OR5P3	6.908281	7.200703	7.066025	7.043838	6.981081	7.048418	6.87915	6.895	7.072373	7.27474	7.216882	6.982712	7.017458	7.085566	7.073203	7.196895	6.933984	6.894248	7.021439	7.030267	7.137676	7.088359	6.91479	7.242227	7.005026	6.957627	7.023633	6.848594	6.913008	6.870303	7.01134	6.954154	7.292988	7.095967	6.891191	7.08374	7.065127	6.948145	7.085	7.131201	6.993906	6.986885	6.889661	7.013496	7.19847	7.050752	6.97158	7.163841	7.211016
CYP4F11	9.919365	9.775	9.577266	9.602663	10.49084	7.108467	8.041654	10.486914	10.015658	10.598366	8.434414	10.243086	9.230977	11.394258	7.67209	10.428379	7.183477	10.229902	10.121582	10.359336	7.770436	9.483379	9.379902	11.395072	10.589258	8.74043	9.500068	11.012959	9.500996	8.827314	8.257637	10.858955	10.799515	9.59859	9.275352	10.682161	7.51373	9.778613	7.48849	8.252539	10.417878	9.190449	8.386139	10.799515	11.362305	8.309707	10.504512	10.412676	9.817115
MAPK6	10.353646	10.158662	10.885703	9.951953	10.630762	9.516348	10.866113	10.20458	10.863437	11.205586	9.427715	10.592266	10.573691	10.90918	10.406123	10.146055	9.145967	11.051777	11.08459	11.562012	11.024072	10.30125	10.881934	12.426289	11.776823	10.307926	10.457386	11.196318	10.408447	10.49293	10.886924	10.72709	11.56	11.29417	10.599063	10.65248	10.890049	11.0875	10.809206	10.900977	11.150322	10.598047	11.120371	11.00127	11.515352	11.275117	11.337422	10.99332	10.600186
ENTHD1	8.06028	7.200703	7.056392	7.170254	7.049395	7.139023	7.27585	8.67208	7.342799	7.293656	7.169294	7.102041	7.046685	6.705703	7.094137	6.997808	7.114766	7.378398	7.097041	7.139395	7.336146	7.392298	7.251276	7.223291	7.293223	7.250488	7.042819	7.139268	7.231022	6.993359	7.350254	7.419118	7.487484	7.599668	7.577928	7.285622	7.374473	7.541497	7.246364	7.436406	7.292767	7.290822	7.325586	7.220436	7.316566	7.400508	7.110046	7.319697	6.975496
GLA	10.130703	10.288945	10.108867	10.452012	10.05209	10.490332	10.16584	10.79916	10.288096	10.437344	10.590273	10.772285	10.12085	10.356777	9.500449	10.378107	11.42376	10.601709	10.193496	10.621012	10.551553	11.11499	10.468242	10.02332	10.467578	10.755488	10.939902	10.345801	11.190527	10.813555	10.297305	10.937962	10.729883	11.071055	10.920977	10.69248	11.139531	11.248691	10.198477	11.044922	11.802822	11.147637	10.786797	10.448047	10.812051	10.934743	10.071149	10.983164	10.197285
G3BP1	13.503187	12.852936	13.286641	13.198366	13.207852	13.590117	12.831055	13.247604	13.285407	13.053219	13.233496	13.371341	13.096237	13.672148	12.644443	13.675645	13.284173	13.174935	13.246273	13.180283	13.120352	13.465358	13.122832	13.574805	12.884518	13.088757	12.681104	13.002028	13.404115	13.099844	12.462878	12.93459	12.65099	13.174935	12.990319	12.996172	12.519219	13.037513	12.633477	12.71888	13.240498	13.120352	12.882754	12.915658	12.519219	13.559596	13.65625	13.884912	13.437109
LRRTM2	8.708955	7.507321	7.468252	7.526325	7.489551	7.491283	7.605098	9.575879	7.679284	7.470234	7.514434	7.44082	7.59124	7.566683	7.821729	7.561781	7.811289	7.470039	7.496621	7.52681	7.467946	7.586523	7.544098	7.604606	7.709727	7.486969	7.429668	7.459199	7.482493	7.477227	7.556383	7.37499	7.598874	7.380723	7.352891	7.373145	7.474932	7.515059	7.555483	7.518672	7.418496	7.520049	7.528014	7.435195	7.682578	7.530423	7.617324	7.5575	7.410605
INSR	7.411172	7.873574	8.327396	8.013086	8.092637	8.208555	8.073125	7.932594	7.68877	7.498516	8.313301	7.90127	7.97252	7.401003	8.333203	8.386139	8.562676	7.648838	7.989844	8.016172	7.610459	7.555635	8.388477	7.68877	8.583174	8.639512	7.850046	7.897812	8.326484	8.05918	7.630625	7.597021	7.849206	7.701224	7.722467	8.069779	7.839033	8.293311	8.084902	8.065553	8.075951	8.160723	7.991761	7.739023	8.289492	8.169258	7.89707	8.35165	7.991426
OR2H1	7.108018	7.227617	7.146504	7.091113	7.259219	7.511133	7.060975	7.199954	7.12765	7.078193	7.286455	7.081787	7.123516	7.566683	7.253098	7.37457	7.145213	7.028997	6.972689	7.103346	7.039121	7.079023	7.27166	7.259824	7.403564	7.656328	7.114666	7.093436	7.1175	7.063633	7.058491	7.061743	7.153939	7.00916	7.10217	7.064492	7.009023	7.017402	7.19958	7.033477	7.059909	7.094979	7.092725	7.032528	7.0845	7.09874	7.23946	7.163841	7.401133
YKT6	7.36085	7.451133	7.488379	7.449896	7.425664	7.768919	7.391758	7.438021	7.412658	7.498516	7.59793	7.556113	7.479805	7.336605	7.508652	7.631152	7.621406	7.50821	7.439434	7.612083	7.410938	7.470013	7.443717	7.370156	7.653281	7.749521	7.578841	7.411211	7.550348	7.438955	7.469987	7.51418	7.487484	7.541758	7.404225	7.53847	7.420651	7.532025	7.461104	7.509147	7.501029	7.48123	7.528014	7.453568	7.62334	7.448356	7.352116	7.538324	7.430231
MYT1L	6.939232	6.831211	7.018617	6.840697	6.861764	7.008262	6.996211	7.595231	6.986689	6.946533	6.933994	6.929746	6.758454	7.075293	7.02209	7.058491	6.994562	6.933649	6.852812	6.762783	6.818743	6.818457	6.954883	7.074995	7.164478	7.054619	7.061426	6.858867	6.813213	6.911943	7.303965	6.896895	6.957324	7.029053	7.006816	6.884105	7.095654	6.810225	7.181351	7.283652	6.993906	6.909443	7.092725	7.072207	6.710225	6.912676	6.807305	7.062217	6.96527
LDB2	11.531025	11.278027	11.392207	11.549896	10.233555	11.608652	12.313828	11.680277	11.194609	11.094316	9.527832	9.485234	11.175879	10.848125	9.618721	9.738652	8.471758	11.557813	9.91252	10.155391	11.346348	10.635127	10.092441	10.614297	8.986641	9.74071	10.324922	10.446357	9.491172	10.151563	9.832617	10.346084	11.171038	10.38292	10.538008	10.320557	12.309919	10.196016	10.951309	10.890628	10.735156	10.345801	11.437041	10.809486	9.440039	9.627803	9.5382	10.391787	9.755937
TEC	7.147832	7.26052	7.262363	7.135566	7.371191	7.1182	7.302435	7.227588	7.246364	7.284069	7.14027	7.25474	7.374899	6.87377	7.292816	7.098047	7.283301	7.191966	7.216917	7.19291	7.128604	7.430993	7.113659	7.370156	7.353105	7.02541	7.215495	7.320723	7.18349	7.293516	7.443691	7.283535	7.392734	7.45541	7.450166	7.2761	7.4021	7.349674	7.416797	7.310911	7.319733	7.327028	7.470742	7.335973	7.567441	7.66457	7.199346	7.54806	7.334395
ADH1C	8.941133	8.75583	9.777891	9.462785	9.836006	9.328203	9.685937	8.694069	8.641387	10.136797	9.030924	7.322826	9.444229	8.995332	8.08792	9.576289	8.287891	10.969128	11.460306	9.700087	9.748444	12.244248	10.891214	8.198555	8.387721	10.112588	12.407214	9.323535	7.099362	11.733971	8.247715	9.003086	8.623431	8.294102	12.19793	9.239824	9.031149	10.07416	8.610693	8.458057	9.24957	8.75987	9.093262	10.982324	8.413792	10.652012	9.601641	7.594131	9.786563
GTF2F1	9.633477	10.910566	10.493672	10.632363	10.883477	11.2229	10.275352	10.034883	10.601289	10.659453	10.730723	10.968535	10.644473	10.246895	10.773789	11.299971	10.580918	10.581172	10.745693	10.530977	10.744238	10.564336	10.951074	10.22335	11.018594	10.658881	10.467773	10.88002	10.999121	11.005723	10.67171	10.858955	10.899688	11.140918	10.860117	10.911777	10.59748	10.848799	10.587734	10.718281	10.244131	10.508457	10.648926	10.567402	11.283184	10.571191	10.140197	10.474004	10.187178
PGAM2	6.800391	6.741924	6.691445	6.742363	6.739414	6.728994	6.927227	7.068812	6.860742	6.838971	6.85472	7.081787	6.790137	6.767109	6.981097	6.92709	6.768682	6.903691	6.740859	6.813213	7.085908	6.906406	6.99571	6.943483	6.704453	6.846621	6.816803	6.98597	6.883965	6.901211	7.105723	6.972559	6.879941	6.960596	7.072646	7.08374	7.465778	6.741123	7.12394	6.994316	6.806484	6.927998	6.984131	7.122623	6.845085	6.746328	6.97158	6.840146	6.872865
LCE2B	7.108018	7.369225	7.289932	7.33229	7.353503	7.028779	7.229069	7.302184	7.304464	7.27474	7.015361	7.18707	7.152012	7.013735	7.416523	7.21407	7.570583	7.278574	7.050122	7.184316	7.260456	7.079023	7.103574	7.056904	7.064632	7.054619	7.234857	7.130163	7.39765	7.08334	7.294805	7.210326	7.439375	7.256956	7.186647	7.31334	7.268457	7.211836	7.29403	7.283652	7.237852	7.270859	7.309362	7.246813	7.337731	7.279473	7.069512	7.278564	7.12416
OSR1	8.62209	9.413965	8.223021	8.889766	8.801432	10.480604	9.476777	7.393096	8.69515	8.901367	8.09778	7.032715	9.496445	8.806012	9.771309	8.693506	8.392695	8.539355	8.701016	8.590658	9.032848	8.844648	8.90931	8.308633	8.036406	8.329733	7.807437	8.357604	7.266823	8.455615	8.597852	8.466289	7.563438	7.36168	7.824766	9.063994	9.091602	7.31043	9.748548	10.194408	7.980723	7.844111	8.296465	8.879928	7.528151	7.203926	7.931309	7.14222	7.785137
OR5P2	6.99958	7.209733	7.182531	7.422305	7.499837	7.470319	6.996211	7.030996	7.361621	7.152253	7.216882	7.206253	7.424258	7.547256	7.124531	7.291354	7.154902	6.971198	7.29872	7.130228	7.165003	6.866465	7.382891	7.048198	7.213496	7.064971	7.078281	7.074512	7.135781	7.18728	6.86769	7.301836	7.034766	7.029053	6.997109	7.185769	6.942422	7.047109	6.987513	7.112311	6.956042	7.176719	6.956289	7.132129	7.231348	6.991354	7.278564	6.96085	7.334395
IFI27	8.962246	9.703828	8.879531	9.574463	8.151855	10.530977	9.040931	10.53583	8.893984	8.620137	9.436455	13.410508	10.624229	8.682982	7.85028	8.614492	11.892793	8.814316	8.384489	10.982012	8.958086	9.967148	8.280645	8.420576	7.942266	10.428379	11.544316	8.541377	13.103633	9.203066	8.325742	10.126348	10.500352	9.036191	10.990342	8.526348	10.567402	11.634922	10.160898	9.376348	12.232643	10.160459	9.679844	8.920137	10.471602	10.490332	8.914375	9.163359	7.955547
RAB27A	7.331784	7.739154	7.548245	7.468301	7.489551	7.960039	7.793652	7.302184	7.508882	7.803001	6.875713	7.312832	7.59124	7.054193	7.893262	6.997808	7.074805	7.5525	7.486654	7.574186	7.401178	7.322578	7.261758	7.730905	7.293223	7.700918	7.66486	7.504674	7.446396	7.428079	7.897715	7.704297	7.572796	8.256849	8.564596	7.634896	8.532637	7.766104	8.237773	8.447891	7.54832	7.510605	7.849775	7.627021	7.537109	7.943711	7.371973	7.08125	7.343965
SERPINF1	11.763555	11.063613	12.344499	12.386621	10.273203	11.537852	12.163464	10.980469	11.22498	10.710137	11.185732	9.209004	10.533294	11.472988	9.550447	11.043848	9.107874	10.641963	9.869893	10.741445	11.014385	10.854688	10.509453	10.654322	10.05498	10.675859	10.06416	10.668437	8.003145	9.897988	11.295039	10.72709	10.428906	11.150986	10.490332	11.18293	11.291253	11.309619	10.789346	11.034629	10.092041	10.607939	11.051777	10.607939	9.749023	10.996019	10.220586	9.873379	11.304922
LZTS1	8.972188	7.639473	7.557598	7.516528	7.295693	8.9611	7.870371	10.555983	7.275879	7.381367	8.135781	7.244063	7.198633	7.547256	7.416523	7.068499	7.392337	7.590282	7.41969	7.748945	7.38292	7.635293	7.382891	7.761908	7.22304	7.574863	7.674645	7.449535	7.249271	7.380632	7.526732	7.504767	8.059561	7.352406	7.824766	7.323516	8.692012	7.728105	7.595378	9.113711	7.991608	7.804219	8.648711	7.511559	7.390801	7.354922	7.585371	7.6729	7.201191
SIRT3	7.078926	7.07944	7.092939	6.86209	7.124038	7.068555	6.927227	6.981045	7.155457	7.133153	7.055033	6.939785	7.123516	6.809238	7.194687	7.058491	7.064902	7.037871	7.000938	6.991543	6.945016	7.116113	7.025275	7.101978	7.054727	7.202578	7.004229	7.04375	7.099362	7.13998	7.137513	7.191582	7.213665	7.207783	7.092529	7.124629	7.009023	7.083942	7.075612	7.207813	7.127744	7.176719	7.173008	7.142352	7.155605	7.089473	7.139714	7.062217	7.014805
TUBG2	10.593281	11.581738	10.682767	10.954355	11.345576	9.619961	10.565576	11.142695	11.303516	11.480947	10.760264	10.802773	11.023242	10.563887	10.794688	11.45874	10.168118	10.917747	11.153965	10.861543	10.761992	10.046484	10.792305	9.807441	11.307109	10.876934	10.346084	11.748066	11.242598	11.68334	11.507266	11.736377	12.212881	10.616631	10.071149	12.125228	11.020361	10.673763	11.174043	10.325342	9.574746	10.519004	10.155176	11.490439	11.163727	9.946146	10.031719	11.318132	10.20708
CADPS	8.469583	7.369225	7.488379	7.459336	7.380723	7.267474	7.352246	9.23248	7.342799	7.341602	7.445854	7.177295	7.279811	7.125462	7.333105	7.423965	7.371699	7.406953	7.345195	7.342103	7.485827	7.421035	7.413021	7.333516	7.333389	7.318066	7.132415	7.38373	7.2214	7.332933	7.40473	7.366396	7.31263	7.380723	7.317332	7.295482	7.258584	7.329922	7.26561	7.329199	7.292767	7.393467	7.31707	7.255273	7.400866	7.364302	7.393164	7.429408	7.220752
MAGEB4	7.069251	6.870423	6.8525	6.840697	6.821768	7.108467	6.927227	6.895	7.044395	6.976738	6.995059	6.982712	6.951094	6.903431	6.951094	7.007952	6.902812	7.037871	7.069725	6.991543	7.020469	7.012174	6.954883	6.743555	6.974004	6.825752	6.845957	6.815615	6.903604	6.933444	6.933626	7.061743	6.851367	7.058001	6.957612	7.044258	6.90251	6.911074	6.9589	6.886159	6.956042	6.909443	6.909157	6.934193	6.913633	7.020747	7.17821	6.990635	6.913027
JDP2	9.276211	8.63724	8.828063	8.999701	8.672259	9.739883	9.259453	9.823929	8.916426	8.446006	8.766178	8.476914	8.902822	8.884355	9.323457	8.981836	9.15627	8.611891	8.772334	8.700898	8.824648	8.977109	9.192637	8.590817	9.944453	9.222591	8.433887	8.491136	8.537464	8.69876	8.97512	8.69043	8.993135	8.821865	8.140029	8.455954	8.619678	8.861484	8.731387	8.631699	8.942555	8.518926	8.801546	8.285306	9.412412	8.614795	9.021562	8.994365	8.864531
RLBP1	7.156992	7.209733	7.156035	7.007695	6.991113	6.998392	7.051484	7.049336	7.025169	7.124347	6.964814	7.264824	7.152012	7.326152	7.124531	7.01832	7.183477	6.980723	7.216917	7.020265	7.029538	7.097699	7.133877	7.048198	7.213496	7.192415	7.004229	7.074512	7.155794	7.003356	7.067715	6.990645	7.024971	6.901771	7.082637	6.984473	7.01832	6.938874	7.104121	7.023874	7.693053	7.076406	7.062539	7.032528	7.104966	7.000739	7.129746	7.020339	7.220752
AGL	8.012057	7.801221	8.41665	7.757861	7.947861	7.390479	8.280645	7.664959	8.047656	8.122754	7.415231	7.861777	8.071595	7.724948	8.139824	7.665059	7.456338	8.104053	8.210635	8.134043	7.811406	7.625319	7.757578	8.208848	8.119199	7.700918	7.818496	8.144868	7.844603	7.694775	7.878535	7.817897	7.665059	7.657188	7.556611	7.785801	7.890781	7.952305	8.338421	7.972451	7.724883	7.822539	8.084733	8.030221	7.85709	7.975215	8.133519	7.867227	8.141064
RAP2C	9.98832	9.723154	9.857582	9.703496	9.653047	9.890898	10.115514	10.045898	9.72468	9.692139	9.212275	9.670898	9.821543	9.645599	9.923118	9.16627	10.359687	9.616734	9.778066	9.995911	9.386719	9.319238	9.244355	10.532617	9.25019	8.879928	9.038008	9.295938	9.222767	8.64085	9.425143	8.829307	8.694541	9.16252	9.16627	8.79623	9.071471	9.318965	9.510762	9.327246	9.605352	9.771602	10.083451	9.787828	8.360332	10.07998	9.958316	9.873379	9.66609
SP1	9.889512	10.982324	10.493672	10.845195	10.954004	10.728805	10.415098	10.656719	10.529805	10.618945	11.442826	11.298164	10.624229	10.123311	10.694072	10.821592	10.591611	10.07998	10.78458	10.861543	10.582305	10.401764	10.369687	10.134453	9.986084	10.357871	10.416357	10.709811	11.089938	10.452773	10.165156	10.003242	10.26833	9.812998	10.101895	10.300039	9.957148	10.357188	10.43443	10.546484	9.980042	10.307767	10.215225	10.556982	10.984902	10.862627	10.332916	11.429883	10.11752
ASTN1	7.450605	7.698796	7.084173	7.025469	7.323861	7.1182	7.502109	7.821562	7.191289	7.170967	7.015361	7.25474	7.14263	7.5371	7.184542	6.957637	7.183477	7.416126	7.124424	7.095254	7.449297	7.152875	7.302253	7.197142	7.074574	7.231582	7.513301	7.514687	7.135781	7.18728	7.058491	7.071712	7.124434	7.086953	7.247148	7.012988	7.180971	7.443477	7.171628	7.121527	7.090195	7.243001	7.062539	7.264461	7.024202	7.136328	7.218789	8.240137	7.518265
OR13C2	6.79027	6.891273	6.822441	6.95998	6.841563	7.038564	6.820143	6.727646	6.936261	6.897782	6.86502	6.851943	6.980142	6.984102	7.02209	6.88696	6.984238	6.943307	6.833184	6.972689	6.845293	6.818457	6.894844	6.973242	6.800508	6.83668	7.197031	6.918444	6.903604	6.818545	6.858724	6.926406	6.831383	7.058001	6.780312	6.894059	6.739746	6.967155	6.801855	6.750371	6.984297	6.830918	6.624824	6.829375	7.014121	6.875462	6.777129	6.887617	7.104014
GTF2IRD2	7.952969	8.374902	8.451953	8.163945	8.376315	8.397337	7.996289	7.790804	8.424258	8.572656	8.083662	8.918447	8.514023	8.396198	8.385371	8.150452	8.742617	7.983555	8.314766	8.626465	8.553193	8.305524	7.999707	7.950488	8.622311	8.493027	8.600645	8.388164	8.804935	8.952441	8.597852	8.780547	8.890049	8.709941	8.651787	8.553281	8.295977	8.443975	8.757656	8.589316	8.314466	7.837852	8.017656	8.005391	8.743516	7.989766	8.22876	8.672259	8.500397
CCDC121	7.563379	7.609805	7.707692	7.687578	7.739941	6.947383	7.962103	8.093652	7.765381	7.87084	7.18793	7.274598	7.97252	7.00415	8.312588	7.571647	7.01474	7.941725	7.684121	7.583141	7.477031	7.625319	7.103574	7.67819	6.944385	7.064971	7.656393	7.919189	7.511595	7.399902	7.747637	7.694902	7.343053	7.304759	7.668203	7.664808	7.890781	7.12293	8.022051	7.574863	7.410078	7.393467	7.576411	7.855566	7.044004	7.336292	7.208727	6.929668	7.172891
DNM3	9.684948	7.679235	7.567812	7.677217	7.453763	7.256641	7.962103	11.550251	7.54582	7.641973	7.169294	7.575299	7.414098	7.547256	7.073203	7.007952	7.04457	7.648838	7.572188	7.257148	7.410938	7.161738	7.251276	7.977246	7.094033	7.348984	7.578841	7.496113	7.511595	7.648158	7.728757	7.504767	7.868001	7.427109	7.528014	7.468024	8.221208	7.378398	7.744355	7.830872	7.624186	7.327028	7.953112	7.739023	7.135586	7.270332	7.352116	7.867227	7.537656
SIPA1L2	12.232087	10.890273	11.258789	10.973437	10.834578	10.622487	10.657975	12.945039	10.509967	10.840508	11.146855	11.048945	10.553154	11.223164	10.254951	11.179307	9.907793	10.560117	10.676191	11.499688	10.781367	10.786367	10.891214	10.928281	10.589258	9.910605	9.695875	10.395381	9.352461	10.281768	10.104316	10.356328	10.618398	10.023076	8.915811	10.369133	10.687568	10.8079	10.668219	10.487881	10.202539	10.966719	10.79624	10.666768	10.350869	11.005371	11.658281	11.515723	11.275433
ZFP36	13.133262	11.671035	11.006562	11.214609	13.297223	13.774368	14.071992	13.79917	11.22498	13.39625	10.282578	10.416992	11.855566	10.805557	12.907441	10.245898	10.860404	14.086758	13.869766	12.16918	11.530186	11.386523	13.667786	13.4636	14.557129	11.937178	11.811367	12.219336	11.86347	13.661628	13.729355	13.817129	14.991602	13.520371	12.532813	13.51623	14.96041	13.088757	14.39876	14.23418	14.501406	13.368281	14.934629	13.964502	14.89041	12.44709	13.267168	13.969863	12.180547
SMO	8.55043	9.137187	9.113857	9.432227	9.153682	8.007454	9.613828	8.414144	8.684303	8.74332	10.373359	7.84207	9.142845	9.174733	8.992344	9.003184	11.107773	9.676852	8.632207	8.269746	9.201172	9.119824	8.646934	8.188444	7.873672	8.962246	9.038008	9.394271	9.403047	9.054141	8.629346	8.870645	8.449824	8.862493	9.16627	9.259831	9.378424	9.150208	8.896133	9.376348	7.775078	8.778971	8.843262	9.350713	8.238594	8.190293	8.273047	7.826133	8.454238
FBXL20	8.560329	8.938594	8.788008	8.999701	8.941836	8.549707	8.460469	9.26501	8.954766	9.109844	9.881351	9.321436	9.030794	8.567467	8.71806	9.28613	8.541758	8.890049	8.927305	8.722803	9.190449	9.047383	8.578105	7.987891	9.169766	9.051689	9.244043	9.15502	9.164316	9.006693	8.884023	8.890553	9.285732	8.862493	8.955703	8.884521	8.754268	8.871006	8.420312	9.124199	8.994717	8.821465	8.801546	8.830068	9.787732	8.897627	8.862663	9.337441	8.297214
AP3M1	9.170404	9.612031	9.637734	9.462785	9.559355	9.107539	9.073115	9.170137	9.575514	9.884375	8.230934	9.434121	9.444229	9.359873	9.404121	9.336188	8.352773	9.471738	9.394382	9.462041	9.326439	8.995537	8.398486	9.177891	9.109121	9.261484	10.324922	9.710957	9.24374	9.453363	9.149531	9.638359	9.606504	9.413965	9.30513	9.300098	9.010215	9.102441	9.384219	9.065742	8.932324	8.789857	8.832852	9.320625	9.476777	9.170404	9.334365	8.169736	9.45959
ZNF430	9.159655	8.90946	8.161963	8.889766	8.741016	8.66543	8.631279	8.492891	8.652109	8.640957	9.427715	9.404326	8.609238	9.544766	8.601406	9.04125	9.729629	8.222832	9.004434	8.339287	8.584395	8.285306	9.013086	10.563652	8.936865	7.408945	8.217617	8.33707	8.262813	7.685267	7.738179	8.077852	7.722344	7.541758	7.804824	7.575299	7.438184	8.55457	8.062842	7.788906	8.188577	9.180391	8.042246	8.673418	8.279303	8.926621	9.176719	8.446094	8.546133
PARP16	7.572461	8.324987	8.278411	8.494141	8.319036	8.188789	8.29181	7.881289	8.369043	8.254421	8.805781	8.569902	8.538783	8.291947	9.083184	8.720313	8.247715	8.152754	8.210635	8.037383	8.542832	8.699681	8.137936	7.881377	8.397943	8.388701	8.55457	8.491136	8.654922	8.588451	8.629346	8.29043	8.733359	8.274336	8.525055	8.856895	8.63013	8.046318	8.431628	8.519512	8.002767	7.996143	8.366497	8.372891	8.538496	8.04875	7.981191	8.330592	8.012057
LSM6	9.94793	9.559531	10.259805	9.338577	9.742559	9.609434	9.564682	9.003281	9.515716	10.146404	8.746895	9.833398	9.22085	10.626504	9.431276	10.338773	8.900859	9.380762	9.639062	9.964492	9.789186	9.666328	9.390465	9.929427	7.953604	7.739867	8.23875	8.315618	8.15792	7.514743	7.479453	7.587204	7.420674	7.427109	7.567285	7.401312	7.305332	8.402129	8.464056	8.086416	8.53835	8.931768	8.416963	9.045332	7.830046	9.555098	9.806888	8.016543	10.20708
TMEM163	7.479941	8.578535	7.63875	8.181042	8.507428	6.808652	7.352246	7.943223	8.800693	8.650859	7.818213	9.660977	8.892256	8.291947	7.518639	8.881361	9.729629	8.55043	9.191475	8.36877	9.1686	7.768574	9.131172	8.451634	8.592845	8.709082	9.364395	8.953389	11.232148	10.038008	8.046406	9.064919	9.033594	9.51709	10.12207	9.290527	7.552826	8.94376	7.806966	8.304141	8.53835	8.901738	8.149033	8.624186	9.709854	9.750152	9.467435	9.014596	8.884355
SEC61B	10.12085	10.427178	10.299609	10.433057	10.353164	11.053516	10.344674	10.16584	10.105859	10.218418	9.96002	9.915208	10.011523	10.328145	9.75207	10.105859	9.748786	10.060508	10.042969	10.751094	10.261445	9.854134	10.072012	10.344414	10.799515	10.609434	11.123965	10.186377	10.69791	10.341787	9.912246	10.584001	10.148539	10.59652	10.818711	10.169434	10.381992	10.746094	10.53749	10.780309	10.724499	10.180026	10.175749	10.315586	10.420605	10.731133	10.020605	10.463988	10.509701
PARD3	7.166064	7.769805	7.74959	7.718428	7.957721	7.595654	7.740469	7.447865	7.698711	7.709316	7.639518	8.150452	7.685387	8.232764	7.871523	8.305524	8.236494	7.639264	7.702904	7.830332	7.751712	7.938997	7.709004	8.096758	7.873672	7.437119	7.704375	7.826484	7.750137	7.360981	7.692363	7.635762	7.449049	7.276338	7.404225	7.595576	7.602695	7.541497	7.806966	7.799401	7.735544	7.753975	7.872207	7.866992	7.95431	7.467065	7.585371	8.199912	7.537656
MAPK12	7.370859	7.801221	7.557598	7.768047	7.546862	9.020264	7.793652	7.709004	7.60209	7.400218	7.618457	7.459121	7.279811	7.336605	7.164277	7.271523	7.538551	7.600384	7.225273	7.112598	7.373818	7.352305	7.191309	7.432803	7.242793	7.691055	7.588112	7.684473	7.436755	7.253789	7.469987	7.410264	7.505573	7.75731	8.119531	7.468024	7.921615	7.541497	7.754365	7.708652	7.39221	7.648158	8.052956	7.81363	7.46056	7.625319	6.911328	7.289504	7.374072
THAP7	7.321309	7.629268	7.629473	7.708242	7.751152	7.989121	7.761445	7.635859	7.746836	7.699818	8.814766	8.069062	7.826755	7.411816	7.903893	8.144303	8.076546	7.719945	7.702904	7.621823	7.843516	8.055908	7.786491	7.761908	7.701753	8.019766	7.807437	7.836797	7.950225	8.236758	8.267637	8.137936	8.059561	8.199912	8.140029	8.216582	8.073359	7.849056	8.062842	7.809303	7.939147	7.812861	7.849775	7.793418	7.933672	7.733125	7.434512	7.944609	7.824258
SPINT1	8.427363	8.848994	8.838294	8.950648	9.09541	6.848568	7.437666	7.32874	8.974502	9.046986	9.456289	9.640996	8.519102	9.462041	7.620436	9.94793	9.42638	9.096406	8.731523	9.09112	8.990667	9.564434	9.013086	9.449512	8.895228	8.929648	9.324063	8.79431	9.135254	9.232949	8.482168	9.384219	9.103008	8.535964	8.554857	9.598316	7.392376	9.238164	7.938997	8.314378	8.912207	9.292441	7.768086	9.03502	9.604941	8.946455	9.978389	9.163359	9.479824
KRT35	6.859313	7.089106	6.9421	6.86209	6.981081	7.286243	6.927227	6.806621	7.015278	6.976738	6.944561	6.800719	6.921211	6.644785	7.134821	6.816089	6.881732	6.913301	6.932321	6.911986	6.90584	7.060775	7.00585	7.065729	6.893193	6.976159	6.923594	6.898835	6.963828	6.765547	6.962933	6.868301	7.005479	6.960596	6.957612	6.944206	7.01832	6.859551	6.968135	6.866582	7.022129	6.773125	6.936649	6.810439	6.730176	6.855361	7.090234	6.90875	6.811589
FOSL1	7.242653	7.306349	7.200485	7.376576	7.709639	9.649609	7.688561	7.585703	7.322773	7.332546	8.492598	8.316807	7.216367	7.164277	7.54832	7.631152	7.922952	8.364574	7.743691	7.517122	7.363965	7.421035	9.489834	10.124414	11.018594	7.527061	7.551367	7.402637	7.82291	8.948271	9.140137	8.17875	9.074814	9.025527	7.556611	7.805791	9.645778	7.586797	7.901836	7.708652	9.390671	7.753975	9.871367	7.979297	10.902432	7.420618	8.639365	10.371922	7.625365
IGFBP2	11.669727	12.852936	12.146006	12.529395	12.883636	9.880071	10.986191	9.306992	12.747939	12.240482	12.307861	9.813301	11.730244	12.62001	9.609105	12.91	7.965371	12.62304	12.353346	11.699609	12.8764	11.962656	12.348984	11.918906	12.102773	11.386084	10.950322	12.500241	9.612679	11.402383	10.31793	13.196914	13.254199	12.350215	10.193682	13.097337	9.966914	11.118535	11.633984	10.667819	9.699687	10.688594	10.46625	12.626191	12.389206	9.627803	10.898086	10.001992	11.063105
SCAMP1	11.268457	10.588984	11.472988	11.00127	11.09459	9.972781	11.213203	11.324766	11.366016	11.2775	11.204434	11.548545	11.347812	11.041523	10.951904	10.872637	11.066286	11.221875	11.327188	10.96125	11.043402	10.993115	10.861543	11.375983	10.909434	10.628477	10.5275	11.20625	11.610195	11.074697	11.034313	10.808164	11.391084	10.59652	10.264492	10.840508	11.041768	10.494961	11.11499	10.982637	11.092656	10.688594	11.171393	11.217832	11.515352	10.862627	11.178115	11.812376	11.144229
PCDH17	7.833112	7.269629	7.75985	8.181042	7.176468	8.403516	7.605098	9.254115	7.526589	7.470234	8.591631	7.753792	7.573203	8.156055	9.134258	7.532715	7.202617	7.315117	7.161738	7.788177	7.639518	7.67707	7.513021	8.107305	7.034746	7.408945	7.493525	7.149128	7.833867	7.418109	7.536348	7.486481	7.589424	7.748691	7.784189	7.154795	8.460469	7.766104	7.555483	8.212988	7.917734	7.794863	7.809883	7.443991	7.155605	7.655544	7.352116	8.048613	7.392298
GJB4	7.761777	8.220495	8.14041	8.083662	8.517793	7.189492	7.474674	7.16306	8.06819	8.194609	10.507051	10.889824	8.021543	8.610967	7.620436	9.186328	8.4325	8.71806	8.384489	8.559238	9.2221	8.008096	9.213145	8.90515	9.788874	8.298047	7.724531	8.642012	10.629297	9.551836	7.97679	8.80916	8.96166	7.910632	8.849805	8.216582	7.438184	8.760299	7.901836	8.925918	8.227949	8.375781	7.635947	8.513327	10.640215	8.159616	9.236895	8.795195	8.436084
HPR	7.450605	7.252624	7.156035	7.016602	7.203333	7.449414	7.210098	7.675723	7.266152	7.303301	7.286455	7.469082	7.123516	7.598874	7.263047	7.21407	7.094668	7.201914	7.225273	7.078135	7.38292	7.342507	7.372109	7.296328	7.084375	7.308258	7.187578	7.239961	7.174746	7.234932	7.246914	7.256458	7.203424	7.207783	7.265485	7.154795	7.33229	7.281403	7.275215	7.27499	7.183304	7.167598	7.281647	7.264461	7.337731	7.166713	7.090234	7.184365	7.286374
FAM107A	10.7775	11.012754	10.975938	11.478086	10.452422	12.373203	12.243444	10.747806	10.710137	11.720703	7.968994	7.411914	9.920828	9.933252	9.655117	9.22651	7.570583	11.061758	10.325342	9.932305	10.974141	10.362813	11.013164	10.094229	9.850342	10.081934	9.930898	10.678203	7.473105	10.913047	10.936589	10.8686	11.611719	10.768477	10.011211	10.90168	12.309919	9.798242	11.822139	8.672259	9.709687	9.077891	11.981504	9.82834	10.330645	8.371992	8.433516	9.933457	9.655514
NMI	10.818125	10.508993	11.108467	10.402355	10.452422	10.329089	10.204785	10.757767	10.348809	10.457988	10.253535	11.059186	10.401764	10.805557	10.174365	10.408301	10.758281	10.162012	10.855996	11.468379	10.181152	10.604023	10.072012	10.293932	9.159808	9.74071	10.709326	10.155176	11.019395	9.384863	9.485508	9.870964	9.023786	9.528066	10.153633	9.280195	9.190449	10.7775	9.808535	10.060664	10.62127	10.618281	9.730508	10.267178	9.062793	10.893711	11.048672	9.546217	10.640215
MUC20	10.383965	10.790996	11.898444	11.969043	11.064687	7.70638	8.692383	8.227376	10.760684	10.508993	11.652904	10.416992	10.061992	11.434053	8.302803	11.380215	10.54043	10.846279	10.445297	11.551992	11.232998	10.676914	10.972155	11.05875	11.048945	10.916621	11.584238	11.378203	8.770684	10.695091	10.287441	11.544961	11.653464	10.474609	10.132734	11.614473	8.66321	12.246081	8.701416	9.817813	10.662321	11.067109	9.428555	11.338574	12.120482	11.878945	12.667295	10.292233	11.324766
ZNF324	9.479629	9.732949	9.52583	9.827588	9.815247	9.760156	9.837109	9.781914	9.694889	9.551836	10.741221	10.385811	9.871641	10.042793	10.684023	10.609912	10.571191	9.958172	9.817549	9.58752	10.031895	10.088047	10.111709	9.797656	9.868066	10.347676	9.982129	9.760488	10.013857	10.109805	9.751855	9.779551	9.903027	9.832129	10.101895	10.239609	9.93877	9.705488	9.629941	9.837331	9.980042	10.149395	10.052715	9.848711	9.915635	9.229473	9.507773	10.190977	9.428034
PARP15	7.029271	7.182793	7.200485	6.969886	7.021328	7.128294	7.151582	7.116113	7.191289	7.27474	7.160091	7.694186	7.243197	7.075293	6.920824	6.897676	7.094668	7.221888	7.106413	7.360981	7.182793	7.304883	7.093711	7.128594	7.024826	7.759316	7.187578	7.166543	7.341009	7.214609	7.39498	7.274785	7.283451	8.598262	8.405221	7.144609	7.533216	8.025986	7.075612	7.15071	7.724883	8.192611	7.299932	7.301569	7.220866	8.57377	7.371973	7.329069	7.44998
CD2BP2	10.251191	10.85291	10.622793	11.021641	10.834578	11.032178	10.415098	10.075313	10.782005	10.588238	11.117109	11.469238	10.81736	10.837617	10.881934	11.140586	10.399688	10.693486	10.346367	10.810456	10.963848	10.942109	10.449375	10.815557	10.447207	10.184609	10.950322	10.800218	10.093851	10.75457	10.815879	11.122383	10.849082	11.080918	11.283486	10.850527	10.648223	10.726445	10.729313	10.951904	10.62127	10.365869	10.727578	10.860404	10.821592	10.741445	10.423652	10.161243	10.853105
DDX49	7.430931	7.688857	7.75985	7.708242	7.792057	8.539355	7.94248	7.87167	7.804219	7.631768	8.40458	8.803516	7.858633	7.505072	8.171426	8.284023	8.392695	7.679486	7.861895	8.037383	7.790977	7.979375	7.865931	7.892949	7.756191	7.957087	8.0293	7.77627	8.073926	7.844766	7.757754	7.745166	7.693158	7.501816	7.773008	7.815348	7.676563	7.81584	7.754365	7.951543	7.846406	7.864209	7.903081	7.878122	8.10334	8.107949	7.795049	8.169736	8.219199
MTO1	7.664082	7.670104	7.618802	7.687578	7.627383	7.430098	7.77168	7.739525	7.794082	7.751362	7.669668	7.880866	7.725586	7.626878	8.007897	8.112803	7.761445	7.699277	7.774782	7.679046	7.691387	7.768574	7.443717	7.892949	7.373906	7.711377	7.458211	7.602168	7.501556	7.477227	7.526732	7.477031	7.637272	7.531953	7.370332	7.458555	7.484232	7.596299	7.613428	7.490801	7.558359	7.637887	7.546536	7.669147	7.35998	7.783818	7.617324	7.386178	7.718672
IK	11.087188	11.779883	11.248691	11.416377	11.531758	11.725801	11.813652	11.460742	11.324023	11.511865	10.720625	11.419297	11.699609	10.706094	12.19793	10.902129	11.234551	11.402383	11.317448	11.45874	11.005	11.064482	11.013164	11.018294	10.909434	11.190996	10.870439	11.417754	11.221621	11.164551	12.017451	11.266354	11.190059	11.402383	11.834844	11.13082	11.488216	11.159248	11.704219	11.41709	10.944385	11.896038	11.619668	11.690449	11.506211	11.337422	10.798955	11.358939	10.914336
PIK3R3	7.938346	7.708711	7.819095	7.880433	7.71985	8.508239	7.666745	7.749326	7.939297	7.603164	8.33418	8.723887	7.655742	7.577813	7.840049	7.726465	8.004694	7.81584	7.515508	7.818496	7.822246	7.979375	7.615039	7.667217	7.625365	7.787669	7.560208	7.459199	7.369411	7.553073	7.692363	7.560208	7.752389	7.676149	7.528014	7.546895	7.685723	7.766104	7.585625	7.464609	7.576732	7.743242	7.830244	7.52117	7.567441	7.743789	8.724121	7.694232	7.430231
SMR3A	7.029271	6.902295	6.600547	6.639766	6.759323	6.877321	6.789427	6.904258	6.851289	6.73043	6.775104	6.971445	6.758454	6.736377	6.671973	6.673018	6.810618	6.700693	6.77013	6.773008	6.818743	6.876094	6.816348	6.82293	6.714453	6.600547	6.923594	6.776172	6.883965	6.890566	6.838359	6.839551	6.851367	6.881309	6.85168	6.783857	6.853236	6.569395	6.889251	6.788047	6.787454	6.78208	6.909157	6.745534	6.803372	6.855361	6.991113	6.887617	7.014805
FOXA3	7.460514	7.369225	7.488379	7.468301	7.390801	7.46002	7.312119	7.515723	7.342799	7.400218	7.425527	7.546641	7.488434	6.680762	7.214935	7.493037	7.342347	7.324264	7.345195	7.380723	7.571647	7.848952	7.544098	7.314329	7.605586	7.222648	8.069961	7.543301	8.063171	7.360981	7.452344	7.427852	7.411038	7.436484	7.700645	7.675215	7.411211	7.541497	7.33229	7.47348	7.803887	7.637887	7.556064	7.511559	7.709154	7.891445	7.199346	7.734805	7.084248
CEPT1	10.101035	9.988096	10.138047	10.17555	10.353164	9.840186	9.633906	9.884072	10.045605	10.228262	9.979274	9.915208	10.19125	9.975156	10.12207	10.438789	10.258223	10.069782	10.244395	9.920828	10.251367	10.056768	10.279997	9.797656	9.788874	9.82834	9.817813	10.031159	10.2975	10.058197	9.579831	9.749023	9.872148	10.250352	9.887842	9.859316	9.45403	9.930439	9.660075	9.626631	9.84609	9.913545	9.509152	9.848711	9.926203	10.302122	10.220586	10.302715	10.167363
OR5AK2	6.879095	6.741924	6.87069	6.639766	6.780664	7.09849	6.986885	6.786289	6.986689	6.829375	6.732806	6.960648	6.696992	7.085566	6.849759	6.857656	6.913167	6.990599	6.962526	7.05939	6.895765	6.936499	7.074268	6.696019	6.871999	7.016393	6.963923	6.88833	6.974004	6.922969	6.962933	6.732972	6.92001	6.831641	6.870973	6.964577	6.8929	6.840671	6.83026	6.729551	6.75124	6.996938	6.889661	6.63207	6.88488	6.973037	6.707988	6.929668	6.892637
POLE2	7.607891	7.315378	7.707692	7.403564	7.333389	7.640742	7.465566	7.457344	7.423281	7.507467	7.532949	8.118262	7.470752	7.577813	7.478203	7.139512	8.03623	7.424486	7.392376	8.310684	7.354727	7.596367	7.352116	7.699189	7.615039	8.038848	8.868496	7.684473	8.326484	7.438955	7.507139	7.684401	7.524619	8.506348	8.627005	7.420898	7.860739	7.728105	7.694463	7.951543	8.16834	7.722852	7.537041	7.550423	8.227839	8.534453	7.445981	7.062217	7.181699
ITPR2	7.787012	8.129658	8.645498	8.181042	8.225273	8.423379	7.94248	7.861445	8.058288	8.043799	7.394733	7.694186	7.942266	8.093161	7.406032	7.139512	7.193151	8.086416	7.803887	7.956641	7.961419	7.440801	7.322451	7.936055	7.693428	8.009902	7.807437	8.144868	8.003145	7.824925	7.565918	8.146895	8.229922	8.761084	8.667415	7.965586	8.357848	8.454043	7.929626	8.119954	7.784824	7.914238	7.68625	7.855566	8.135293	8.68374	8.212246	7.528187	8.082135
TYRP1	7.059492	6.840996	6.811979	6.921068	6.800602	7.245977	7.124347	6.932852	6.936261	6.976738	6.985566	6.982712	6.900153	7.064518	8.435693	6.897676	6.902812	6.943307	6.972689	7.000771	6.807633	6.916426	6.894844	8.13694	8.057386	6.92793	6.933783	6.898835	9.423027	7.073809	8.712734	6.91707	7.144538	7.019134	7.50821	7.124629	7.305332	7.182461	7.901836	10.859883	7.031771	6.909443	7.518828	7.082061	6.965072	7.070703	7.139714	7.030449	7.084248
FOLR1	7.108018	7.013275	7.128164	7.170254	7.150488	6.917839	7.07834	7.058755	7.025169	7.133153	7.197311	7.157917	7.06627	7.195729	7.164277	7.571647	7.074805	7.106211	7.07916	7.112598	7.085908	7.221062	7.123844	7.065729	7.054727	7.064971	7.087194	7.103057	7.14584	7.073809	7.067715	7.131471	7.3029	7.105837	7.052858	7.449484	7.095654	6.967155	7.094137	7.131201	7.211484	7.176719	7.092725	7.255273	7.104966	7.457734	7.069512	7.040905	7.16252
SMAD6	9.968587	10.057747	9.318965	9.806888	9.80502	9.54709	10.16584	7.963877	10.420605	10.416357	9.8125	8.685156	10.052402	10.416484	9.490186	9.123457	7.913649	9.747909	10.253779	8.95627	10.85291	10.583685	10.1325	9.021562	9.504609	9.603578	8.928962	9.869893	9.861777	10.047618	9.425143	10.396748	10.838896	10.312031	9.067354	9.749785	9.416828	9.417363	10.111934	9.86792	9.657422	9.476777	8.933145	9.909316	9.797656	8.764684	9.642041	9.753465	9.561325
RASAL1	7.214316	7.378848	7.128164	7.349824	7.087207	7.336035	7.248014	7.345947	7.412658	7.27474	8.230934	7.381263	7.123516	7.104513	7.323328	7.342832	8.383193	7.470039	7.363796	7.471478	7.318477	7.352305	7.292409	7.45901	7.383776	7.565443	8.03986	7.347865	7.707611	7.342871	7.341898	7.457764	7.468887	7.766074	7.866191	7.546895	7.392376	7.837754	7.246364	7.872565	7.519424	7.596572	7.757969	7.502187	7.491139	8.027061	7.403652	7.468848	7.518265
SREBF1	9.581829	8.977995	8.890553	9.318223	8.652109	8.471758	9.133535	10.395195	9.213145	8.827402	10.141816	10.183763	8.519102	9.061191	8.563125	9.176553	10.076419	9.149134	9.222415	9.030215	8.784785	9.1925	9.244355	9.321582	8.967158	8.659717	9.224063	8.694648	9.500996	9.353529	9.579831	9.363115	9.131543	8.699121	9.106348	9.789186	8.929274	9.092646	8.652559	9.046279	9.595527	9.220117	9.153086	9.290264	9.632344	9.109277	9.477738	9.863877	10.157891
MTM1	8.510312	8.495202	8.900677	8.381445	8.549395	8.198418	8.75557	9.285732	8.541523	8.975605	7.475977	8.108392	8.405374	8.074811	7.99737	7.695879	7.913649	8.601849	8.325273	8.569707	8.135146	7.998958	8.167721	8.721426	8.532637	8.226732	8.623867	8.901367	8.537464	8.566706	8.804063	8.839814	8.96166	9.067354	9.265254	8.866211	9.091602	8.801283	8.884932	8.711562	8.762344	8.590293	8.491136	8.715605	8.708184	9.007734	8.475885	8.300527	8.357168
EHD2	10.20852	10.078447	10.029209	10.795684	9.612467	11.796309	11.120908	10.146404	9.836602	9.407627	9.609434	9.268564	10.269775	10.92959	11.628916	10.185318	8.881029	10.181152	9.578582	9.779336	10.170625	9.884375	10.570303	10.354121	10.142109	9.534665	8.720602	9.425931	8.43526	8.527201	10.37916	9.21709	8.804694	8.367109	8.373743	9.045508	10.10915	9.716198	10.587734	10.5371	8.984095	9.610297	11.120371	10.227402	9.124346	8.946455	9.186328	8.498307	9.315599
DNMT3A	7.310536	7.333477	7.307891	7.412591	7.36248	7.420872	7.391758	7.337197	7.342799	7.322539	7.216882	7.042676	7.543379	7.346432	7.620436	7.332637	7.621406	7.315117	7.216917	7.121527	7.354727	7.362432	7.465472	7.352031	7.242793	7.47675	7.234857	7.338568	7.388672	7.304033	7.584023	7.366396	7.352783	7.464105	7.498467	7.295482	7.503633	7.271452	7.452305	7.36375	7.228711	7.432803	7.500277	7.283451	7.306738	7.289316	7.331279	7.215272	7.276595
MYCT1	7.108018	7.43347	7.092939	7.422305	7.096901	7.90167	7.437666	7.457344	7.200173	7.322539	7.257148	7.206253	7.27014	7.638158	7.104219	7.149932	7.262998	7.352074	7.021439	7.342103	7.401178	7.170742	7.103574	7.197142	7.113867	7.172174	7.302435	7.074512	7.192695	7.609629	7.294805	7.301836	7.524619	7.409707	7.459678	7.196462	8.347744	7.320293	7.595378	7.490801	7.283398	7.225755	7.424902	7.102734	7.231348	7.000739	7.494717	7.439434	7.16252
MPDZ	10.189121	9.94793	10.138047	10.632363	9.752943	10.819531	10.697617	10.425869	9.826299	9.653561	8.726562	9.58752	10.836465	9.145127	11.71999	9.266465	9.887637	9.997961	9.737383	9.049814	9.697461	8.995537	10.329707	9.69873	10.538486	10.428379	9.65668	10.196221	9.772799	9.929043	11.267383	10.105859	10.828398	9.507188	9.389844	9.40168	11.437666	9.318965	11.124811	10.993115	9.657422	9.200439	10.767344	9.778245	10.027344	8.55457	8.713262	8.456126	8.966517
HDGF	9.968587	10.700088	10.542744	10.632363	10.65125	11.385303	10.135469	10.135742	10.782005	10.972155	10.889134	11.409443	10.462461	10.257324	10.476514	10.7825	11.097383	10.632363	10.547098	10.902432	10.932897	10.864788	10.210898	10.815557	11.377305	11.119609	11.624922	11.044063	11.139082	10.833203	10.641328	10.695768	11.10999	10.636992	11.324395	10.980469	10.381992	11.046263	10.323105	10.667819	11.4404	10.466043	10.506514	10.567402	11.757031	10.672163	10.29123	11.349072	10.53875
SPRR2E	7.009668	7.17354	6.9421	7.117383	7.096901	7.078589	7.115488	7.16306	7.109673	7.068688	7.084674	6.950182	6.900153	7.401003	7.063154	7.038672	10.778613	6.913301	7.180488	7.370983	7.165003	7.088359	7.241418	7.180306	7.10418	7.123467	6.933783	7.083893	8.728841	6.839551	7.067715	6.972559	7.223594	7.077373	7.015736	7.05416	7.037204	7.132168	7.133564	7.121527	7.137124	7.196683	7.052227	6.934193	7.094378	7.070703	7.059967	7.184365	7.286374
ZAP70	7.470518	8.060365	7.728096	7.544902	7.762614	7.595654	7.615124	7.402051	7.728086	7.742031	7.71985	7.342871	7.523916	7.616924	7.385231	7.620716	7.497793	7.600384	7.693428	7.640599	7.610459	7.818008	7.633848	7.406113	7.556383	8.629346	7.910632	7.805723	7.550348	7.955645	7.385749	7.796917	7.780283	9.036191	9.336188	8.059336	7.991608	9.012393	7.516094	7.427347	7.9075	8.416465	7.68625	7.658477	7.519824	8.299382	7.844937	7.386178	7.833867
AR	8.226445	8.456393	8.55112	9.019701	8.600176	8.179355	8.401536	7.337197	8.438639	8.650859	7.571647	9.833398	8.4368	8.865046	9.303633	8.720313	8.801546	8.507881	8.473669	8.388555	8.716387	8.886634	8.359212	8.228848	8.017441	8.536914	9.009023	8.622415	8.199785	8.351885	8.450723	8.312188	8.401973	8.33752	8.465293	8.425306	8.460469	7.826569	8.453652	7.728545	7.528083	8.018574	8.117432	8.5525	9.214238	7.77293	8.393398	8.467324	8.159434
XRN2	9.054844	9.876576	9.52583	8.929648	9.446309	9.526755	9.280195	8.732998	9.496279	9.933926	7.968994	8.703418	9.526992	8.995332	9.550447	8.366016	8.969186	9.441257	9.435625	9.451973	9.758789	8.678486	8.70722	9.074551	9.638125	9.711193	9.584707	9.920828	10.003867	10.13083	9.971667	10.105859	10.209395	10.432773	10.459326	9.878535	10.200117	9.749023	10.0725	9.817813	9.67832	8.98028	9.21515	9.228757	9.787732	9.109277	9.032285	8.864746	9.305329
BLMH	11.520996	10.910566	10.552549	10.745114	10.983447	11.303291	10.647891	10.919346	10.974551	10.53875	10.770098	10.183763	10.665547	11.324395	10.41623	10.922207	11.682979	10.938545	10.814971	10.56168	11.18293	11.214922	10.751309	10.773132	10.55876	11.089014	10.416357	10.376084	10.909688	10.402355	10.460059	10.486621	10.779355	11.039873	10.314854	10.741855	10.282148	10.573121	10.353405	10.194408	11.141182	11.117109	10.727578	10.597695	11.084277	10.883232	11.258789	10.505361	10.559131
CTAG1B	7.161507	7.239492	7.235332	7.161338	7.159372	7.123184	7.223981	7.32874	7.346875	7.366875	7.353867	7.366855	7.345332	6.767109	7.038496	7.413945	7.178301	7.352074	7.124424	7.14875	7.250417	7.37207	7.316797	7.110465	7.213496	7.162061	7.330312	7.347865	7.312129	7.318268	7.39498	7.361621	7.406429	7.440938	7.176709	7.323516	7.273027	7.231488	7.279592	7.333555	8.152861	7.537187	7.309362	7.264461	7.279811	7.321725	6.966745	7.248486	6.999245
PRMT6	9.909518	9.968125	10.138047	10.105469	10.292656	9.164805	9.594053	9.923118	10.065592	10.146404	9.202129	10.283516	9.536969	9.685713	9.637266	9.326305	8.920566	10.008379	9.707871	10.541465	10.000918	10.005078	9.213145	10.254414	9.408359	9.910605	9.747344	9.910449	10.124219	9.726035	9.312734	9.840977	9.718564	9.619668	10.153633	9.928672	9.45403	9.829141	9.699687	9.646543	9.48207	9.517314	8.853682	9.929427	10.518099	9.864932	10.343281	8.629961	10.106904
LIN7A	6.917786	7.117021	7.000503	7.043838	7.124038	7.449414	7.429512	7.419961	7.218887	7.227656	7.015361	7.537041	7.036882	7.054193	7.343066	7.503584	6.768682	7.378398	7.021439	6.911986	7.067907	7.170742	6.954883	7.441523	7.253438	6.816035	7.15061	7.393164	7.042061	7.273317	7.385749	7.366396	7.163633	7.029053	7.120449	7.511992	7.644033	6.859551	7.387484	7.292627	7.501029	7.176719	7.406668	7.416934	7.326816	6.973037	7.01134	6.849336	7.16252
CLEC2L	6.756523	7.191641	7.156035	7.295586	7.167725	6.877321	7.097422	7.383675	7.091318	7.124347	7.305319	6.900046	7.14263	6.842051	7.094137	7.128916	7.231924	6.952681	7.031325	7.010049	6.827607	7.04112	6.894844	7.030065	7.22304	6.966862	6.89509	7.139268	6.874033	6.933444	7.178086	7.131471	7.015605	6.931572	7.129746	7.034102	7.153179	7.12293	7.322861	7.131201	7.137124	7.176719	7.131302	7.112773	7.053652	7.136328	6.879629	7.101758	6.707207
PARP8	7.108018	7.26052	7.146504	7.17887	7.30513	7.226836	7.429512	7.365238	7.173714	7.245938	7.160091	7.215654	7.364844	7.094932	7.641973	7.196895	7.135361	7.162891	7.1896	7.130228	7.260456	7.258345	7.103574	7.137725	7.034746	7.054619	7.132415	7.024971	7.155794	6.953647	7.208415	7.162165	7.183695	7.146177	7.10217	7.093887	7.065127	7.163431	7.237786	7.237246	7.137124	7.140234	7.162461	7.183138	7.187988	7.203926	6.911328	7.258939	7.113965
RNF151	7.223372	7.479854	7.028662	7.359082	7.425664	7.449414	7.27585	7.457344	7.526589	7.536426	7.343356	7.215654	7.326387	6.852972	7.711377	7.205117	7.601709	7.50821	7.288779	7.285072	7.449297	7.392298	7.133877	7.259824	7.644648	7.389609	7.392122	7.347865	7.379071	7.380632	7.630625	7.65418	7.703226	7.710293	7.33457	7.458555	7.429408	7.488931	7.506777	7.346211	7.454238	7.290822	7.406668	7.408118	7.55681	7.49335	7.268838	7.478965	7.374072
PHYHIP	7.572461	7.688857	7.718164	7.828125	7.509831	7.731367	7.729917	7.655423	7.813101	7.516986	7.768125	7.381263	7.725586	7.952559	8.291673	8.263105	7.332364	7.872689	7.674502	7.398571	7.833192	7.470013	7.709004	7.575449	8.149453	7.898145	7.330312	7.534025	7.312129	7.494951	8.02625	7.663411	7.607891	7.552441	7.352891	7.654092	7.676563	7.281403	7.714453	7.708652	7.256558	7.547461	7.696562	7.637705	7.537109	7.354922	7.382214	7.184365	8.052471
IGF2BP1	7.156992	7.507321	7.382012	7.135566	7.400391	7.439199	7.248014	7.345947	7.063506	7.264824	7.486532	7.16778	7.414098	7.195729	7.600456	7.36457	7.477422	7.13489	7.410449	7.294964	7.165003	7.190327	7.361191	7.232656	7.477451	7.202578	7.467383	7.185387	7.29403	7.177241	7.237861	7.229069	7.352783	7.323477	7.238437	7.217253	7.357288	7.291201	7.246364	7.310911	7.319733	7.309121	7.309362	7.237988	7.285186	7.270332	6.911328	7.338382	7.024661
CCR9	7.401081	7.378848	7.372261	7.28708	7.353503	7.576411	7.33229	7.355742	7.304464	7.341602	7.375215	7.663721	7.335589	7.464152	7.43624	7.36457	7.381484	7.259648	7.4489	7.535755	7.192109	7.382122	7.342643	7.423916	7.767676	7.370176	7.467383	7.393164	7.359668	7.438955	7.376768	7.301836	7.26265	7.380723	7.422461	7.382012	7.277598	7.488931	7.443528	7.409512	7.356608	7.384102	7.424902	7.443991	7.390801	7.420618	7.382214	7.458958	7.181699
C7orf26	10.281172	10.790996	10.463988	10.682161	10.588984	10.642129	10.534206	10.425869	10.48168	10.345251	11.204434	10.772285	10.654957	10.775859	10.891768	11.260586	11.771631	10.917747	10.644824	10.56168	10.704502	11.205254	11.093496	10.654322	10.347861	10.86748	10.939902	10.57752	10.820524	10.833203	10.490088	10.526738	10.479785	10.576146	11.25334	11.151611	10.697617	10.787422	10.648223	11.064687	10.294212	11.096602	10.969128	10.96125	10.801221	10.790996	10.556699	11.400397	10.579596
GLO1	11.047767	11.022793	11.137832	10.906556	11.305508	11.10498	11.480352	12.013936	11.293496	11.847861	9.98957	10.87002	12.03377	10.475508	10.941445	9.738652	10.691328	11.271699	11.698047	11.551992	11.748066	11.166123	10.87209	11.142155	11.564844	11.604785	12.473717	11.388083	12.113021	11.958477	11.516943	11.296221	11.753369	10.888236	11.243105	11.571953	11.535117	10.604023	11.822139	11.024355	11.711992	10.199121	10.658881	10.567402	11.379922	10.411452	10.949121	10.973047	11.366729
LRRN3	8.365625	7.954863	8.520339	8.053506	7.576185	6.88709	8.581641	8.67208	7.794082	7.451709	6.751553	6.842002	8.102083	7.566683	7.063154	7.37457	6.881732	8.03459	7.551748	7.103346	7.833192	7.979375	8.746367	7.615365	6.934453	8.099948	7.330312	7.929867	7.202484	7.975352	7.461016	7.84876	7.034766	8.475176	7.547598	8.122142	8.460469	7.386895	7.452305	7.372744	7.201836	8.048268	7.396885	7.698408	6.945573	8.320312	7.059967	6.878136	8.279027
ZW10	7.752145	7.415866	7.449889	7.359082	7.40985	7.659688	7.54832	7.42903	7.668965	7.564964	7.618457	7.723424	7.496829	7.390137	7.692858	7.971367	7.403281	7.470039	7.439434	7.444336	7.670918	7.698496	7.454502	7.388672	7.615039	7.172174	7.265098	7.411211	7.436755	7.253789	7.479453	7.467383	7.401979	7.427109	7.343848	7.430801	7.349401	7.568564	7.39765	7.400143	7.365806	7.463389	7.490397	7.435195	7.500205	7.448356	7.626699	7.439434	7.286374
SPATA21	7.331784	7.324687	7.182531	7.20707	7.390801	7.048418	7.238389	7.16306	7.332793	7.27474	7.025508	7.120332	7.23466	7.195729	7.54832	7.187731	7.342347	7.352074	7.225273	7.078135	7.449297	7.229609	7.034844	6.982712	7.353105	7.084583	7.330312	7.258714	7.29403	7.438955	7.303965	7.311219	7.617598	7.511912	7.20375	7.266494	7.228958	7.291201	7.19958	7.301966	7.39221	7.131588	7.22349	7.463359	7.2536	7.243021	7.645322	7.357334	7.276595
OR2M3	7.039424	6.935527	6.709727	7.025469	6.951035	6.88709	6.837536	6.895	7.044395	6.803617	6.673359	6.950182	6.900153	7.17487	6.890176	6.937598	7.054707	6.894248	6.952227	7.050059	7.085908	6.946209	7.083942	6.794434	7.064632	6.90751	6.885415	6.88833	6.913008	6.796647	6.905669	6.810703	6.92001	6.784339	6.938734	6.884105	6.921761	6.870104	6.83026	6.788047	6.916364	6.86082	6.793672	6.763848	6.824889	6.865469	7.298814	6.940811	7.104014
UXT	12.221641	12.408643	12.476562	12.287689	12.338102	12.233275	11.901553	11.31377	12.400775	12.289115	12.512891	12.638105	12.242005	12.826797	11.700254	12.91	12.201289	12.210433	12.232643	12.278867	12.598604	12.631312	12.144707	12.067773	12.223053	12.314687	12.084049	12.288385	12.631312	12.422477	11.784746	12.343633	12.203141	12.380996	12.407214	12.184062	11.722751	12.326514	12.058519	12.118753	12.212266	12.366237	11.862995	12.101185	11.697568	12.37638	12.171953	12.168301	12.59293
EIF4A2	14.41666	14.083623	14.335938	14.359531	14.129414	13.937962	14.402246	14.171709	14.210645	14.011367	14.508975	14.427158	14.391367	14.329062	14.670254	14.06626	14.093086	14.67875	14.184443	13.869766	14.161895	14.262334	14.309473	14.184443	13.980781	14.478926	14.152256	14.434922	14.584033	14.442031	14.774238	14.190654	14.132744	14.220625	14.359531	14.600596	14.822227	13.874619	14.329062	14.45375	13.879707	14.654355	15.117783	14.791621	14.286758	14.296709	14.171709	14.279687	14.102054
ST8SIA4	7.390892	7.315378	7.478047	7.224404	7.194899	7.089106	7.474674	7.664959	7.266152	7.341602	7.102969	7.157917	7.104395	7.356908	7.144508	6.997808	7.054707	7.28848	7.088053	7.322598	7.401178	7.304883	7.210793	7.41498	7.024826	7.222648	7.3121	7.249707	7.312129	7.168027	7.147943	7.292578	7.26265	7.949814	7.920911	7.124629	7.633604	7.395719	7.085	7.36375	7.501029	7.48123	7.162461	7.578376	7.176875	7.831322	7.413682	7.051611	7.305879
EFCAB2	7.778496	7.388125	7.629473	7.31335	7.30513	7.669717	8.193164	8.093652	7.443691	7.442676	7.475977	7.81363	7.364844	7.598874	7.343066	8.00125	7.292627	7.5525	7.684121	7.679046	7.562168	7.37207	7.604935	8.852764	7.10418	7.035023	7.078281	7.083893	7.174746	6.953647	7.137513	7.01134	6.985986	6.822109	6.997109	6.95444	7.065127	7.142069	7.313135	7.102486	7.339004	7.234284	7.596774	7.246813	6.945573	7.354922	7.617324	7.5575	8.219199
RPIA	10.8686	10.661146	10.755029	10.53082	10.873164	10.970176	10.053184	10.214941	10.680576	11.023242	10.92916	10.831855	10.514951	10.999902	9.863516	10.752578	11.048672	10.906953	10.814971	11.042422	10.781367	11.26431	10.792305	11.172715	10.518099	10.685846	11.273197	10.477285	10.608672	10.554414	10.124219	10.476738	10.328145	10.485742	10.87002	10.611443	9.716198	10.296016	9.758945	10.597266	11.349551	10.987168	10.104456	10.850244	10.557705	11.056689	11.53957	11.231523	11.225508
DOCK9	8.784951	9.090853	8.278411	8.239971	8.672259	9.466836	8.29181	8.51166	8.641387	8.795195	7.607376	8.036406	8.509258	8.31099	8.029063	7.610677	8.156628	8.611891	8.423184	8.569707	8.532474	8.008096	8.34041	8.298594	8.017441	8.426094	9.009023	8.419538	8.566061	8.867064	8.346712	8.49653	9.295938	8.546045	8.758398	8.676445	9.131357	8.402129	8.802061	8.529629	8.445605	8.05863	8.189893	8.363408	8.454479	8.230449	8.505566	7.935055	7.991426
HAS2	7.380828	7.278691	7.897715	8.190293	7.627383	7.79752	7.54832	7.993454	7.146608	7.255273	7.18793	7.332793	7.189961	7.356908	7.174473	7.271523	7.242611	7.416126	7.458105	8.037383	7.38292	7.170742	7.191309	7.730905	7.164478	7.370176	7.283047	7.420885	7.801045	7.130684	7.237861	7.219834	7.292988	7.256956	7.361279	7.104307	7.71762	7.395719	7.359922	7.77875	7.491139	7.393467	7.461934	7.152477	7.274414	7.23291	7.424062	7.14222	7.325298
ALDH6A1	10.290446	10.209609	10.724023	10.333906	10.599594	9.506035	10.224805	11.378203	10.378975	10.618945	8.543268	10.53043	10.706416	10.104596	11.340495	9.748548	9.525996	10.249824	10.244395	9.90075	10.392051	10.34252	10.102109	10.573945	9.887471	9.642041	10.193496	10.395381	10.266367	10.341787	10.776195	10.665547	10.449082	10.166143	10.051885	10.38918	10.444346	10.124414	10.699199	10.267178	10.161413	10.08877	10.757344	10.345251	11.242383	10.159961	10.322135	9.684948	10.408447
CMA1	7.282194	7.378848	7.316585	7.198008	7.240586	7.325586	7.391758	7.365238	7.322773	7.152253	7.475977	7.102041	7.181611	7.044544	7.204873	7.332637	7.456338	7.250176	7.161738	7.05939	7.128604	7.258345	7.312119	7.128594	7.213496	7.418395	7.339967	7.302435	7.276006	7.073809	7.275952	7.265674	7.203424	7.276338	7.370332	7.401312	7.503633	7.261624	7.219264	7.283652	7.319733	7.318385	7.243255	7.310241	7.35998	7.326152	7.001465	7.299424	6.861934
WDR18	11.136328	11.551621	11.563086	11.630176	11.84543	12.322214	11.17293	11.550251	11.671035	11.50168	12.787523	12.423099	11.730244	10.87901	11.659935	12.210433	12.656908	11.56833	11.655234	11.768652	11.748066	12.04236	11.897054	10.877474	11.899805	12.395716	11.971553	11.645332	12.404714	11.645332	11.726504	12.144004	11.810853	12.167874	11.914258	12.10418	11.625547	12.305885	11.484805	11.56584	13.437109	12.217744	11.660957	11.661276	12.487855	12.03251	10.978926	12.345365	11.11499
TMEM25	8.050833	7.86291	7.897715	8.889766	8.73125	7.430098	9.237484	7.645801	8.749102	7.952764	9.456289	9.495423	8.769131	8.546895	8.680859	9.022637	9.651875	9.411162	8.89583	8.20209	8.093952	8.085889	8.209154	8.096758	8.261035	8.078932	8.544473	8.532637	8.043652	8.588451	7.662363	7.587204	8.049323	7.739867	7.394626	9.014596	7.623678	7.523916	9.374063	8.94627	7.329355	8.55043	9.342715	8.808965	7.85709	7.625319	8.661527	9.004238	8.956875
SSH3	11.226387	11.651621	11.168389	11.26431	11.692422	8.423379	10.032314	8.48262	11.601071	11.909414	11.917832	11.728828	11.11293	11.242598	10.446152	11.618926	11.933346	11.447695	11.886523	11.72958	11.757031	11.895547	11.857578	10.603711	11.859082	11.366387	10.638594	11.996787	12.352764	12.371797	10.926328	11.817467	12.273783	11.080918	10.295195	12.203141	9.484355	10.965745	10.789346	10.082158	11.661595	11.4404	9.60927	11.349072	12.31168	10.40125	11.488574	12.460091	11.906953
RGSL1	7.128916	7.060452	6.961722	6.969886	7.000781	6.998392	6.957412	6.923359	7.015278	7.031567	7.074694	6.920112	6.931367	7.054193	7.043262	6.908223	6.963887	6.990599	7.050122	7.040166	7.029538	7.002181	7.074268	6.953783	7.14332	7.016393	7.052306	6.966387	7.021875	7.003356	7.067715	7.141621	7.144538	7.146177	7.006816	7.064492	6.980322	6.920824	7.026719	7.09215	7.002998	6.976738	7.111449	7.112773	6.923781	6.875462	6.930547	7.020339	7.064274
GNB4	8.530534	7.779746	7.618802	7.797344	7.519395	8.778177	8.29181	9.625918	7.979375	7.972832	7.093848	7.264824	7.754899	7.843831	8.365225	6.997808	7.943613	7.639264	7.382702	7.31334	7.863291	7.470013	7.241418	8.01819	7.253438	7.162061	7.541621	7.602168	7.707611	7.205742	7.6404	7.839388	7.553353	7.541758	7.732773	7.144609	7.829238	7.784824	8.073926	7.921172	7.693053	7.576515	8.117432	8.000192	7.296136	7.984844	7.655908	7.14222	7.671595
YWHAH	13.924687	12.632786	13.276175	13.27918	12.491211	13.475143	13.347012	14.991602	12.610563	12.339281	12.441263	12.720807	13.133262	13.212386	13.510566	12.231084	12.788366	13.049147	12.384512	12.9814	12.725531	12.588359	12.788366	13.454785	13.148906	13.478669	13.110029	12.833685	13.382201	12.604492	13.545859	12.766016	12.66137	13.30611	13.292422	12.607773	13.557858	13.250124	13.261104	13.274948	13.127975	13.217894	13.900726	13.258008	13.174935	13.743398	13.03321	12.569258	12.94123
SERPINC1	7.232656	7.07	7.146504	7.081689	7.30513	7.378921	7.005355	7.190762	7.200173	7.087207	7.197311	7.032715	7.085459	7.145474	7.094137	7.028779	7.145213	7.115918	7.07916	7.294964	7.230781	7.070247	7.143219	7.020039	7.373906	7.192415	7.357578	7.420885	7.28502	7.273317	7.188387	7.152012	7.074023	7.217627	7.139189	7.227588	7.046884	7.221859	7.036943	7.121527	6.984297	7.186673	7.101826	7.092181	7.326816	7.289316	7.149551	7.091484	7.074141
DYDC1	7.029271	6.880684	6.8525	6.891191	6.991113	6.957632	6.760729	6.786289	6.879258	6.858659	6.732806	6.900046	6.80082	6.932949	6.810488	6.92709	6.749824	6.980723	6.962526	6.892671	6.714922	6.818457	7.00585	6.639766	6.841367	6.957627	6.963923	6.815615	6.863115	7.003356	6.915169	6.732972	7.064227	6.794434	6.957612	6.944206	6.90251	6.911074	6.839316	6.82792	6.769111	6.899199	6.861257	6.915713	6.956087	6.823353	6.768135	6.662656	7.004414
YIF1A	11.155547	11.022793	11.117695	11.416377	11.014121	11.927676	10.925605	11.324766	11.303516	11.042956	11.452148	11.777292	11.154544	11.162969	11.351445	11.507529	11.771631	11.241523	11.016523	11.03248	11.21292	11.562012	11.187637	11.048945	11.504756	11.262461	11.40543	11.064687	11.962656	11.645332	11.685059	11.787507	11.43084	11.502959	11.324395	11.470563	11.281211	11.564844	11.387021	11.875742	11.733037	11.309258	11.446973	11.285	11.637578	11.447695	11.126514	11.673743	11.406426
KIAA1143	8.276328	8.516699	8.65584	8.229753	8.507428	8.518799	8.123382	7.921725	8.328415	8.518926	8.313301	8.949678	8.628271	8.589111	9.294531	8.483213	8.581465	8.014102	8.284297	8.289697	7.981403	8.141836	8.388477	8.601084	8.397943	8.089714	8.444557	8.294902	8.485527	8.362246	8.296172	8.487109	8.43138	8.465684	8.596055	7.874648	8.031673	8.14125	8.226992	8.193164	8.781777	7.844111	8.232393	8.305059	8.444652	8.299382	8.253203	7.954863	8.708955
OR10G4	7.088477	6.880684	6.971237	6.882275	7.021328	7.139023	7.051484	6.97168	6.842197	7.031567	6.964814	6.982712	6.931367	6.778535	7.043262	7.205117	6.902812	7.028997	6.932321	6.863164	6.864915	6.964027	7.191309	6.895495	6.882637	6.99599	6.89509	6.996276	6.963828	6.786143	7.076582	6.990645	7.024971	6.95041	6.841709	7.02377	6.698135	6.900859	6.857389	6.866582	6.867536	6.909443	6.861257	6.983633	6.945573	6.894414	6.869395	7.040905	7.181699
ADRB1	7.401081	7.943997	7.528945	7.48743	7.606387	7.295547	7.27585	7.001465	7.392166	7.409355	7.130755	7.120332	7.442335	7.195729	7.124531	7.841406	7.332364	7.892676	7.774782	7.342103	7.410938	7.92916	7.949082	7.370156	7.403564	7.132695	7.401361	7.543301	7.330866	7.742402	7.188387	7.98735	7.627207	7.446113	7.385843	7.502699	7.134079	7.221859	7.284313	7.112311	7.146332	7.281133	7.01237	7.70819	7.306738	6.963613	7.972949	7.258939	7.651829
SOCS3	8.76334	7.43347	7.508374	7.554531	8.102287	11.486426	9.434941	10.395195	7.536042	7.731644	7.607376	7.910938	7.461483	7.295228	7.682695	7.52209	7.094668	8.132174	8.374316	7.73873	7.439499	7.546289	9.527168	9.637266	11.028535	7.868132	7.637887	7.563379	7.82291	8.537259	9.528066	8.566868	9.851602	8.890908	8.222832	7.845508	12.011553	9.130986	10.394889	10.082158	10.000918	9.200439	11.091439	8.247012	10.749932	8.107949	8.4861	10.122471	8.169883
A3GALT2	8.069961	8.231758	8.396562	8.472793	8.356471	9.279727	8.422187	8.27752	8.418955	8.163945	9.00195	8.507318	8.164479	8.786839	9.196523	8.720313	9.060208	7.863164	8.701016	8.559238	8.431074	8.418125	9.29651	8.107305	8.864844	8.587773	8.423008	7.766563	8.063171	8.152012	7.71002	7.597021	7.553353	7.666815	7.577928	7.775908	7.676563	8.535332	8.206722	7.872565	7.939147	8.46681	7.922383	7.749453	7.60334	8.209613	8.505566	8.629961	8.647461
LIN7B	8.395859	8.588451	8.489297	8.830068	8.79168	8.330433	8.858506	9.411582	8.500143	8.538783	8.696706	8.579609	9.062279	8.329733	9.294531	8.386139	9.098125	8.446006	8.622207	8.378717	8.481807	8.710078	8.962002	8.409811	8.431504	8.798802	9.192637	8.236758	9.08377	8.877051	8.894404	8.769902	9.084355	8.821865	8.667415	9.014596	9.307617	8.586035	9.056875	8.540221	8.466289	8.50915	8.709277	8.513327	8.570098	8.402559	8.049323	8.373857	7.814492
MLH1	10.472383	10.368	10.08877	10.323984	10.223125	10.309023	10.524108	10.125918	10.348809	10.325117	9.672275	9.915208	10.170983	10.307594	10.365869	9.656888	9.957715	10.473555	10.346367	10.470371	10.331406	10.254023	10.151367	10.373516	10.589258	10.734248	10.59748	10.620332	10.468066	10.78458	10.984629	10.758024	10.709486	10.927559	11.14373	10.731406	11.102227	10.306221	10.901328	10.587119	11.12209	10.17043	10.668437	10.508125	10.730137	10.631237	10.443828	9.753465	10.519414
TBCD	9.724872	10.709811	10.299609	10.236699	10.353164	10.861009	10.125456	10.314121	10.259141	10.218418	11.345576	9.996953	10.14165	9.819609	9.892412	10.7825	11.347461	9.98832	10.244395	10.016914	10.211182	10.332324	10.349473	9.032695	10.568437	10.897305	11.426064	10.355879	10.14457	10.913047	10.460059	10.356328	10.659453	10.372237	10.547832	10.921396	10.485742	10.663906	10.01016	10.305918	10.283809	10.698516	10.25542	10.168333	10.291562	9.854528	10.009921	10.242568	9.64471
ZMYND19	8.731387	9.218066	9.082617	9.483564	9.519121	9.890898	8.78694	8.822539	9.172148	9.448682	9.831924	9.803636	9.102305	8.766367	8.405221	9.55597	10.277852	9.319482	9.415186	9.848984	9.326439	9.400579	9.421094	9.364854	9.841309	9.970967	10.365605	9.638359	10.134219	10.172354	9.638125	10.166143	10.358379	10.134971	10.490332	10.300039	9.239606	9.930439	9.235964	9.697988	10.631917	9.610297	9.459837	9.55597	10.528125	9.689141	9.166426	10.463988	9.375781
RABEPK	11.882969	11.612113	11.738757	11.809935	11.815762	12.019072	11.761855	11.711035	11.671035	11.769072	11.998398	11.188672	11.76084	11.821191	11.809121	11.797773	11.922812	11.781188	11.542832	11.531025	11.807617	11.621748	11.569531	11.667539	11.435449	11.376445	11.343574	11.516943	11.669727	11.164551	11.566904	11.314805	11.511426	11.463809	10.951074	11.322676	11.427754	11.309619	11.723763	11.525137	11.56998	11.584961	11.803359	11.671035	11.409062	11.566904	11.527933	11.622129	11.518262
METTL5	11.164941	10.890273	10.833525	10.652266	11.13418	10.710137	11.349902	10.566182	10.933555	11.033379	9.406426	11.038525	11.186357	10.90918	11.222383	10.16584	10.47012	10.683008	10.875879	10.992549	10.704502	10.291898	10.260273	11.314424	10.437598	10.001992	10.385811	10.900566	10.870439	10.162012	10.785762	10.584001	10.409473	10.38292	9.816695	10.33918	10.536875	9.778613	11.29417	10.749121	10.459102	10.129912	10.586683	10.839912	10.114082	10.500645	11.116787	9.614229	10.863437
LACTB	9.075625	9.31334	8.91043	8.758958	9.144365	9.496113	8.848994	9.23248	9.347969	9.417588	8.512956	9.137187	9.000801	8.995332	8.2193	8.74875	8.622207	8.868656	9.169766	9.286413	8.968652	8.546543	8.388477	9.311719	8.895228	8.808965	9.079072	9.021562	9.362627	9.01543	8.450723	9.21709	9.275182	9.067354	9.025801	8.79623	8.273887	9.287116	8.811855	9.124199	9.471514	8.652559	8.598262	8.798688	9.30332	9.300273	9.205781	9.269746	9.375781
TRIM62	7.166064	7.852207	7.607969	7.880433	7.822813	7.624766	7.595085	7.749326	7.886348	7.742031	8.230934	8.024844	7.735391	7.336605	7.801045	7.830677	7.983555	7.931764	7.722344	8.152559	7.780143	8.263516	7.796426	8.027363	8.209079	8.132113	8.059863	7.785439	7.739404	8.279538	8.077253	8.353281	8.240264	8.237383	7.950381	8.405374	7.788177	8.20166	7.724674	7.882676	8.013086	7.804219	7.676563	7.845226	8.434727	7.722344	7.972949	8.764062	7.982295
TTC7B	7.479941	7.609805	7.439674	7.667051	7.61667	7.827031	7.699277	7.850664	7.698711	7.574049	7.43571	7.73387	7.805088	7.960833	7.903893	7.73598	7.800937	7.561619	7.468193	7.612083	7.741525	7.727686	7.575498	7.68877	7.566523	7.337861	7.754473	7.684473	7.540677	7.648158	7.757754	7.419118	7.524619	7.197441	7.44181	7.755762	7.829238	7.461383	7.891445	7.759023	7.605495	7.423301	7.779219	7.75985	7.585547	7.336292	7.820352	7.566992	7.410605
PDZRN3	8.41709	7.985521	8.675977	8.329733	7.658206	8.539355	9.714902	7.800937	7.959316	7.84	7.257148	7.003008	8.728281	8.329733	10.082158	7.472168	7.22181	8.507881	8.021426	7.43502	7.913105	7.71791	8.219593	9.177891	8.12877	7.999707	7.349102	7.816035	7.042061	7.214609	8.754268	7.532715	7.439375	7.286064	7.378311	7.217253	8.48262	7.994688	9.394271	9.144141	7.237852	7.576515	9.224863	8.247012	7.231348	8.159616	7.820352	7.101758	8.131758
SLC26A11	8.19667	8.129658	8.107715	8.064287	7.937949	7.777969	8.062373	8.572764	8.077891	8.101807	8.313301	7.73387	8.021543	8.01988	8.150208	8.144303	8.810566	8.172493	8.181423	8.182383	8.196074	8.367695	8.05863	7.719648	8.159951	8.446279	8.349912	8.216582	8.475371	8.556439	8.184316	8.250303	8.470332	8.152656	8.281204	8.366178	8.367861	8.463112	8.135146	8.242832	8.207598	8.089258	8.306882	8.188711	8.632119	8.038848	8.292679	8.834775	8.416836
ARF6	7.479941	7.288203	7.218229	7.322884	7.167725	7.346465	7.219727	7.292656	7.517852	7.545924	6.905049	7.792871	7.075913	7.411816	7.488779	7.383576	7.332364	7.416126	7.524346	7.631416	7.620716	7.576185	7.475601	7.752145	7.323574	7.132695	7.114666	7.166543	7.359668	7.234932	7.332734	7.311219	7.292988	7.227478	7.186647	7.124629	7.180971	7.349674	7.313135	7.15071	7.319733	7.243001	7.262913	7.335973	7.349141	7.252448	7.554238	7.237614	7.518265
WBP4	10.251191	9.516797	10.189847	9.641436	9.965645	9.982871	10.767949	11.172715	9.694889	10.006504	9.212275	9.404326	10.269775	9.656201	10.305195	9.051328	9.515716	9.877617	10.193496	10.097035	9.264479	9.410514	10.012773	10.675039	9.877754	9.82834	9.047835	9.942046	9.652285	9.857391	10.610137	9.649141	9.923337	9.476445	9.449697	9.89873	10.728105	9.150208	10.607676	10.296016	9.816074	9.710273	11.041191	10.286865	9.526309	9.574961	9.948314	9.67418	9.325164
ABCG5	6.989102	6.902295	7.092939	7.135566	6.961029	6.927734	7.106413	7.16306	7.100713	7.142254	7.12208	7.18707	7.06627	7.154902	7.124531	7.087656	7.024883	7.037871	7.050122	6.90265	6.924419	7.180326	6.806862	7.084167	6.923856	7.044658	6.984473	7.130163	7.061836	7.013177	7.076582	7.110762	7.074023	7.227478	7.385843	7.034102	7.171895	6.938874	7.133564	7.140951	7.070163	7.149551	7.101826	7.255273	7.19847	7.23291	7.04084	7.14222	7.024661
DENND2D	10.990195	11.9875	11.188672	11.416377	11.542383	9.217539	9.083945	7.615407	11.891087	11.439382	12.400143	11.038525	11.11293	11.760381	8.474668	12.094062	10.902432	11.517305	11.595039	10.941777	11.520215	12.011553	11.678184	11.21292	11.136543	11.140586	11.203516	11.727813	11.150322	12.018379	10.876719	11.995674	11.480645	11.382754	11.883398	12.303281	9.170879	11.382285	9.530762	9.747344	10.863682	11.63623	9.550447	11.75373	11.717311	11.586953	11.960898	12.469583	11.618926
GALNT14	7.17543	7.252624	7.538936	7.50638	7.2214	7.089106	6.889004	7.575449	7.60209	7.381367	8.220495	9.332227	7.297998	8.253203	6.880052	7.665059	7.193151	7.333105	7.458105	8.310684	7.495	7.67707	7.403066	7.719648	7.672656	7.132695	7.087194	7.420885	7.940221	7.293516	7.358271	7.532715	7.322676	7.295547	7.556611	7.468024	7.065127	7.291201	7.114141	7.227632	8.033812	8.007188	7.645566	7.658477	7.576289	7.682812	8.086758	8.845016	8.092637
NPHP1	7.11832	7.360859	7.449889	7.161338	7.150488	7.179084	7.27585	7.199954	7.304464	7.322539	7.216882	7.381263	7.316966	7.274476	7.164277	7.291354	7.362314	7.21221	7.198901	7.275618	7.192109	7.258345	7.191309	7.564687	7.153716	7.132695	7.292559	7.293656	7.32124	7.196836	7.285579	7.32043	7.153939	7.237493	7.230003	7.227588	7.190635	7.103262	7.368783	7.188981	7.174754	7.122461	7.281647	7.435195	7.2536	7.243021	7.403652	7.215272	7.064274
PKP3	7.166064	7.542148	7.372261	7.50638	7.771927	7.09849	7.201191	7.143428	7.479824	7.622246	7.3246	8.289183	7.345332	7.094932	7.104219	7.642656	8.175967	7.406953	7.582695	7.498516	7.503809	7.527406	7.113659	7.782051	7.767676	7.527061	7.476673	7.725586	7.960671	7.906426	7.423994	7.917412	8.004072	7.69167	7.370332	7.715534	7.153179	7.709805	7.435254	7.436406	7.784824	7.299574	7.192957	7.355654	8.268704	7.485068	7.362432	7.309742	7.392298
ISY1	8.677383	9.713555	9.269277	9.473105	9.508691	9.972781	9.495423	9.159072	9.485508	9.448682	9.368402	9.956797	9.627598	8.924824	9.933926	9.535791	9.574961	9.308932	9.384543	9.112598	9.407051	9.771006	9.390465	9.043122	9.259642	9.421445	9.490039	9.516797	9.762246	9.47334	9.506875	9.699687	9.626445	9.719219	9.76627	9.441257	9.564238	9.705488	9.798926	9.585586	9.67832	9.261836	9.550447	9.433418	9.828477	9.495423	8.958242	9.822637	8.884355
HSPB2	9.265791	8.414925	8.437617	8.919805	8.112266	10.044362	9.990645	10.3346	8.257188	8.2343	7.709883	7.615286	9.45403	8.222832	10.053389	7.610677	7.434512	8.879297	7.832633	7.851914	8.877223	8.285306	8.858506	8.852764	8.791865	8.84028	7.704375	8.419538	7.589541	8.340996	10.247285	8.38332	8.654072	8.325931	8.342536	8.335114	10.515859	7.932168	9.500586	9.376348	7.886475	7.864209	10.316172	8.522712	7.718281	7.644728	7.504102	7.163841	7.577646
KCNAB2	6.831348	7.324687	7.289932	7.341009	7.380723	7.390479	7.391758	7.255088	7.246364	7.442676	7.562715	7.763257	7.289466	7.761777	7.590755	7.620716	7.752145	7.077148	7.216917	7.103346	7.250417	7.46002	7.699277	7.039453	7.22304	7.370176	7.274125	7.03418	7.668437	7.370664	7.256458	7.229069	7.233242	7.342871	7.44181	7.196462	7.180971	7.291201	7.219264	7.170059	7.109673	7.167598	7.27252	7.237988	7.135586	7.279473	7.090234	7.418496	7.334395
DNAI2	7.166064	7.097925	7.262363	7.170254	7.30513	7.226836	7.159824	7.116113	7.332793	7.27474	7.296136	7.244063	7.335589	8.146439	7.043262	7.44237	7.135361	7.153652	7.171133	7.14875	7.289307	7.088359	7.221062	7.137725	7.446348	7.259297	7.265098	7.357122	7.155794	7.244388	7.198701	7.246659	7.174023	7.266465	7.042796	7.53847	7.124347	7.231488	7.133564	7.121527	7.165469	7.327028	7.192957	7.390846	7.349141	7.06083	7.278564	7.449329	7.479883
MTIF3	11.309619	11.288955	11.392207	11.254043	11.407383	11.375094	11.140918	10.908926	11.591338	11.419297	11.543281	11.439382	11.408757	11.444023	11.031875	11.13082	11.630176	10.969128	11.317448	11.03248	11.08347	10.993115	11.949014	10.532617	11.776823	11.696211	11.263164	11.327852	11.447334	11.491641	11.267383	11.60569	11.391084	11.614844	11.354492	11.332676	11.102227	11.585498	11.134756	11.26123	11.430205	11.513223	10.959102	11.094863	10.861009	11.536748	11.578516	11.051523	11.324766
ATF2	7.842975	8.038659	7.607969	7.656572	7.864733	7.882539	8.224482	7.973379	7.844277	7.831992	7.466055	7.763257	7.715872	7.305319	7.467487	7.291354	7.570583	7.854355	7.895299	7.997604	7.843516	7.899258	7.633848	7.742031	8.057386	8.266289	8.270101	7.816035	8.137122	8.236758	7.846582	8.088975	8.85667	8.516377	8.545046	8.216582	8.888132	7.942526	8.185703	8.252539	8.218037	7.733437	7.757969	7.81363	8.360332	7.891445	7.48484	7.886689	7.77498
STAR	7.166064	6.913346	7.009736	6.95998	6.940889	7.1182	6.9675	7.635859	7.237188	7.124347	7.12208	7.003008	7.085459	7.085566	7.011504	7.128916	7.074805	7.086803	6.932321	7.010049	7.067907	7.04112	7.04502	6.96376	7.084375	7.192415	7.061426	7.064492	7.14584	7.013177	7.157904	7.071712	7.084222	7.165195	7.157819	7.144609	7.027607	6.997549	7.114141	7.082008	6.965485	7.104355	7.131302	7.132129	7.125811	7.176172	7.119871	7.163841	7.133958
KCNE2	6.869473	7.1454	6.980929	6.86209	6.841563	7.1182	7.097422	7.116113	7.16457	7.087207	7.045312	6.88153	7.036882	7.356908	7.053027	6.937598	7.124785	7.019723	6.991367	7.139395	6.982422	6.896351	6.863652	7.093389	7.044837	7.064971	7.123724	7.03418	6.993153	6.973848	7.488514	6.944613	7.084222	6.912038	7.024531	6.964577	7.357288	6.849531	7.104121	7.140951	7.031771	7.066849	7.162461	7.102734	6.974766	6.90376	6.75875	7.030449	6.902812
EIF4EBP1	7.528496	7.507321	7.629473	7.656572	7.509831	8.797578	7.557344	7.477773	7.54582	7.803001	7.69957	8.9775	7.60125	7.336605	8.229453	8.542969	8.236494	7.740469	7.373242	8.300107	7.701309	7.979375	7.767598	7.801221	7.823223	7.946445	8.178359	7.694463	7.844603	8.207598	8.106419	8.028467	8.108392	7.83502	7.845885	7.975703	7.931901	7.488931	7.827305	8.108392	7.97071	7.510605	7.932754	7.728685	8.600645	7.47606	7.371973	8.508008	7.104014
DKK1	10.050566	9.856504	9.719121	10.105469	9.985518	8.047012	9.456133	7.635859	11.50902	11.491641	8.736562	7.361836	10.88499	11.072279	8.139824	8.932666	7.283301	10.745114	10.835311	9.943184	9.624707	10.005078	10.229902	14.322422	13.021654	8.649277	9.203066	10.114307	8.850964	8.857773	10.479305	12.064473	11.260586	9.337842	8.435081	9.608564	9.45403	9.598316	10.121758	9.957715	12.755303	11.006885	10.827705	11.328477	11.183398	8.348437	10.938545	8.640742	10.559131
ZNRF1	7.059492	7.135742	7.449889	7.100713	7.36248	7.430098	7.219727	7.116113	7.191289	7.236863	7.315117	7.342871	7.364844	6.903431	7.352578	7.353848	7.283301	7.297549	7.318011	7.351436	7.029538	7.276686	7.403066	7.146016	7.094033	7.298158	7.401361	7.347865	7.18349	7.380632	7.208415	7.366396	7.322676	7.342871	7.33457	7.468024	7.411211	7.113271	7.284313	7.391035	7.211484	7.318385	7.360479	7.373789	7.420872	7.289316	7.129746	7.386178	7.084248
TSSK4	6.831348	6.821582	7.056392	6.872773	6.841563	6.947383	6.937393	6.766924	6.785312	6.946533	6.964814	6.929746	6.768405	6.852972	6.476328	7.128916	6.83099	6.807682	6.671289	6.722539	6.963623	6.964027	6.964551	6.72543	6.694189	6.654863	6.953555	7.053993	6.913008	6.953647	6.817612	6.858906	6.975994	6.901771	7.063174	6.904375	6.882866	6.890397	6.820703	6.925726	6.877223	7.036777	6.841904	6.82015	6.741396	6.991354	6.901403	6.788936	6.779014
PADI3	11.588994	13.181523	12.955469	13.27918	13.286641	7.028779	10.344674	6.855719	13.138464	12.741563	14.683105	14.09597	12.071641	12.698125	9.628166	14.203857	13.252161	12.842448	12.945039	13.117738	12.946523	13.642266	12.911064	11.304121	13.165742	13.342793	11.333789	13.317354	9.193809	12.187812	12.352764	12.954391	13.480273	12.491211	10.969922	14.060781	9.277695	12.831055	11.084277	11.585498	13.646504	13.657907	10.295195	13.423887	13.618796	11.837461	12.734089	12.776016	11.659258
MCAT	7.682324	8.070293	8.086914	8.053506	8.319036	8.603877	7.826133	7.881289	8.15792	8.043799	8.374902	9.066982	8.154453	7.724948	8.272051	8.595391	8.236494	8.07666	8.210635	8.116283	8.3064	8.190195	7.939297	8.360332	8.12877	7.839303	7.952969	8.378027	8.177956	8.196169	7.91752	8.363408	8.13694	7.968994	7.993301	8.25001	7.777559	8.190293	8.154333	8.162451	8.497578	8.122253	8.012207	8.218532	8.559531	8.200244	7.98944	8.300527	8.169883
LILRA2	7.77055	7.34291	7.468252	7.777891	7.4714	7.759609	8.323014	8.257637	7.392166	7.507467	7.035378	6.851943	7.13335	8.211999	6.96127	7.503584	7.135361	7.561619	7.207845	7.808034	7.68123	7.565918	8.128379	7.397188	6.963652	7.09416	7.3121	7.28513	7.10819	7.399902	7.556383	7.597021	7.134717	7.400309	7.394626	7.391374	7.447116	8.160371	7.275215	7.509147	7.365806	7.537187	7.616543	7.679284	7.613275	7.655544	7.574912	7.051611	7.936908
ZNF577	7.871432	7.91248	7.800742	7.950898	7.833271	7.891159	7.889746	8.034538	7.907373	8.122754	7.878789	7.891068	8.21499	7.761777	9.154072	8.336413	9.235833	8.095306	7.914805	7.893262	7.853701	8.517051	7.846035	7.604606	7.756191	8.255443	7.684766	8.059492	7.728398	8.485182	7.719365	8.445394	8.179141	7.920488	8.150452	8.465156	8.00249	7.690101	8.216768	7.668965	8.298438	7.903893	7.7175	8.136621	8.093652	7.783818	7.494717	8.71625	7.833867
DAPK2	8.510312	8.64668	7.828809	8.290234	8.082539	7.891159	8.001927	7.515723	8.853008	8.784551	7.562715	7.73387	8.467324	9.071904	7.446602	8.961455	8.124701	8.003984	8.814316	7.79793	8.906999	8.008096	8.636445	8.360332	7.995156	8.132113	8.110439	8.246807	8.46543	8.184316	7.601763	8.259629	8.867695	7.949814	7.743193	8.335114	7.676563	7.972949	7.979687	7.640049	7.558359	8.264287	7.565996	8.265918	8.279303	7.812695	8.202266	7.518828	8.396562
TAX1BP1	12.605225	12.245566	12.765117	12.438262	12.491211	11.735605	12.48377	11.859499	12.914004	12.995081	12.187812	12.195723	12.838841	12.492695	12.20821	12.381641	12.232087	12.482246	12.914004	13.002028	12.165557	12.514648	12.247946	12.776016	12.654961	12.178418	12.766016	12.852936	12.260104	12.682725	12.710322	12.833685	12.793034	12.41181	12.178418	12.448509	12.426289	12.638984	12.821745	12.852122	12.706536	12.429297	12.702832	12.555146	12.808343	12.730501	12.814902	12.664258	12.878984
KPTN	8.266986	8.070293	7.74959	7.929626	8.092637	8.23668	7.870371	8.317397	8.15792	8.073047	9.527832	8.733359	7.805088	8.391172	7.770332	8.454336	8.663011	7.952559	8.000618	7.925117	7.893379	8.263516	8.219593	7.709206	8.119199	8.416836	8.433887	8.069505	8.595391	8.708496	8.471758	8.373548	8.321517	8.526097	8.182214	8.573623	8.042246	8.492344	7.929626	7.882676	7.960833	8.160723	7.849775	7.898975	8.518281	7.975215	8.505566	9.376543	8.327139
CUZD1	7.185654	7.060452	7.253477	7.072298	7.416807	7.008262	7.13375	7.116113	7.05416	7.031567	7.267178	7.469082	6.94139	7.034648	7.282463	6.908223	7.752145	7.269049	7.106413	6.921738	7.326865	7.470013	7.034844	7.010306	6.923856	7.328066	7.330312	7.249707	7.379071	7.092539	7.208415	7.219834	6.975994	7.165195	7.370332	7.05416	7.027607	7.182461	7.046943	7.247038	7.137124	7.335749	7.162461	7.246813	7.014121	7.279473	6.768135	7.184365	7.12416
ZFYVE28	7.300785	7.507321	7.316585	7.459336	7.380723	7.390479	7.455534	7.921725	7.361621	7.416839	7.22623	7.18707	7.461483	7.771536	7.032705	7.462038	7.135361	7.543887	7.401468	7.294964	7.363965	7.527406	7.786491	7.305469	7.323574	7.457101	7.420697	7.514687	7.417402	7.561341	7.43403	7.495859	7.401979	7.342871	7.589023	7.895527	7.523125	7.163431	7.313135	7.237246	7.410078	7.335749	7.424902	7.578376	7.430068	7.354922	7.320566	7.366641	7.172891
TBC1D17	8.237578	8.848994	8.086914	8.564701	8.517793	8.539355	8.713262	9.327148	8.572246	8.446006	8.915127	8.685156	8.67873	8.546895	9.26501	9.24623	9.187285	8.825719	8.513867	8.00651	8.584395	8.35752	8.450205	8.678008	8.671094	8.498034	9.018887	8.694648	8.926621	8.537259	9.291904	8.930739	9.112598	8.688721	8.819264	9.239824	9.170879	8.575664	9.115391	8.692256	8.227949	8.840081	9.194316	8.798688	8.79834	8.118359	8.702773	9.024824	8.102773
NDUFA13	11.64918	11.680586	12.085768	11.959505	11.874844	11.725801	11.4404	11.335879	12.297305	11.990098	12.689753	12.751016	11.915215	11.971553	11.767363	12.725531	11.952819	12.089212	11.575117	11.827422	12.457194	12.454023	11.975557	11.365225	11.959883	12.233906	11.962109	11.69709	12.192018	12.432135	12.187812	12.74528	12.562148	12.472422	12.217744	12.537578	11.722751	12.387891	12.037533	11.726885	11.249375	11.595378	11.367383	11.680586	11.958802	11.546914	11.970996	11.976152	11.64918
STEAP3	8.570586	9.019434	8.41665	8.960156	8.871855	8.098613	7.77168	8.053242	9.182559	9.140664	10.091159	9.813301	8.69876	8.723652	7.770332	9.839561	9.197129	9.255195	9.158535	9.337715	9.105986	9.451816	9.359492	8.528945	8.916611	8.37918	8.633571	9.235124	10.215938	9.969541	8.660732	9.436455	8.982656	8.495853	8.636191	9.807845	7.820138	8.94376	8.022051	9.074176	8.710885	9.140137	8.210635	9.402559	9.875937	7.953906	9.041816	10.505361	9.007627
RPL4	13.640078	13.900726	13.765723	13.937962	13.964502	13.65625	13.855853	12.682725	14.008555	14.06626	14.220625	14.24292	14.224092	13.628184	13.951113	13.688047	14.111094	14.142715	13.745557	13.548971	13.975176	14.387461	13.834277	13.745557	13.959219	14.24292	13.565234	14.265645	14.45375	14.549687	14.572559	14.49752	14.45375	14.478926	14.505293	14.516553	14.309473	13.831787	14.227559	13.986152	13.620547	13.617044	13.787773	14.060781	14.230869	13.729355	13.308857	14.190654	13.720345
PRM3	7.252148	7.218809	7.235332	7.100713	7.212363	7.236265	7.229069	7.273011	7.227793	7.208564	7.343356	7.206253	7.056392	7.336605	7.282463	7.252448	7.231924	7.250176	7.25248	7.304173	7.260456	7.221062	7.191309	7.232656	7.373906	7.09416	7.274125	7.230632	7.231022	7.313372	7.285579	7.23791	7.333027	7.276338	7.247148	7.285622	7.248516	7.281403	7.237786	7.292627	7.256558	7.252201	7.299932	7.255273	7.349141	7.298301	7.208727	7.338382	7.479883
SLC39A6	10.666768	11.480352	10.299609	10.502871	11.284639	8.768242	9.403633	10.53583	10.719707	11.185029	8.125937	8.845547	10.309619	9.615527	8.262155	8.53377	8.330592	11.040859	10.824844	10.660771	10.492363	9.718359	9.033594	10.02332	9.600684	9.09252	10.889824	10.426328	9.254115	10.695091	8.994844	11.13251	10.979805	10.516536	10.438555	10.86069	9.368402	9.930439	9.959473	9.827588	10.498535	9.384381	8.853682	10.87002	10.094805	10.311436	10.969128	8.864746	10.448311
DPP9	10.383965	11.651621	10.65248	11.274118	11.174258	11.725801	10.606396	10.476738	10.873451	10.62958	12.287689	11.389121	10.686875	11.17293	11.002129	11.867344	11.801748	11.211484	10.915527	11.224336	10.733984	11.176465	11.815762	10.134453	11.274814	12.048763	11.554756	11.297031	11.128906	11.370977	11.305215	11.225508	11.14959	11.473418	11.633984	11.774434	10.989121	11.915215	10.901328	11.707236	10.755029	11.926367	11.281514	11.177207	11.362305	11.52707	11.068672	11.612962	11.063105
METRN	8.62209	7.688857	7.597852	7.605996	7.425664	8.736152	8.214277	11.293496	7.452959	7.264824	7.848848	7.479766	7.364844	7.356908	8.066992	7.674902	6.841497	7.424486	7.069725	7.040166	7.391947	7.37207	7.361191	7.801221	7.333389	7.496553	7.532168	7.487075	8.635449	7.332933	8.257637	7.635762	7.411038	7.561781	8.088766	7.565443	8.409811	7.31043	7.958672	8.212988	7.329355	7.463389	8.210635	7.918398	7.811289	7.316797	7.069512	7.000801	7.334395
GPRC5A	7.707402	7.801221	8.426924	9.215358	8.406631	7.557607	7.889746	7.467585	8.247555	7.682451	8.746895	9.956797	7.745166	8.733893	8.333203	8.552363	8.114346	8.056214	7.803887	8.873828	8.285306	7.880352	8.167721	10.563652	11.465469	7.517122	8.259971	8.953389	8.314844	7.815039	9.528066	9.238805	11.733971	8.770596	7.920911	7.675215	9.201172	8.811855	8.307305	9.356533	9.190557	7.812861	8.801546	8.423701	11.418711	9.229473	10.220586	8.436084	7.907646
ZDHHC15	7.411172	7.415866	7.344629	7.359082	7.43582	7.357122	7.595085	7.709004	7.37193	7.498516	7.206914	7.062155	7.198633	6.984102	7.333105	7.205117	7.262998	7.5525	7.069725	7.304173	7.289307	7.382122	7.392988	7.524014	7.313828	7.123467	7.5975	7.329476	7.29403	7.224844	7.526732	7.419118	7.646934	7.436484	7.273418	7.237454	7.552826	7.368724	7.652715	7.409512	7.329355	7.335749	7.509567	7.390846	7.263971	7.203926	7.371973	7.508455	7.230107
ELF4	8.19144	8.706305	8.396562	8.57502	8.661527	8.432969	7.976504	7.609717	8.964688	8.706602	8.947129	8.476914	8.673418	8.502773	8.16625	8.861777	8.758125	8.565645	8.598906	8.706009	9.022422	8.91043	8.882266	8.590817	9.189098	8.629346	8.858809	8.917041	9.064453	9.276318	8.655664	9.017031	9.242246	9.274629	8.965801	9.014596	8.377832	8.856445	8.374512	8.642624	9.117402	8.616309	8.169482	8.546543	9.506621	8.653141	8.650332	9.357002	8.552227
USP4	8.55043	8.918942	8.520339	8.769814	9.075241	8.971367	8.592116	8.892666	8.984775	8.827402	9.388496	9.21959	8.84028	8.272611	9.022969	8.779902	8.723887	8.846732	8.876094	8.651953	8.958086	9.109434	8.746367	8.431628	8.995537	9.061969	8.878574	8.932666	9.12598	9.212969	9.271875	9.114902	9.306211	9.423984	9.036074	9.120944	9.020195	9.178906	9.166426	9.056445	9.301426	8.719681	8.901367	8.766367	9.402744	8.755195	8.75668	9.163359	8.740937
CARD8	8.633145	8.61888	8.278411	8.250176	8.151855	9.338577	8.5525	9.003281	8.601706	8.333887	9.120944	8.108392	8.405374	8.528203	8.19126	8.861777	8.352773	8.921462	8.593353	8.569707	8.367695	8.926289	9.203066	7.821484	8.376908	8.910293	8.381875	8.059492	8.425306	8.393848	8.515251	8.198223	8.7439	8.994844	9.315156	8.14332	8.38832	9.199492	7.859473	7.91166	8.558672	8.931768	8.648711	8.901367	8.320488	9.596172	9.134756	7.847337	8.58722
RXFP4	7.019346	7.200703	7.101768	6.95998	6.940889	7.048418	7.07834	7.106615	7.091318	7.142254	7.235781	7.489746	7.279811	7.336605	7.134821	7.177187	7.183477	7.00978	7.106413	7.112598	7.103281	7.116113	7.221062	7.074995	7.293223	7.084583	7.132415	7.28513	7.165051	7.15903	7.116104	7.191582	7.183695	7.086953	7.20375	7.206543	7.153179	7.017402	7.094137	7.15071	7.174754	7.186673	7.182624	7.255273	7.274414	7.176172	7.090234	7.203825	7.238877
MYEF2	7.966973	7.822813	7.647979	7.687578	7.71985	8.279027	7.636641	7.759167	7.939297	7.803001	7.838905	7.880866	7.837852	7.977246	8.046875	7.981191	8.247715	7.882988	7.989844	7.79793	8.034805	8.016543	8.019355	7.625576	8.442559	8.120853	7.776445	7.705605	7.648301	7.936908	8.096497	8.129658	8.168848	8.058848	7.599668	7.933184	7.727826	7.901836	7.849355	7.718379	7.876572	7.822539	7.7175	7.688685	7.906641	7.803203	8.095778	8.026875	7.615999
KIF3A	7.563379	7.470449	7.577026	7.449896	7.390801	7.400684	7.493105	7.811172	7.611598	7.426009	7.628851	7.50944	7.523916	7.356908	7.840049	7.642656	7.403281	7.424486	7.363796	7.535755	7.42043	7.45043	7.887415	7.544629	7.282878	7.398848	7.014023	7.338568	7.482493	7.457734	7.367383	7.338292	7.31263	7.295547	7.230003	7.247329	7.190635	7.300697	7.479333	7.319827	7.471348	7.270859	7.546536	7.453568	7.337731	7.625319	7.574912	7.54806	7.364121
SLC7A2	8.887471	9.147038	8.086914	8.339837	8.661527	9.659837	9.083945	8.582757	8.562441	8.869131	8.649642	7.16778	8.499424	9.103732	7.43624	7.930371	7.034688	9.076064	8.122415	8.742998	8.105189	9.359492	8.419329	9.251152	8.822705	8.038848	8.513141	8.398486	7.668437	8.69876	8.336068	8.69043	9.172148	8.304551	7.732773	8.904199	9.664775	8.3443	8.864141	8.561582	10.3871	8.641855	9.60927	8.474004	9.604941	9.916211	8.273047	7.468848	9.080117
TG	7.097993	7.470449	7.372261	7.526325	7.519395	7.367829	7.087852	7.096439	7.313418	7.322539	8.048268	7.196935	7.279811	7.075293	6.96127	7.493037	6.974062	7.433415	7.069725	7.184316	7.363965	7.267676	7.261758	7.223291	7.477451	7.298158	7.234857	7.572598	7.052041	7.168027	7.39498	7.457764	7.382415	7.323477	7.370332	7.565443	7.153179	7.163431	7.181351	7.292627	7.118711	7.113262	7.173008	7.443991	7.510137	7.400508	7.119871	7.612799	7.064274
FANCB	7.370859	7.107454	7.548245	7.431543	7.249746	7.108467	7.266589	7.739525	7.489277	7.284069	7.888809	7.401979	7.14263	7.346432	7.821729	7.654261	8.693506	7.324264	7.477816	7.748945	7.029538	7.635293	7.786491	7.524014	7.644648	7.457101	7.522552	7.329476	7.427347	7.10229	7.168145	7.32998	7.233242	7.409707	7.618457	7.196462	7.171895	7.433613	7.209629	7.329199	7.876572	8.111758	7.606836	7.463359	7.510137	8.624915	7.341758	7.226471	7.364121
TH	8.41709	8.578535	9.708896	8.260879	8.73125	7.548691	7.804479	8.881953	10.853447	9.975156	11.255488	8.406885	8.426592	8.381738	7.662497	10.387324	7.104492	9.626816	8.711396	8.469583	8.316875	7.869922	9.162061	8.441836	8.541758	8.416836	8.139554	9.175033	7.865405	9.512168	7.719365	9.689141	8.919102	7.69167	7.317332	9.083457	8.68252	7.443477	7.683867	7.400143	9.440625	8.518926	7.727422	8.643561	8.474434	7.307803	8.223021	8.456126	8.577012
CCRL2	7.223372	7.155137	7.316585	7.403564	7.277253	7.325586	7.293535	7.393096	7.266152	7.236863	7.475977	7.225397	7.424258	7.094932	7.204873	7.119082	7.413307	7.324264	7.207845	7.078135	7.299424	7.258345	7.292409	7.110465	7.18535	7.231582	7.366289	7.357122	7.436755	7.494951	7.461016	7.383576	7.333027	7.436484	7.265485	7.304004	7.305332	7.349674	7.368783	7.445928	7.201836	7.318385	7.31707	7.335973	7.411143	7.289316	7.001465	7.357334	7.499535
GRAMD1A	10.404734	10.951904	10.279199	10.492363	10.353164	11.282979	10.565576	10.595762	10.005273	10.53875	11.273724	9.209004	10.240801	9.737676	10.794688	10.156035	10.611443	10.463334	10.356777	10.317803	10.602809	11.104642	10.499609	9.375482	10.809766	10.897305	10.164297	10.538008	10.629297	10.442979	10.579408	10.645879	10.939196	10.96832	10.720625	10.940703	11.092656	10.8079	10.911777	11.475176	9.917984	10.336367	10.98957	10.366133	10.360742	10.432568	9.888229	11.515723	9.986621
PER1	8.101084	7.599521	7.449889	7.677217	8.162178	8.694251	9.413633	8.812598	7.564502	8.293984	7.748185	7.772201	7.942266	7.453398	9.033089	7.44237	7.761445	8.497754	8.384489	7.471478	7.27951	8.241631	8.67873	8.471374	9.349635	7.496553	7.532168	7.856504	7.521406	8.566706	9.434941	8.435081	9.325289	8.33752	7.567285	7.815348	10.158887	7.577461	8.843027	8.293311	7.939147	7.701029	9.449287	8.188711	8.74875	7.42959	7.736315	8.394434	7.557549
NBPF14	8.560329	9.137187	8.757891	8.638337	8.931875	8.864141	7.962103	8.034538	8.38832	8.323861	8.027061	7.980781	8.569326	8.202734	9.042845	7.91207	9.407627	8.405713	8.423184	8.240967	8.196074	8.150586	8.440417	7.87084	8.408424	8.769902	8.249092	7.974626	8.820371	8.330433	8.515251	8.759609	8.43138	8.96334	9.01627	8.739967	8.66321	8.373027	8.276445	8.375664	8.288096	8.580078	8.608271	8.354375	8.632119	8.169258	8.263105	8.373857	7.737764
FARP2	8.510312	9.100391	8.788008	8.989941	9.055156	8.067949	8.031673	8.552702	8.954766	9.037012	9.417813	8.876094	8.819961	8.340645	8.262155	9.919583	8.663011	8.868656	9.272109	9.09112	8.784785	9.451816	9.023786	8.431628	9.025371	8.760299	8.614355	9.295938	8.24207	9.766191	8.994844	9.268154	9.471953	8.667891	8.535566	9.509439	8.522712	8.697617	8.388477	8.519512	8.002767	8.821465	8.179766	9.056162	9.164092	8.624915	8.914375	8.854824	8.894404
TSHB	7.519727	7.424616	7.24443	7.17887	7.286074	7.501364	7.219727	7.153589	7.37193	7.236863	7.169294	7.09209	7.345332	8.093161	7.456829	7.322826	7.342347	7.231657	7.260918	7.351436	7.439499	7.229609	7.231348	7.205677	7.446348	7.496553	7.132415	7.121826	7.18349	7.504414	7.208415	7.191582	7.253542	7.237493	7.129746	7.266494	7.10541	7.261624	7.171628	7.102486	7.079987	7.076406	7.082907	7.152477	7.316566	7.1175	7.75248	7.429408	7.718672
RNF168	7.331784	7.191641	7.316585	7.117383	7.167725	7.267474	7.042292	7.16306	7.100713	7.198952	7.074694	7.634092	7.452077	7.24443	7.790449	7.393223	7.135361	7.221888	7.270199	7.139395	7.146797	7.479805	7.231348	7.495804	7.282878	7.250488	7.004229	7.347865	7.359668	7.13998	7.157904	7.152012	7.024971	7.058001	7.139189	7.217253	7.209629	7.113271	7.162461	7.292627	7.302075	7.384102	7.299932	7.283451	7.220866	7.23291	6.991113	7.258939	7.004414
SAGE1	6.859313	6.791387	7.04707	6.820625	6.800602	7.089106	6.977617	6.932852	6.860742	6.783965	6.933994	7.062155	7.046685	6.852972	6.849759	6.908223	8.723887	6.777676	6.922637	7.010049	6.90584	7.002181	6.964551	6.804375	6.861374	6.85654	6.914238	7.064492	6.913008	6.993359	6.858724	6.93569	6.937988	6.881309	7.195474	6.855127	6.942422	6.859551	6.792402	6.857344	7.050488	7.104355	6.936649	7.013496	7.053652	6.77541	7.051022	6.868395	6.994053
SYNGR3	7.421178	7.269629	7.018617	7.368034	6.940889	6.978223	7.087852	9.129082	7.05416	7.21819	6.905049	7.18707	7.13335	6.893516	7.253098	7.028779	7.004727	7.28848	7.124424	6.90265	7.156035	7.050801	6.874424	6.99208	7.123561	7.328066	6.845957	7.064492	7.940221	7.073809	7.198701	7.141621	7.005479	7.49166	7.982021	7.227588	7.115254	7.241113	7.046943	7.052744	6.896673	7.290822	7.25332	7.201777	7.014121	7.511255	7.069512	7.153066	7.034629
TFG	9.819609	10.619863	10.220273	10.226348	10.432119	10.612207	10.435234	10.38502	10.441318	10.447393	9.639566	10.113428	10.240801	9.645599	10.006504	9.546087	10.076419	10.53082	10.537324	10.691328	10.36162	10.391279	10.102109	10.033529	10.750273	10.590605	11.18443	10.599328	10.779687	10.964375	10.67171	11.092031	11.25002	10.71668	10.980039	10.911777	10.919346	10.643525	10.729313	10.972406	11.227607	10.487461	10.316172	10.286865	11.052949	10.490332	10.121406	10.751502	10.448311
FNDC3A	10.82877	9.465527	11.117695	9.683125	9.865801	8.971367	10.945195	11.367695	10.420605	10.719922	8.65874	9.474961	10.441833	10.687363	10.244395	9.22651	8.989268	10.311113	10.814971	11.042422	9.990449	9.585455	10.458867	11.21292	9.609951	8.048613	9.244043	10.144945	9.871641	9.122747	9.403311	9.29083	8.845674	8.87209	8.889629	8.836452	9.102305	9.738203	10.43443	9.947686	10.000918	10.077949	10.335723	10.345251	6.956087	10.212057	10.788477	10.151172	10.873968
SLC4A10	7.509567	7.155137	7.092939	7.341009	7.371191	7.46002	7.446602	7.273011	7.295625	7.312594	7.445854	7.003008	7.374899	7.5371	7.416523	7.281403	7.342347	7.221888	7.382702	7.407799	7.289307	7.221062	7.261758	7.188981	7.517852	7.517122	7.3121	7.27625	7.155794	7.380632	7.095801	7.031523	7.213665	7.175504	7.052858	7.093887	7.238613	7.261624	7.162461	7.188981	7.146332	7.270859	7.092725	7.132129	7.337731	7.108105	7.574912	7.357334	7.765208
GADD45GIP1	8.448242	8.39513	8.91043	8.69834	8.538639	9.506035	8.734134	8.51166	9.087676	8.465924	10.203984	9.946934	8.638337	9.656201	9.154072	9.880071	9.098125	8.281582	8.513867	8.651953	8.66418	9.245674	8.557881	9.512598	8.303008	7.927474	8.207943	8.255983	8.654922	7.965693	8.115937	7.997936	7.627207	7.501816	7.866191	7.90582	7.860739	8.272051	8.464056	8.458057	7.886475	8.396029	8.648711	8.412897	7.682578	8.54415	8.596807	8.973945	9.499824
IL5	7.470518	7.107454	7.271862	7.233213	7.240586	7.078589	7.023672	7.16306	7.332793	7.36168	7.14027	7.022777	7.307321	7.094932	7.073203	7.413945	7.22181	7.269049	7.1896	7.139395	7.174023	7.342507	7.210793	7.352031	7.10418	7.298158	7.032988	7.093436	7.18349	7.214609	7.31334	7.23791	7.31263	7.36168	7.265485	7.31334	7.314004	7.271452	7.29403	7.207813	7.283398	7.196683	7.299932	7.237988	7.316566	7.243021	7.139714	7.268621	7.152721
ANKRD50	10.189121	9.907152	10.269199	9.564434	10.343457	8.625143	10.175195	10.990488	10.760684	11.042956	8.893984	10.978926	10.504512	9.4729	9.33373	8.800081	9.585137	10.11127	10.455651	10.185449	10.311436	9.224463	9.430527	11.091016	10.005469	9.920658	10.114082	10.630127	10.73791	10.008574	10.490088	10.626729	11.601445	10.26093	9.389844	10.24915	10.861009	9.759326	10.668219	9.917318	9.200586	9.282246	9.60927	10.13965	10.760098	9.261348	9.868584	10.072012	9.936133
ZNF501	7.138652	7.164333	7.281152	7.440801	7.295693	6.988447	7.437666	7.635859	7.256344	7.426009	6.732806	7.499603	7.297998	6.984102	8.240527	7.23446	7.231924	7.324264	7.25248	7.068678	7.354727	7.248659	6.99571	7.514147	6.903301	7.182461	6.943789	7.130163	7.330866	7.121204	7.423994	7.283535	6.910312	7.048073	7.273418	7.05416	7.322861	6.911074	7.506777	7.301966	7.283398	7.261553	7.396885	7.382415	7.004165	7.09874	7.371973	7.174331	7.084248
PPIB	12.242005	12.980195	12.884518	12.851309	12.591497	12.835612	11.60248	12.218184	12.71888	12.610563	12.872461	12.731491	12.600566	12.405521	11.888184	12.434961	12.449824	12.421266	12.085264	12.139688	12.785732	13.053219	12.44709	11.949014	12.634404	12.395716	13.05543	12.765117	13.355059	13.415313	12.700023	13.365605	13.404115	13.679609	12.849518	12.781973	12.181182	13.261104	12.303838	12.626191	13.282565	12.948984	12.084049	12.626191	13.413848	12.746934	12.433639	12.837793	12.41181
STK3	10.8686	9.548867	10.833525	10.591211	9.742559	10.530977	11.203115	10.435449	9.946702	9.825876	9.999434	10.283516	10.614551	10.858359	10.784014	10.02627	10.318391	10.331699	10.15194	10.086611	9.778965	10.098027	10.429121	10.978926	10.222238	9.930898	9.685488	9.910449	9.720179	9.353529	10.22666	9.321582	9.667402	9.274629	9.295264	9.530596	10.870439	9.2475	10.577773	10.849961	10.131543	9.996738	10.707445	10.20708	9.002148	9.8125	10.646992	9.715039	9.946146
SECISBP2	10.787676	11.318799	10.523796	10.713301	11.064687	10.980469	10.3346	10.78874	10.933555	11.104303	10.558965	9.364141	10.79709	10.416484	9.800622	10.469121	10.951309	10.601709	11.007207	10.91209	10.683789	9.771006	10.831113	9.929427	10.899688	11.355781	11.323174	11.044063	10.999121	11.563457	10.915791	11.05125	11.391084	11.402383	11.18293	11.571953	11.102227	10.957109	10.941445	10.526738	10.804609	10.866445	10.476514	10.708428	11.114219	10.390703	10.818965	11.152227	10.803255
LRRC4B	7.214316	7.244092	7.182531	7.198008	7.390801	6.917839	7.005355	7.190762	7.227793	7.381367	7.130755	6.971445	7.113776	6.932949	7.104219	7.078092	7.202617	7.28848	7.506292	7.139395	7.201328	7.200765	7.403066	6.953783	7.10418	7.074863	7.132415	7.212285	7.155794	7.013177	7.147943	7.265674	7.333027	7.135796	7.063174	7.343984	7.037204	7.349674	7.237786	7.062217	7.155996	7.056803	7.15168	7.163073	7.104966	7.252448	7.701029	7.248486	7.276595
TMBIM4	13.008643	13.097337	13.165742	13.063242	13.137187	12.804658	12.669072	13.00432	13.201266	13.164395	12.420677	12.566846	13.068288	12.727223	12.128125	12.766016	12.51085	12.927262	13.049147	12.991751	12.997279	12.415264	12.666387	12.526341	12.556898	12.872461	12.857826	13.196914	13.132051	13.308857	12.658063	13.159307	13.30611	13.355059	13.029541	13.068288	12.774333	12.881904	12.920352	12.638984	13.065615	12.526341	12.469583	12.926204	13.174935	13.161816	12.903809	12.017451	13.044727
NPAS2	10.151563	10.397858	9.505293	9.514122	10.081543	8.768242	9.11457	7.749326	10.389912	10.819531	11.098418	9.864932	10.170983	10.563887	9.609105	10.205117	9.040579	10.570908	10.547098	10.338324	10.551553	10.535244	10.659102	10.394342	9.954492	9.672773	10.284046	10.176426	8.868496	10.251572	9.619316	10.205625	10.178945	9.370859	9.076797	10.682161	9.121895	9.648311	9.819102	9.957715	9.805781	10.219357	10.274824	10.57708	10.480313	9.018174	10.556699	10.381758	10.519414
YY2	7.411172	7.396712	7.118799	7.20707	7.343424	7.357122	7.229069	7.227588	7.12765	7.264824	6.995059	7.234759	7.104395	7.034648	7.02209	6.957637	7.242611	7.324264	7.198901	7.517122	7.146797	7.190327	7.143219	7.163564	7.10418	7.02541	7.503633	7.093436	7.501556	7.263613	7.22833	7.419118	7.203424	7.333066	7.599668	7.430801	7.392376	7.056255	7.497734	7.54541	7.283398	7.085703	7.233498	7.318327	6.945573	7.145972	7.331279	7.153066	7.004414
FAM102B	10.20852	9.591445	10.108867	9.554473	9.965645	8.098613	10.285088	9.923118	9.875726	9.98582	7.968994	9.026523	9.851406	10.594414	8.736367	9.305752	8.206113	9.947812	10.111934	10.349023	9.667402	9.152461	9.90075	12.250449	10.879844	8.587773	8.55457	9.628711	8.994922	8.718366	9.528066	9.40502	9.933457	8.841543	8.656973	9.588174	9.484355	9.112227	9.959473	10.030651	10.376582	9.740892	9.679844	10.080762	10.489521	10.272266	10.383574	10.572805	10.065859
EIF4A1	14.190654	14.155684	13.927246	14.203857	14.24292	15.184023	13.874619	14.325566	14.165459	14.129414	14.885645	14.765098	14.026605	14.187441	13.618796	14.39876	14.187441	14.237021	14.169023	14.290039	14.108174	14.002822	14.158789	14.490039	14.356123	14.276279	13.846628	14.319277	14.464053	14.380098	14.239863	14.564902	14.867354	14.561016	14.315889	14.387461	14.290039	14.369463	14.126152	14.290039	14.300098	14.286758	14.765098	14.3125	15.158242	14.335938	14.276279	14.774238	14.224092
IFI44	11.010361	11.063613	10.936289	10.745114	10.363086	9.649609	10.032314	11.660957	10.358711	10.588238	9.456289	12.205719	10.903379	10.297187	8.445918	9.70834	10.47012	9.767386	11.378203	12.960977	9.850117	9.595449	9.871165	9.626995	10.142109	9.930898	10.810456	9.80959	11.17043	10.14165	9.881979	10.74762	12.315547	10.526738	10.588711	9.999141	10.74834	11.553809	10.272598	9.413965	10.853447	11.269043	9.550447	10.070078	10.056494	11.066816	11.219375	8.984095	10.378107
OGN	7.833112	7.107454	7.790016	8.033184	7.150488	7.217103	9.237484	7.604606	7.295625	6.966781	7.12208	7.157917	7.990625	7.195729	7.662497	7.21407	7.124785	7.863164	7.458105	7.175143	7.299424	7.161738	7.443717	8.07623	7.153716	7.288164	7.096795	7.157702	6.963828	7.15903	7.997448	7.061743	7.183695	7.135796	7.176709	7.165051	7.533216	7.056255	7.837972	7.179567	7.100303	7.076406	7.727422	7.416934	7.094378	7.06083	7.434512	7.051611	7.220752
MAGI2	8.050833	7.933672	8.056465	7.950898	7.957721	7.777969	8.765723	8.943203	7.917412	8.153555	7.384473	7.157917	8.334687	7.423001	9.344492	7.830677	7.124785	7.882988	8.142891	7.748945	7.639518	7.430993	8.019355	8.239072	7.343197	7.142352	7.476673	7.735319	7.579655	7.18728	7.907373	7.356566	7.243294	7.155934	7.186647	7.31334	7.757578	7.251917	8.642012	8.075605	7.228711	7.318385	8.438945	7.928841	7.19847	7.252448	7.362432	7.449329	7.343965
HSCB	8.774206	9.137187	8.961455	9.009922	8.812002	9.010273	8.581641	8.67208	9.087676	9.140664	8.925508	8.694251	8.882266	8.965186	9.083184	8.961455	8.763145	8.55043	8.927305	8.621318	9.316035	8.876445	8.489297	8.441836	8.977324	9.192744	8.633571	8.973086	9.115781	9.302988	8.804063	9.154355	9.442031	8.984326	8.935013	8.943672	8.846253	9.032461	9.135391	8.81166	8.942555	8.57041	8.276084	8.624186	8.992344	8.735195	8.596807	8.65874	8.730684
C6	6.978659	7.315378	7.488379	7.554531	7.212363	7.950381	8.303008	7.199954	7.015278	7.059492	7.150309	7.30277	7.374899	7.274476	7.194687	7.23446	7.145213	6.943307	7.059756	7.103346	7.27951	7.12571	7.221062	7.406113	6.944385	7.556064	7.467383	7.202734	7.080911	7.130684	7.54612	7.081055	7.430117	7.155934	7.256979	7.391374	7.727826	7.006904	7.652715	7.265423	7.220103	7.167598	7.537041	7.201777	7.024202	7.145972	7.159076	7.215272	7.499535
UBE2B	8.206986	7.873574	7.940124	7.84876	8.142129	8.188789	8.142988	8.552702	7.969642	7.963164	7.868848	7.84207	8.051104	8.282529	8.736367	8.144303	8.287891	8.045371	8.142891	7.759095	8.055547	8.104785	8.311543	8.678008	7.566523	7.565443	7.607467	7.856504	7.760352	7.804736	8.077253	8.077852	7.533916	8.038848	7.627441	7.585371	7.981725	7.901836	8.349121	8.015996	7.846406	7.93377	8.242988	8.188711	7.155605	8.299382	8.152402	8.518037	8.012057
RGS9	7.078926	7.235404	7.092939	7.295586	7.167725	6.978223	7.229069	8.394746	6.842197	6.812109	7.267178	6.939785	7.573203	6.809238	8.139824	6.897676	6.913167	7.333105	7.000938	6.972689	6.982422	6.876094	7.00585	7.352031	7.635176	7.927474	6.984473	7.320723	6.853066	7.253789	8.106419	7.301836	7.153939	7.657188	8.291064	7.323516	7.921615	7.056255	7.443528	7.346211	7.012539	7.309121	7.696562	7.435195	7.135586	7.127025	6.930547	7.020339	6.892637
ARID5B	11.862995	11.23582	12.095947	11.770752	11.480352	11.99874	11.87151	12.072832	11.386084	11.542383	9.821797	10.812884	11.770752	11.062256	11.270169	9.977292	10.440843	11.690449	11.074697	11.551992	11.610195	10.697764	10.659102	12.048324	11.17457	11.282979	11.000801	11.327852	10.707741	10.382539	12.907441	11.13251	11.643555	11.928096	11.514193	10.990693	13.193177	11.625234	11.906953	13.015605	12.134414	11.358939	13.449365	11.680586	10.709811	12.061439	11.698926	10.36162	10.357188
ENSA	9.085713	9.228984	9.002324	9.111579	9.825658	9.051182	8.442559	8.327246	9.118418	9.469453	8.33418	9.300098	8.779492	9.093135	8.302803	8.633783	8.320664	8.846732	9.415186	9.266465	9.347559	8.977109	8.459805	9.481016	9.289375	7.647334	9.294141	9.089434	8.831133	8.445605	8.556344	9.228346	8.61319	8.678818	8.150452	8.14332	7.981725	9.287116	9.295	8.489297	10.161413	8.600781	8.357168	8.613512	7.274414	9.210283	9.722629	9.014596	9.550889
TLX2	7.401081	7.07944	7.128164	7.043838	7.115156	7.028779	7.060975	8.044092	7.16457	7.170967	7.206914	7.120332	7.123516	7.135638	7.000762	7.23446	7.362314	7.077148	7.069725	7.05939	7.210877	7.116113	7.055033	7.119128	7.153716	7.380143	7.069932	7.202734	7.29403	7.13998	7.198701	7.152012	7.174023	7.256956	7.176709	7.154795	7.162412	7.152835	7.133564	7.09215	7.137124	7.176719	7.309362	7.173757	7.263971	7.127025	7.051022	7.248486	7.0941
KLHL1	6.897949	6.880684	6.881175	6.891191	6.940889	7.217103	6.809525	6.952617	7.034648	6.897782	6.954551	6.832103	6.961191	7.24443	6.920824	6.957637	6.790195	6.933649	7.000938	7.050059	7.137676	7.031029	7.04502	7.056904	6.974004	6.917839	7.114666	7.130163	6.923086	6.901211	6.776302	7.110762	7.015605	6.901771	6.901403	7.003385	6.951719	6.929984	6.899766	6.994316	6.896673	6.918911	6.772246	6.925374	6.904146	6.90376	7.020785	7.091484	7.295957
ARHGEF7	10.161074	10.47873	10.200117	10.236699	10.391787	10.41028	10.295508	10.476738	10.238945	10.335234	10.741221	10.074854	10.091484	10.083711	10.111934	11.012109	11.204434	10.412461	10.336045	10.317803	10.271172	10.14738	10.329707	10.064326	10.23252	10.60041	10.628477	10.456867	10.174551	10.523148	10.053389	10.166143	10.818125	10.413262	10.519209	10.570303	10.687568	10.134805	10.141816	10.437852	10.19208	10.668828	10.41623	10.315586	10.700088	10.282285	10.071149	10.391787	10.065859
ZNF462	11.531025	10.842949	11.168389	11.185352	11.014121	10.460703	11.573838	11.830596	11.094316	11.114453	10.909561	11.308262	11.408757	11.463809	12.2382	11.598379	10.389912	11.231836	11.094316	10.831113	11.014385	10.84431	11.227607	10.706416	11.048945	11.109258	10.607939	11.11626	10.408447	10.85291	11.204844	10.476738	10.599777	10.229453	9.74485	11.05125	11.386084	10.26667	11.134756	10.728613	9.56493	11.279023	11.407686	11.063105	11.212637	9.505898	11.02748	10.603064	10.752852
KCNIP1	7.607891	6.955938	7.344629	7.20707	7.212363	7.346465	7.429512	8.471973	7.155457	7.02209	7.035378	7.342871	7.307321	7.044544	7.233945	7.068499	6.800697	7.153652	7.050122	7.157617	7.120195	7.152875	7.231348	7.232656	7.054727	6.966862	7.357578	7.193726	7.080911	7.224844	7.469987	7.01134	7.144538	7.086953	7.11101	7.124629	7.71762	7.027853	7.275215	7.217852	7.070163	7.085703	7.36929	7.163073	7.024202	6.991354	7.100651	7.020339	7.0941
MAGEH1	9.479629	9.060781	8.930892	9.131773	8.751133	9.34835	10.084551	10.466043	9.057432	8.838294	7.988639	8.269746	9.15291	8.713096	9.022969	7.901094	8.206113	9.138125	8.561719	8.569707	8.897129	8.456504	8.567598	9.282881	8.209079	8.566868	8.633571	8.724753	8.507077	8.566706	9.485508	8.69043	8.539863	8.984326	8.996198	8.335114	9.505078	8.382695	9.709514	9.585586	8.690879	8.498411	9.306113	8.994844	8.300527	8.926621	8.233457	8.456126	9.018701
RORB	8.784951	7.923079	9.898584	9.859316	8.376315	6.858867	8.142988	8.414144	9.359063	8.891094	7.768125	7.18707	8.186455	9.595264	7.243086	9.485234	7.024883	8.222832	8.432773	8.631387	9.179844	8.668887	8.837051	8.499531	7.823223	7.517122	7.910632	8.694648	7.061836	8.069277	7.294805	8.749271	8.119043	8.152656	8.171299	8.644443	7.666055	7.826569	7.704609	7.071816	7.400641	7.733437	7.596774	8.412897	8.788984	7.693158	8.292679	7.101758	7.77498
TDRD7	9.317479	8.63724	8.738105	8.719258	8.761211	8.423379	9.123874	9.462691	8.831719	8.784551	8.454479	8.579609	8.931875	9.534492	9.550447	8.852207	8.742617	8.858184	9.035312	9.112598	8.937926	8.426924	8.528457	9.709514	8.463255	8.556973	8.780684	8.705449	9.10457	8.767861	8.833545	8.710684	8.773805	8.407708	8.574466	8.644443	8.580469	8.402129	8.853965	8.304141	8.435081	8.528945	8.698281	8.910566	8.580078	8.835107	9.642041	8.973945	9.469795
POMGNT1	11.983711	11.875742	11.534326	11.711035	11.943359	11.667539	11.151611	11.378203	11.911387	11.868574	12.964395	11.992021	11.699609	12.069805	11.26123	12.536953	12.179336	11.791504	11.847324	11.652344	11.974961	11.983076	12.066162	12.018066	11.68791	11.262461	11.822695	11.769072	11.8939	11.899805	11.366387	11.884707	11.68416	11.463809	10.959922	12.084049	10.929414	11.149199	11.355098	11.585498	11.309619	11.825254	11.398164	11.989668	11.073525	11.165566	12.02	12.22873	12.233275
C19orf53	10.656045	11.114688	11.544316	11.478086	11.376875	11.848828	11.223164	11.293496	11.53957	11.053516	12.178018	12.185306	11.388083	11.364482	11.161396	12.074883	11.781654	10.714141	11.278027	11.768652	11.58043	11.805566	11.548965	11.080732	11.668031	11.895547	11.822695	11.497383	11.821582	11.723763	11.094316	11.454727	11.219824	11.245319	11.613418	11.450859	11.189639	11.64583	11.284277	11.646328	11.179307	11.379629	11.071445	11.198086	11.948652	11.546914	10.738848	12.22873	11.386084
IQCF2	6.735	6.831211	6.719469	6.771367	6.861764	6.687002	6.718652	6.786289	6.680078	6.740273	6.86502	6.920112	6.706667	7.054193	6.799095	6.758574	6.891855	6.740137	6.780443	6.703418	6.807633	6.856934	6.721348	6.784818	6.748281	6.80681	6.732451	6.867764	6.943483	6.735488	6.716963	6.684121	6.70748	6.822109	6.760566	6.833841	6.863711	6.948145	6.61084	6.817778	6.769111	6.734521	6.889661	6.925374	6.894401	6.77541	7.059967	6.798965	6.945381
SPI1	9.449063	8.958398	8.757891	8.658574	8.235518	9.447285	9.163867	9.873506	8.469401	8.363857	8.40458	7.71354	7.963359	9.933252	8.018574	8.643561	8.320664	8.250866	8.263516	9.040371	8.654922	8.865687	8.70722	8.710488	7.932754	9.032848	8.23875	8.460322	8.033457	7.955645	8.387904	8.466289	7.952432	9.212441	9.66411	7.914805	8.327139	10.042559	8.164746	8.771816	8.456204	9.220117	8.709277	8.324648	8.62209	10.302122	9.54874	8.128952	9.776873
TNFRSF11A	7.147832	7.460645	7.402249	7.376576	7.40985	7.058491	7.175703	7.227588	7.109673	7.264824	7.064518	7.615286	7.225553	7.125462	7.011504	7.37457	7.413307	7.36085	7.207845	7.43502	7.299424	7.625319	7.361191	7.323516	7.10418	7.152119	7.321279	7.504674	7.464424	7.360981	7.350254	7.229069	7.372256	7.256956	7.432728	7.575299	7.268457	7.532025	7.246364	7.292627	7.410078	7.442549	7.290446	7.443991	8.022904	7.901895	7.320566	6.970762	6.913027
GALK2	9.034033	8.1496	8.509652	8.209079	8.173047	7.989121	8.401536	9.565234	8.298906	8.333887	8.125937	8.160664	8.538783	8.702578	9.114736	7.950693	8.413506	8.446006	8.274141	8.066855	8.66418	8.926289	8.230039	8.330592	7.625365	7.908037	8.623867	8.176191	8.262813	8.308633	8.046406	8.099453	8.039746	8.357031	8.231572	8.111152	8.231387	7.837754	8.409811	8.203027	8.248385	8.252539	7.962969	8.168516	7.430068	8.107949	8.515544	8.577552	8.607871
C9orf116	8.040752	8.385371	8.386543	8.310313	8.538639	7.189492	7.605098	7.615407	8.883398	8.77457	9.172803	9.1686	8.266221	8.713096	7.67209	9.336188	8.581465	8.611891	8.803633	9.132832	8.357305	8.58722	8.489297	8.451634	8.926289	9.172803	9.54279	9.145547	9.014183	9.24332	8.286445	9.21709	8.900098	8.456283	8.38332	9.320859	7.533216	8.891699	8.164746	7.994287	9.749395	9.039183	8.200449	8.581289	9.709854	8.495202	9.146133	9.386055	9.582008
IL32	8.644219	8.79834	8.798574	8.52707	8.396761	9.769941	8.361393	7.790804	8.821865	7.812861	9.040371	7.283743	8.000618	9.411504	7.732409	8.366016	7.721598	8.241309	8.162178	9.471846	8.685742	9.057432	8.68834	8.688271	7.625365	9.371074	8.761211	8.512174	8.10444	8.17235	7.651396	8.850059	8.088926	9.445605	9.67484	8.526348	8.571328	9.778613	8.011624	9.413965	8.932324	9.730254	8.427588	8.228115	8.216953	9.668379	8.672477	8.109642	9.090078
IFIT1	8.897773	8.75583	8.55112	8.564701	7.679766	7.305153	9.351475	9.873506	8.630703	8.09207	7.267178	11.139893	9.091719	9.037861	8.150208	7.552083	7.342347	8.487217	8.241484	10.246992	7.971143	7.848952	8.128379	8.298594	7.43582	8.208122	8.197878	8.429785	8.283359	8.330433	8.733695	8.548271	9.718564	8.24791	9.614429	8.35584	9.388496	8.130703	8.579951	7.892949	8.710885	8.344961	8.276084	8.168516	8.869883	7.891445	7.655908	7.163841	8.268704
WDR75	11.216045	10.498682	11.198428	10.560352	10.762246	11.2229	10.856855	10.585898	10.792839	10.99291	11.452148	11.248389	10.807393	11.283486	10.764346	10.84154	11.442826	10.541133	10.996543	11.35625	10.300859	10.645176	11.013164	11.505518	11.078125	11.190996	11.061563	10.609912	11.109258	10.923125	10.984629	10.77791	11.071445	10.6554	10.264492	10.970723	10.768945	10.593945	10.617871	10.657975	10.713936	11.350254	11.139893	10.889824	11.515352	10.9146	11.488574	11.622129	11.175234
TUBA8	6.99958	6.741924	7.028662	6.911055	6.87194	7.018353	6.9675	6.806621	7.218887	6.916484	6.975496	7.042676	6.686895	6.893516	6.900641	6.92709	6.820918	6.903691	6.873825	6.911986	6.797461	6.885879	7.113659	6.875443	6.994938	6.8764	6.762471	6.946963	6.822852	6.786143	6.99207	6.790612	6.947773	6.831641	6.957612	6.95444	6.853236	6.920824	6.910596	6.98416	6.760514	6.937679	6.909157	7.102734	6.934409	7.000739	6.81888	6.919219	7.074141
NLRP5	7.069251	6.821582	7.156035	7.034707	7.000781	7.256641	7.005355	6.99123	6.976133	6.916484	6.85472	7.129301	7.027207	7.44358	6.900641	6.968001	7.024883	6.971198	7.021439	7.020265	6.924419	6.992148	7.113659	6.973242	6.95375	6.957627	7.078281	6.98597	6.963828	7.073809	7.001445	6.858906	6.928896	7.03835	6.801523	7.05416	6.750869	6.859551	6.930252	6.895918	7.022129	7.122461	6.841904	6.846875	6.824889	6.991354	7.17821	7.030449	7.211016
NR1H3	11.933346	11.905911	11.269043	11.56	11.989222	11.124632	11.410566	11.670449	12.235176	11.868574	12.882754	12.040189	11.520605	12.354883	9.820355	12.424707	11.019395	11.710215	11.907373	11.407383	11.786966	11.444896	12.085264	10.474004	11.596286	11.926895	11.282979	11.666094	9.984023	11.553809	11.094316	11.647109	11.320742	11.050234	11.164023	12.607773	10.809766	11.945312	10.597695	10.627285	10.682767	11.946875	10.727578	11.75373	10.902432	11.726504	11.668522	9.318047	11.700791
RPL26L1	9.317479	9.506621	9.430527	9.276094	9.53916	9.207988	9.485801	9.421563	9.255293	9.663418	8.116283	9.754121	9.364854	9.216133	9.26501	8.758958	8.413506	9.233874	9.241699	9.441077	9.376748	8.995537	8.499316	9.554473	9.289375	8.699271	9.110723	9.619072	9.581229	9.669805	9.45498	9.779551	9.892412	9.719219	9.654102	9.23	9.505078	9.350094	9.948822	9.666781	9.45082	8.811309	9.162822	9.454258	9.768447	9.229473	9.269961	9.211826	9.561325
LCE3E	7.370859	7.252624	7.24443	7.27873	7.295693	7.430098	7.410322	7.181296	7.173714	7.189246	7.425527	7.111211	7.260504	7.484303	7.204873	7.048486	7.570583	7.21221	7.429782	7.285072	7.429811	7.401263	7.251276	7.171895	7.293223	7.370176	7.004229	7.212285	7.2214	7.438955	7.246914	7.229069	7.183695	7.146177	7.082637	7.144609	7.162412	7.191826	7.085	7.121527	7.127744	7.140234	7.182624	7.122623	7.16623	6.923057	7.63624	7.237614	7.547764
CDH26	7.636426	7.679235	8.456829	8.023239	7.647871	7.716367	7.391758	7.345947	7.737393	7.709316	8.915127	8.316807	7.452077	8.253203	7.779909	7.950693	7.528265	7.768652	7.946445	7.830332	7.710791	8.865687	7.776895	7.564687	8.292679	7.999707	8.059863	7.963789	7.464424	8.227552	7.836855	7.937129	8.098613	7.930524	8.077695	7.90582	7.484232	8.666855	7.387484	7.850905	7.724883	8.111758	7.37849	7.658477	8.258346	8.12748	8.702773	8.18041	8.268704
CRYGN	7.252148	7.442214	7.253477	7.394531	7.186175	7.008262	7.400957	7.345947	7.412658	7.293656	7.445854	7.332793	7.354922	7.780072	7.446602	7.243372	7.445215	7.182461	7.354349	7.498516	7.495	7.304883	7.392988	7.323516	7.403564	7.457101	7.410967	7.347865	7.312129	7.399902	7.256458	7.356566	7.487484	7.286064	7.290628	7.410967	7.374473	7.443477	7.256289	7.400143	7.192178	7.335749	7.325586	7.228942	7.546589	7.289316	7.626699	7.429408	7.499535
OR1N1	6.81082	7.460645	7.182531	7.28708	7.371191	7.226836	7.352246	7.365238	7.218887	7.264824	7.286455	7.032715	7.27014	7.154902	7.184542	7.078092	7.362314	7.106211	7.354349	7.416172	7.085908	7.248659	7.485596	7.232656	7.403564	7.231582	7.321279	7.212285	7.155794	7.234932	7.198701	7.100723	7.3029	7.247329	7.024531	7.124629	7.01832	7.211836	7.190449	7.004089	7.04112	7.056803	7.092725	7.042285	7.044004	7.156361	7.020785	7.248486	7.364121
MAEA	10.858955	11.612113	11.087656	11.26431	11.396592	11.114688	11.151611	10.877474	11.437041	11.672441	11.255488	11.368789	11.295742	10.724808	11.222383	11.290479	11.801748	11.487858	11.502637	11.314424	11.467246	11.396973	11.519932	10.826055	11.416377	11.70624	11.942803	11.60569	11.660446	11.625234	11.416738	11.688437	11.763154	11.794121	11.582861	11.784297	11.112012	11.765664	11.274814	11.377559	11.471276	11.775488	11.378008	11.449424	11.938086	11.437666	11.147246	12.157982	11.164941
ASB1	9.714902	10.569141	10.058623	10.17555	10.21389	10.959922	10.275352	10.706094	10.115742	10.02627	10.538223	9.762979	10.269775	9.061191	10.794688	10.19459	9.987139	10.15194	10.071302	9.910791	10.231615	10.005078	10.220273	9.219951	10.27377	10.638438	9.716719	10.365869	10.185318	10.423281	10.713076	9.901364	9.53416	10.453037	10.101895	10.449082	10.505039	10.396934	10.405016	10.468066	9.729629	10.538008	10.668437	10.20708	10.243477	10.351377	9.324063	9.269746	8.864531
CD109	7.519727	7.218809	6.9421	7.304238	7.203333	7.449414	7.429512	7.419961	7.313418	7.115254	7.257148	7.283743	7.364844	7.013735	7.944727	7.301875	7.292627	7.241094	7.050122	7.130228	7.220703	7.276686	7.27166	7.432803	7.262913	7.132695	7.292559	7.366421	7.511595	7.273317	7.738179	7.181973	7.174023	7.135796	7.299193	7.206543	7.633604	7.443477	7.575645	7.809303	7.319733	7.442549	7.606836	7.283451	7.390801	7.420618	7.01134	7.237614	6.984668
SOX15	10.071501	10.328721	9.738887	10.125208	10.721299	7.855215	9.735169	8.881953	10.368789	10.38665	10.579785	11.218232	10.391523	10.465516	9.550447	10.328965	8.693506	10.018623	10.725117	10.328145	11.033672	9.266973	10.320557	10.344414	10.142109	9.899875	8.691315	10.567549	11.84293	10.774736	9.863008	10.626729	11.190059	10.403379	8.321055	10.49916	9.297734	9.80833	10.019863	8.573623	7.595879	8.750098	9.03373	10.315586	11.084277	9.160166	9.999141	11.120908	10.6104
CDC20	7.976182	7.451133	8.066361	8.739209	7.546862	8.208555	8.29181	7.830677	7.804219	7.952764	10.68041	10.551055	7.990625	9.574961	9.124492	8.273643	11.933346	7.71002	8.691315	9.910791	8.295781	9.824365	8.429941	8.710488	9.359873	11.675156	12.094062	9.011055	11.649473	9.463281	9.25207	9.175521	8.098613	11.453763	12.454782	7.675215	8.377832	10.928594	8.257363	9.827588	11.198428	10.22918	9.093262	8.444375	11.34252	12.141979	9.021562	8.29043	9.64471
CCNYL1	7.862135	7.479854	7.707692	7.596572	7.638158	8.634629	7.761445	7.697715	7.737393	7.751362	7.333913	7.653665	7.646299	7.88791	8.007897	7.44237	7.362314	7.629746	7.852676	7.689001	7.542363	7.518431	7.522513	8.926104	8.366963	7.621641	7.607467	7.543301	7.865405	7.723812	8.367861	8.312188	8.282031	8.19042	7.982021	7.565443	8.284831	7.849056	8.206722	7.972451	8.277354	7.627295	8.062949	7.669147	8.687979	7.891445	8.202266	7.886689	8.219199
SLC22A3	7.370859	7.060452	7.508374	7.565146	7.43582	7.058491	7.750947	6.786289	7.246364	7.507467	6.954551	7.09209	7.046685	7.044544	6.860371	6.877038	6.779082	7.172891	7.069725	7.454199	7.336146	7.012174	7.181836	7.524014	6.963652	7.408945	7.245215	7.393164	7.135781	7.196836	7.738179	7.392376	7.712686	7.400309	7.618457	7.556182	8.084434	7.173385	8.17584	8.631699	7.04112	7.21625	7.666426	7.310241	7.546589	7.166713	6.869395	7.101758	7.325298
CKS2	8.47959	8.253906	8.940859	8.290234	8.721572	9.041074	8.073125	8.187422	8.521445	9.099814	9.358086	10.036504	8.254958	9.216133	7.478203	8.702969	9.264316	8.591631	9.097012	9.789512	9.095303	8.995537	8.598906	9.240645	9.098516	9.192744	10.27377	9.011055	10.579167	8.877051	7.6404	8.769902	8.198867	9.487012	10.490332	8.175654	7.931901	9.2475	7.938997	8.447891	10.590273	8.709805	8.139401	8.43457	8.474434	10.390703	9.236895	8.589111	9.977031
SCAMP2	8.137936	8.73626	8.602399	8.748379	8.751133	9.566992	8.092988	8.683496	8.511045	8.303965	9.720518	8.694251	8.718366	8.175654	8.79263	9.535791	8.642454	8.354502	8.413792	8.152559	8.542832	8.446094	8.489297	7.914102	8.895228	8.900495	8.565049	8.551253	8.615205	8.916797	8.774105	8.983281	8.940654	9.182002	9.186888	8.866211	8.580469	8.841973	8.266396	8.458057	8.288096	8.295378	8.33707	8.305059	8.580078	8.463112	8.059014	8.29043	8.46459
WDR20	9.550447	9.548867	9.768059	9.494248	9.393171	9.34835	9.623431	9.543965	9.684531	9.753984	8.805781	9.28984	9.648311	9.615527	9.692793	9.788525	9.603778	9.606074	9.628711	9.50292	9.758789	9.624473	9.348906	9.719219	9.399197	9.491426	9.273789	9.679512	9.560859	9.522207	9.425143	9.475898	10.077513	9.327344	9.53043	9.817949	9.625312	9.359492	9.86792	9.999434	9.341182	9.65084	9.710664	9.738203	10.085518	9.453583	9.196009	9.495072	9.294717
INHBB	9.829987	8.676191	8.35752	8.537087	8.962246	11.766973	9.603778	10.425869	8.126797	8.880111	8.281943	8.326302	8.344961	8.924824	7.831068	8.73057	7.87167	8.560703	8.937559	7.788177	8.990667	7.959059	8.528457	9.565082	8.178945	7.839303	7.952969	8.601562	7.609359	7.955645	7.967441	8.517617	9.657422	8.38832	8.332594	8.573623	9.505078	7.498467	8.79207	9.798027	8.497578	8.528945	10.386875	9.116777	8.360332	7.852324	8.152402	9.044453	8.307305
GRM3	7.128916	6.994238	6.80123	7.215703	6.971032	6.877321	6.789427	6.904258	7.173714	7.179888	6.824046	7.138867	6.87998	6.842051	6.951094	6.847539	6.944355	7.259648	6.833184	6.963057	7.029538	7.304883	6.954883	6.885736	6.665645	6.846621	7.023633	7.130163	7.257715	6.933444	6.962933	7.081055	6.975994	6.97873	7.063174	7.012988	6.980322	6.987609	7.094137	6.886159	6.926491	6.918911	6.880417	7.052103	6.864648	6.894414	6.777129	7.153066	6.841452
CHST2	8.101084	7.718672	7.908145	7.687578	8.008652	8.423379	7.846829	7.604606	7.969642	7.783477	8.209154	7.653665	7.424258	7.577813	7.224404	8.021426	7.262998	7.71002	7.774782	8.559238	8.14627	7.818008	8.019355	7.667217	8.036406	7.778047	7.392122	7.487075	8.024095	7.352363	7.479453	7.745166	7.982598	7.627656	7.518047	7.511992	7.447116	8.099023	7.595378	7.527754	7.605495	7.658906	7.518828	7.688685	7.95431	8.338665	8.607311	8.220371	7.794492
NEK6	9.075625	8.706305	8.446673	8.860322	8.396761	10.759622	9.574395	9.139072	8.749102	8.577939	8.925508	8.438639	9.091719	9.22651	10.223916	8.827314	8.839089	8.921462	7.852676	8.20209	8.77457	8.528457	8.636445	9.251152	9.199355	9.62273	8.23875	8.591221	8.475371	8.64085	9.931719	8.670029	8.592249	9.528066	9.624238	8.655332	9.378424	9.505898	9.640391	10.687773	8.382578	9.486768	9.629811	9.03502	8.808184	9.791543	8.617676	8.527331	8.976602
PRPH	12.701937	7.852207	8.540221	9.060781	7.669375	7.108467	8.262695	14.083623	7.452959	7.416839	7.045312	6.639766	7.50623	7.336605	7.352578	7.642656	6.768682	7.941725	7.684121	7.463288	8.196074	7.596367	7.292409	7.432803	7.064632	8.48748	7.569453	7.477731	6.933405	7.87431	7.797207	7.867752	8.919102	7.627656	7.804824	8.50571	10.067921	7.31043	8.721719	7.500371	7.480937	7.832633	7.830244	7.739023	7.491139	7.326152	7.079987	7.122578	7.325298
PACRG	7.871432	7.995996	7.940124	7.828125	8.040169	8.518799	7.870371	7.780283	8.187422	8.023652	7.798288	8.260299	8.091888	7.9071	8.119355	8.345352	7.994014	7.81584	8.011094	7.729336	8.156882	8.607311	8.440417	7.656263	8.017441	7.999707	7.860651	7.816035	8.003145	8.05918	7.787227	7.817897	7.858633	8.142227	7.898975	8.132715	7.829238	7.880866	7.911504	7.659105	7.745234	7.923783	7.779219	7.83502	8.085072	8.016084	8.032129	8.259629	7.872689
KRTAP12-1	7.069251	6.913346	7.235332	7.016602	7.096901	7.325586	7.042292	7.227588	6.832171	6.994238	6.86502	7.071966	7.06627	6.903431	6.981097	6.947461	7.124785	7.057215	7.011133	6.90265	7.067907	7.050801	7.27166	6.875443	6.882637	7.035023	6.816803	6.98597	6.923086	6.850202	6.82792	6.858906	7.024971	6.841113	7.082637	7.012988	6.832598	6.849531	7.153652	6.954355	7.079987	6.957476	7.173008	6.983633	6.923781	7.136328	6.97158	6.897676	6.872865
VPS35	11.912344	11.278027	11.9979	11.26431	11.574199	10.135303	11.203115	11.357324	11.871979	11.797773	10.849414	11.50902	11.865371	12.098405	11.381211	11.608652	10.248926	11.690449	11.938535	11.652344	11.560684	11.631406	11.757578	12.077734	11.326826	11.057773	11.594336	11.976152	12.091693	11.9875	11.335534	11.975557	11.870872	11.333789	11.334395	11.845068	11.221211	11.463008	11.693828	11.615937	11.4404	11.746182	11.378008	12.060313	11.596855	11.716976	12.04901	12.066162	11.88582
HYAL2	7.966973	8.079434	7.74959	8.260879	7.988086	10.319023	8.173164	8.732998	7.959316	7.82333	9.051182	8.467152	7.745166	7.797627	7.373984	8.144303	8.175967	7.952559	7.664219	8.116283	8.074199	8.336576	7.625156	8.148145	7.864033	7.957087	8.661367	7.887318	8.496302	8.236758	7.797207	8.342933	8.712734	8.06819	8.495326	8.261465	8.898408	8.160371	8.349121	8.702207	8.197728	7.722852	8.189893	7.928841	8.227839	7.595879	7.413682	8.734863	7.680762
TREML4	7.195892	6.984359	6.83332	6.93124	6.90123	7.179084	7.060975	7.116113	7.025169	7.087207	6.85472	7.120332	6.951094	7.085566	6.9711	6.787324	7.01474	6.980723	7.115459	7.05939	7.029538	6.847695	6.985695	6.814121	6.963652	7.172174	7.042819	6.937109	6.974004	6.943086	7.048809	7.061743	7.223594	7.186217	7.063174	6.974618	6.999668	7.027853	7.007031	7.071816	7.022129	7.016299	7.002617	7.062256	7.135586	7.108105	7.01134	6.940811	7.133958
MTA2	10.532969	10.609434	10.774736	10.764346	10.883477	10.970176	9.959707	10.747806	11.035059	10.809206	11.733613	11.238203	10.654957	11.223164	10.871748	11.497383	11.588633	10.49293	10.814971	10.610918	11.113398	11.464238	11.083691	11.080732	11.196094	10.90752	10.76043	10.750879	11.559258	11.18443	10.866445	10.737428	10.969714	10.978926	10.67171	11.120371	9.838154	11.128906	10.111934	10.406875	11.102383	11.218633	10.436504	10.546938	11.888184	11.175586	10.888542	12.087168	11.012754
PDGFD	10.311436	10.47873	9.898584	9.060781	8.901738	7.998281	11.53207	10.135742	10.601289	10.729883	7.384473	9.404326	10.170983	9.839561	8.435693	7.70638	7.292627	10.906953	8.432773	8.419329	10.181152	10.046484	8.897773	10.584001	7.814355	8.132113	10.293716	9.890527	8.810195	9.09376	8.660732	10.665547	9.698477	9.337842	10.091484	8.963447	9.368402	9.496445	9.235964	8.097148	8.762344	8.821465	8.770596	10.426953	7.231348	9.028477	8.383997	9.024824	10.428379
PAGE3	7.214316	7.369225	7.468252	7.224404	7.167725	7.336035	7.352246	7.16306	7.342799	7.303301	7.405293	7.0525	7.23466	6.903431	7.032705	7.332637	7.497793	7.416126	7.335684	7.14875	7.057832	7.170742	7.302253	7.101978	7.363398	7.113926	7.206143	7.267852	7.32124	7.234932	7.376768	7.283535	7.333027	7.304759	7.247148	7.430801	7.248516	7.358936	7.256289	7.372744	7.383145	7.364505	7.36929	7.399219	7.411143	7.39153	7.069512	7.329069	7.014805
ELAVL4	9.223633	7.352384	7.101768	7.152568	6.981081	7.028779	7.069753	11.609258	7.191289	7.162051	7.025508	7.022777	7.181611	7.234707	6.849759	7.271523	7.145213	7.250176	6.991367	7.05939	7.137676	7.170742	7.034844	7.730905	6.871999	7.074863	7.178304	7.083893	7.12667	7.063633	6.896406	7.301836	7.223594	7.295547	7.230003	7.154795	7.341172	6.957656	7.01709	7.16042	7.118711	7.281133	6.965072	7.220436	7.135586	7.050752	7.159076	7.030449	7.334395
PHEX	7.029271	7.041387	6.891159	6.820625	7.040358	6.907559	7.01418	6.932852	6.889092	7.003955	7.12208	7.0525	7.094932	7.023984	6.96127	6.836774	7.064902	6.807682	6.883431	6.853379	6.845293	6.992148	6.894844	6.924017	7.024826	6.976159	6.933783	6.827454	6.874033	7.013177	6.962933	7.051823	6.966172	7.146177	7.11101	6.933919	6.970918	6.987609	6.939232	7.033477	7.070163	7.122461	6.918293	7.163073	6.904146	7.1175	7.249707	6.840146	7.133958
PAQR7	10.343633	11.866263	10.895781	11.26431	11.552979	10.013428	9.898584	9.823929	11.911387	11.063105	13.404115	10.395918	10.973437	10.990342	10.132969	12.536953	10.026113	12.058519	11.367695	11.304121	11.303818	12.4846	11.866263	10.373516	10.809766	11.474355	11.40543	11.085192	9.953743	12.341178	10.548945	11.535117	11.53957	10.59652	10.101895	12.417852	9.605146	10.757035	10.141816	11.064687	11.802822	11.573838	10.01016	11.42873	11.515352	9.926203	11.016898	11.895547	11.749512
DDB2	8.897773	9.672627	9.729297	9.400246	9.731878	8.736152	9.525313	9.29612	9.213145	8.985039	10.243477	9.394271	9.201533	9.685713	9.24418	9.305752	9.494687	9.491992	9.528066	9.430859	9.908242	9.534837	9.788301	8.742445	9.025371	8.829863	8.977324	9.516797	9.691504	9.161299	8.945479	8.80916	8.582135	8.304551	8.728086	8.98335	8.806012	9.769043	8.967158	8.842493	8.466289	9.811395	8.911963	9.269023	8.268704	9.341182	9.021562	8.330592	9.169375
GLS2	7.27166	7.570814	7.548245	7.576309	7.69938	6.88709	7.27585	7.143428	7.640293	7.641973	7.486532	7.653665	7.53334	7.401003	7.08374	7.871911	7.601709	7.679486	7.754473	7.463288	7.863291	7.527406	7.604935	7.214255	7.094033	7.348984	7.458211	7.826484	7.982202	8.247012	7.350254	7.625319	7.673854	7.380723	7.636823	7.994414	7.305332	7.281403	7.350658	7.292627	7.319733	7.658906	7.22349	7.75985	8.064141	7.316797	7.331279	8.764062	7.383232
GDF5	7.17543	7.306349	7.146504	7.341009	7.176468	7.256641	7.248014	7.374473	7.200173	7.152253	7.160091	7.342871	7.172174	7.51582	7.446602	7.423965	7.342347	7.086803	7.260918	7.380723	7.240547	6.982533	7.191309	7.15489	7.497176	7.318066	7.339967	7.185387	7.202484	7.168027	7.178086	7.071712	7.104375	7.135796	7.120449	7.05416	7.190635	7.103262	7.181351	7.179567	7.109673	7.196683	7.092725	7.173757	7.115684	7.136328	7.268838	7.357334	7.615999
PICK1	7.36085	7.227617	7.253477	7.359082	7.43582	7.669717	7.210098	7.365238	7.443691	7.341602	8.251953	7.604473	7.345332	7.667217	7.302826	7.642656	7.559456	7.30609	7.382702	7.095254	7.336146	7.238784	7.719121	7.45901	7.43582	7.123467	7.401361	7.239961	7.379071	7.313372	7.188387	7.219834	7.243294	7.207783	7.11101	7.266494	7.268457	7.31043	7.065784	7.140951	7.211484	7.45292	7.203164	7.173757	7.242533	7.270332	7.701029	7.488514	7.459424
NLN	7.390892	7.460645	7.316585	7.26052	7.556953	7.659688	7.312119	7.830677	7.621406	7.52681	7.216882	7.624434	7.479805	7.104513	7.313164	7.196895	7.752145	7.50821	7.410449	7.631416	7.458792	7.586523	7.093711	7.450286	7.517852	7.182461	7.5975	7.477731	8.093952	7.676357	7.443691	7.704297	7.589424	7.637705	7.646934	7.715534	7.523125	7.395719	7.575645	7.56502	7.624186	7.403301	7.406668	7.607083	7.672754	7.42959	7.278564	7.57582	7.557549
CMYA5	11.258379	10.890273	11.269043	10.804912	11.054434	7.836309	9.949707	10.517471	11.014932	11.631797	10.130957	9.640996	10.81736	11.630596	9.26501	10.752578	10.767949	10.622793	11.288027	11.155247	10.82375	10.411992	11.227607	11.333789	10.27377	9.421445	10.346084	11.085192	8.546895	10.75457	11.325352	10.616328	11.449805	9.5382	8.839622	11.120371	9.307617	10.185586	9.858154	9.056445	9.729629	10.876719	9.76984	11.136328	10.599961	10.118797	11.388083	10.811162	10.843496
PRKCD	10.767949	11.450566	11.472988	11.930156	11.922812	9.669805	10.906953	10.034883	11.702363	11.583281	10.889134	11.389121	10.932198	10.939694	10.41623	10.902129	11.892793	11.487858	11.948652	11.396592	11.710215	11.514193	11.687383	10.523148	11.616797	11.665215	11.133789	11.808164	10.266367	11.84293	10.548945	11.535117	11.880244	11.4925	11.524297	11.845068	10.638174	11.523516	10.719424	10.448047	11.061758	11.309258	10.295195	11.389492	12.099727	11.378203	11.398945	11.337871	10.924014
GSS	9.19166	10.08877	9.807845	10.363662	10.263135	10.003467	9.434941	8.953203	10.368789	10.238291	10.558965	10.692832	9.861777	10.132734	9.134258	10.498994	10.829538	9.997961	10.213145	11.042422	10.10168	10.422344	10.102109	9.209297	10.879844	10.337852	10.618281	10.487461	10.608672	10.554414	9.931719	10.71668	10.770352	10.453037	10.335723	11.342822	9.787285	10.563096	9.650352	9.798027	9.969316	10.345801	9.369847	9.878535	11.084277	9.648086	9.817115	11.349072	9.766348
ZBED1	10.918965	11.225508	11.238203	11.467969	11.520996	11.456348	11.831309	12.003457	11.498984	11.226387	11.117109	11.038525	11.408757	10.970176	11.639199	12.114899	11.831016	11.311133	11.522773	11.184707	11.630596	11.562012	11.417441	10.99752	10.607676	11.376445	11.223164	11.388083	11.699268	10.823467	11.246471	10.899434	11.100762	11.26431	11.334395	11.193457	11.310723	11.553809	11.11499	11.69709	10.954004	11.218633	11.559258	11.35862	11.42832	11.556797	10.433691	10.883477	10.933789
KCNG1	7.804932	7.902526	8.241133	8.300527	8.060645	7.873574	7.595085	7.811172	7.949082	8.023652	9.061569	8.150452	7.879281	8.487637	7.74127	9.315531	8.930892	8.466107	8.112695	8.339287	8.034805	8.720856	8.429941	8.008926	7.953604	8.038848	8.671367	8.113665	7.668437	8.217767	7.620716	8.129658	7.914727	7.647266	7.700645	7.944355	7.503633	7.766104	7.683867	8.2343	9.625605	8.811309	7.768086	8.082135	8.632119	7.693158	8.852363	8.467324	8.708955
YME1L1	9.74526	9.445996	9.598848	9.54457	9.713555	10.044362	9.554916	9.493314	9.67418	9.933926	8.281943	9.414492	9.507637	9.350094	9.964951	8.682982	8.742617	9.512168	9.578582	9.630254	9.376748	9.037012	9.264642	9.991504	9.638125	9.651875	10.27377	9.679512	9.254115	9.600684	9.791947	10.105859	9.749395	10.104596	10.335723	9.530596	9.94793	9.798242	10.062168	9.798027	10.345251	9.681043	9.589561	9.597373	10.027344	10.069242	9.806888	8.894844	10.006016
LIF	7.401081	7.26052	7.325977	7.359082	7.314538	8.341191	7.595085	7.780283	7.182106	7.442676	8.854111	7.980781	7.23466	6.953369	7.395605	7.462038	7.611172	7.787227	7.050122	7.564805	7.531953	7.276686	7.382891	7.752145	8.782233	7.96765	7.438955	7.411211	7.717988	7.784189	8.336068	7.645645	8.188577	8.416963	7.752764	7.546895	9.848545	7.805195	7.545645	9.50373	8.382578	7.586602	10.124414	7.578376	9.729121	7.733125	8.495202	11.191484	7.392298
ASCC3	9.159655	8.928962	9.349635	8.850059	8.982445	8.675612	8.807832	8.812598	8.810566	8.953574	8.241309	8.876094	8.769131	9.339414	8.913467	8.523529	8.763145	8.868656	8.947676	9.19542	8.696198	8.315404	8.657842	9.301934	9.189098	8.659717	8.919102	9.070023	9.074176	8.837285	8.556344	8.983281	8.919102	8.780039	8.728086	8.739967	8.733223	9.140537	8.957451	8.642624	8.994717	8.811309	8.760299	8.940996	8.611628	9.658301	9.916523	8.415273	9.284473
PKD2L2	6.928275	6.840996	6.931904	6.86209	7.077435	7.028779	6.809525	6.757559	7.118418	7.068688	6.924466	7.012539	7.046685	6.670352	6.981097	6.897676	6.933984	6.807682	7.021439	6.90265	6.934811	6.982533	6.925016	6.754733	6.63168	6.752087	6.806553	7.015146	6.68627	6.911943	7.058491	6.93569	6.92001	7.03835	6.938734	6.974618	6.999668	7.017402	6.939232	7.023874	6.906699	6.791992	6.946533	6.810439	6.913633	6.954121	6.879629	6.878136	6.883057
SNTA1	8.784951	9.516797	9.40041	9.612467	9.5289	10.05498	10.707148	9.58583	9.359063	9.077598	9.999434	10.385811	10.211182	8.537845	11.340495	9.880071	10.115514	9.380762	9.180801	9.101797	9.439157	9.504404	9.860846	9.386055	9.628518	9.77041	9.018887	9.404326	9.801758	9.151836	10.508993	8.921074	8.951283	9.014922	9.216611	8.914375	10.455376	9.072676	10.739121	10.060664	8.589111	8.960853	10.456311	9.42332	8.880664	9.059883	8.292679	9.357002	8.258893
BTBD2	12.596855	12.398151	12.195052	12.35834	12.462878	11.838008	11.731563	11.963662	12.380352	12.470231	12.555146	12.495221	12.359538	12.727223	12.614453	12.687972	12.644443	12.16918	12.441956	12.060313	13.006488	12.385225	12.206569	11.821582	12.33248	12.812773	12.514648	12.510156	12.715257	12.959785	11.948652	12.670605	12.253359	12.41181	12.168301	12.681104	12.239264	12.255739	12.382334	11.875742	11.812376	12.147813	11.671035	11.989668	12.641758	11.437666	12.423903	12.335313	12.493574
RBM4	8.930739	9.559531	9.072822	9.318223	9.559355	9.516348	8.83889	8.621865	9.244531	9.458672	8.512956	9.526309	9.250937	8.79599	9.033089	9.216758	9.177129	9.212041	9.251592	9.060046	9.501953	9.286787	8.616904	9.05374	8.948066	9.183242	9.12127	9.608928	9.403047	9.571816	9.212041	9.759326	9.523613	9.740371	9.54123	9.220117	9.151029	9.178906	9.451348	9.01613	9.210723	8.850273	8.843262	8.930176	9.392923	8.956875	9.041816	8.973945	9.231982
TNFAIP6	8.962246	7.297461	7.028662	7.376576	6.881175	9.088301	8.713262	10.105469	7.246364	7.416839	7.216882	7.744355	7.553245	10.062598	8.250866	7.048486	7.085059	7.543887	7.011133	7.689001	7.174023	7.313047	7.191309	8.763145	7.353105	6.92793	6.953555	7.393164	7.540677	7.013177	8.450723	7.181973	8.13694	7.115947	7.361279	7.323516	9.796822	7.349674	8.409811	10.092441	8.852764	8.100853	9.970049	7.540592	8.880664	7.743789	7.139714	7.215272	7.295957
CABLES2	7.77055	7.831992	8.14041	7.971484	8.008652	8.088607	8.252666	8.003372	7.864954	7.762303	8.158809	7.782406	7.899375	7.638158	8.773444	7.950693	9.187285	8.1425	8.000618	8.300107	7.903457	8.274531	8.009785	8.388555	8.178945	8.779355	8.360469	7.908574	7.940221	8.131758	8.336068	8.099453	8.088926	8.43638	8.667415	8.015046	8.580469	7.962852	8.359883	8.387461	8.188577	8.457324	8.406885	8.247012	8.849609	8.402559	8.059014	8.340645	8.0625
ATP6V1E2	7.957721	8.656221	8.376504	8.432174	8.600176	7.807314	8.133366	8.034538	8.562441	8.838294	8.385195	8.516377	8.4368	8.546895	8.281943	8.758958	9.264316	8.570967	8.384489	8.076797	8.522559	8.977109	8.078662	8.451634	7.854512	8.566868	9.018887	8.813991	8.527562	9.103584	8.428994	8.65957	8.363027	8.58792	8.291064	8.676445	8.00249	7.837754	8.398799	8.387461	9.103105	8.528945	8.117432	8.643561	8.719258	7.862135	8.75668	8.300527	8.751289
HIGD2A	12.907441	13.402536	13.225189	13.371341	13.46209	12.682725	12.957096	11.749932	13.246273	13.27918	13.481943	13.382201	13.192005	13.19069	13.252161	13.520371	12.991751	13.090062	13.234941	13.03321	13.375859	13.120352	13.160586	12.964395	13.090062	13.037513	12.37776	13.538047	13.42043	13.40709	13.112627	13.478669	13.512441	13.365605	12.896035	13.252161	12.889368	13.385475	13.09513	12.746107	12.45207	12.761351	12.832891	13.298672	13.754238	13.008643	13.023919	13.460579	13.0075
RPP38	7.390892	7.760296	7.778853	7.636035	7.762614	7.480573	7.474674	7.345947	7.517852	7.751362	7.978984	8.181289	7.754899	7.284434	8.018574	8.092725	8.04623	7.639264	7.732715	7.935937	7.670918	7.727686	7.322451	7.861533	7.282878	7.700918	7.964766	7.876886	8.043652	7.742402	7.620716	7.734971	7.752389	7.541758	7.773008	7.745918	7.484232	7.690101	7.901836	7.799401	7.735544	7.566501	7.518828	7.669147	8.155879	7.60529	7.524966	8.508008	7.518265
ACTR1A	11.155547	10.569141	10.79541	11.144229	10.519941	11.638307	10.837617	11.223848	10.580352	10.457988	11.68416	10.92792	10.9829	11.10207	11.969043	11.012109	10.681152	10.765508	10.366885	10.571836	10.672969	11.044277	11.083691	10.988027	11.244642	11.503828	10.607939	10.639199	10.919346	11.381748	11.939141	11.195332	11.139082	11.161133	10.639785	11.031875	11.701846	11.159248	11.475176	11.044922	10.894072	10.866445	11.538672	10.646992	11.114219	11.025566	10.839365	10.484395	10.954004
GPR25	7.069251	7.097925	7.101768	6.9504	6.921257	7.038564	7.410322	7.011237	7.091318	6.966781	7.552826	7.102041	6.989014	6.883662	6.941097	7.52209	6.862012	7.09623	6.991367	6.892671	7.067907	7.106999	7.055033	6.854492	6.768242	6.976159	6.885415	7.112598	7.2214	7.032998	6.905669	7.100723	7.203424	7.295547	7.167386	7.2761	7.115254	7.152835	7.114141	7.071816	7.090195	7.528457	7.173008	7.163073	7.0845	7.09874	6.829827	7.478965	6.984668
DNAJC5	8.07973	8.179355	8.327396	8.381445	8.194814	8.66543	7.952178	8.167575	8.428809	8.082767	9.397272	8.997344	8.21499	8.420215	8.493906	8.951683	8.848574	8.104053	8.374316	8.549395	8.409062	8.688721	8.547354	8.368613	8.948066	8.659717	8.492754	8.103086	8.10444	8.566706	8.398125	8.38332	8.219199	8.284023	8.25043	8.563535	8.095306	8.677383	8.226992	8.065553	8.487217	8.487109	8.286279	8.157305	9.011699	8.412897	8.808965	8.845016	8.484964
TERF2IP	11.702822	11.622129	11.208346	11.742503	11.692422	11.816895	11.980127	12.470879	11.560684	11.868574	11.175879	11.578203	11.801748	10.837617	11.351445	10.488359	11.138232	11.791504	11.512764	11.204209	11.560684	11.905426	11.459525	11.415137	11.786966	11.844707	11.624922	11.946074	11.649473	12.098405	12.058519	11.595378	12.242725	12.127715	12.463991	12.033145	12.367051	11.483105	11.603809	11.855156	11.39998	11.299336	11.883398	11.601445	11.808711	11.677292	10.988027	11.833311	11.20625
LATS2	7.814102	7.688857	7.677168	7.797344	7.937949	8.892256	8.5525	8.713477	7.99776	7.783477	7.552826	7.469082	8.35499	7.676357	9.186172	7.224043	7.486969	8.152754	7.551748	7.507432	7.760762	7.948613	7.855684	8.843672	8.612529	8.009902	7.734219	7.694463	7.811895	8.01543	9.902363	8.466289	8.592249	8.122031	8.045469	7.785801	9.806732	7.690101	9.046582	8.561582	8.104941	7.743242	10.042324	8.179141	8.216953	7.644728	7.675	8.048613	7.547764
CDH22	7.185654	7.333477	7.156035	7.20707	7.323861	7.256641	7.502109	7.374473	7.37193	7.236863	7.178301	7.225397	7.470752	6.994121	7.498984	7.493037	7.467441	7.387725	7.278822	7.103346	7.309648	7.382122	7.200918	7.259824	7.363398	7.308258	7.410967	7.44	7.257715	7.352363	7.341898	7.410264	7.449049	7.371406	7.33457	7.256979	7.322861	7.443477	7.407601	7.400143	7.383145	7.281133	7.36929	7.355654	7.45043	7.448356	7.504102	7.478965	7.054277
MFSD5	9.968587	10.378107	10.068516	10.492363	10.588984	10.288809	9.030664	9.985518	10.710137	10.315879	11.424678	11.038525	9.719219	10.815879	8.630703	10.772904	10.700586	10.473555	10.547098	10.770859	10.521758	11.426064	10.87209	10.154414	9.99611	10.658881	10.669219	10.588238	10.979258	11.461328	9.271875	10.818418	10.789004	10.796807	10.959922	11.13082	9.131357	10.986533	9.125859	9.636426	10.223574	10.446152	9.013193	10.130137	11.022793	10.460986	10.898086	11.449424	11.255156
PKHD1	7.078926	7.107454	7.075273	7.025469	7.115156	7.139023	7.023672	7.106615	7.286055	7.293656	7.246016	7.012539	7.161782	7.064518	7.114121	7.139512	7.01474	7.241094	7.152835	7.08709	7.137676	7.248659	7.181836	7.093389	7.054727	7.064971	7.197031	7.149128	7.052041	7.380632	7.147943	7.265674	7.26265	7.266465	7.10217	7.256979	7.095654	7.152835	7.046943	7.121527	7.118711	7.21625	7.07252	7.19173	7.296136	7.079824	7.119871	7.174331	7.152721
VEGFC	8.395859	8.335459	8.298047	8.27026	8.183711	9.279727	8.83889	8.892666	8.02748	8.244395	7.475977	8.118262	8.061133	8.567467	7.682695	7.620716	7.549206	8.435801	7.822539	8.339287	8.176644	7.687796	7.423105	8.451634	7.913649	7.918164	8.371403	8.409062	7.992155	8.152012	7.927676	8.099453	8.664033	7.84444	8.38332	8.386631	9.806732	8.160371	8.671901	9.225547	8.188577	7.903893	8.577552	8.344961	8.981729	7.655544	8.263105	8.190195	8.012057
ULBP1	6.79027	6.831211	6.663496	6.562539	6.749639	6.858867	6.677031	6.837126	6.811895	6.985254	6.724219	6.752832	7.06627	6.6579	6.75818	6.825592	6.923457	6.990599	6.932321	6.911986	6.875713	6.691074	7.025275	7.065729	6.871999	6.684307	7.105723	6.639766	7.032158	6.880335	7.030801	6.906839	6.966172	7.105837	7.11101	6.833841	6.999668	6.800977	6.820703	7.256481	6.926491	6.880335	7.041992	6.954141	6.814395	6.612148	6.849268	6.73207	7.014805
C3orf33	7.519727	7.579819	7.557598	7.412591	7.537314	7.557607	7.729917	8.156992	7.68877	7.555254	7.778955	7.969984	7.665189	7.401003	7.652793	7.353848	7.611172	7.451543	7.732715	7.830332	7.485827	7.518431	7.625156	7.477858	7.777734	7.348984	7.5975	7.320723	7.855566	7.733193	7.452344	7.292578	7.458796	7.247329	7.186647	7.485306	7.429408	7.329922	7.642539	7.536859	7.491139	7.344704	7.31707	7.443991	7.316566	7.261281	7.922119	7.683597	7.747129
GPR180	9.159655	8.089023	9.329277	8.899508	8.661527	9.030664	8.858506	9.565234	8.842129	9.327344	8.473532	9.343496	8.950648	8.855684	9.480091	9.495645	8.782103	8.963555	8.395345	9.225098	8.735029	9.359492	9.338359	9.219951	8.773281	8.798802	10.304385	8.843672	9.37207	9.04498	8.894404	8.65957	8.560928	8.811436	9.389844	8.836452	8.784951	8.535332	8.906868	9.26668	8.942555	9.435176	8.58792	9.179492	8.195937	9.977292	8.724121	7.703437	9.090078
LIN52	7.563379	7.561619	7.092939	7.422305	7.499837	7.749453	7.666745	7.645801	7.479824	7.442676	7.015361	7.322826	7.297998	7.044544	7.134821	7.601491	7.154902	7.378398	7.392376	7.20196	7.542363	7.421035	7.251276	7.544629	7.466602	7.348984	7.627656	7.496113	7.446396	7.639264	7.6404	7.673773	7.730659	7.785439	7.722467	7.449484	7.931901	7.452832	8.032402	7.809303	7.642142	7.299574	7.616543	7.540592	7.709154	7.644728	7.617324	7.395937	7.430231
SOCS4	8.62209	8.220495	8.828063	8.371009	8.517793	8.644219	8.931439	8.973535	8.591956	8.609238	7.978984	8.898301	8.769131	8.578105	9.820355	8.252539	8.166348	8.507881	8.58291	8.783535	8.409062	8.274531	8.209154	9.575514	8.602539	8.808965	8.482891	8.357604	8.850964	8.527201	8.945479	8.507318	8.449824	8.598262	8.728086	8.261465	8.929274	8.130703	9.245449	8.884355	8.413633	8.275638	8.730117	8.392852	8.921169	8.926621	8.904557	8.845016	8.853965
CDC73	7.938346	7.489805	7.618802	7.587038	7.61667	7.226836	7.858223	7.749326	7.813101	7.849902	7.456143	7.634092	7.655742	7.11487	8.708955	7.620716	7.362314	7.777891	7.654342	7.748945	7.610459	7.698496	7.544098	7.801221	7.424902	6.948418	7.3121	7.543301	7.464424	7.130684	7.856608	7.625319	7.673854	7.481963	7.413105	7.401312	7.580843	7.479854	7.870234	7.601709	7.43543	7.423301	7.820352	7.597275	7.296136	7.558314	7.393164	7.418496	7.334395
DNPEP	9.003281	10.008379	9.628008	9.971992	9.693936	10.259805	9.564682	8.802773	9.906523	9.815475	10.312305	10.183763	9.861777	9.236729	9.863516	10.245898	10.601543	10.039687	9.60875	10.185449	9.748444	10.056768	9.788301	9.428672	9.859033	9.77041	9.457598	9.80959	10.337266	10.251572	10.094082	10.386426	10.569434	10.312031	9.827158	10.300039	10.088477	10.053063	9.738652	9.777238	9.805781	9.832373	9.999434	9.909316	10.451729	9.29	9.642041	10.131875	9.242546
COG3	9.479629	9.856504	9.42083	9.473105	9.693936	9.476611	9.456133	9.275508	9.565527	9.825876	8.60125	8.703418	9.607988	8.94376	8.680859	8.355293	9.254668	9.523613	9.528066	10.045898	9.439157	9.245674	9.172422	8.968092	9.179492	9.584828	9.33373	9.730762	9.541514	9.600684	9.088926	9.577793	10.025371	9.38165	9.66411	10.0725	9.554473	9.456777	9.423027	9.424385	9.48207	9.321914	9.03373	9.505078	9.936328	9.219951	9.427874	9.574746	9.069753
SERPINA3	12.783802	9.16793	11.329287	13.03498	10.05209	12.942695	12.070645	14.405889	9.285586	9.337715	8.07875	7.411914	9.861777	10.815879	10.063437	9.656888	9.273955	9.717342	8.814316	10.459805	9.809297	9.624473	10.53	9.198887	10.142109	12.087656	7.964766	9.089434	8.90596	8.886634	12.037533	8.312188	9.409805	11.632939	12.338809	10.90168	11.437666	9.427393	10.363662	13.143743	9.816074	10.336367	13.481943	9.106553	9.595264	10.903887	9.313672	8.037852	9.059102
ZC3HC1	10.281172	10.239414	10.220273	10.313461	10.253535	11.053516	10.042559	10.20458	10.238945	10.036777	10.393727	10.173816	10.299424	10.53362	10.456094	10.077292	10.870859	10.211182	10.173105	10.185449	10.300859	10.254023	10.220273	9.470332	10.015658	10.795957	10.618281	10.277488	10.569141	10.695091	10.490088	10.386426	10.209395	10.546191	10.620156	10.570303	10.3125	10.643525	10.323105	10.184375	10.233984	10.497676	10.285088	10.100215	10.261445	10.490332	10.29123	10.201113	10.177227
TAF6L	9.735169	10.529258	10.351875	10.632363	10.691328	11.241846	10.395566	9.923118	10.461562	10.426953	11.82457	10.782005	10.23102	9.985518	10.831318	11.330049	11.365225	10.521152	10.644824	10.459805	10.672969	10.824561	11.083691	9.606289	11.058457	11.099401	10.537656	10.507324	10.71791	10.705482	10.713076	10.496484	10.779355	10.796807	10.427832	10.820993	10.322744	10.917969	10.373809	10.546484	10.745114	11.147637	10.46625	10.487881	11.163727	10.8729	10.180488	11.369668	10.227402
WFDC1	9.643717	10.579167	10.503548	11.26431	10.154268	10.728805	11.861133	8.93377	10.55876	9.854528	10.060234	8.487324	11.669482	9.839561	11.381211	8.595391	9.554734	10.85627	9.727129	8.700898	10.381992	10.432568	10.439648	10.96875	11.990977	11.834844	10.314668	10.630127	8.425306	10.109805	13.1307	11.276738	10.479785	11.009961	9.827158	10.24915	11.654648	10.643525	12.352764	10.780309	9.532949	9.65084	11.793805	11.407988	9.164092	8.643268	8.872949	9.075433	9.418145
CYP4F12	11.057383	12.226201	11.928516	12.166133	12.255739	7.979687	9.918078	7.495951	11.852617	12.348984	12.297865	11.930648	11.620488	11.563457	9.810986	12.668203	12.080703	12.078848	12.501589	12.089212	11.71999	11.722751	12.704961	10.453037	12.062493	12.367676	12.681104	12.128125	11.232148	12.50099	11.426914	12.193203	12.373929	11.741979	11.544316	13.133262	10.978926	12.357028	11.174043	10.050566	11.290117	12.439512	10.46625	12.198978	12.670605	11.827422	11.929639	10.709486	11.10498
KIAA0408	10.383965	10.45832	10.682767	10.723398	10.363086	10.759622	10.425342	10.73791	10.65125	10.457988	11.622819	10.92792	10.289668	10.92959	12.138564	12.240482	11.588633	9.727344	10.925605	9.90075	10.714141	10.34252	11.579658	10.313713	9.986084	9.869893	9.636426	9.557354	9.462266	9.212969	9.384381	9.606504	9.21168	9.370859	8.829551	9.140664	8.867695	10.276621	9.798926	8.967158	9.33126	10.744935	9.999434	10.090684	9.133994	10.36162	10.657708	10.524108	10.167363
SCAMP3	10.747806	11.153486	11.228008	11.313203	11.08459	11.766973	10.544961	11.153184	11.13418	11.063105	11.612507	11.449805	11.053203	11.273197	10.971562	11.837461	11.609258	10.917747	11.016523	11.396592	11.25334	11.375983	11.315137	10.593555	11.254248	11.633516	11.962109	11.105934	11.33041	11.553809	11.084277	11.42541	11.139082	11.304121	11.344414	11.352168	10.476016	11.472988	10.548047	10.759382	11.430205	11.258789	10.717305	10.799515	11.352168	11.097383	10.918711	12.087168	11.518262
OR10S1	7.128916	6.955938	7.24443	7.126278	7.212363	7.048418	7.382324	7.209258	7.256344	7.152253	7.216882	7.234759	6.951094	7.21488	7.233945	7.26166	7.231924	7.201914	7.13459	7.157617	7.201328	7.248659	7.152804	7.223291	7.393633	7.250488	7.114666	7.420885	7.21221	7.342871	7.246914	7.32043	7.382415	7.286064	7.195474	7.247329	7.357288	7.231488	7.39765	7.400143	7.283398	7.403301	7.343757	7.274303	7.326816	7.420618	7.139714	7.268621	7.143475
DAGLA	7.059492	7.155137	7.478047	7.62584	7.371191	7.256641	7.474674	7.943223	7.227793	7.351436	7.415231	7.215654	7.007402	7.284434	7.426406	7.44237	7.630684	7.397148	7.011133	7.640599	7.336146	7.440801	7.103574	6.99208	7.13335	7.113926	7.467383	7.420885	7.569453	7.360981	7.367383	7.356566	7.183695	7.295547	7.413105	7.502699	7.533216	7.339473	7.219264	7.445928	7.329355	7.196683	7.290446	7.390846	7.411143	7.261281	7.119871	7.653506	7.325298
BUB1B	7.049502	7.097925	7.271862	7.412591	7.049395	6.937708	7.27585	7.255088	7.081689	7.371729	7.660482	8.289183	7.207715	6.994121	7.000762	6.978223	8.267344	7.241094	7.401468	8.409811	7.240547	7.889746	7.241418	7.564687	7.644648	8.869492	9.162227	7.846777	9.135254	7.467412	7.54612	7.645645	7.553353	9.036191	9.949941	7.363232	7.503633	8.14125	7.228691	7.982598	8.742617	8.221559	7.616543	7.531045	8.900859	9.617207	7.051022	7.395937	7.420322
KIAA1841	7.205361	7.244092	6.980929	7.27873	6.940889	7.078589	7.097422	7.049336	7.200173	6.897782	6.975496	7.0525	7.181611	7.224634	6.931185	7.01832	7.064902	7.028997	7.260918	7.05939	7.00139	6.964027	7.055033	7.093389	7.14332	6.957627	6.845957	6.956426	7.1175	7.073809	7.021439	7.061743	7.084222	6.97873	6.986826	6.974618	7.075913	7.083942	7.026719	6.974229	6.877223	6.870973	6.993558	6.964007	7.034247	6.875462	7.168652	7.071777	7.014805
ANKRD44	7.36085	7.975557	7.271862	7.385612	7.556953	8.007454	7.666745	7.534404	7.443691	7.709316	7.343356	7.032715	7.53334	7.484303	8.171426	7.26166	7.283301	7.442335	7.603516	7.304173	7.801045	7.625319	7.292409	7.604606	7.393633	7.337861	7.522552	7.311836	7.155794	7.13998	7.367383	7.477031	7.193574	7.785439	7.773008	7.165051	7.4021	8.066361	7.775228	7.391035	7.624186	7.596572	7.388018	7.52117	7.0845	8.06819	7.090234	7.585186	7.606582
KRTAP5-6	7.390892	7.126621	7.191309	7.072298	6.991113	6.858867	6.947249	7.011237	7.392166	7.227656	7.353867	7.071966	7.172174	7.74291	6.951094	7.26166	6.944355	7.09623	7.106413	6.863164	6.982422	7.221062	7.025275	7.128594	6.923856	7.113926	6.90499	7.459199	7.231022	7.561341	7.048809	7.181973	7.273317	7.197441	7.063174	7.675215	7.027607	7.047109	7.162461	6.895918	6.867536	7.21625	7.041992	7.183138	7.176875	6.90376	7.199346	7.683597	7.401133
ZNF592	7.232656	7.460645	7.51875	7.526325	7.546862	8.078405	7.48377	7.635859	7.402383	7.536426	7.384473	7.772201	7.405078	7.379147	7.682695	7.819577	7.630684	7.498896	7.684121	7.498516	7.542363	7.768574	7.443717	7.67819	7.517852	7.47675	7.485221	7.543301	7.780215	7.534219	7.610781	7.576595	7.722344	7.608558	7.679284	7.664808	7.696257	7.479854	7.575645	7.611055	7.501029	7.547461	7.68625	7.568184	7.728105	7.644728	7.675	7.724355	7.459424
RAB22A	10.758024	10.569141	10.503548	10.402355	10.422139	10.196852	11.13082	11.303291	10.750273	10.819531	9.751641	10.355426	11.063945	10.36709	10.9829	9.426217	11.166699	10.714141	10.516315	10.359336	10.602809	10.474609	9.778066	10.857139	9.850342	10.488047	10.507051	10.740234	11.070234	10.543955	10.826426	10.476738	10.307767	10.706943	10.710918	10.082158	10.850745	10.032559	11.033672	10.890628	10.508619	10.31742	10.688164	10.749463	10.350869	10.331221	10.061262	11.031875	10.307422
ACTC1	12.143252	11.328887	10.682767	8.889766	9.713555	13.60082	14.783066	7.374473	11.395863	7.105886	7.650521	7.120332	14.184443	8.653141	14.968887	7.159616	12.002197	11.526598	10.476289	7.98735	11.232998	8.517051	13.440807	13.410508	13.879707	13.534746	7.096795	12.1075	6.963828	11.918555	15.280078	9.525996	7.382415	11.29417	11.283486	7.605859	15.234395	8.881361	15.280078	14.309473	8.811758	7.547461	15.334727	13.342793	8.818145	8.866797	8.778971	7.030449	7.104014
GOLGA5	10.424333	10.047618	10.371674	9.971992	10.102109	9.809297	10.234961	9.964766	10.431084	10.62958	8.904759	10.026191	10.130957	10.142785	10.486621	9.346068	9.342168	10.131084	10.003691	10.287666	9.758789	10.20708	9.70834	10.664268	10.252773	9.534665	10.324922	10.477285	10.225811	10.27167	10.460059	10.407139	10.599777	10.250352	10.051885	9.86875	10.210391	10.236699	10.597695	10.911211	10.449229	10.119434	10.446357	10.286865	9.294375	10.282285	10.587986	10.463988	10.499385
KCNA7	6.928275	7.26052	7.066025	6.979277	7.115156	7.367829	7.106413	7.199954	7.322773	7.050273	7.216882	7.479766	7.354922	7.185488	7.343066	7.301875	7.312415	7.182461	7.270199	6.981992	7.391947	7.286074	7.172793	7.065729	7.323574	7.212975	7.225007	7.27625	7.341009	7.168027	7.294805	7.191582	7.163633	7.197441	7.20375	7.323516	7.200433	7.251917	7.341427	7.283652	7.211484	7.299574	7.334434	7.255273	7.45043	7.382754	6.879629	7.299424	7.16252
CHRM4	7.300785	7.164333	7.04707	7.188364	7.132523	7.305153	7.124347	7.125007	7.12765	7.068688	7.14027	7.102041	7.23466	7.474583	7.094137	7.038672	7.064902	7.162891	7.1896	7.184316	7.077544	7.221062	7.332793	7.242227	7.363398	7.496553	7.255547	6.976715	7.1175	7.15903	7.168145	7.031523	7.134717	7.029053	7.072646	7.074277	7.055651	7.191826	7.114141	7.131201	7.04112	7.104355	7.002617	7.092181	7.0845	7.050752	7.139714	7.163841	7.459424
EPHB4	8.581289	8.210475	8.561582	8.687979	8.549395	9.299053	8.313301	8.346237	8.408607	8.476172	8.726562	9.188125	8.144388	8.146439	7.801045	8.406758	9.819193	8.507881	8.325273	8.793939	8.735029	8.546543	8.479395	8.198555	8.250303	8.277109	8.349912	8.246807	8.74944	8.17235	7.947168	8.167575	8.179141	7.84444	7.794785	8.293311	8.042246	8.575664	8.237773	8.262813	8.660195	8.264287	8.084733	8.344961	8.829062	8.309707	8.789502	7.965479	8.012057
ZNF644	8.951491	8.159951	9.359873	8.442725	8.485781	7.998281	8.858506	9.180801	8.684303	8.754268	8.582757	8.753223	8.850615	8.825208	9.394382	8.366016	8.612676	8.518672	8.691315	9.019434	8.3064	8.742744	8.727187	9.301934	8.522367	8.089714	8.148483	8.315618	8.566061	8.05918	8.315957	8.088975	8.049323	7.979375	8.077695	8.026387	8.449629	8.076546	8.631543	8.50985	8.456204	8.57041	9.003467	8.522712	8.227839	8.897627	8.692256	8.610234	8.719414
CEND1	7.214316	6.935527	7.392337	7.459336	7.141631	6.897402	7.372363	9.06625	6.955518	6.897782	7.102969	7.062155	7.113776	6.913324	7.406032	7.353848	6.83099	7.077148	6.932321	6.90265	7.00139	7.116113	7.113659	6.933405	7.094033	6.866465	6.933783	7.112598	7.021875	7.003356	7.414154	7.051823	6.9	7.135796	7.221178	7.144609	7.613275	6.976969	7.39765	7.052744	7.012539	6.927998	7.68625	7.132129	7.014121	7.050752	6.930547	6.940811	6.811589
TGFBI	13.288281	13.350127	13.138464	13.42043	12.863893	12.682725	13.19069	12.914004	13.147832	12.889368	11.573125	10.479305	13.027223	13.487279	10.784014	12.465833	11.373906	13.39625	12.384512	12.912129	13.408799	12.891191	12.566846	13.215166	12.713822	12.233906	12.63972	13.317354	11.039873	12.088451	13.083288	13.344238	13.167188	13.122832	12.080234	12.884518	12.861348	13.261104	12.259427	14.108174	12.251553	12.659893	12.752956	13.333652	12.559766	12.519219	12.352181	12.157982	13.308857
EDNRA	10.189121	10.200117	11.006562	11.214609	9.763203	9.639062	11.400397	8.198223	10.197285	10.365869	8.936494	8.649141	10.181523	11.062256	10.662321	9.44499	8.277354	10.591611	9.435625	9.276426	10.022187	9.802438	10.639199	10.483779	9.139277	9.859443	10.304385	10.548047	7.971732	9.659837	9.353919	10.085684	10.307767	9.588652	9.36873	10.32998	11.813652	9.486328	10.819844	11.186934	8.932324	9.486768	11.071445	10.306523	9.203809	8.563779	8.937207	8.456126	9.407627
TSPAN4	9.899688	9.937891	9.878848	10.086611	9.144365	11.153789	10.797617	9.740127	9.496279	9.275182	9.315599	8.834609	9.861777	9.625312	10.534564	9.24623	9.019567	9.898213	8.947676	9.24498	9.870404	9.956563	9.72791	9.43929	9.523229	9.574395	9.685488	9.506875	8.475371	9.333086	10.267669	9.942298	9.903027	9.891016	9.79584	9.859316	10.79916	10.104847	10.312305	10.267178	9.56493	9.631029	10.496934	9.566094	9.729121	9.678516	8.980749	9.004238	9.806888
CLSPN	7.156992	7.333477	7.226865	7.304238	7.212363	7.530339	7.285186	7.209258	7.182106	7.255273	7.235781	7.479766	7.123516	7.484303	7.194687	7.312493	7.467441	6.913301	7.07916	7.370983	7.240547	7.200765	7.392988	7.360859	7.333389	7.250488	7.321279	7.185387	7.464424	7.177241	7.168145	7.246659	7.223594	7.217627	7.238437	7.266494	7.228958	7.424766	7.313135	7.237246	7.319733	7.393467	7.281647	7.220436	7.296136	7.400508	7.544023	7.518828	7.181699
CCDC112	8.247813	8.139941	8.259629	7.971484	8.183711	7.960039	8.631279	8.96334	8.328415	8.497578	7.394733	7.980781	8.509258	7.401003	8.129888	7.322826	8.03623	8.056214	8.454238	8.419329	7.639518	7.665801	7.709004	8.158662	7.615039	8.078932	8.473311	8.26526	8.43526	8.393848	9.005215	8.220156	8.059561	8.294102	8.281204	8.395625	8.806012	7.699759	8.369635	8.4682	7.586563	7.794863	8.210635	8.305059	8.146104	8.077891	8.355059	8.259629	8.367109
SPRR2B	7.242653	7.324687	6.980929	7.170254	7.124038	7.008262	7.159824	7.153589	7.227793	7.115254	7.235781	7.071966	7.152012	7.00415	7.144508	7.109137	8.095215	7.30609	7.225273	7.20196	7.299424	7.229609	7.221062	6.943483	7.014938	7.318066	7.042819	7.103057	7.14584	7.043262	7.265985	7.292578	7.392734	7.390371	7.167386	7.2761	7.200433	7.221859	7.143793	7.227632	7.079987	7.140234	7.182624	7.237988	7.115684	7.185742	6.879629	7.226471	7.113965
APOA2	6.879095	6.85069	6.881175	6.9504	6.861764	6.907559	6.677031	6.913324	6.776302	6.867347	7.015361	7.129301	6.810618	6.953369	6.910394	6.968001	6.963887	6.798398	6.883431	7.030267	6.963623	6.866465	6.954883	6.784818	6.861374	6.8764	6.953555	6.87806	6.953647	7.003356	6.962933	7.338292	6.985986	6.870973	6.841709	6.944206	6.882866	6.967155	6.968135	6.847799	7.050488	7.006576	7.111449	6.895931	6.913633	6.973037	7.069512	7.040905	7.014805
DPEP2	8.266986	8.75583	8.07623	8.371009	8.642012	8.382012	8.78694	8.652962	8.266784	9.561855	8.766178	8.013301	8.559336	7.88791	7.488779	8.758958	9.545195	8.868656	9.757598	8.211504	9.439157	9.162935	11.033086	8.178945	7.974626	8.879928	8.586328	8.932666	9.671836	11.18443	8.763906	9.29083	8.703418	9.880762	9.74485	10.459326	8.888132	9.556621	8.154333	8.203027	9.190557	9.048457	9.172637	9.209834	8.931055	9.310723	7.922119	8.734863	9.936133
C6orf201	7.108018	6.870423	6.961722	7.053164	7.231035	7.048418	7.124347	7.096439	7.063506	7.059492	7.150309	7.157917	6.998115	7.104513	7.124531	7.196895	7.202617	7.057215	7.171133	7.050059	7.201328	6.916426	7.210793	7.020039	7.13335	7.231582	7.141602	6.927559	7.032158	7.121204	7.137513	6.972559	7.0941	6.97873	7.042796	7.044258	6.970918	6.929984	7.026719	7.014023	7.031771	6.986885	7.041992	7.072207	7.0845	6.991354	7.090234	7.153066	7.12416
MMP17	7.11832	7.107454	7.075273	7.170254	7.231035	7.217103	7.115488	7.078291	7.12765	7.152253	7.169294	7.071966	7.13335	7.17487	7.406032	7.058491	7.193151	7.09623	7.161738	7.175143	7.174023	7.304883	7.00585	7.020039	7.113867	7.104209	7.014023	7.093436	7.10819	7.168027	7.076582	7.110762	7.203424	7.146177	7.11101	7.217253	7.115254	7.103262	7.094137	7.102486	7.137124	7.104355	7.052227	7.102734	7.187988	7.06083	7.069512	7.112513	7.104014
AQP4	7.059492	6.935527	7.156035	6.911055	6.981081	7.008262	6.957412	7.04043	7.015278	7.068688	6.933994	6.939785	6.841074	7.044544	6.990771	6.978223	6.933984	7.019723	6.833184	6.882676	7.128604	6.906406	6.843262	6.933405	6.861374	6.796374	6.89509	6.956426	6.913008	7.08334	7.076582	7.021709	7.183695	7.00916	6.986826	6.933919	6.970918	6.929984	7.01709	6.994316	6.926491	7.066849	6.993558	7.092181	7.115684	6.991354	7.159076	6.950918	7.04457
TTLL1	7.078926	7.570814	7.557598	7.422305	7.444518	7.480573	7.437666	7.759167	7.423281	7.442676	8.563018	7.991517	7.414098	7.034648	7.609359	8.041038	7.581855	7.498896	7.532949	7.351436	7.531953	7.768574	7.564964	7.41498	7.383776	7.380143	7.503633	7.572598	7.717988	7.598874	7.479453	7.448125	7.273317	7.304759	7.44181	7.785801	7.51373	7.452832	7.426328	7.36375	7.383145	7.500592	7.45292	7.568184	7.709154	7.316797	7.617324	7.965479	7.211016
RNF180	8.090026	8.179355	8.118359	8.31918	8.416465	8.498307	8.390918	8.044092	7.949082	8.122754	8.068877	8.138887	8.334687	8.458314	9.33373	8.464056	8.362549	7.903081	8.181423	8.116283	8.135146	7.869922	8.450205	8.218861	8.51166	8.308021	8.03986	8.26526	8.199785	8.120853	8.106419	7.817897	7.617598	7.590078	7.762033	8.069779	8.180723	8.076546	8.741582	8.193164	7.897197	7.864209	8.406885	8.208418	8.205508	7.975215	8.059014	8.249258	8.181042
ETV4	7.450605	7.507321	7.498662	7.544902	7.556953	7.245977	7.342305	8.115098	7.54582	7.592673	10.820524	9.137187	7.62806	8.786839	7.801045	9.426217	7.732607	7.600384	8.073359	8.399805	7.863291	8.221094	8.068506	7.564687	7.756191	8.750371	8.898835	7.929867	8.517793	7.936908	8.006387	7.734971	8.208848	8.304551	8.202598	7.825605	7.456309	7.972949	7.545645	8.387461	9.230713	8.007188	7.470742	8.218532	8.444652	8.06819	8.374639	10.072012	7.824258
NUMBL	8.731387	8.119355	8.406504	8.280195	7.977985	9.457019	8.702969	8.903066	8.428809	8.455781	7.868848	8.036406	8.275957	7.51582	9.254668	7.841406	7.965371	8.313301	8.031966	8.116283	8.512461	8.016543	8.128379	7.730905	8.261035	8.329733	8.049486	7.952178	7.638623	8.268086	8.924824	8.119199	8.392373	8.314687	7.646934	7.884824	8.552702	7.942526	8.701416	8.458057	8.177956	7.955156	8.535332	7.939297	8.022904	7.722344	8.263105	8.875254	7.862578
MAPK14	7.440781	7.470449	7.421126	7.422305	7.479824	7.420872	7.400957	7.374473	7.508882	7.479707	7.160091	7.361836	7.374899	7.25431	7.881895	7.224043	7.413307	7.36085	7.439434	7.416172	7.410938	7.382122	7.292409	7.323516	7.242793	7.288164	7.374521	7.402637	7.341009	7.438955	7.469987	7.495859	7.589424	7.580163	7.459678	7.266494	7.523125	7.300697	7.53597	7.574863	7.537839	7.225755	7.343757	7.255273	7.585547	7.42959	7.298814	7.376504	7.211016
NEK8	9.138584	9.559531	9.777891	9.714447	9.794541	9.357852	9.153574	8.642865	9.755615	9.612467	10.538223	9.505703	9.281816	9.881562	9.99611	10.851836	10.56082	9.606074	10.162529	9.890713	9.778965	10.717305	10.659102	8.753223	10.084935	10.081934	9.90972	9.82834	9.341953	10.502871	9.281816	9.974316	10.229902	10.413262	10.000918	10.49916	8.48262	10.07416	8.864141	8.996934	10.428379	11.117109	9.224863	9.546087	10.123779	10.302122	9.733477	9.943184	9.817115
RAP1B	10.41457	9.261348	10.250088	9.462785	9.68362	9.920488	9.918078	9.791947	9.67418	9.643239	9.860846	9.936133	9.729453	10.92959	10.265605	10.538486	8.940996	9.555654	9.538066	9.920828	9.789186	10.1571	9.982129	11.314424	9.683372	8.287891	8.575664	9.032285	8.604717	8.289375	8.854385	8.586328	8.470332	8.377832	8.240527	8.238867	8.503047	9.012393	9.363555	10.448047	10.042559	9.373955	9.921426	9.310534	8.829062	9.885254	10.546191	11.042012	10.167363
XAGE5	7.019346	6.902295	7.000503	6.941038	7.010868	7.078589	6.9675	6.952617	6.976133	7.012829	6.933994	6.920112	6.831012	6.714727	6.870449	6.877038	6.994562	7.047393	7.124424	6.882676	6.835742	6.818457	6.954883	6.82293	6.768242	7.172174	6.816803	7.006097	7.080911	6.964004	6.817612	7.04169	7.084222	7.146177	6.870973	7.003385	6.8929	6.938874	6.968135	6.935314	6.984297	6.947591	6.861257	6.905918	6.965072	6.933809	7.059967	6.950918	6.892637
GPR34	7.401081	7.278691	7.75985	7.198008	7.286074	7.108467	7.595085	7.355742	7.361621	7.489004	7.004805	6.900046	7.13335	7.566683	7.011504	7.048486	7.024883	7.378398	7.593369	7.370983	7.391947	7.258345	7.143219	7.314329	7.194954	7.104209	7.159872	7.329476	7.032158	7.196836	7.31334	7.338292	7.104375	7.501816	7.404225	7.165051	7.238613	7.523916	7.133564	7.38194	7.127744	7.281133	7.25332	7.435195	7.104966	7.821901	7.413682	6.950918	7.459424
SLC2A4RG	8.592249	8.374902	8.107715	8.605645	8.338945	8.684951	8.442559	8.541992	8.348271	8.405801	8.915127	8.001927	8.186455	8.175654	9.104258	8.375225	10.359687	8.250866	8.364225	8.36877	8.420029	8.418125	8.69791	8.268464	8.661527	8.597852	8.454336	8.480918	8.252666	8.669453	8.670947	8.49653	8.61319	8.485182	8.879297	8.655332	8.619678	8.760299	8.762751	8.304141	8.67041	8.100853	8.659102	8.265918	9.143906	8.230449	8.505566	8.199912	8.53582
PAX7	7.27166	7.135742	7.235332	7.144469	7.231035	7.089106	7.19263	7.410742	7.137419	7.170967	7.562715	7.643657	7.23466	7.505072	7.104219	7.503584	7.262998	7.047393	7.25248	7.130228	7.210877	7.12571	7.181836	7.277943	7.272754	7.278027	7.349102	7.202734	7.417402	7.293516	7.168145	7.110762	7.104375	7.019134	7.129746	7.104307	7.115254	7.027853	7.303477	7.15071	7.109673	7.196683	7.213477	7.228942	7.115684	7.089473	7.020785	7.215272	7.577646
KRT26	7.450605	7.050586	7.056392	7.20707	7.000781	7.128294	7.115488	7.049336	7.237188	7.245938	7.169294	7.196935	7.172174	7.274476	7.184542	7.087656	7.212259	6.943307	7.198901	7.121527	7.309648	7.200765	7.133877	7.093389	7.13335	7.123467	7.245215	7.202734	7.032158	7.111986	7.168145	7.081055	7.174023	7.197441	7.11101	7.135251	7.10541	6.929984	7.153652	7.09215	7.137124	7.104355	7.07252	6.973965	7.16623	7.041064	7.445981	7.174331	7.343965
CTNNA2	9.317479	7.297461	7.281152	7.198008	7.323861	7.325586	7.400957	10.585898	7.118418	7.040936	7.206914	7.062155	7.216367	7.453398	7.063154	7.078092	7.202617	7.30609	7.1896	7.14875	7.085908	7.116113	7.342643	7.314329	7.353105	7.182461	7.215495	7.112598	7.10819	7.177241	7.188387	7.172262	7.104375	7.077373	7.072646	7.154795	7.314004	7.037253	7.114141	7.071816	7.174754	7.085703	7.121672	7.112773	7.176875	7.194954	7.208727	7.258939	7.12416
PLXNB3	8.090026	8.335459	7.51875	8.104053	7.833271	7.855215	8.280645	10.486914	7.917412	8.082767	8.947129	9.257334	8.091888	7.805859	8.312588	8.562441	8.632119	8.333665	8.241484	8.056641	7.701309	7.518431	8.90931	7.719648	8.812891	8.416836	7.743535	8.398486	7.907793	8.537259	9.036191	8.099453	8.098613	7.561781	7.627441	9.300098	9.416828	7.880866	8.874473	8.672259	7.764954	8.386139	9.113496	8.613512	8.268704	7.49335	8.142891	9.327676	7.804121
[truncated: 13,580 more rows]
[truncated: 207 more columns]
